# Supplementary material for: Orthogonal IMiD-Degron Pairs Induce Selective Protein Degradation in Cells
Source: ACS Chem Biol. 2025 Nov 2;20(11):2827–43. doi: 10.1021/acschembio.5c00751 (PMC12645437; doi:10.1021/acschembio.5c00751)
Supplement: Supplementary file 2 [file cb5c00751_si_002.xlsx]

## Sheet: README
Sheet Name	Description
README	Current sheet
Limma_Scores	This sheet contains scores representing the enrichment of each degron sequence in the positive sorted sample vs the negative sorted sample per compound. Degrons are ordered by degron ID.
Thalidomide	This sheet contains limma scores for compound thalidomide, and is ordered by the LogFC rank of thalidomide.
lenalidomide	This sheet contains limma scores for compound lenalidomide, and is ordered by the LogFC rank of lenalidomide.
compound 19	This sheet contains limma scores for compound compound 19, and is ordered by the LogFC rank of compound 19.
compound 22	This sheet contains limma scores for compound compound 22, and is ordered by the LogFC rank of compound 22.
compound 23	This sheet contains limma scores for compound compound 23, and is ordered by the LogFC rank of compound 23.
compound 33	This sheet contains limma scores for compound compound 33, and is ordered by the LogFC rank of compound 33.
Raw_counts	This sheet contains count values per degron sequence for each experimental sample, condition and replicate. These count values were used in limma calculations noted above.
Column Header	Description
_logFC	Estimated LogFC Coefficient calculated from the limma voom linear regression contrast of the positive vs negative read counts for each individual degron
_log10p	-log10 p-value of enrichment if logFC > 0 and -log10 p-value of depletion if logFC < 0 as calculated by limma voom.
_enrich_pi	pi value of enrichment calculated for each degron sequence using the estimated logFC and p-value of enrichment output by the limma voom calculation. Pi is calculated as logFC * log10(p-value).
_rank	Rank of degron within whole library by enrichment pi value, where enrichment pi values are equal, rank is given as average of all degron ranks at equal pi values.
NOTES	Pi score = LogFC * log10(pvalue)
	Pi Threshold of 1.17 is equivalenalidomidet to a p-value of <0.01 and LogFC of < log2(1.5)
	Pi score uses p-value of enrichment
	Mutants ordered from highest to lowest LogFC value for that compound (column Q)
	Name of mutant contains residue at positions 146, 147, 149, 150, 152, 153, 154, 155 and 167; numbers truncated to contain just last two digits (e.g. 147 becomes 47)

## Sheet: Limma_Scores
												DMSO				A32				A63				B08				Len				A65				B03				A33
Degron-ID	Sequence	Annotation	146	147	149	150	152	153	154	155	167	DMSO_logFC	DMSO_log10p	DMSO_enrich_pi	DMSO_rank	A32_logFC	A32_log10p	A32_enrich_pi	A32_rank	A63_logFC	A63_log10p	A63_enrich_pi	A63_rank	B08_logFC	B08_log10p	B08_enrich_pi	B08_rank	Len_logFC	Len_log10p	Len_enrich_pi	Len_rank	A65_logFC	A65_log10p	A65_enrich_pi	A65_rank	B03_logFC	B03_log10p	B03_enrich_pi	B03_rank	A33_logFC	A33_log10p	A33_enrich_pi	A33_rank
0	TTCGCCTGTGATATCTGTGGGGCAGCTTTTactcagaaaggtaacctcctccgccacattaaaCTG	46F_47A_49D_50I_52G_53A_54A_55F_67L_	WT	MUT	MUT	MUT	WT	WT	MUT	WT	WT	-1.63232	3.96218	-7.79841e-05	2844	-0.517486	2.57549	-0.000598608	7606	3.42024	12.3367	42.1946	135	2.10358	9.54157	20.0714	828	-1.19417	6.39403	0	4674	-0.474368	2.66372	-0.000447539	7558	2.03681	9.41195	19.1704	832	-1.45463	3.04735	-0.000568821	4091
1	TTCGCCTGTGACATCTGTGGGGCATGCTTTactcagaaaggtaacctcctccgccacattaaaCTG	46F_47A_49D_50I_52G_53A_54C_55F_67L_	WT	MUT	MUT	MUT	WT	WT	MUT	WT	WT	-1.29063	2.87348	-0.000751591	4069	-1.26927	6.51114	0	4756.5	2.8476	11.6786	33.2559	443	0.992779	5.27364	5.23556	1595	-2.17788	8.30964	0	4674	-0.193913	0.892451	-0.0115443	8109	0.595513	3.89272	2.31817	1915	-1.38443	3.357	-0.000264609	3452
2	TTCGCCTGTGATATTTGTGGGGCAGACTTTactcagaaaggtaacctcctccgccacattaaaCTG	46F_47A_49D_50I_52G_53A_54D_55F_67L_	WT	MUT	MUT	MUT	WT	WT	MUT	WT	WT	-1.95583	2.94351	-0.000968878	4292	-2.30154	8.88807	0	4756.5	0.333866	1.41155	0.471268	2119	-0.762078	3.19316	-0.000211886	7593	-3.18662	7.68332	0	4674	-2.16752	6.6496	0	4976.5	-1.61913	4.69379	-1.40637e-05	7221	-1.94565	2.03358	-0.00786103	6559
3	TTCGCCTGTGATATTTGTGGGGCAGAGTTTactcagaaaggtaacctcctccgccacattaaaCTG	46F_47A_49D_50I_52G_53A_54E_55F_67L_	WT	MUT	MUT	MUT	WT	WT	MUT	WT	WT	-1.40835	2.34741	-0.00275244	5326	-1.72046	7.17344	0	4756.5	0.966136	3.82927	3.69959	1702	-0.0896241	0.467004	-0.0162435	8271	-2.84458	7.00248	0	4674	-2.42613	6.56411	0	4976.5	-0.453315	2.02385	-0.00187326	7855	-1.4886	2.33904	-0.00296773	5706
4	TTCGCCTGTGACATATGTGGGGCATTTTTTactcagaaaggtaacctcctccgccacattaaaCTG	46F_47A_49D_50I_52G_53A_54F_55F_67L_	WT	MUT	MUT	MUT	WT	WT	MUT	WT	WT	-0.371933	0.750606	-0.0315795	8262	-2.34042	9.91872	0	4756.5	1.10893	5.05329	5.60376	1574	-1.37227	6.04565	0	4732.5	-2.34769	8.40123	0	4674	-1.04497	5.87296	0	4976.5	-1.27868	5.94363	0	4683	-2.13889	3.25075	-0.000520333	4008
5	TTCGCCTGTGACATCTGTGGGGCAGGGTTTactcagaaaggtaacctcctccgccacattaaaCTG	46F_47A_49D_50I_52G_53A_54G_55F_67L_	WT	MUT	MUT	MUT	WT	WT	MUT	WT	WT	-1.41439	2.31803	-0.00296173	5399	-1.44546	7.09713	0	4756.5	2.5401	10.2597	26.0608	707	0.355132	1.31183	0.465873	2182	-2.66181	6.20098	0	4674	-0.840327	3.96875	-4.01467e-05	7243	0.462655	2.5537	1.18148	2065	-1.9671	3.34569	-0.000384522	3732
6	TTCGCATGTGACATCTGTGGGGCACACTTTactcagaaaggtaacctcctccgccacattaaaCTG	46F_47A_49D_50I_52G_53A_54H_55F_67L_	WT	MUT	MUT	MUT	WT	WT	MUT	WT	WT	-1.88303	3.31997	-0.000392634	3547	-1.88964	9.87742	0	4756.5	1.94861	9.29194	18.1063	1006	-0.683715	3.89452	-3.86039e-05	7401	-2.20024	9.49416	0	4674	-1.1009	6.41671	0	4976.5	-0.622722	2.35105	-0.00120888	7807	-1.31275	3.7071	-0.000114036	2910
7	TTCGCTTGTGACATCTGTGGGGCAATTTTTactcagaaaggtaacctcctccgccacattaaaCTG	46F_47A_49D_50I_52G_53A_54I_55F_67L_	WT	MUT	MUT	MUT	WT	WT	MUT	WT	WT	-0.188972	0.595337	-0.0240379	8008	-1.38224	6.17229	0	4756.5	2.13441	9.51426	20.3073	932	0.317323	1.44914	0.459844	2187	-2.41185	9.46979	0	4674	-0.783083	4.61518	-6.80184e-06	6962	0.251028	1.55982	0.391557	2222	-1.10268	2.32373	-0.00228014	5428
8	TTCGCCTGTGATATCTGTGGGGCAAAGTTTactcagaaaggtaacctcctccgccacattaaaCTG	46F_47A_49D_50I_52G_53A_54K_55F_67L_	WT	MUT	MUT	MUT	WT	WT	MUT	WT	WT	-1.45574	3.87102	-8.21938e-05	2851	-0.768703	4.22075	-2.00312e-05	7116	3.11521	11.8488	36.9116	315	-0.155647	0.758877	-0.0129406	8172	-1.60683	7.90022	0	4674	-2.41811	9.97531	0	4976.5	0.524465	3.44823	1.80848	1980	-2.03694	3.6936	-0.000176944	3158
9	TTCGCATGTGACATCTGTGGGGCACTTTTTactcagaaaggtaacctcctccgccacattaaaCTG	46F_47A_49D_50I_52G_53A_54L_55F_67L_	WT	MUT	MUT	MUT	WT	WT	MUT	WT	WT	-0.686897	2.42641	-0.00112079	4436	-1.99011	9.58836	0	4756.5	0.862782	4.4127	3.8072	1694	-1.16722	5.59341	0	4732.5	-2.4107	8.20009	0	4674	-0.890138	5.28757	-3.86584e-06	6832	-1.36701	5.7986	0	4683	-1.46762	3.2317	-0.000376164	3712
10	TTCGCTTGTGATATTTGTGGGGCAATGTTTactcagaaaggtaacctcctccgccacattaaaCTG	46F_47A_49D_50I_52G_53A_54M_55F_67L_	WT	MUT	MUT	MUT	WT	WT	MUT	WT	WT	-0.102412	0.400062	-0.0225756	7923	-1.81485	7.97654	0	4756.5	2.4362	9.79412	23.8604	788	-0.188804	0.761603	-0.0155892	8256	-2.49568	7.76988	0	4674	-1.19048	4.6571	-1.03405e-05	7031	0.29299	1.27037	0.372205	2233	-1.64739	2.43679	-0.00262335	5559
11	TTCGCATGTGATATTTGTGGGGCAAATTTTactcagaaaggtaacctcctccgccacattaaaCTG	46F_47A_49D_50I_52G_53A_54N_55F_67L_	WT	MUT	MUT	MUT	WT	WT	MUT	WT	WT	-1.88996	2.51653	-0.00249903	5212	-1.52362	6.95802	0	4756.5	1.78467	7.74069	13.8146	1171	0.236188	0.881206	0.208131	2278	-2.45184	7.66587	0	4674	-0.407194	1.69274	-0.00362503	7863	0.331178	1.24849	0.413472	2213	-1.83461	2.61069	-0.00195446	5257
12	TTCGCTTGTGATATCTGTGGGGCACCTTTTactcagaaaggtaacctcctccgccacattaaaCTG	46F_47A_49D_50I_52G_53A_54P_55F_67L_	WT	MUT	MUT	MUT	WT	WT	MUT	WT	WT	0.0821751	0.39906	0.0327928	2432	0.383462	1.61238	0.618286	2310	3.46417	11.4933	39.8147	201	1.39462	6.83597	9.53357	1332	-0.494007	1.55881	-0.00600909	7961	-0.500815	2.36125	-0.000948194	7674	1.66076	6.86401	11.3995	1255	0.245173	0.674751	0.165431	1868
13	TTCGCATGTGATATCTGTGGGGCACAGTTTactcagaaaggtaacctcctccgccacattaaaCTG	46F_47A_49D_50I_52G_53A_54Q_55F_67L_	WT	MUT	MUT	MUT	WT	WT	MUT	WT	WT	-1.36684	2.75424	-0.00104568	4372	-1.13804	6.36548	0	4756.5	2.5995	11.2217	29.1708	586	1.04871	5.24089	5.49615	1566	-1.789	7.40274	0	4674	-0.896843	3.37277	-0.000163622	7423	0.696202	3.67062	2.5555	1895	-2.03747	4.37174	-3.53952e-05	2518
14	TTCGCGTGTGACATTTGTGGGGCACGATTTactcagaaaggtaacctcctccgccacattaaaCTG	46F_47A_49D_50I_52G_53A_54R_55F_67L_	WT	MUT	MUT	MUT	WT	WT	MUT	WT	WT	-0.631576	1.68403	-0.00573739	6092	-0.978998	4.01443	-4.25195e-05	7230	3.46006	10.4638	36.2054	344	-0.105444	0.539057	-0.0156213	8257	-1.84674	6.66878	0	4674	-1.68572	6.03081	0	4976.5	1.90626	5.08323	9.68997	1361	-2.59559	3.06252	-0.000981137	4580
15	TTCGCCTGTGATATTTGTGGGGCAAGTTTTactcagaaaggtaacctcctccgccacattaaaCTG	46F_47A_49D_50I_52G_53A_54S_55F_67L_	WT	MUT	MUT	MUT	WT	WT	WT	WT	WT	-0.932025	2.25181	-0.0022731	5123	-1.01194	4.3483	-1.75796e-05	7095	3.05946	11.5637	35.3786	370	1.47864	6.49092	9.59771	1329	-1.65101	5.90351	0	4674	-0.768007	2.76794	-0.000570844	7601	1.47116	4.15825	6.11745	1607	-2.08057	2.93588	-0.00104876	4639
16	TTCGCCTGTGACATTTGTGGGGCAACTTTTactcagaaaggtaacctcctccgccacattaaaCTG	46F_47A_49D_50I_52G_53A_54T_55F_67L_	WT	MUT	MUT	MUT	WT	WT	MUT	WT	WT	-2.09735	3.29329	-0.000464661	3668	-1.50485	7.29085	0	4756.5	2.7312	10.8996	29.7688	573	1.46362	6.92125	10.1301	1292	-2.30449	7.21624	0	4674	-0.52248	2.38443	-0.00093908	7673	0.864734	4.47881	3.87298	1763	-3.11982	3.39157	-0.000555632	4064
17	TTCGCCTGTGATATCTGTGGGGCAGTTTTTactcagaaaggtaacctcctccgccacattaaaCTG	46F_47A_49D_50I_52G_53A_54V_55F_67L_	WT	MUT	MUT	MUT	WT	WT	MUT	WT	WT	-1.82138	2.92234	-0.000949788	4274	-1.27943	7.5355	0	4756.5	2.21518	9.96449	22.0732	865	1.00258	5.24261	5.25611	1592	-2.07825	8.57881	0	4674	0.323651	1.84306	0.596508	2673	0.7839	5.32729	4.17606	1738	-1.72488	3.72141	-0.000142344	3040
18	TTCGCCTGTGATATTTGTGGGGCATGGTTTactcagaaaggtaacctcctccgccacattaaaCTG	46F_47A_49D_50I_52G_53A_54W_55F_67L_	WT	MUT	MUT	MUT	WT	WT	MUT	WT	WT	-0.537909	1.48474	-0.00777884	6416	-2.69917	11.5921	0	4756.5	-0.578099	3.32441	-0.000118028	7458	-1.91632	9.73895	0	4732.5	-3.1299	10.2088	0	4674	-2.02581	10.0044	0	4976.5	-1.94934	6.86541	0	4683	-2.19141	4.78288	-1.90346e-05	2414
19	TTCGCCTGTGACATTTGTGGGGCATACTTTactcagaaaggtaacctcctccgccacattaaaCTG	46F_47A_49D_50I_52G_53A_54Y_55F_67L_	WT	MUT	MUT	MUT	WT	WT	MUT	WT	WT	-0.552538	0.846734	-0.0368403	8312	-1.46124	7.58821	0	4756.5	1.78038	8.32024	14.8132	1121	-0.209725	0.951209	-0.0108078	8113	-2.26461	7.55903	0	4674	-0.62887	2.50365	-0.00085893	7659	-0.265458	1.32655	-0.0055681	8009	-1.48126	2.8216	-0.000972123	4567
20	TTCGCGTGTGACCAGTGTGGGGCAGCTTTTactcagaaaggtaacctcctccgccacattaaaCTG	46F_47A_49D_50Q_52G_53A_54A_55F_67L_	WT	MUT	MUT	WT	WT	WT	MUT	WT	WT	-1.69908	1.65197	-0.0166339	7433	-3.14103	8.31445	0	4756.5	0.153458	0.599756	0.0920372	2302	-1.47591	5.15237	-6.40983e-06	7148	-4.08166	6.89459	0	4674	-2.41633	5.18858	-1.04941e-05	7034	-2.00749	4.61254	-1.7437e-05	7265	-2.73436	2.28516	-0.00617927	6353
21	TTCGCTTGTGATCAGTGTGGGGCATGCTTTactcagaaaggtaacctcctccgccacattaaaCTG	46F_47A_49D_50Q_52G_53A_54C_55F_67L_	WT	MUT	MUT	WT	WT	WT	MUT	WT	WT	-1.62419	2.66631	-0.00152526	4731	-2.80587	9.51861	0	4756.5	-0.590249	2.2627	-0.00140346	7747	-2.36088	8.64734	0	4732.5	-3.21275	7.72841	0	4674	-1.49382	6.32318	0	4976.5	-2.78423	5.61658	0	4683	-2.6121	3.80228	-0.000181522	3174
22	TTCGCATGTGATCAGTGTGGGGCAGACTTTactcagaaaggtaacctcctccgccacattaaaCTG	46F_47A_49D_50Q_52G_53A_54D_55F_67L_	WT	MUT	MUT	WT	WT	WT	MUT	WT	WT	-0.904004	1.8142	-0.00606922	6150	-2.96071	8.68916	0	4756.5	-2.70644	9.18142	0	4699.5	-2.80133	8.21481	0	4732.5	-4.12357	8.46566	0	4674	-3.46275	8.31983	0	4976.5	-3.11016	7.54325	0	4683	-1.65121	2.85605	-0.000997481	4595
23	TTCGCCTGTGATCAGTGTGGGGCAGAGTTTactcagaaaggtaacctcctccgccacattaaaCTG	46F_47A_49D_50Q_52G_53A_54E_55F_67L_	WT	MUT	MUT	WT	WT	WT	MUT	WT	WT	-1.83329	3.5425	-0.000230928	3240	-3.46584	10.6663	0	4756.5	-2.77245	9.10372	0	4699.5	-2.61707	9.37301	0	4732.5	-3.34505	9.10951	0	4674	-3.40738	9.8617	0	4976.5	-3.28036	7.39454	0	4683	-1.9207	3.76983	-0.000141817	3033
24	TTCGCTTGTGACCAGTGTGGGGCATTTTTTactcagaaaggtaacctcctccgccacattaaaCTG	46F_47A_49D_50Q_52G_53A_54F_55F_67L_	WT	MUT	MUT	WT	WT	WT	MUT	WT	WT	-0.975231	2.63684	-0.000979503	4309	-3.46724	10.5147	0	4756.5	-2.34013	9.02034	0	4699.5	-2.83464	9.62949	0	4732.5	-3.54041	8.05281	0	4674	-2.27369	9.12596	0	4976.5	-3.11065	8.21043	0	4683	-2.18568	2.81554	-0.00145343	4957
25	TTCGCATGTGATCAGTGTGGGGCAGGATTTactcagaaaggtaacctcctccgccacattaaaCTG	46F_47A_49D_50Q_52G_53A_54G_55F_67L_	WT	MUT	MUT	WT	WT	WT	MUT	WT	WT	-0.820571	1.85984	-0.00495576	5919	-2.45303	10.9412	0	4756.5	-0.946255	5.43498	0	4699.5	-2.16254	9.97094	0	4732.5	-3.0275	10.5266	0	4674	-2.64888	10.874	0	4976.5	-2.72646	8.34176	0	4683	-2.24351	2.50767	-0.00303494	5727
26	TTCGCATGTGATCAGTGTGGGGCACACTTTactcagaaaggtaacctcctccgccacattaaaCTG	46F_47A_49D_50Q_52G_53A_54H_55F_67L_	WT	MUT	MUT	WT	WT	WT	MUT	WT	WT	-1.88353	3.4202	-0.000310902	3415	-3.39571	11.9062	0	4756.5	-1.74206	9.15736	0	4699.5	-2.88445	10.9136	0	4732.5	-3.10923	9.9396	0	4674	-2.58359	10.5994	0	4976.5	-2.9494	8.18454	0	4683	-2.12779	3.76065	-0.000157108	3086
27	TTCGCCTGTGATCAATGTGGGGCAATCTTTactcagaaaggtaacctcctccgccacattaaaCTG	46F_47A_49D_50Q_52G_53A_54I_55F_67L_	WT	MUT	MUT	WT	WT	WT	MUT	WT	WT	-1.58853	3.01868	-0.000662611	3957	-2.60611	10.7099	0	4756.5	-1.29929	6.80035	0	4699.5	-2.48643	9.70395	0	4732.5	-2.79273	8.32531	0	4674	-2.17426	7.59882	0	4976.5	-2.7937	8.14318	0	4683	-2.26275	3.72559	-0.00018673	3196
28	TTCGCATGTGATCAATGTGGGGCAAAATTTactcagaaaggtaacctcctccgccacattaaaCTG	46F_47A_49D_50Q_52G_53A_54K_55F_67L_	WT	MUT	MUT	WT	WT	WT	MUT	WT	WT	-1.66774	3.246	-0.000412962	3597	-2.19766	9.64273	0	4756.5	0.091191	0.474631	0.0432821	2362	-2.11297	8.48829	0	4732.5	-2.24906	8.03125	0	4674	-3.27618	9.22437	0	4976.5	-1.90776	6.23998	0	4683	-1.27152	2.53056	-0.00163144	5076
29	TTCGCGTGTGACCAGTGTGGGGCACTCTTTactcagaaaggtaacctcctccgccacattaaaCTG	46F_47A_49D_50Q_52G_53A_54L_55F_67L_	WT	MUT	MUT	WT	WT	WT	MUT	WT	WT	-1.15316	1.73088	-0.00939261	6649	-2.66954	8.56827	0	4756.5	-2.09434	7.26851	0	4699.5	-2.918	8.02884	0	4732.5	-2.63489	6.64445	0	4674	-2.37109	6.18369	0	4976.5	-3.23423	6.71334	0	4683	-1.65796	2.04922	-0.00645888	6392
30	TTCGCATGTGACCAGTGTGGGGCAATGTTTactcagaaaggtaacctcctccgccacattaaaCTG	46F_47A_49D_50Q_52G_53A_54M_55F_67L_	WT	MUT	MUT	WT	WT	WT	MUT	WT	WT	-1.18935	3.44511	-0.000185984	3124	-2.56039	11.4305	0	4756.5	-1.10847	5.86806	0	4699.5	-2.35866	10.6563	0	4732.5	-3.45025	8.83033	0	4674	-2.31523	10.982	0	4976.5	-2.50933	9.37787	0	4683	-2.52003	4.27983	-5.47232e-05	2620
31	TTCGCGTGTGACCAGTGTGGGGCAAATTTTactcagaaaggtaacctcctccgccacattaaaCTG	46F_47A_49D_50Q_52G_53A_54N_55F_67L_	WT	MUT	MUT	WT	WT	WT	MUT	WT	WT	-2.09338	3.26404	-0.000491071	3712	-3.17087	10.2493	0	4756.5	-1.78788	7.43634	0	4699.5	-2.75948	9.50063	0	4732.5	-3.68484	8.05417	0	4674	-2.30399	8.32444	0	4976.5	-3.44731	7.88406	0	4683	-2.73202	2.88486	-0.00154346	5018
32	TTCGCCTGTGATCAGTGTGGGGCACCATTTactcagaaaggtaacctcctccgccacattaaaCTG	46F_47A_49D_50Q_52G_53A_54P_55F_67L_	WT	MUT	MUT	WT	WT	WT	MUT	WT	WT	-1.40623	2.94827	-0.000690501	3988	-2.41379	9.68121	0	4756.5	-1.70154	7.15483	0	4699.5	-2.51504	9.40065	0	4732.5	-2.6708	8.62736	0	4674	-3.17458	10.2908	0	4976.5	-2.92713	8.23313	0	4683	-3.11462	3.34489	-0.000608835	4151
33	TTCGCTTGTGATCAGTGTGGGGCACAGTTTactcagaaaggtaacctcctccgccacattaaaCTG	46F_47A_49D_50Q_52G_53A_54Q_55F_67L_	WT	MUT	MUT	WT	WT	WT	MUT	WT	WT	-1.99701	2.78455	-0.00142353	4663	-3.13087	9.41484	0	4756.5	-0.573947	2.2991	-0.00125445	7729	-2.02282	7.26158	0	4732.5	-2.68706	7.84817	0	4674	-2.78865	8.35867	0	4976.5	-2.64675	7.53494	0	4683	-3.33982	3.31757	-0.000696392	4262
34	TTCGCATGTGACCAGTGTGGGGCACGCTTTactcagaaaggtaacctcctccgccacattaaaCTG	46F_47A_49D_50Q_52G_53A_54R_55F_67L_	WT	MUT	MUT	WT	WT	WT	MUT	WT	WT	-1.17834	3.18638	-0.000332742	3452	-2.68775	11.1539	0	4756.5	0.661683	3.22058	2.131	1855	-2.53715	9.57148	0	4732.5	-2.97235	9.50335	0	4674	-2.82863	10.4108	0	4976.5	-1.90437	7.29238	0	4683	-2.39146	4.34051	-5.19312e-05	2605
35	TTCGCTTGTGATCAGTGTGGGGCAAGCTTTactcagaaaggtaacctcctccgccacattaaaCTG	46F_47A_49D_50Q_52G_53A_54S_55F_67L_	WT	MUT	MUT	WT	WT	WT	WT	WT	WT	-2.2672	3.04562	-0.000886567	4226	-3.41386	10.2867	0	4756.5	-0.530208	2.71155	-0.000447151	7608	-1.721	6.92863	0	4732.5	-2.98947	8.78569	0	4674	-2.25025	7.41063	0	4976.5	-1.82911	7.86341	0	4683	-1.92728	4.09787	-6.69632e-05	2688
36	TTCGCTTGTGACCAATGTGGGGCAACTTTTactcagaaaggtaacctcctccgccacattaaaCTG	46F_47A_49D_50Q_52G_53A_54T_55F_67L_	WT	MUT	MUT	WT	WT	WT	MUT	WT	WT	-1.33206	3.24014	-0.00033563	3453	-2.78919	12.1528	0	4756.5	-0.9094	5.13636	-3.94949e-06	6983	-1.89732	8.92588	0	4732.5	-3.18584	10.2679	0	4674	-2.17718	10.0119	0	4976.5	-2.51287	9.55585	0	4683	-2.29121	4.8916	-9.95064e-06	2364
37	TTCGCCTGTGACCAGTGTGGGGCAGTCTTTactcagaaaggtaacctcctccgccacattaaaCTG	46F_47A_49D_50Q_52G_53A_54V_55F_67L_	WT	MUT	MUT	WT	WT	WT	MUT	WT	WT	-0.585373	1.29676	-0.0131712	7072	-2.28912	8.15301	0	4756.5	-1.09379	4.93371	-4.7503e-06	7055	-1.78633	6.54121	0	4732.5	-2.14621	4.31602	-4.66056e-05	7218	-0.768724	2.60124	-0.000835676	7655	-2.15407	5.15221	-9.35503e-06	7138	-0.851225	1.02272	-0.036861	8215
38	TTCGCCTGTGATCAATGTGGGGCATGGTTTactcagaaaggtaacctcctccgccacattaaaCTG	46F_47A_49D_50Q_52G_53A_54W_55F_67L_	WT	MUT	MUT	WT	WT	WT	MUT	WT	WT	-0.0901305	0.450617	-0.0171226	7488	-2.85514	10.3366	0	4756.5	-2.28251	8.83917	0	4699.5	-2.65347	8.86681	0	4732.5	-3.02707	9.06878	0	4674	-2.94378	9.62066	0	4976.5	-3.06102	8.28359	0	4683	-2.20395	4.18347	-6.70038e-05	2689
39	TTCGCCTGTGACCAGTGTGGGGCATACTTTactcagaaaggtaacctcctccgccacattaaaCTG	46F_47A_49D_50Q_52G_53A_54Y_55F_67L_	WT	MUT	MUT	WT	WT	WT	MUT	WT	WT	-0.685507	1.55669	-0.00837829	6493	-2.43476	8.44608	0	4756.5	-1.74719	6.73049	0	4699.5	-2.45509	8.13774	0	4732.5	-3.02678	7.92358	0	4674	-1.84585	6.69227	0	4976.5	-2.34299	5.65004	0	4683	-1.72119	2.74834	-0.00133923	4881
40	TTCGCCTGTGATGTCTGTGGGGCAGCTTTTactcagaaaggtaacctcctccgccacattaaaCTG	46F_47A_49D_50V_52G_53A_54A_55F_67L_	WT	MUT	MUT	MUT	WT	WT	MUT	WT	WT	-1.84032	3.08724	-0.000655645	3949	-1.12722	6.39501	0	4756.5	2.83853	11.7581	33.3755	437	1.44376	7.50818	10.84	1250	-1.96251	8.51546	0	4674	-0.988715	4.73561	-8.58795e-06	7000	1.22153	6.17768	7.54623	1503	-1.52773	2.98834	-0.000683742	4241
41	TTCGCATGTGACGTATGTGGGGCATGCTTTactcagaaaggtaacctcctccgccacattaaaCTG	46F_47A_49D_50V_52G_53A_54C_55F_67L_	WT	MUT	MUT	MUT	WT	WT	MUT	WT	WT	-1.15615	1.76153	-0.00877274	6558	-2.56076	9.62302	0	4756.5	1.831	8.24035	15.0881	1111	-0.0637733	0.429399	-0.012887	8170	-2.79386	7.96214	0	4674	-0.330572	1.369	-0.00627398	7952	-0.406263	2.03715	-0.00162718	7839	-2.19565	2.89959	-0.00120224	4758
42	TTCGCTTGTGATGTTTGTGGGGCAGATTTTactcagaaaggtaacctcctccgccacattaaaCTG	46F_47A_49D_50V_52G_53A_54D_55F_67L_	WT	MUT	MUT	MUT	WT	WT	MUT	WT	WT	-1.38164	2.27403	-0.00320073	5486	-2.99273	11.0767	0	4756.5	-0.68402	3.33527	-0.000136682	7470	-1.58086	7.39268	0	4732.5	-2.87087	9.19361	0	4674	-2.91373	10.0127	0	4976.5	-2.4628	8.46759	0	4683	-2.45498	3.11031	-0.000831947	4432
43	TTCGCTTGTGACGTGTGTGGGGCAGAATTTactcagaaaggtaacctcctccgccacattaaaCTG	46F_47A_49D_50V_52G_53A_54E_55F_67L_	WT	MUT	MUT	MUT	WT	WT	MUT	WT	WT	-2.00905	3.26949	-0.000471287	3680	-2.3826	8.87037	0	4756.5	-0.545003	1.95425	-0.00264436	7840	-1.17339	4.87144	-5.096e-06	7120	-3.02134	7.36125	0	4674	-3.01333	8.28615	0	4976.5	-2.63075	7.14881	0	4683	-2.81719	2.87481	-0.00162832	5073
44	TTCGCCTGTGACGTCTGTGGGGCATTCTTTactcagaaaggtaacctcctccgccacattaaaCTG	46F_47A_49D_50V_52G_53A_54F_55F_67L_	WT	MUT	MUT	MUT	WT	WT	MUT	WT	WT	-1.78279	2.76409	-0.00133287	4602	-1.98493	8.29198	0	4756.5	-0.536007	2.31982	-0.00111772	7720	-2.54085	8.5212	0	4732.5	-2.1355	7.25256	0	4674	-1.2161	5.4134	0	4976.5	-1.77531	6.78249	0	4683	-1.16181	1.73575	-0.00936022	6730
45	TTCGCGTGTGATGTGTGTGGGGCAGGTTTTactcagaaaggtaacctcctccgccacattaaaCTG	46F_47A_49D_50V_52G_53A_54G_55F_67L_	WT	MUT	MUT	MUT	WT	WT	MUT	WT	WT	-1.61951	3.72312	-0.000133648	3006	-2.06271	10.1041	0	4756.5	1.63096	7.97732	13.0107	1212	-0.656411	3.66484	-6.27235e-05	7465	-2.38065	9.25236	0	4674	-1.58299	7.2442	0	4976.5	-0.843475	4.78598	-7.3264e-06	7087	-2.87743	4.35051	-4.99871e-05	2595
46	TTCGCTTGTGATGTGTGTGGGGCACACTTTactcagaaaggtaacctcctccgccacattaaaCTG	46F_47A_49D_50V_52G_53A_54H_55F_67L_	WT	MUT	MUT	MUT	WT	WT	MUT	WT	WT	-1.08964	3.25961	-0.000260345	3300	-2.25293	10.2233	0	4756.5	0.534854	2.77027	1.48169	1935	-1.17732	5.8505	0	4732.5	-2.64798	8.63434	0	4674	-1.48209	7.81873	0	4976.5	-1.30197	6.32184	0	4683	-2.12048	3.6587	-0.000202623	3252
47	TTCGCTTGTGATGTCTGTGGGGCAATTTTTactcagaaaggtaacctcctccgccacattaaaCTG	46F_47A_49D_50V_52G_53A_54I_55F_67L_	WT	MUT	MUT	MUT	WT	WT	MUT	WT	WT	-0.0725527	0.40281	-0.0158624	7362	-1.82951	8.95609	0	4756.5	0.398056	1.83265	0.729499	2049	-0.866381	4.62727	-7.52537e-06	7175	-2.26636	8.30883	0	4674	-1.3951	6.85328	0	4976.5	-1.15545	5.38699	0	4683	-1.15349	2.52292	-0.00150513	4984
48	TTCGCCTGTGACGTATGTGGGGCAAAGTTTactcagaaaggtaacctcctccgccacattaaaCTG	46F_47A_49D_50V_52G_53A_54K_55F_67L_	WT	MUT	MUT	MUT	WT	WT	MUT	WT	WT	-0.719707	1.86954	-0.00424837	5777	-1.45131	7.77671	0	4756.5	2.67347	11.2534	30.0855	565	-0.946561	5.34025	0	4732.5	-2.45449	7.62525	0	4674	-2.70532	10.1073	0	4976.5	-0.482278	2.06141	-0.00182597	7852	-1.89093	3.59865	-0.000205331	3263
49	TTCGCATGTGATGTGTGTGGGGCACTCTTTactcagaaaggtaacctcctccgccacattaaaCTG	46F_47A_49D_50V_52G_53A_54L_55F_67L_	WT	MUT	MUT	MUT	WT	WT	MUT	WT	WT	-1.39511	3.69233	-0.00012119	2966	-2.46576	11.738	0	4756.5	-0.354932	1.70362	-0.00308112	7860	-1.78501	9.60237	0	4732.5	-2.62875	10.3531	0	4674	-1.38157	7.01573	0	4976.5	-2.41979	9.79572	0	4683	-2.0275	4.95257	-8.80538e-06	2351
50	TTCGCGTGTGACGTCTGTGGGGCAATGTTTactcagaaaggtaacctcctccgccacattaaaCTG	46F_47A_49D_50V_52G_53A_54M_55F_67L_	WT	MUT	MUT	MUT	WT	WT	MUT	WT	WT	-1.4943	3.0629	-0.000564848	3819	-2.29211	8.77252	0	4756.5	1.01182	4.3438	4.39513	1656	-1.46463	4.49801	-1.90827e-05	7309	-1.96244	5.0388	-8.52279e-06	6924	-1.90266	6.82284	0	4976.5	-0.874513	4.02927	-3.41832e-05	7356	-2.34508	3.68622	-0.000213898	3295
51	TTCGCATGTGACGTCTGTGGGGCAAATTTTactcagaaaggtaacctcctccgccacattaaaCTG	46F_47A_49D_50V_52G_53A_54N_55F_67L_	WT	MUT	MUT	MUT	WT	WT	MUT	WT	WT	-1.66702	2.90914	-0.000891042	4232	-2.14842	8.65177	0	4756.5	0.43931	1.92471	0.845543	2028	-0.570191	2.44265	-0.000895564	7760	-2.76792	7.92372	0	4674	-0.77608	3.55129	-9.43864e-05	7362	-0.967242	4.01658	-4.20089e-05	7386	-3.43551	3.58235	-0.000387976	3738
52	TTCGCTTGTGACGTGTGTGGGGCACCATTTactcagaaaggtaacctcctccgccacattaaaCTG	46F_47A_49D_50V_52G_53A_54P_55F_67L_	WT	MUT	MUT	MUT	WT	WT	MUT	WT	WT	-0.74904	1.81973	-0.00496607	5923	-0.917746	5.01104	-3.98574e-06	6812	1.68418	8.09376	13.6313	1182	-0.15949	0.694069	-0.015653	8262	-1.94873	6.662	0	4674	-1.7039	7.12561	0	4976.5	-0.424634	1.90749	-0.00229546	7878	-1.26104	2.40786	-0.00214556	5357
53	TTCGCGTGTGACGTGTGTGGGGCACAGTTTactcagaaaggtaacctcctccgccacattaaaCTG	46F_47A_49D_50V_52G_53A_54Q_55F_67L_	WT	MUT	MUT	MUT	WT	WT	MUT	WT	WT	-1.49764	3.2989	-0.000325289	3441	-1.66679	9.34816	0	4756.5	1.74844	9.05318	15.8289	1083	0.149235	0.723217	0.107929	2345	-2.56635	8.46511	0	4674	-1.04399	5.6562	0	4976.5	-0.391738	2.40779	-0.000666512	7736	-1.90791	2.09017	-0.006764	6426
54	TTCGCTTGTGATGTATGTGGGGCACGGTTTactcagaaaggtaacctcctccgccacattaaaCTG	46F_47A_49D_50V_52G_53A_54R_55F_67L_	WT	MUT	MUT	MUT	WT	WT	MUT	WT	WT	-1.0598	2.23328	-0.00269583	5293	-1.19189	5.46287	0	4756.5	2.82046	10.8888	30.7114	538	-0.603522	2.82151	-0.00039608	7672	-1.79693	8.47884	0	4674	-2.05354	9.70948	0	4976.5	1.19235	7.12155	8.49141	1442	-1.27339	2.42207	-0.0020944	5335
55	TTCGCTTGTGACGTATGTGGGGCATCCTTTactcagaaaggtaacctcctccgccacattaaaCTG	46F_47A_49D_50V_52G_53A_54S_55F_67L_	WT	MUT	MUT	MUT	WT	WT	WT	WT	WT	-1.35148	3.38522	-0.000240694	3260	-1.27188	7.10895	0	4756.5	2.5233	11.241	28.3643	620	0.784891	3.69661	2.90144	1820	-2.65914	6.99637	0	4674	-1.13818	5.95869	0	4976.5	0.334779	1.8295	0.612479	2176	-1.96592	2.64157	-0.00194886	5254
56	TTCGCATGTGACGTATGTGGGGCAACCTTTactcagaaaggtaacctcctccgccacattaaaCTG	46F_47A_49D_50V_52G_53A_54T_55F_67L_	WT	MUT	MUT	MUT	WT	WT	MUT	WT	WT	-1.17745	3.98051	-5.11387e-05	2771	-1.78053	9.64772	0	4756.5	1.58435	7.65878	12.1342	1243	0.121662	0.647972	0.0788333	2365	-2.50096	9.2909	0	4674	-0.984137	5.59839	0	4976.5	-0.375923	2.13232	-0.00120769	7806	-1.43498	4.11897	-4.98582e-05	2594
57	TTCGCGTGTGACGTATGTGGGGCAGTGTTTactcagaaaggtaacctcctccgccacattaaaCTG	46F_47A_49D_50V_52G_53A_54V_55F_67L_	WT	MUT	MUT	MUT	WT	WT	MUT	WT	WT	-1.52648	2.62388	-0.00157968	4761	-2.07597	10.3712	0	4756.5	0.868914	4.79455	4.16605	1673	-0.327201	1.50861	-0.00447487	7961	-2.91365	9.49009	0	4674	-0.291621	1.30753	-0.00639765	7958	-1.31131	5.6069	0	4683	-2.33968	3.85821	-0.000142265	3038
58	TTCGCCTGTGATGTTTGTGGGGCATGGTTTactcagaaaggtaacctcctccgccacattaaaCTG	46F_47A_49D_50V_52G_53A_54W_55F_67L_	WT	MUT	MUT	MUT	WT	WT	MUT	WT	WT	-0.41749	1.38005	-0.00771916	6404	-2.9933	10.5227	0	4756.5	-1.05571	5.54944	0	4699.5	-1.93504	7.47466	0	4732.5	-2.60095	8.50241	0	4674	-1.99038	8.46841	0	4976.5	-2.27572	7.69368	0	4683	-2.90032	3.17177	-0.00084421	4443
59	TTCGCCTGTGACGTCTGTGGGGCATACTTTactcagaaaggtaacctcctccgccacattaaaCTG	46F_47A_49D_50V_52G_53A_54Y_55F_67L_	WT	MUT	MUT	MUT	WT	WT	MUT	WT	WT	-1.00382	2.45264	-0.00154164	4740	-2.06573	8.44632	0	4756.5	0.0598509	0.428792	0.0256636	2393	-1.22442	5.48341	0	4732.5	-2.3732	8.48741	0	4674	-1.11687	5.653	0	4976.5	-1.97193	7.74632	0	4683	-0.633884	1.7349	-0.00511536	6204
60	TTCGCATGTGAGATCTGTGGGGCAGCCTTTactcagaaaggtaacctcctccgccacattaaaCTG	46F_47A_49E_50I_52G_53A_54A_55F_67L_	WT	MUT	MUT	MUT	WT	WT	MUT	WT	WT	-1.49135	2.62147	-0.00154982	4743	1.37862	6.51718	8.98475	1277	3.89655	12.8527	50.0811	12	3.178	11.4831	36.4933	351	0.970007	5.3551	5.19449	1538	1.10665	6.00818	6.64896	1652	3.03038	8.14951	24.6962	554	-0.251573	0.866046	-0.0159879	7379
61	TTCGCGTGTGAAATTTGTGGGGCATGTTTTactcagaaaggtaacctcctccgccacattaaaCTG	46F_47A_49E_50I_52G_53A_54C_55F_67L_	WT	MUT	MUT	MUT	WT	WT	MUT	WT	WT	-1.33812	2.77958	-0.000965494	4288	0.74503	3.67574	2.73853	1899	3.71255	12.6447	46.9439	40	2.49936	10.635	26.5805	614	-0.0378531	0.361221	-0.00939417	8060	1.53576	7.2155	11.0813	1189	2.59977	9.4999	24.6975	553	-0.696955	1.87238	-0.00408952	5993
62	TTCGCCTGTGAGATCTGTGGGGCAGATTTTactcagaaaggtaacctcctccgccacattaaaCTG	46F_47A_49E_50I_52G_53A_54D_55F_67L_	WT	MUT	MUT	MUT	WT	WT	MUT	WT	WT	-1.95193	4.11473	-6.78197e-05	2815	-1.31939	7.66782	0	4756.5	2.04007	9.8303	20.0545	943	0.0487843	0.414269	0.0202098	2419	-1.48492	6.76399	0	4674	-0.964748	5.85558	0	4976.5	-0.327099	1.99706	-0.00143777	7827	-1.36967	3.52994	-0.000178478	3165
63	TTCGCGTGTGAAATTTGTGGGGCAGAATTTactcagaaaggtaacctcctccgccacattaaaCTG	46F_47A_49E_50I_52G_53A_54E_55F_67L_	WT	MUT	MUT	MUT	WT	WT	MUT	WT	WT	-2.36006	3.55196	-0.000287029	3359	-0.214286	0.965492	-0.0106643	8079	2.52382	10.3589	26.1439	703	1.45289	6.46636	9.39491	1340	-0.848686	2.74247	-0.000667734	7615	-1.054	3.72418	-8.69799e-05	7350	1.10965	5.51714	6.1221	1606	-1.27161	2.2857	-0.0028681	5661
64	TTCGCTTGTGAAATCTGTGGGGCATTCTTTactcagaaaggtaacctcctccgccacattaaaCTG	46F_47A_49E_50I_52G_53A_54F_55F_67L_	WT	MUT	MUT	MUT	WT	WT	MUT	WT	WT	-0.562941	1.53933	-0.00716461	6333	-0.840285	4.79239	-7.29869e-06	6937	2.60956	11.2895	29.4607	577	-0.829267	4.5154	-1.08045e-05	7230	-1.55169	7.53859	0	4674	-0.131382	0.715998	-0.0121864	8134	0.555623	3.16683	1.75957	1989	-1.32954	3.72732	-0.000109718	2893
65	TTCGCTTGTGAAATATGTGGGGCAGGATTTactcagaaaggtaacctcctccgccacattaaaCTG	46F_47A_49E_50I_52G_53A_54G_55F_67L_	WT	MUT	MUT	MUT	WT	WT	MUT	WT	WT	-1.04151	2.21244	-0.00278126	5334	0.338582	1.54453	0.522951	2347	3.75237	12.432	46.6493	42	1.64564	8.05508	13.2557	1124	-0.496717	2.51129	-0.000665448	7613	0.30402	1.34928	0.41021	2763	1.85653	6.38479	11.8536	1226	-0.893081	1.76604	-0.00670556	6420
66	TTCGCCTGTGAAATTTGTGGGGCACACTTTactcagaaaggtaacctcctccgccacattaaaCTG	46F_47A_49E_50I_52G_53A_54H_55F_67L_	WT	MUT	MUT	MUT	WT	WT	MUT	WT	WT	-2.43791	2.82174	-0.00159995	4771	-0.54691	2.38595	-0.000978218	7670	3.31657	11.4717	38.0467	264	0.530976	2.45461	1.30334	2006	-0.605826	1.91006	-0.00325628	7864	0.285244	1.2866	0.366995	2784	1.01572	4.62632	4.69902	1710	-1.02883	2.32727	-0.00210946	5341
67	TTCGCTTGTGAAATTTGTGGGGCAATATTTactcagaaaggtaacctcctccgccacattaaaCTG	46F_47A_49E_50I_52G_53A_54I_55F_67L_	WT	MUT	MUT	MUT	WT	WT	MUT	WT	WT	-1.3808	1.9872	-0.00620865	6177	0.207189	0.948307	0.196478	2508	3.51525	11.8145	41.5309	154	1.65559	7.99555	13.2374	1126	-0.790707	3.49209	-0.000109906	7360	0.532415	2.4528	1.30591	2477	1.95725	8.31222	16.2691	963	-1.28354	2.66514	-0.00120536	4764
68	TTCGCTTGTGAGATCTGTGGGGCAAAATTTactcagaaaggtaacctcctccgccacattaaaCTG	46F_47A_49E_50I_52G_53A_54K_55F_67L_	WT	MUT	MUT	MUT	WT	WT	MUT	WT	WT	-2.26132	2.3647	-0.00425176	5780	1.35438	6.32713	8.56936	1313	3.82155	11.4548	43.7749	101	1.20195	5.3476	6.42756	1497	0.490526	1.86404	0.914361	2180	-1.82034	7.10561	0	4976.5	1.86177	6.87465	12.799	1161	-1.17675	2.01602	-0.00495049	6171
69	TTCGCATGTGAGATATGTGGGGCACTGTTTactcagaaaggtaacctcctccgccacattaaaCTG	46F_47A_49E_50I_52G_53A_54L_55F_67L_	WT	MUT	MUT	MUT	WT	WT	MUT	WT	WT	-1.08339	2.4895	-0.00152692	4732	-0.493631	2.64954	-0.000480753	7579	2.70609	11.9161	32.2462	487	-0.00845762	0.318714	-0.00240229	7879	-1.08237	6.20322	0	4674	0.173554	0.943438	0.163737	2922	0.320775	1.85499	0.595034	2179	-0.587196	1.60483	-0.00641459	6388
70	TTCGCCTGTGAGATTTGTGGGGCAATGTTTactcagaaaggtaacctcctccgccacattaaaCTG	46F_47A_49E_50I_52G_53A_54M_55F_67L_	WT	MUT	MUT	MUT	WT	WT	MUT	WT	WT	-1.37359	3.76907	-0.000101421	2910	-0.0210907	0.345901	-0.00549128	7934	3.29684	12.9435	42.6725	121	1.09846	4.91094	5.3945	1577	-0.343701	1.7279	-0.00281925	7843	0.378051	1.84022	0.695698	2634	1.73813	8.29529	14.4183	1065	-0.740809	2.13521	-0.00236372	5461
71	TTCGCTTGTGAAATCTGTGGGGCAAACTTTactcagaaaggtaacctcctccgccacattaaaCTG	46F_47A_49E_50I_52G_53A_54N_55F_67L_	WT	MUT	MUT	MUT	WT	WT	MUT	WT	WT	-1.65176	2.9675	-0.000775159	4094	0.57483	2.34054	1.34541	2116	2.9343	11.1613	32.7506	463	1.66938	7.0909	11.8374	1202	-0.108676	0.530929	-0.0164641	8264	1.07092	5.38506	5.76696	1752	1.8855	7.10612	13.3986	1128	-0.93467	1.85777	-0.00567366	6284
72	TTCGCATGTGAAATATGTGGGGCACCATTTactcagaaaggtaacctcctccgccacattaaaCTG	46F_47A_49E_50I_52G_53A_54P_55F_67L_	WT	MUT	MUT	MUT	WT	WT	MUT	WT	WT	-0.551805	1.74953	-0.00430412	5790	1.71538	8.28625	14.2141	919	3.60336	12.4565	44.8854	79	2.14081	10.0225	21.4563	781	1.23641	6.74797	8.34324	1270	0.462919	2.65728	1.23011	2490	2.51406	10.0187	25.1876	532	0.252456	0.852571	0.215237	1796
73	TTCGCCTGTGAGATTTGTGGGGCACAATTTactcagaaaggtaacctcctccgccacattaaaCTG	46F_47A_49E_50I_52G_53A_54Q_55F_67L_	WT	MUT	MUT	MUT	WT	WT	MUT	WT	WT	-2.83089	4.13871	-8.60638e-05	2863	1.07245	5.65699	6.06685	1521	3.65606	12.4525	45.527	61	2.42882	10.0323	24.3666	671	0.823843	4.43042	3.64997	1714	1.14616	5.78675	6.63256	1657	2.37515	8.27057	19.6439	806	-0.0950747	0.440261	-0.0186123	7563
74	TTCGCTTGTGAGATCTGTGGGGCACGATTTactcagaaaggtaacctcctccgccacattaaaCTG	46F_47A_49E_50I_52G_53A_54R_55F_67L_	WT	MUT	MUT	MUT	WT	WT	MUT	WT	WT	-0.784627	2.43831	-0.00124263	4536	1.16323	6.24979	7.26995	1410	3.83716	13.2009	50.6538	10	1.13346	4.94371	5.6035	1558	0.449258	2.42756	1.0906	2124	-0.685134	3.41808	-0.00011309	7381	2.89354	9.73447	28.167	395	-0.962498	2.11862	-0.0031932	5779
75	TTCGCCTGTGAGATCTGTGGGGCATCATTTactcagaaaggtaacctcctccgccacattaaaCTG	46F_47A_49E_50I_52G_53A_54S_55F_67L_	WT	MUT	MUT	MUT	WT	WT	WT	WT	WT	-1.56863	3.67981	-0.000143077	3030	1.06492	5.79792	6.17433	1508	3.6676	12.5047	45.8621	55	2.61141	10.9951	28.7128	555	0.6016	2.8635	1.72268	2004	0.948474	5.3109	5.03725	1848	2.80163	10.0974	28.2893	389	-0.530227	1.53736	-0.00678145	6429
76	TTCGCCTGTGAAATCTGTGGGGCAACATTTactcagaaaggtaacctcctccgccacattaaaCTG	46F_47A_49E_50I_52G_53A_54T_55F_67L_	WT	MUT	MUT	MUT	WT	WT	MUT	WT	WT	-3.60827	3.38763	-0.000642624	3935	0.374013	1.29446	0.484145	2361	3.33442	10.5579	35.2045	373	2.10034	7.93919	16.675	962	-0.361965	1.27972	-0.00847917	8036	0.690717	2.4588	1.69833	2371	2.04463	6.58889	13.4718	1125	-1.01799	2.04521	-0.00400146	5975
77	TTCGCGTGTGAGATCTGTGGGGCAGTGTTTactcagaaaggtaacctcctccgccacattaaaCTG	46F_47A_49E_50I_52G_53A_54V_55F_67L_	WT	MUT	MUT	MUT	WT	WT	MUT	WT	WT	-1.08806	3.11752	-0.000359267	3489	0.606399	2.94313	1.78471	2040	3.29453	11.8314	38.9788	231	2.28518	9.72326	22.2194	749	-0.220532	1.11263	-0.00769075	8010	1.27005	7.03414	8.93375	1400	2.39235	8.64691	20.6864	757	-0.619141	1.35063	-0.0122681	7049
78	TTCGCCTGTGAGATCTGTGGGGCATGGTTTactcagaaaggtaacctcctccgccacattaaaCTG	46F_47A_49E_50I_52G_53A_54W_55F_67L_	WT	MUT	MUT	MUT	WT	WT	MUT	WT	WT	-0.345802	1.09971	-0.012439	7009	-1.11858	6.43644	0	4756.5	1.53417	7.71262	11.8325	1254	-1.06595	5.81341	0	4732.5	-1.54413	7.75657	0	4674	-0.886084	4.96742	-3.84823e-06	6831	-0.114319	0.693253	-0.0112434	8177	-1.22333	3.0236	-0.00050496	3974
79	TTCGCATGTGAGATCTGTGGGGCATACTTTactcagaaaggtaacctcctccgccacattaaaCTG	46F_47A_49E_50I_52G_53A_54Y_55F_67L_	WT	MUT	MUT	MUT	WT	WT	MUT	WT	WT	-0.291614	0.600188	-0.0366163	8310	0.202486	0.918977	0.18608	2518	3.17159	11.5313	36.5727	329	0.794068	4.05476	3.21976	1787	-0.415894	2.0277	-0.00170222	7762	0.709823	3.70158	2.62747	2193	1.39261	6.81833	9.4953	1376	-0.305691	0.736695	-0.0268915	7987
80	TTCGCTTGTGAGCAGTGTGGGGCAGCCTTTactcagaaaggtaacctcctccgccacattaaaCTG	46F_47A_49E_50Q_52G_53A_54A_55F_67L_	WT	MUT	MUT	WT	WT	WT	MUT	WT	WT	-1.69963	3.22211	-0.000443018	3640	-1.15135	6.52343	0	4756.5	1.44902	7.02155	10.1744	1333	-0.425807	1.98932	-0.00190527	7845	-1.11421	6.17658	0	4674	-1.48337	5.81841	0	4976.5	-0.448528	2.81208	-0.000300213	7630	-2.76513	4.12456	-9.60744e-05	2835
81	TTCGCCTGTGAGCAATGTGGGGCATGTTTTactcagaaaggtaacctcctccgccacattaaaCTG	46F_47A_49E_50Q_52G_53A_54C_55F_67L_	WT	MUT	MUT	WT	WT	WT	MUT	WT	WT	-1.72969	2.98376	-0.000781647	4101	-1.75118	8.4612	0	4756.5	1.00643	5.25575	5.28956	1597	-1.4175	7.29121	0	4732.5	-2.05081	8.00022	0	4674	-0.725692	4.02563	-2.8366e-05	7190	-1.67924	6.10389	0	4683	-2.01607	3.07101	-0.00074455	4335
82	TTCGCATGTGAGCAGTGTGGGGCAGATTTTactcagaaaggtaacctcctccgccacattaaaCTG	46F_47A_49E_50Q_52G_53A_54D_55F_67L_	WT	MUT	MUT	WT	WT	WT	MUT	WT	WT	-0.898968	2.34893	-0.001753	4855	-2.68749	11.0161	0	4756.5	-2.12619	9.29768	0	4699.5	-2.79148	9.539	0	4732.5	-2.51776	8.30489	0	4674	-3.34023	8.78569	0	4976.5	-3.12314	7.51247	0	4683	-2.32809	3.67582	-0.000212348	3289
83	TTCGCTTGTGAACAGTGTGGGGCAGAATTTactcagaaaggtaacctcctccgccacattaaaCTG	46F_47A_49E_50Q_52G_53A_54E_55F_67L_	WT	MUT	MUT	WT	WT	WT	MUT	WT	WT	-2.24618	3.93723	-0.000117067	2955	-2.56781	10.1105	0	4756.5	-1.2952	6.47933	0	4699.5	-1.89848	9.00234	0	4732.5	-2.41053	7.89599	0	4674	-2.49393	10.1471	0	4976.5	-2.24715	7.35121	0	4683	-2.20496	4.27807	-4.78813e-05	2577
84	TTCGCCTGTGAGCAATGTGGGGCATTCTTTactcagaaaggtaacctcctccgccacattaaaCTG	46F_47A_49E_50Q_52G_53A_54F_55F_67L_	WT	MUT	MUT	WT	WT	WT	MUT	WT	WT	-0.256797	0.965893	-0.0127674	7038	-2.45142	10.129	0	4756.5	-1.42961	7.70908	0	4699.5	-2.52639	9.09336	0	4732.5	-3.2427	7.58344	0	4674	-2.14154	8.50777	0	4976.5	-2.95722	7.53973	0	4683	-3.12287	3.34608	-0.000610447	4153
85	TTCGCTTGTGAACAGTGTGGGGCAGGCTTTactcagaaaggtaacctcctccgccacattaaaCTG	46F_47A_49E_50Q_52G_53A_54G_55F_67L_	WT	MUT	MUT	WT	WT	WT	MUT	WT	WT	-3.27209	2.7855	-0.00233244	5152	-2.14481	8.50475	0	4756.5	0.416622	1.46797	0.61159	2077	-2.09774	8.32836	0	4732.5	-1.93569	7.37172	0	4674	-2.53777	7.37349	0	4976.5	-1.92989	6.55561	0	4683	-2.32364	2.39301	-0.00409533	5996
86	TTCGCTTGTGAACAGTGTGGGGCACATTTTactcagaaaggtaacctcctccgccacattaaaCTG	46F_47A_49E_50Q_52G_53A_54H_55F_67L_	WT	MUT	MUT	WT	WT	WT	MUT	WT	WT	-2.4435	4.12257	-8.48993e-05	2859	-2.45013	10.9175	0	4756.5	-0.683404	3.1008	-0.000234564	7533	-2.78299	10.1778	0	4732.5	-2.56012	7.79534	0	4674	-1.86152	7.82148	0	4976.5	-2.67972	8.44086	0	4683	-1.73244	3.9968	-7.52427e-05	2732
87	TTCGCTTGTGAACAGTGTGGGGCAATCTTTactcagaaaggtaacctcctccgccacattaaaCTG	46F_47A_49E_50Q_52G_53A_54I_55F_67L_	WT	MUT	MUT	WT	WT	WT	MUT	WT	WT	-1.25414	3.11419	-0.000419555	3613	-1.91974	9.61939	0	4756.5	-0.289852	1.37994	-0.00536052	7942	-2.07336	9.59101	0	4732.5	-2.06259	9.08643	0	4674	-1.46815	7.18446	0	4976.5	-1.955	6.75286	0	4683	-1.85663	4.49919	-2.419e-05	2451
88	TTCGCTTGTGAGCAATGTGGGGCAAAGTTTactcagaaaggtaacctcctccgccacattaaaCTG	46F_47A_49E_50Q_52G_53A_54K_55F_67L_	WT	MUT	MUT	WT	WT	WT	MUT	WT	WT	-2.25284	3.39158	-0.000401224	3575	-1.44303	7.23752	0	4756.5	1.89964	9.30487	17.6759	1023	-2.78192	9.33913	0	4732.5	-1.71591	7.29024	0	4674	-3.24028	10.6938	0	4976.5	-1.51363	7.32014	0	4683	-2.77569	4.15296	-8.43858e-05	2782
89	TTCGCTTGTGAACAGTGTGGGGCACTGTTTactcagaaaggtaacctcctccgccacattaaaCTG	46F_47A_49E_50Q_52G_53A_54L_55F_67L_	WT	MUT	MUT	WT	WT	WT	MUT	WT	WT	-1.94955	3.62712	-0.000203228	3172	-3.06835	11.7346	0	4756.5	-1.35176	5.58566	0	4699.5	-2.29096	9.30719	0	4732.5	-3.20716	9.23049	0	4674	-1.83112	8.48992	0	4976.5	-2.69339	9.11372	0	4683	-1.71094	3.74741	-0.000133762	3000
90	TTCGCCTGTGAGCAGTGTGGGGCAATGTTTactcagaaaggtaacctcctccgccacattaaaCTG	46F_47A_49E_50Q_52G_53A_54M_55F_67L_	WT	MUT	MUT	WT	WT	WT	MUT	WT	WT	-1.97197	2.72425	-0.00162015	4782	-2.08837	8.83878	0	4756.5	0.364139	1.26075	0.459089	2123	-1.80789	5.79363	0	4732.5	-2.54916	6.33169	0	4674	-1.74149	6.66694	0	4976.5	-1.50642	5.65886	0	4683	-2.74936	3.26636	-0.000644951	4200
91	TTCGCCTGTGAGCAATGTGGGGCAAATTTTactcagaaaggtaacctcctccgccacattaaaCTG	46F_47A_49E_50Q_52G_53A_54N_55F_67L_	WT	MUT	MUT	WT	WT	WT	MUT	WT	WT	-1.93942	4.05808	-7.58085e-05	2837	-2.26478	10.9934	0	4756.5	-0.792404	4.49704	-1.03243e-05	7180	-2.13253	9.38021	0	4732.5	-1.96819	9.10341	0	4674	-1.79665	8.13078	0	4976.5	-2.54682	8.54618	0	4683	-1.76434	2.94294	-0.000874014	4477
92	TTCGCCTGTGAGCAGTGTGGGGCACCCTTTactcagaaaggtaacctcctccgccacattaaaCTG	46F_47A_49E_50Q_52G_53A_54P_55F_67L_	WT	MUT	MUT	WT	WT	WT	MUT	WT	WT	-2.50748	3.72742	-0.000206927	3183	-2.42996	8.92764	0	4756.5	-0.751821	3.933	-3.91837e-05	7351	-2.37494	7.88556	0	4732.5	-2.30139	7.82912	0	4674	-3.16326	9.35493	0	4976.5	-2.53566	8.00991	0	4683	-3.87124	3.66248	-0.000369918	3694
93	TTCGCCTGTGAGCAATGTGGGGCACAGTTTactcagaaaggtaacctcctccgccacattaaaCTG	46F_47A_49E_50Q_52G_53A_54Q_55F_67L_	WT	MUT	MUT	WT	WT	WT	MUT	WT	WT	-1.66176	2.93768	-0.000830426	4162	-1.95854	9.98005	0	4756.5	0.284049	1.40936	0.400327	2146	-1.48251	7.87095	0	4732.5	-1.53197	6.62873	0	4674	-1.37611	7.21837	0	4976.5	-1.6134	7.5897	0	4683	-2.34185	2.36804	-0.00437254	6060
94	TTCGCATGTGAACAGTGTGGGGCAAGATTTactcagaaaggtaacctcctccgccacattaaaCTG	46F_47A_49E_50Q_52G_53A_54R_55F_67L_	WT	MUT	MUT	WT	WT	WT	MUT	WT	WT	-1.84143	3.05438	-0.000704066	4003	-1.53354	7.97985	0	4756.5	2.30573	9.41594	21.7107	883	-1.65252	8.08837	0	4732.5	-0.879828	4.26116	-1.91057e-05	7081	-2.42833	9.18006	0	4976.5	-0.483874	2.70441	-0.000416497	7683	-1.77861	3.90781	-9.26986e-05	2818
95	TTCGCATGTGAACAGTGTGGGGCATCTTTTactcagaaaggtaacctcctccgccacattaaaCTG	46F_47A_49E_50Q_52G_53A_54S_55F_67L_	WT	MUT	MUT	WT	WT	WT	WT	WT	WT	-2.63344	2.90686	-0.00141905	4658	-1.92946	8.66815	0	4756.5	1.42449	6.76513	9.63688	1352	-0.654535	3.21043	-0.000176296	7579	-1.55625	6.05201	0	4674	-1.27642	5.73926	0	4976.5	-1.22907	5.80526	0	4683	-1.60213	2.7794	-0.00115598	4728
96	TTCGCCTGTGAGCAGTGTGGGGCAACTTTTactcagaaaggtaacctcctccgccacattaaaCTG	46F_47A_49E_50Q_52G_53A_54T_55F_67L_	WT	MUT	MUT	WT	WT	WT	MUT	WT	WT	-2.14897	2.73936	-0.00170013	4826	-1.94939	9.91013	0	4756.5	0.387962	1.84088	0.714193	2053	-1.29256	6.76647	0	4732.5	-2.02475	6.77438	0	4674	-1.48516	8.06443	0	4976.5	-2.04942	7.67861	0	4683	-2.13406	3.07799	-0.000778848	4383
97	TTCGCTTGTGAACAGTGTGGGGCAGTCTTTactcagaaaggtaacctcctccgccacattaaaCTG	46F_47A_49E_50Q_52G_53A_54V_55F_67L_	WT	MUT	MUT	WT	WT	WT	MUT	WT	WT	-1.09252	3.30987	-0.00023255	3243	-1.81008	9.06925	0	4756.5	-0.193301	0.855332	-0.0126157	8157	-1.46033	7.66633	0	4732.5	-2.01286	9.08403	0	4674	-0.866019	4.34326	-1.88058e-05	7136	-1.83405	7.83553	0	4683	-1.63535	4.04562	-6.3923e-05	2673
98	TTCGCATGTGAGCAGTGTGGGGCATGGTTTactcagaaaggtaacctcctccgccacattaaaCTG	46F_47A_49E_50Q_52G_53A_54W_55F_67L_	WT	MUT	MUT	WT	WT	WT	MUT	WT	WT	-0.81876	2.23616	-0.00207196	5034	-2.9089	9.56282	0	4756.5	-2.19184	8.90111	0	4699.5	-3.2153	8.65478	0	4732.5	-3.15616	8.55394	0	4674	-2.65935	9.36318	0	4976.5	-2.7808	7.70006	0	4683	-2.51996	3.67471	-0.000229849	3343
99	TTCGCCTGTGAACAATGTGGGGCATACTTTactcagaaaggtaacctcctccgccacattaaaCTG	46F_47A_49E_50Q_52G_53A_54Y_55F_67L_	WT	MUT	MUT	WT	WT	WT	MUT	WT	WT	-1.24001	1.99409	-0.00548856	6030	-1.61612	7.5986	0	4756.5	-0.764264	3.80601	-5.31108e-05	7376	-1.86568	7.0823	0	4732.5	-2.01581	7.50872	0	4674	-1.50355	6.23039	0	4976.5	-2.44319	7.53921	0	4683	-2.9402	3.41849	-0.000485319	3938
100	TTCGCCTGTGAGGTCTGTGGGGCAGCCTTTactcagaaaggtaacctcctccgccacattaaaCTG	46F_47A_49E_50V_52G_53A_54A_55F_67L_	WT	MUT	MUT	MUT	WT	WT	MUT	WT	WT	-1.66552	2.91091	-0.000890239	4231	1.31373	6.8102	8.94678	1280	3.64389	12.6305	46.0242	53	3.11435	11.5442	35.9528	371	0.866452	4.50933	3.90711	1678	1.02193	5.3419	5.45903	1797	2.99301	9.87785	29.5645	325	0.0681062	0.43086	0.0293442	2170
101	TTCGCATGTGAGGTGTGTGGGGCATGCTTTactcagaaaggtaacctcctccgccacattaaaCTG	46F_47A_49E_50V_52G_53A_54C_55F_67L_	WT	MUT	MUT	MUT	WT	WT	MUT	WT	WT	-1.74531	3.50185	-0.00023501	3247	0.400753	1.8308	0.733696	2266	3.7568	12.3221	46.2917	46	2.17763	9.1	19.8165	845	0.161628	0.799232	0.129179	2474	1.44616	7.26679	10.5089	1243	2.16007	6.66296	14.3925	1067	-0.372871	0.850042	-0.0246573	7894
102	TTCGCCTGTGAAGTGTGTGGGGCAGACTTTactcagaaaggtaacctcctccgccacattaaaCTG	46F_47A_49E_50V_52G_53A_54D_55F_67L_	WT	MUT	MUT	MUT	WT	WT	MUT	WT	WT	-4.12965	3.48337	-0.000591947	3866	-1.96866	6.02911	0	4756.5	1.11356	4.00927	4.46458	1650	-1.16878	3.67869	-0.000106606	7523	-2.27847	5.74239	0	4674	-1.52823	4.65971	-1.32741e-05	7084	-1.41642	3.93048	-7.38218e-05	7461	-3.50091	2.93836	-0.00174949	5149
103	TTCGCCTGTGAAGTGTGTGGGGCAGAGTTTactcagaaaggtaacctcctccgccacattaaaCTG	46F_47A_49E_50V_52G_53A_54E_55F_67L_	WT	MUT	MUT	MUT	WT	WT	MUT	WT	WT	-2.71465	4.19332	-7.07396e-05	2825	-0.582536	2.69366	-0.000511561	7590	2.26978	10.2412	23.2453	818	1.0353	5.3186	5.50634	1564	-0.87514	3.78223	-6.46171e-05	7267	-0.95596	5.1766	-4.1517e-06	6848	0.878943	4.66136	4.09708	1742	-1.42255	3.13369	-0.000457345	3880
104	TTCGCCTGTGAGGTGTGTGGGGCATTCTTTactcagaaaggtaacctcctccgccacattaaaCTG	46F_47A_49E_50V_52G_53A_54F_55F_67L_	WT	MUT	MUT	MUT	WT	WT	MUT	WT	WT	-1.10935	2.25331	-0.00269588	5294	-1.19868	5.35703	0	4756.5	2.13121	8.39065	17.8823	1017	-1.38898	4.92562	-6.03227e-06	7142	-1.10513	4.40058	-1.91984e-05	7084	-0.174788	0.71478	-0.0162633	8253	-0.147677	0.671498	-0.015367	8268	-2.56233	2.98725	-0.00114678	4720
105	TTCGCCTGTGAAGTATGTGGGGCAGGCTTTactcagaaaggtaacctcctccgccacattaaaCTG	46F_47A_49E_50V_52G_53A_54G_55F_67L_	WT	MUT	MUT	MUT	WT	WT	MUT	WT	WT	-1.52759	3.84194	-9.2886e-05	2883	0.382698	1.57582	0.603064	2317	3.40376	12.8288	43.666	105	1.13501	5.48974	6.23091	1512	-0.271687	1.34918	-0.00540193	7948	-0.271196	1.25973	-0.00666156	7969	1.1263	5.74235	6.46762	1578	-0.790039	2.48418	-0.00112725	4705
106	TTCGCCTGTGAGGTGTGTGGGGCACACTTTactcagaaaggtaacctcctccgccacattaaaCTG	46F_47A_49E_50V_52G_53A_54H_55F_67L_	WT	MUT	MUT	MUT	WT	WT	MUT	WT	WT	-1.71691	3.09499	-0.000596754	3876	-0.296362	1.19351	-0.00851962	8026	3.16191	11.9117	37.6637	276	0.250427	0.90191	0.225863	2266	-0.028269	0.352637	-0.00720603	7992	0.410757	1.99495	0.81944	2592	0.66236	2.44439	1.61906	2008	-1.71591	3.26966	-0.000402521	3773
107	TTCGCATGTGAAGTCTGTGGGGCAATCTTTactcagaaaggtaacctcctccgccacattaaaCTG	46F_47A_49E_50V_52G_53A_54I_55F_67L_	WT	MUT	MUT	MUT	WT	WT	MUT	WT	WT	-1.09004	2.67605	-0.000999927	4331	-0.295096	1.28494	-0.00682889	7975	2.71228	10.0866	27.3577	663	0.821839	4.05796	3.33499	1776	-0.866075	3.90844	-4.51385e-05	7213	0.051118	0.429527	0.0219566	3084	1.01501	5.1709	5.24851	1665	-0.536817	1.57411	-0.00629978	6370
108	TTCGCTTGTGAAGTGTGTGGGGCAAAATTTactcagaaaggtaacctcctccgccacattaaaCTG	46F_47A_49E_50V_52G_53A_54K_55F_67L_	WT	MUT	MUT	MUT	WT	WT	MUT	WT	WT	-2.16809	2.55315	-0.00264015	5274	0.889455	3.92453	3.49069	1815	3.91758	11.879	46.5368	43	0.877267	3.19656	2.80424	1832	0.345167	1.21163	0.418216	2302	-1.56803	4.93911	-6.80989e-06	6964	2.01724	7.28662	14.6989	1043	-1.3275	2.48421	-0.00189412	5216
109	TTCGCTTGTGAAGTGTGTGGGGCACTGTTTactcagaaaggtaacctcctccgccacattaaaCTG	46F_47A_49E_50V_52G_53A_54L_55F_67L_	WT	MUT	MUT	MUT	WT	WT	MUT	WT	WT	-1.64137	3.63116	-0.000163971	3076	-1.04574	5.49405	0	4756.5	1.97567	9.37531	18.5226	987	-0.409255	1.77682	-0.00299689	7914	-1.57756	7.59132	0	4674	-0.457207	2.08237	-0.00164894	7739	-0.613462	2.43015	-0.000990268	7781	-1.84274	3.40044	-0.00032018	3596
110	TTCGCATGTGAGGTGTGTGGGGCAATGTTTactcagaaaggtaacctcctccgccacattaaaCTG	46F_47A_49E_50V_52G_53A_54M_55F_67L_	WT	MUT	MUT	MUT	WT	WT	MUT	WT	WT	-0.268752	0.484259	-0.0463774	8361	-0.322538	1.43664	-0.00522153	7928	3.2506	12.4	40.3074	188	0.763528	3.69084	2.81806	1830	0.0428815	0.388033	0.0166394	2620	0.261345	1.00728	0.263248	2845	1.34423	5.75188	7.73184	1496	-1.02684	2.01892	-0.0042883	6035
111	TTCGCATGTGAAGTTTGTGGGGCAAATTTTactcagaaaggtaacctcctccgccacattaaaCTG	46F_47A_49E_50V_52G_53A_54N_55F_67L_	WT	MUT	MUT	MUT	WT	WT	MUT	WT	WT	-1.67774	1.58978	-0.0189857	7664	-0.590837	1.2928	-0.0134211	8174	2.94045	6.22586	18.3068	998	0.923618	1.80724	1.6692	1959	0.165177	0.502904	0.0830683	2518	0.82804	1.82481	1.51101	2417	1.91371	4.22991	8.09482	1474	-1.17887	1.0016	-0.0537318	8289
112	TTCGCTTGTGAAGTCTGTGGGGCACCCTTTactcagaaaggtaacctcctccgccacattaaaCTG	46F_47A_49E_50V_52G_53A_54P_55F_67L_	WT	MUT	MUT	MUT	WT	WT	MUT	WT	WT	-0.509039	1.48415	-0.00737278	6361	0.871425	4.12645	3.59589	1801	3.19248	10.4201	33.266	442	0.942206	3.7267	3.51132	1760	0.580699	2.23639	1.29867	2087	-0.374937	1.34705	-0.00749236	7996	1.61602	4.41097	7.1282	1529	-0.935459	2.11716	-0.00311578	5752
113	TTCGCATGTGAGGTGTGTGGGGCACAGTTTactcagaaaggtaacctcctccgccacattaaaCTG	46F_47A_49E_50V_52G_53A_54Q_55F_67L_	WT	MUT	MUT	MUT	WT	WT	MUT	WT	WT	-2.27785	2.60003	-0.00248616	5207	0.729575	3.5404	2.58298	1920	3.48521	11.823	41.2055	165	1.6891	7.8498	13.2591	1123	0.681762	2.77919	1.89474	1973	0.981305	4.11253	4.03565	1982	2.05735	7.76356	15.9723	976	-1.00108	1.46688	-0.0150976	7308
114	TTCGCCTGTGAGGTGTGTGGGGCAAGATTTactcagaaaggtaacctcctccgccacattaaaCTG	46F_47A_49E_50V_52G_53A_54R_55F_67L_	WT	MUT	MUT	MUT	WT	WT	MUT	WT	WT	-1.1765	2.97078	-0.000547008	3791	1.16909	5.75493	6.72803	1463	3.90837	12.8406	50.1858	11	1.16369	4.94154	5.75041	1549	0.591696	2.14691	1.27032	2091	-0.41484	1.81539	-0.0027778	7822	3.03277	9.84248	29.8499	308	-1.3745	3.11078	-0.000459818	3886
115	TTCGCTTGTGAGGTGTGTGGGGCAAGTTTTactcagaaaggtaacctcctccgccacattaaaCTG	46F_47A_49E_50V_52G_53A_54S_55F_67L_	WT	MUT	MUT	MUT	WT	WT	WT	WT	WT	-1.42349	2.85871	-0.000853725	4195	1.0287	5.49945	5.65729	1567	3.86978	13.3625	51.71	6	2.66475	10.6249	28.3127	565	0.963559	5.37857	5.18258	1540	0.799124	4.16212	3.32605	2078	2.7321	9.54029	26.065	487	-0.853731	2.18551	-0.00242534	5491
116	TTCGCATGTGAGGTTTGTGGGGCAACCTTTactcagaaaggtaacctcctccgccacattaaaCTG	46F_47A_49E_50V_52G_53A_54T_55F_67L_	WT	MUT	MUT	MUT	WT	WT	MUT	WT	WT	-0.53794	0.886692	-0.032484	8276	-0.109949	0.544744	-0.0160369	8266	3.32365	11.1588	37.0881	306	2.15947	8.86018	19.1333	872	-0.292636	1.10084	-0.0104976	8091	0.448566	1.32324	0.593562	2677	2.03277	6.18442	12.5715	1184	-0.825201	0.796206	-0.0624336	8296
117	TTCGCCTGTGAGGTGTGTGGGGCAGTCTTTactcagaaaggtaacctcctccgccacattaaaCTG	46F_47A_49E_50V_52G_53A_54V_55F_67L_	WT	MUT	MUT	MUT	WT	WT	MUT	WT	WT	-1.53974	3.94439	-7.35613e-05	2830	0.15511	0.694219	0.10768	2570	3.24293	11.8732	38.504	251	1.8292	8.22177	15.0393	1042	-0.169524	0.806514	-0.0124981	8160	1.29558	7.21421	9.34661	1360	2.03507	9.29536	18.9167	844	-0.595577	1.66892	-0.00560325	6273
118	TTCGCATGTGAGGTTTGTGGGGCATGGTTTactcagaaaggtaacctcctccgccacattaaaCTG	46F_47A_49E_50V_52G_53A_54W_55F_67L_	WT	MUT	MUT	MUT	WT	WT	MUT	WT	WT	-0.0912204	0.53557	-0.0136442	7145	-1.17095	6.97445	0	4756.5	0.629399	3.34243	2.10372	1860	-1.60361	7.7611	0	4732.5	-1.92866	8.92496	0	4674	-1.12766	6.95292	0	4976.5	-1.03473	6.18751	0	4683	-0.819554	2.94792	-0.000402426	3772
119	TTCGCATGTGAAGTGTGTGGGGCATACTTTactcagaaaggtaacctcctccgccacattaaaCTG	46F_47A_49E_50V_52G_53A_54Y_55F_67L_	WT	MUT	MUT	MUT	WT	WT	MUT	WT	WT	-0.197584	0.436116	-0.03915	8330	0.0135779	0.321983	0.00437186	2734	2.40122	7.00344	16.8168	1044	0.186585	0.617047	0.115132	2337	-0.48196	1.20055	-0.0136248	8205	-0.0358538	0.351991	-0.00915797	8036	0.71963	2.12196	1.52703	2018	0.379602	0.719376	0.273077	1740
120	TTCGCCTGTAACATTTGTGGGGCAGCATTTactcagaaaggtaacctcctccgccacattaaaCTG	46F_47A_49N_50I_52G_53A_54A_55F_67L_	WT	MUT	WT	MUT	WT	WT	MUT	WT	WT	-1.19769	3.3711	-0.000223713	3220	0.333948	1.41501	0.472541	2371	2.77348	11.3969	31.609	512	2.60323	9.62801	25.0639	653	0.938863	4.92205	4.62113	1596	0.592287	2.98805	1.76978	2352	2.63796	8.74826	23.0776	636	-1.32948	2.65541	-0.00127743	4826
121	TTCGCTTGTAATATTTGTGGGGCATGTTTTactcagaaaggtaacctcctccgccacattaaaCTG	46F_47A_49N_50I_52G_53A_54C_55F_67L_	WT	MUT	WT	MUT	WT	WT	MUT	WT	WT	-0.20579	0.531608	-0.0311183	8251	-0.490011	1.45737	-0.00755533	7998	2.12556	7.10517	15.1024	1109	1.46447	5.55365	8.13316	1395	-0.255979	0.587539	-0.0332488	8299	0.734852	1.73715	1.27654	2483	1.95431	6.22577	12.1671	1210	-0.102294	0.425471	-0.0209109	7700
122	TTCGCTTGTAATATTTGTGGGGCAGACTTTactcagaaaggtaacctcctccgccacattaaaCTG	46F_47A_49N_50I_52G_53A_54D_55F_67L_	WT	MUT	WT	MUT	WT	WT	MUT	WT	WT	-2.5715	2.2717	-0.00599085	6134	-1.27522	5.6152	0	4756.5	-0.805845	3.33179	-0.000164526	7490	-0.616368	2.41731	-0.0010272	7771	-0.932478	3.46731	-0.000137713	7386	-1.2921	5.07304	-5.61155e-06	6936	-0.0816866	0.468138	-0.014757	8261	-1.8729	2.52991	-0.00240304	5480
123	TTCGCTTGTAACATCTGTGGGGCAGAGTTTactcagaaaggtaacctcctccgccacattaaaCTG	46F_47A_49N_50I_52G_53A_54E_55F_67L_	WT	MUT	WT	MUT	WT	WT	MUT	WT	WT	-0.908577	2.21599	-0.00240643	5175	-0.686534	3.23107	-0.000175965	7439	0.0292597	0.363141	0.0106254	2414	0.41213	1.65028	0.680129	2122	-0.36069	1.63515	-0.00367218	7881	-0.873568	4.23529	-2.27638e-05	7155	0.421202	2.27601	0.95866	2095	-1.24517	2.5288	-0.00160306	5057
124	TTCGCCTGTAACATATGTGGGGCATTCTTTactcagaaaggtaacctcctccgccacattaaaCTG	46F_47A_49N_50I_52G_53A_54F_55F_67L_	WT	MUT	WT	MUT	WT	WT	MUT	WT	WT	0.463019	1.68969	0.782358	1386	-1.08057	6.11009	0	4756.5	0.292775	1.23868	0.362655	2155	-1.01915	5.60806	0	4732.5	-1.15566	6.16574	0	4674	-0.334268	1.64933	-0.00329177	7852	0.262894	1.55331	0.408356	2215	-1.13623	2.1921	-0.00318319	5775
125	TTCGCCTGTAACATCTGTGGGGCAGGCTTTactcagaaaggtaacctcctccgccacattaaaCTG	46F_47A_49N_50I_52G_53A_54G_55F_67L_	WT	MUT	WT	MUT	WT	WT	MUT	WT	WT	-0.587366	1.0446	-0.024125	8017	-0.983639	4.76528	-8.54387e-06	6976	1.90934	8.02404	15.3206	1104	0.7727	3.35876	2.59532	1858	-0.123755	0.654411	-0.0134649	8199	-0.443731	2.18385	-0.0012664	7709	0.962463	4.15917	4.00304	1751	-0.949241	2.32898	-0.001938	5249
126	TTCGCTTGTAATATCTGTGGGGCACACTTTactcagaaaggtaacctcctccgccacattaaaCTG	46F_47A_49N_50I_52G_53A_54H_55F_67L_	WT	MUT	WT	MUT	WT	WT	MUT	WT	WT	-0.107188	0.442938	-0.020821	7795	-0.859544	4.36178	-1.49321e-05	7073	1.15912	5.81265	6.73754	1500	0.171893	0.571072	0.098163	2353	-0.442288	2.17033	-0.00130289	7714	-0.219485	1.038	-0.00915964	8037	0.177355	0.825475	0.146402	2320	-0.66541	1.831	-0.00429719	6039
127	TTCGCCTGTAACATCTGTGGGGCAATCTTTactcagaaaggtaacctcctccgccacattaaaCTG	46F_47A_49N_50I_52G_53A_54I_55F_67L_	WT	MUT	WT	MUT	WT	WT	MUT	WT	WT	-0.158468	0.611419	-0.0193114	7687	-0.254663	0.992508	-0.0118668	8110	1.10954	5.84692	6.48737	1517	1.13049	5.78236	6.53691	1485	-0.227056	1.07602	-0.00864539	8045	0.387827	1.74538	0.676905	2641	1.285	7.04953	9.05864	1397	-0.393187	1.29835	-0.00881452	6667
128	TTCGCGTGTAATATCTGTGGGGCAAAGTTTactcagaaaggtaacctcctccgccacattaaaCTG	46F_47A_49N_50I_52G_53A_54K_55F_67L_	WT	MUT	WT	MUT	WT	WT	MUT	WT	WT	-0.553628	1.37564	-0.0103442	6767	-0.180559	0.738095	-0.015827	8259	2.51787	10.12	25.4808	729	-0.161392	0.635524	-0.0184525	8289	-0.144136	0.602964	-0.0179648	8281	-2.07186	9.08578	0	4976.5	0.971339	3.43843	3.33988	1811	-0.965314	2.30894	-0.00206349	5319
129	TTCGCCTGTAATATTTGTGGGGCACTGTTTactcagaaaggtaacctcctccgccacattaaaCTG	46F_47A_49N_50I_52G_53A_54L_55F_67L_	WT	MUT	WT	MUT	WT	WT	MUT	WT	WT	0.00982156	0.312328	0.00306755	2635	-1.10061	4.18776	-2.86801e-05	7171	0.166414	0.66332	0.110386	2280	-0.485263	1.88559	-0.00275981	7896	-1.23233	4.87491	-5.35195e-06	6818	-0.168463	0.665848	-0.0177898	8279	-0.458234	1.71969	-0.00383175	7944	-0.111489	0.405762	-0.0241608	7877
130	TTCGCCTGTAATATATGTGGGGCAATGTTTactcagaaaggtaacctcctccgccacattaaaCTG	46F_47A_49N_50I_52G_53A_54M_55F_67L_	WT	MUT	WT	MUT	WT	WT	MUT	WT	WT	-0.703061	1.17505	-0.0211194	7818	-0.357604	1.47965	-0.00523403	7929	1.78184	7.82965	13.9512	1167	0.523303	2.43024	1.27175	2011	-0.523747	2.30638	-0.00112644	7692	-0.22187	1.0006	-0.0101372	8069	1.00408	4.6035	4.62228	1713	-0.236968	0.596897	-0.0300176	8078
131	TTCGCTTGTAACATCTGTGGGGCAAATTTTactcagaaaggtaacctcctccgccacattaaaCTG	46F_47A_49N_50I_52G_53A_54N_55F_67L_	WT	MUT	WT	MUT	WT	WT	MUT	WT	WT	-0.934237	2.05667	-0.00357808	5604	-0.478688	1.90139	-0.00262555	7799	1.05096	4.49202	4.72092	1638	0.441949	1.73755	0.767908	2103	0.0733236	0.462685	0.0339257	2590	0.580525	2.5793	1.49735	2423	1.16631	5.23725	6.10826	1609	-1.70961	2.38344	-0.00308022	5737
132	TTCGCCTGTAACATCTGTGGGGCACCCTTTactcagaaaggtaacctcctccgccacattaaaCTG	46F_47A_49N_50I_52G_53A_54P_55F_67L_	WT	MUT	WT	MUT	WT	WT	MUT	WT	WT	0.639703	1.94432	1.24379	1164	1.1923	5.99814	7.1516	1421	2.99551	10.6269	31.8331	505	1.56006	7.71467	12.0353	1190	1.51869	6.80507	10.3348	1110	0.280369	1.26534	0.354762	2792	2.25238	7.59079	17.0974	927	-0.103682	0.503596	-0.0169452	7455
133	TTCGCCTGTAACATTTGTGGGGCACAGTTTactcagaaaggtaacctcctccgccacattaaaCTG	46F_47A_49N_50I_52G_53A_54Q_55F_67L_	WT	MUT	WT	MUT	WT	WT	MUT	WT	WT	-0.833956	1.93776	-0.00420389	5766	-0.104484	0.574042	-0.0140734	8202	2.03545	10.2446	20.8524	913	1.28073	7.08415	9.0729	1355	0.485001	2.96867	1.43981	2058	0.178929	1.03231	0.18471	2905	1.6247	8.81231	14.3173	1071	-0.809028	2.11296	-0.00271945	5597
134	TTCGCCTGTAACATTTGTGGGGCAAGGTTTactcagaaaggtaacctcctccgccacattaaaCTG	46F_47A_49N_50I_52G_53A_54R_55F_67L_	WT	MUT	WT	MUT	WT	WT	MUT	WT	WT	0.512459	1.17806	0.603708	1518	-0.27841	1.01731	-0.0122152	8125	2.94321	9.39049	27.6382	650	-0.143629	0.618921	-0.017158	8281	-0.163844	0.6531	-0.017888	8280	-1.19001	4.58637	-1.55046e-05	7107	2.41713	7.30312	17.6526	907	-0.213403	0.650179	-0.0234775	7843
135	TTCGCTTGTAATATTTGTGGGGCATCCTTTactcagaaaggtaacctcctccgccacattaaaCTG	46F_47A_49N_50I_52G_53A_54S_55F_67L_	WT	MUT	WT	MUT	WT	WT	WT	WT	WT	-0.943818	2.72322	-0.000775435	4095	0.112452	0.589004	0.0662346	2624	2.28611	10.0456	22.9655	822	2.19295	9.05483	19.8568	841	0.338974	1.57015	0.53224	2273	0.254138	1.26865	0.322412	2812	2.03084	7.35	14.9267	1032	-0.63591	1.91464	-0.00338164	5819
136	TTCGCGTGTAACATATGTGGGGCAACATTTactcagaaaggtaacctcctccgccacattaaaCTG	46F_47A_49N_50I_52G_53A_54T_55F_67L_	WT	MUT	WT	MUT	WT	WT	MUT	WT	WT	-0.83229	3.04847	-0.000321842	3436	-0.538176	2.69506	-0.000472605	7577	1.66062	8.37888	13.9141	1168	1.87686	8.759	16.4394	978	-0.370348	1.51446	-0.00499692	7934	0.530787	2.82614	1.50008	2422	1.88673	9.39835	17.7321	902	-0.116193	0.3932	-0.0261479	7959
137	TTCGCCTGTAACATCTGTGGGGCAGTCTTTactcagaaaggtaacctcctccgccacattaaaCTG	46F_47A_49N_50I_52G_53A_54V_55F_67L_	WT	MUT	WT	MUT	WT	WT	MUT	WT	WT	-0.721247	1.79237	-0.00509365	5949	-0.444368	2.13241	-0.00142758	7717	1.35888	6.45303	8.76887	1401	1.81966	7.22002	13.138	1132	-0.259992	0.905599	-0.0149846	8243	0.902175	3.33079	3.00496	2127	2.05385	8.25873	16.9622	937	-0.538153	1.14314	-0.017444	7489
138	TTCGCTTGTAACATTTGTGGGGCATGGTTTactcagaaaggtaacctcctccgccacattaaaCTG	46F_47A_49N_50I_52G_53A_54W_55F_67L_	WT	MUT	WT	MUT	WT	WT	MUT	WT	WT	0.615272	2.80757	1.72742	972	-1.22332	7.24253	0	4756.5	-0.878114	5.27214	-3.81362e-06	6976	-1.18681	6.10555	0	4732.5	-1.4644	7.06801	0	4674	-0.973363	4.93352	-4.22728e-06	6853	-0.369782	2.31577	-0.000777549	7751	-0.492868	1.0775	-0.0187011	7572
139	TTCGCTTGTAACATTTGTGGGGCATATTTTactcagaaaggtaacctcctccgccacattaaaCTG	46F_47A_49N_50I_52G_53A_54Y_55F_67L_	WT	MUT	WT	MUT	WT	WT	MUT	WT	WT	0.460734	1.15434	0.531845	1572	-0.125376	0.64888	-0.0138403	8192	1.05688	5.8148	6.14553	1534	0.357176	1.6422	0.586553	2147	-0.274572	1.41893	-0.00463329	7922	0.269862	1.25083	0.337551	2802	1.2803	6.53041	8.36087	1457	-0.286972	0.883094	-0.0174839	7495
140	TTCGCTTGTAACCAGTGTGGGGCAGCCTTTactcagaaaggtaacctcctccgccacattaaaCTG	46F_47A_49N_50Q_52G_53A_54A_55F_67L_	WT	MUT	WT	WT	WT	WT	MUT	WT	WT	-1.05841	2.37346	-0.00194849	4958	-1.71288	7.21093	0	4756.5	-0.531201	2.28169	-0.00120972	7727	-1.2208	4.71316	-1.06038e-05	7227	-1.5364	6.42864	0	4674	-1.58534	6.7047	0	4976.5	-1.23763	5.07154	-5.37499e-06	7013	-1.92418	3.24057	-0.000476463	3916
141	TTCGCCTGTAACCAGTGTGGGGCATGTTTTactcagaaaggtaacctcctccgccacattaaaCTG	46F_47A_49N_50Q_52G_53A_54C_55F_67L_	WT	MUT	WT	WT	WT	WT	MUT	WT	WT	-0.887136	2.97457	-0.000408612	3589	-2.20173	9.55379	0	4756.5	-1.00891	5.6967	0	4699.5	-1.59639	7.59599	0	4732.5	-2.18784	8.64254	0	4674	-1.18123	6.87959	0	4976.5	-1.87981	7.72911	0	4683	-1.13985	1.80074	-0.00789396	6564
142	TTCGCATGTAATCAGTGTGGGGCAGATTTTactcagaaaggtaacctcctccgccacattaaaCTG	46F_47A_49N_50Q_52G_53A_54D_55F_67L_	WT	MUT	WT	WT	WT	WT	MUT	WT	WT	-1.40362	2.88739	-0.000792974	4115	-2.40937	8.79081	0	4756.5	-2.21863	7.50619	0	4699.5	-2.91689	8.65922	0	4732.5	-3.24264	7.17109	0	4674	-2.65984	7.59098	0	4976.5	-2.65284	7.91261	0	4683	-1.56349	2.48834	-0.0022104	5392
143	TTCGCTTGTAACCAGTGTGGGGCAGAATTTactcagaaaggtaacctcctccgccacattaaaCTG	46F_47A_49N_50Q_52G_53A_54E_55F_67L_	WT	MUT	WT	WT	WT	WT	MUT	WT	WT	-1.02648	3.11843	-0.000338934	3458	-2.60992	11.2195	0	4756.5	-2.43898	9.07601	0	4699.5	-2.09896	9.82754	0	4732.5	-2.57201	9.34138	0	4674	-2.94489	10.5977	0	4976.5	-2.94873	7.83395	0	4683	-1.90201	3.61748	-0.000198272	3236
144	TTCGCATGTAACCAGTGTGGGGCATTTTTTactcagaaaggtaacctcctccgccacattaaaCTG	46F_47A_49N_50Q_52G_53A_54F_55F_67L_	WT	MUT	WT	WT	WT	WT	MUT	WT	WT	0.0206298	0.320245	0.0066066	2597	-2.2761	8.40856	0	4756.5	-1.64288	6.88961	0	4699.5	-2.01035	7.65774	0	4732.5	-2.10237	7.49062	0	4674	-1.53482	5.779	0	4976.5	-2.14252	6.07982	0	4683	-2.53076	2.50832	-0.00341248	5828
145	TTCGCGTGTAACCAGTGTGGGGCAGGGTTTactcagaaaggtaacctcctccgccacattaaaCTG	46F_47A_49N_50Q_52G_53A_54G_55F_67L_	WT	MUT	WT	WT	WT	WT	MUT	WT	WT	0.419262	0.750459	0.314639	1769	-2.18439	7.74809	0	4756.5	-1.06042	3.12967	-0.000340923	7575	-2.55285	4.89259	-1.10869e-05	7238	-1.73991	5.57838	0	4674	-2.33036	7.59467	0	4976.5	-2.04643	6.33178	0	4683	-1.59435	2.39232	-0.00280998	5635
146	TTCGCCTGTAATCAGTGTGGGGCACACTTTactcagaaaggtaacctcctccgccacattaaaCTG	46F_47A_49N_50Q_52G_53A_54H_55F_67L_	WT	MUT	WT	WT	WT	WT	MUT	WT	WT	-0.66197	1.54683	-0.00827994	6478	-2.37501	10.7999	0	4756.5	-1.65579	9.07587	0	4699.5	-2.28106	9.81514	0	4732.5	-1.77748	8.06222	0	4674	-1.90304	9.34377	0	4976.5	-3.10941	8.54198	0	4683	-0.665733	1.97314	-0.00309276	5744
147	TTCGCGTGTAACCAGTGTGGGGCAATATTTactcagaaaggtaacctcctccgccacattaaaCTG	46F_47A_49N_50Q_52G_53A_54I_55F_67L_	WT	MUT	WT	WT	WT	WT	MUT	WT	WT	-0.560795	0.922777	-0.0309844	8248	-2.23904	6.01634	0	4756.5	-1.64249	4.01164	-7.1336e-05	7409	-2.03244	4.85149	-8.82683e-06	7203	-2.54932	5.35069	0	4674	-1.92771	4.78912	-1.6744e-05	7119	-1.40468	2.63216	-0.00142306	7825	-1.95386	1.57434	-0.0229206	7815
148	TTCGCTTGTAACCAGTGTGGGGCAAAATTTactcagaaaggtaacctcctccgccacattaaaCTG	46F_47A_49N_50Q_52G_53A_54K_55F_67L_	WT	MUT	WT	WT	WT	WT	MUT	WT	WT	-0.714257	1.39251	-0.0128245	7047	-2.18277	9.53623	0	4756.5	-0.395969	1.7496	-0.00308859	7861	-1.9546	8.52721	0	4732.5	-1.63255	6.10086	0	4674	-2.6347	7.84744	0	4976.5	-1.86569	6.98502	0	4683	-1.7954	3.10955	-0.000608428	4150
149	TTCGCCTGTAACCAGTGTGGGGCACTGTTTactcagaaaggtaacctcctccgccacattaaaCTG	46F_47A_49N_50Q_52G_53A_54L_55F_67L_	WT	MUT	WT	WT	WT	WT	MUT	WT	WT	0.0894919	0.392856	0.0351574	2411	-2.11638	7.67824	0	4756.5	-1.92402	7.6638	0	4699.5	-2.44383	7.68969	0	4732.5	-2.09071	7.17109	0	4674	-1.50434	6.13976	0	4976.5	-2.71308	6.66849	0	4683	-2.3389	2.3071	-0.00502013	6180
150	TTCGCTTGTAATCAGTGTGGGGCAATGTTTactcagaaaggtaacctcctccgccacattaaaCTG	46F_47A_49N_50Q_52G_53A_54M_55F_67L_	WT	MUT	WT	WT	WT	WT	MUT	WT	WT	-0.362516	1.37813	-0.00673393	6256	-2.06641	9.31276	0	4756.5	-1.398	7.45003	0	4699.5	-2.25029	9.31563	0	4732.5	-2.4064	7.41261	0	4674	-1.95552	8.8144	0	4976.5	-2.43499	8.845	0	4683	-1.34798	2.99779	-0.000591574	4123
151	TTCGCCTGTAATCAATGTGGGGCAAATTTTactcagaaaggtaacctcctccgccacattaaaCTG	46F_47A_49N_50Q_52G_53A_54N_55F_67L_	WT	MUT	WT	WT	WT	WT	MUT	WT	WT	-1.02858	2.72157	-0.000849553	4191	-2.24968	9.65614	0	4756.5	-2.03905	8.96421	0	4699.5	-2.53708	8.97893	0	4732.5	-2.10141	8.37261	0	4674	-1.37647	4.67168	-1.1956e-05	7067	-2.36996	7.64207	0	4683	-1.54797	3.4235	-0.000255513	3423
152	TTCGCTTGTAACCAGTGTGGGGCACCATTTactcagaaaggtaacctcctccgccacattaaaCTG	46F_47A_49N_50Q_52G_53A_54P_55F_67L_	WT	MUT	WT	WT	WT	WT	MUT	WT	WT	-0.239406	0.546223	-0.0347783	8295	-1.814	7.53515	0	4756.5	-1.43549	6.31761	0	4699.5	-1.72803	6.62084	0	4732.5	-1.93143	6.92584	0	4674	-2.18143	7.06763	0	4976.5	-2.79335	6.00363	0	4683	-3.06563	2.6232	-0.00317247	5771
153	TTCGCATGTAATCAATGTGGGGCACAGTTTactcagaaaggtaacctcctccgccacattaaaCTG	46F_47A_49N_50Q_52G_53A_54Q_55F_67L_	WT	MUT	WT	WT	WT	WT	MUT	WT	WT	-1.09569	3.00953	-0.000466565	3672	-2.50421	10.5065	0	4756.5	-1.14896	5.92937	0	4699.5	-1.69885	8.03515	0	4732.5	-2.23425	6.15937	0	4674	-1.90398	7.55415	0	4976.5	-1.92028	7.93682	0	4683	-2.09174	3.86999	-0.000118104	2934
154	TTCGCCTGTAACCAGTGTGGGGCACGATTTactcagaaaggtaacctcctccgccacattaaaCTG	46F_47A_49N_50Q_52G_53A_54R_55F_67L_	WT	MUT	WT	WT	WT	WT	MUT	WT	WT	-1.62176	1.84149	-0.0102231	6744	-2.77034	7.55117	0	4756.5	-0.353796	1.17084	-0.0107348	8095	-2.76817	7.72709	0	4732.5	-1.86737	6.23502	0	4674	-2.56013	7.85767	0	4976.5	-1.46281	5.50042	0	4683	-2.3375	2.76314	-0.00175775	5151
155	TTCGCTTGTAATCAGTGTGGGGCAAGTTTTactcagaaaggtaacctcctccgccacattaaaCTG	46F_47A_49N_50Q_52G_53A_54S_55F_67L_	WT	MUT	WT	WT	WT	WT	WT	WT	WT	-1.35378	3.06921	-0.00049996	3722	-2.40713	10.5616	0	4756.5	-0.983363	5.59599	0	4699.5	-1.44729	6.87328	0	4732.5	-2.22555	9.61888	0	4674	-1.68028	8.44404	0	4976.5	-1.88868	7.16115	0	4683	-2.08361	4.54867	-2.71474e-05	2464
156	TTCGCCTGTAATCAGTGTGGGGCAACATTTactcagaaaggtaacctcctccgccacattaaaCTG	46F_47A_49N_50Q_52G_53A_54T_55F_67L_	WT	MUT	WT	WT	WT	WT	MUT	WT	WT	-0.960051	3.47931	-0.000137614	3019	-2.82977	11.6375	0	4756.5	-1.541	8.5303	0	4699.5	-1.21529	6.44676	0	4732.5	-2.70942	9.27191	0	4674	-1.70253	8.73974	0	4976.5	-2.40349	8.74775	0	4683	-2.58756	4.47803	-3.37135e-05	2506
157	TTCGCCTGTAACCAGTGTGGGGCAGTCTTTactcagaaaggtaacctcctccgccacattaaaCTG	46F_47A_49N_50Q_52G_53A_54V_55F_67L_	WT	MUT	WT	WT	WT	WT	MUT	WT	WT	-0.231124	0.704851	-0.0220613	7891	-2.14015	10.2637	0	4756.5	-1.30688	7.33228	0	4699.5	-1.43299	7.59532	0	4732.5	-2.15191	9.23572	0	4674	-0.811068	3.96277	-3.87488e-05	7238	-1.95071	8.15186	0	4683	-1.38457	3.89932	-7.81756e-05	2750
158	TTCGCATGTAACCAGTGTGGGGCATGGTTTactcagaaaggtaacctcctccgccacattaaaCTG	46F_47A_49N_50Q_52G_53A_54W_55F_67L_	WT	MUT	WT	WT	WT	WT	MUT	WT	WT	0.526525	2.29512	1.20844	1177	-1.96492	10.3743	0	4756.5	-1.93006	7.59583	0	4699.5	-2.24455	10.1599	0	4732.5	-2.05455	9.43535	0	4674	-1.74812	6.75908	0	4976.5	-2.50019	9.12016	0	4683	-1.61162	2.97482	-0.000742305	4331
159	TTCGCTTGTAACCAATGTGGGGCATACTTTactcagaaaggtaacctcctccgccacattaaaCTG	46F_47A_49N_50Q_52G_53A_54Y_55F_67L_	WT	MUT	WT	WT	WT	WT	MUT	WT	WT	0.275018	1.06799	0.293716	1792	-2.15818	9.90784	0	4756.5	-1.08607	5.7032	0	4699.5	-2.02113	7.72946	0	4732.5	-2.16578	8.39515	0	4674	-1.67049	7.80443	0	4976.5	-1.89446	7.60373	0	4683	-1.08305	2.90077	-0.00059303	4126
160	TTCGCCTGTAATGTCTGTGGGGCAGCATTTactcagaaaggtaacctcctccgccacattaaaCTG	46F_47A_49N_50V_52G_53A_54A_55F_67L_	WT	MUT	WT	MUT	WT	WT	MUT	WT	WT	-0.579068	1.58296	-0.00665613	6244	-0.690295	3.43678	-0.000110943	7353	1.8803	8.90809	16.7499	1048	1.02305	4.45987	4.56267	1654	-0.0885804	0.534498	-0.0132885	8187	-0.000763623	0.302788	-0.000228536	7468	1.43546	6.47433	9.29362	1388	-0.797813	1.92808	-0.00411284	5997
161	TTCGCTTGTAATGTTTGTGGGGCATGTTTTactcagaaaggtaacctcctccgccacattaaaCTG	46F_47A_49N_50V_52G_53A_54C_55F_67L_	WT	MUT	WT	MUT	WT	WT	MUT	WT	WT	-0.628295	1.72499	-0.00518982	5967	-0.929356	5.01486	-4.03616e-06	6821	0.818656	4.25924	3.48685	1718	0.336587	1.61479	0.543516	2162	-1.02808	5.01188	-4.4649e-06	6754	0.330901	1.53377	0.507526	2714	0.263771	1.50752	0.39764	2219	-1.66747	4.26144	-3.62095e-05	2523
162	TTCGCATGTAATGTCTGTGGGGCAGACTTTactcagaaaggtaacctcctccgccacattaaaCTG	46F_47A_49N_50V_52G_53A_54D_55F_67L_	WT	MUT	WT	MUT	WT	WT	MUT	WT	WT	-0.88775	2.17994	-0.00255691	5244	-2.09584	9.44877	0	4756.5	-1.72971	7.68334	0	4699.5	-2.06263	8.88606	0	4732.5	-1.99147	6.39768	0	4674	-1.73383	7.45771	0	4976.5	-2.00633	6.40757	0	4683	-2.12809	3.86287	-0.0001294	2986
163	TTCGCATGTAACGTCTGTGGGGCAGAGTTTactcagaaaggtaacctcctccgccacattaaaCTG	46F_47A_49N_50V_52G_53A_54E_55F_67L_	WT	MUT	WT	MUT	WT	WT	MUT	WT	WT	-1.16926	2.37753	-0.00213216	5060	-2.1994	9.41992	0	4756.5	-1.27474	6.1648	0	4699.5	-1.09585	5.07618	-4.75923e-06	7088	-1.93462	6.90851	0	4674	-1.74783	7.33411	0	4976.5	-1.38874	6.64917	0	4683	-1.30898	2.97506	-0.000602911	4139
164	TTCGCATGTAACGTGTGTGGGGCATTCTTTactcagaaaggtaacctcctccgccacattaaaCTG	46F_47A_49N_50V_52G_53A_54F_55F_67L_	WT	MUT	WT	MUT	WT	WT	MUT	WT	WT	-0.0174434	0.321873	-0.00490406	5911	-1.67703	5.54105	0	4756.5	-0.837184	3.01009	-0.000356487	7582	-2.06238	6.73147	0	4732.5	-1.79419	6.75007	0	4674	-1.10138	4.30925	-2.39169e-05	7165	-1.66282	6.70312	0	4683	-2.36641	3.39746	-0.00041117	3792
165	TTCGCCTGTAATGTGTGTGGGGCAGGGTTTactcagaaaggtaacctcctccgccacattaaaCTG	46F_47A_49N_50V_52G_53A_54G_55F_67L_	WT	MUT	WT	MUT	WT	WT	MUT	WT	WT	-0.923281	1.67522	-0.00855931	6528	-1.71169	8.7596	0	4756.5	0.54167	2.84561	1.54138	1923	-0.379751	1.74319	-0.00300575	7916	-1.57063	7.41731	0	4674	-1.308	6.17314	0	4976.5	-0.832414	3.49125	-0.000115703	7513	-1.58169	3.55608	-0.000192365	3218
166	TTCGCCTGTAATGTGTGTGGGGCACATTTTactcagaaaggtaacctcctccgccacattaaaCTG	46F_47A_49N_50V_52G_53A_54H_55F_67L_	WT	MUT	WT	MUT	WT	WT	MUT	WT	WT	-0.494475	1.50052	-0.00689113	6284	-1.7594	9.14375	0	4756.5	-0.249434	0.892553	-0.0148459	8237	-1.27452	5.33665	0	4732.5	-1.27627	5.67733	0	4674	-0.699656	3.79615	-4.8621e-05	7275	-0.829799	3.28587	-0.000187445	7570	-0.813231	1.47057	-0.0121586	7038
167	TTCGCTTGTAATGTCTGTGGGGCAATATTTactcagaaaggtaacctcctccgccacattaaaCTG	46F_47A_49N_50V_52G_53A_54I_55F_67L_	WT	MUT	WT	MUT	WT	WT	MUT	WT	WT	0.198872	0.782437	0.155605	2009	-1.42822	6.99042	0	4756.5	-0.184056	0.760901	-0.0152242	8246	-0.420581	1.56379	-0.00505584	7970	-1.64173	6.80291	0	4674	-0.569826	2.47383	-0.000832907	7654	-0.338101	1.62921	-0.00348882	7929	-0.801687	1.33537	-0.0164688	7411
168	TTCGCCTGTAACGTGTGTGGGGCAAAGTTTactcagaaaggtaacctcctccgccacattaaaCTG	46F_47A_49N_50V_52G_53A_54K_55F_67L_	WT	MUT	WT	MUT	WT	WT	MUT	WT	WT	-1.09352	2.75031	-0.000846089	4187	-1.3376	6.23591	0	4756.5	1.50349	7.45075	11.2022	1285	-1.08106	5.82816	0	4732.5	-1.24261	6.64218	0	4674	-2.3477	9.17604	0	4976.5	-0.463281	2.46759	-0.000687266	7739	-1.06411	2.80841	-0.000716866	4288
169	TTCGCTTGTAATGTGTGTGGGGCACTGTTTactcagaaaggtaacctcctccgccacattaaaCTG	46F_47A_49N_50V_52G_53A_54L_55F_67L_	WT	MUT	WT	MUT	WT	WT	MUT	WT	WT	-0.398299	1.05808	-0.0158354	7360	-1.70508	7.34105	0	4756.5	-0.7819	3.30925	-0.000166432	7493	-1.38375	6.39025	0	4732.5	-2.14051	6.729	0	4674	-0.95561	4.26712	-2.07513e-05	7146	-1.63426	6.20882	0	4683	-0.498827	1.25138	-0.0124984	7070
170	TTCGCATGTAATGTTTGTGGGGCAATGTTTactcagaaaggtaacctcctccgccacattaaaCTG	46F_47A_49N_50V_52G_53A_54M_55F_67L_	WT	MUT	WT	MUT	WT	WT	MUT	WT	WT	-0.540773	1.98477	-0.00244579	5192	-1.44302	8.52609	0	4756.5	0.510862	2.6509	1.35424	1957	-0.436746	2.10634	-0.00149101	7815	-1.37662	7.22938	0	4674	-0.967897	5.9596	0	4976.5	-0.723509	3.33078	-0.000147716	7535	-1.05878	3.43494	-0.000170166	3137
171	TTCGCCTGTAATGTTTGTGGGGCAAATTTTactcagaaaggtaacctcctccgccacattaaaCTG	46F_47A_49N_50V_52G_53A_54N_55F_67L_	WT	MUT	WT	MUT	WT	WT	MUT	WT	WT	-1.03505	2.24641	-0.002556	5242	-1.71309	7.41909	0	4756.5	-0.118229	0.578989	-0.0157138	8257	-0.434663	1.84375	-0.00272467	7895	-1.16264	4.48612	-1.51481e-05	7040	-0.73308	2.53518	-0.000931008	7671	-0.567853	2.25078	-0.00138741	7821	-1.64991	2.64174	-0.00163559	5078
172	TTCGCGTGTAATGTGTGTGGGGCACCTTTTactcagaaaggtaacctcctccgccacattaaaCTG	46F_47A_49N_50V_52G_53A_54P_55F_67L_	WT	MUT	WT	MUT	WT	WT	MUT	WT	WT	0.683052	2.66013	1.81701	946	-0.235867	1.07587	-0.00898423	8036	1.34462	6.62878	8.91321	1392	-0.101841	0.530561	-0.0154443	8250	-0.0576039	0.421166	-0.0119256	8138	-1.00093	4.40012	-1.73883e-05	7125	0.22836	1.17841	0.269101	2266	-0.420566	1.10857	-0.0148092	7284
173	TTCGCCTGTAATGTATGTGGGGCACAGTTTactcagaaaggtaacctcctccgccacattaaaCTG	46F_47A_49N_50V_52G_53A_54Q_55F_67L_	WT	MUT	WT	MUT	WT	WT	MUT	WT	WT	-1.52349	2.20597	-0.00412828	5748	-0.902056	3.30937	-0.000192009	7455	0.555135	1.82157	1.01122	2003	0.0419673	0.364285	0.015288	2431	-0.954314	3.28973	-0.000211425	7453	-0.319289	0.960388	-0.0160891	8247	-0.238348	0.688119	-0.0237551	8296	-1.362	1.4164	-0.0231185	7823
174	TTCGCCTGTAACGTGTGTGGGGCAAGATTTactcagaaaggtaacctcctccgccacattaaaCTG	46F_47A_49N_50V_52G_53A_54R_55F_67L_	WT	MUT	WT	MUT	WT	WT	MUT	WT	WT	-0.517417	1.0019	-0.0235659	7980	-1.04838	5.43653	0	4756.5	2.04305	8.84924	18.0795	1010	-0.963488	4.79634	-8.36883e-06	7197	-1.05095	4.32206	-2.28217e-05	7107	-1.4403	5.79504	0	4976.5	1.08351	5.55156	6.01515	1615	-1.23652	2.42243	-0.00203376	5296
175	TTCGCATGTAATGTGTGTGGGGCAAGTTTTactcagaaaggtaacctcctccgccacattaaaCTG	46F_47A_49N_50V_52G_53A_54S_55F_67L_	WT	MUT	WT	MUT	WT	WT	WT	WT	WT	-0.984087	1.94958	-0.00482667	5896	-1.16386	6.3111	0	4756.5	1.31949	6.95393	9.17563	1373	0.783338	3.83395	3.00328	1809	-0.719744	3.06719	-0.000268935	7483	-0.249181	1.39523	-0.00444586	7888	0.642338	3.88934	2.49827	1899	-1.00331	3.3412	-0.000200483	3242
176	TTCGCCTGTAATGTGTGTGGGGCAACATTTactcagaaaggtaacctcctccgccacattaaaCTG	46F_47A_49N_50V_52G_53A_54T_55F_67L_	WT	MUT	WT	MUT	WT	WT	MUT	WT	WT	0.0603961	0.388128	0.0234414	2475	-1.43267	7.85592	0	4756.5	0.53012	2.55815	1.35613	1955	0.205851	0.934682	0.192406	2289	-1.28874	5.99948	0	4674	-0.226203	0.949234	-0.0117134	8119	-0.0536838	0.461602	-0.00988124	8124	-1.38171	2.41087	-0.00233279	5451
177	TTCGCCTGTAACGTCTGTGGGGCAGTGTTTactcagaaaggtaacctcctccgccacattaaaCTG	46F_47A_49N_50V_52G_53A_54V_55F_67L_	WT	MUT	WT	MUT	WT	WT	MUT	WT	WT	-0.739077	2.08438	-0.00265257	5280	-1.38262	7.50143	0	4756.5	0.187695	0.857454	0.16094	2246	-0.00475494	0.311438	-0.00138305	7803	-1.06832	6.11998	0	4674	0.387805	2.24965	0.872423	2574	0.0437001	0.429866	0.0187852	2425	-1.30729	2.60952	-0.00139838	4924
178	TTCGCTTGTAATGTGTGTGGGGCATGGTTTactcagaaaggtaacctcctccgccacattaaaCTG	46F_47A_49N_50V_52G_53A_54W_55F_67L_	WT	MUT	WT	MUT	WT	WT	MUT	WT	WT	0.718955	1.28117	0.921101	1311	-2.17844	6.80646	0	4756.5	-1.02318	3.54312	-0.000128883	7463	-2.05714	6.2248	0	4732.5	-1.6208	5.55238	0	4674	-1.354	4.9707	-5.88036e-06	6944	-1.66696	5.02104	-7.23954e-06	7083	-0.135245	0.386031	-0.0311027	8112
179	TTCGCCTGTAACGTGTGTGGGGCATACTTTactcagaaaggtaacctcctccgccacattaaaCTG	46F_47A_49N_50V_52G_53A_54Y_55F_67L_	WT	MUT	WT	MUT	WT	WT	MUT	WT	WT	-0.061032	0.37203	-0.014649	7244	-1.4927	6.8216	0	4756.5	-0.624672	2.17001	-0.00184016	7788	-1.02004	4.66136	-8.86003e-06	7205	-1.58006	5.30502	0	4674	-0.166152	0.659615	-0.0178335	8280	-0.464519	2.18314	-0.00132776	7817	-1.47249	2.82212	-0.000966366	4561
180	TTCGCATGTCCCATATGTGGGGCAGCTTTTactcagaaaggtaacctcctccgccacattaaaCTG	46F_47A_49P_50I_52G_53A_54A_55F_67L_	WT	MUT	MUT	MUT	WT	WT	MUT	WT	WT	-0.36904	0.786084	-0.0286419	8191	1.69012	7.96815	13.4671	955	3.72718	13.6962	51.0482	7	2.39479	10.4528	25.0323	655	1.75409	8.50713	14.9223	822	1.69483	9.18355	15.5646	815	2.93447	10.9871	32.2413	220	0.678317	2.71206	1.83964	1034
181	TTCGCCTGTCCTATTTGTGGGGCATGCTTTactcagaaaggtaacctcctccgccacattaaaCTG	46F_47A_49P_50I_52G_53A_54C_55F_67L_	WT	MUT	MUT	MUT	WT	WT	MUT	WT	WT	-0.0961577	0.49975	-0.0158857	7365	1.05849	5.49	5.81113	1551	3.47679	13.1909	45.8619	56	1.32455	7.206	9.54473	1331	0.904676	5.88177	5.32109	1528	1.78016	9.37432	16.6878	743	2.08917	9.76607	20.403	772	0.182895	0.57104	0.10444	1973
182	TTCGCATGTCCAATCTGTGGGGCAGACTTTactcagaaaggtaacctcctccgccacattaaaCTG	46F_47A_49P_50I_52G_53A_54D_55F_67L_	WT	MUT	MUT	MUT	WT	WT	MUT	WT	WT	-0.432721	1.16363	-0.0133574	7102	0.200307	0.90763	0.181805	2521	2.75495	10.5215	28.9861	594	-0.413358	1.75151	-0.0032096	7922	0.218749	0.973671	0.21299	2414	0.672578	3.17435	2.135	2271	0.744507	3.95742	2.94633	1857	-0.583822	1.44428	-0.00928303	6715
183	TTCGCCTGTCCAATATGTGGGGCAGAATTTactcagaaaggtaacctcctccgccacattaaaCTG	46F_47A_49P_50I_52G_53A_54E_55F_67L_	WT	MUT	MUT	MUT	WT	WT	MUT	WT	WT	-0.363076	0.893673	-0.0215501	7859	0.778277	3.87946	3.01929	1861	2.62795	9.79512	25.7411	716	0.417842	1.60801	0.671893	2128	0.331527	1.26861	0.420579	2300	0.267006	1.05601	0.281961	2833	1.22267	4.87657	5.96245	1618	-0.474509	0.973835	-0.0231392	7826
184	TTCGCATGTCCGATTTGTGGGGCATTCTTTactcagaaaggtaacctcctccgccacattaaaCTG	46F_47A_49P_50I_52G_53A_54F_55F_67L_	WT	MUT	MUT	MUT	WT	WT	MUT	WT	WT	0.57774	1.61979	0.935818	1306	-0.182714	0.697107	-0.0177921	8291	2.15818	8.73417	18.8499	976	-0.950344	4.21977	-2.47645e-05	7351	-0.778268	2.27361	-0.00180634	7772	0.27123	0.874877	0.237293	2866	0.0114055	0.31762	0.00362262	2450	0.0445179	0.35635	0.015864	2237
185	TTCGCCTGTCCCATATGTGGGGCAGGATTTactcagaaaggtaacctcctccgccacattaaaCTG	46F_47A_49P_50I_52G_53A_54G_55F_67L_	WT	MUT	MUT	MUT	WT	WT	MUT	WT	WT	-0.0545511	0.401275	-0.0119816	6957	0.803293	4.1123	3.30338	1832	3.60957	13.2298	47.7538	31	0.840788	4.44013	3.73321	1740	0.712624	3.80944	2.7147	1847	0.663287	4.31985	2.8653	2149	1.67454	9.0844	15.2122	1022	0.139298	0.507645	0.0707139	2056
186	TTCGCCTGTCCCATATGTGGGGCACACTTTactcagaaaggtaacctcctccgccacattaaaCTG	46F_47A_49P_50I_52G_53A_54H_55F_67L_	WT	MUT	MUT	MUT	WT	WT	MUT	WT	WT	-0.0560413	0.391731	-0.0126675	7029	0.562927	2.25827	1.27124	2137	3.08331	10.6912	32.9642	453	-0.00247088	0.305825	-0.000732091	7736	0.745306	3.55086	2.64648	1858	0.948314	3.45243	3.27399	2091	1.00001	4.83624	4.8363	1700	0.000416144	0.301543	0.000125485	2330
187	TTCGCGTGTCCTATTTGTGGGGCAATCTTTactcagaaaggtaacctcctccgccacattaaaCTG	46F_47A_49P_50I_52G_53A_54I_55F_67L_	WT	MUT	MUT	MUT	WT	WT	MUT	WT	WT	0.43539	1.59972	0.696502	1439	0.326815	1.50621	0.492252	2358	2.76481	10.2981	28.4723	617	0.747176	3.74878	2.80099	1834	0.621139	2.10927	1.31015	2086	1.0043	4.64245	4.66239	1890	1.21237	6.0454	7.32923	1518	0.304377	0.94877	0.288784	1728
188	TTCGCGTGTCCCATCTGTGGGGCAAAGTTTactcagaaaggtaacctcctccgccacattaaaCTG	46F_47A_49P_50I_52G_53A_54K_55F_67L_	WT	MUT	MUT	MUT	WT	WT	MUT	WT	WT	-0.854547	1.92351	-0.00445415	5817	0.991905	4.46439	4.42825	1701	3.42782	11.2575	38.5886	248	-0.173548	0.78928	-0.0133613	8185	0.376147	1.43786	0.540847	2272	-1.12268	5.28982	-4.87577e-06	6898	1.43623	6.62306	9.51226	1375	-0.711612	1.07162	-0.0273857	8001
189	TTCGCCTGTCCTATATGTGGGGCACTGTTTactcagaaaggtaacctcctccgccacattaaaCTG	46F_47A_49P_50I_52G_53A_54L_55F_67L_	WT	MUT	MUT	MUT	WT	WT	MUT	WT	WT	0.422678	2.26177	0.956002	1297	-0.353264	1.69302	-0.00314336	7824	1.68113	8.98251	15.1008	1110	-0.693973	3.86391	-4.21974e-05	7418	-0.73057	2.7229	-0.000600231	7594	0.426902	2.55566	1.09102	2520	-0.525915	3.64207	-5.25385e-05	7420	-0.720511	2.37729	-0.00131386	4860
190	TTCGCCTGTCCTATCTGTGGGGCAATGTTTactcagaaaggtaacctcctccgccacattaaaCTG	46F_47A_49P_50I_52G_53A_54M_55F_67L_	WT	MUT	MUT	MUT	WT	WT	MUT	WT	WT	0.166929	0.657459	0.109749	2164	0.265402	1.05912	0.281092	2459	2.80164	12.9131	36.1778	346	0.30161	1.45431	0.438635	2190	0.359899	2.00846	0.722844	2220	0.701598	3.47011	2.43462	2214	1.11986	4.69986	5.2632	1664	-0.233106	0.596656	-0.0295473	8068
191	TTCGCCTGTCCAATCTGTGGGGCAAATTTTactcagaaaggtaacctcctccgccacattaaaCTG	46F_47A_49P_50I_52G_53A_54N_55F_67L_	WT	MUT	MUT	MUT	WT	WT	MUT	WT	WT	0.0159035	0.32359	0.00514621	2613	1.07273	5.64874	6.05959	1522	3.03903	11.7842	35.8125	359	0.855014	4.3814	3.74616	1738	1.19083	6.13576	7.30666	1350	1.61142	7.36973	11.8757	1103	1.85249	6.07997	11.2631	1259	-0.017219	0.331381	-0.00469496	6121
192	TTCGCTTGTCCCATTTGTGGGGCACCATTTactcagaaaggtaacctcctccgccacattaaaCTG	46F_47A_49P_50I_52G_53A_54P_55F_67L_	WT	MUT	MUT	MUT	WT	WT	MUT	WT	WT	0.73336	2.89709	2.12461	873	2.64299	10.8117	28.5751	383	3.70096	12.8501	47.5577	35	2.28696	9.03958	20.6732	808	2.5932	10.6921	27.7267	311	1.55909	8.52685	13.2941	997	3.03181	10.5284	31.9202	228	1.41953	3.56133	5.05541	540
193	TTCGCCTGTCCCATCTGTGGGGCACAATTTactcagaaaggtaacctcctccgccacattaaaCTG	46F_47A_49P_50I_52G_53A_54Q_55F_67L_	WT	MUT	MUT	MUT	WT	WT	MUT	WT	WT	-0.1406	0.56524	-0.0193943	7691	1.28744	6.51436	8.38684	1326	3.32623	11.7819	39.1892	225	1.63738	8.12283	13.3002	1119	1.57178	7.99987	12.574	979	1.68327	7.99247	13.4535	983	2.33213	8.85608	20.6536	759	-0.0442947	0.32867	-0.012183	7040
194	TTCGCATGTCCTATTTGTGGGGCACGATTTactcagaaaggtaacctcctccgccacattaaaCTG	46F_47A_49P_50I_52G_53A_54R_55F_67L_	WT	MUT	MUT	MUT	WT	WT	MUT	WT	WT	-0.509011	1.31465	-0.0109809	6846	1.30889	6.58336	8.61687	1307	3.72154	13.2039	49.1388	20	0.97429	4.60774	4.48928	1664	0.923322	4.46313	4.1209	1658	-0.173834	0.787786	-0.0134338	8182	2.52651	9.47679	23.9432	590	0.108814	0.470544	0.0512016	2105
195	TTCGCCTGTCCTATCTGTGGGGCATCATTTactcagaaaggtaacctcctccgccacattaaaCTG	46F_47A_49P_50I_52G_53A_54S_55F_67L_	WT	MUT	MUT	MUT	WT	WT	WT	WT	WT	-0.276357	0.689158	-0.0274694	8160	1.60662	7.78207	12.5028	1024	3.73014	12.8675	47.9976	27	1.98626	9.05516	17.9859	914	1.57386	7.65892	12.0541	1011	1.47876	6.92709	10.2435	1274	2.44325	9.97551	24.3727	573	0.52326	1.95047	1.0206	1293
196	TTCGCCTGTCCAATATGTGGGGCAACTTTTactcagaaaggtaacctcctccgccacattaaaCTG	46F_47A_49P_50I_52G_53A_54T_55F_67L_	WT	MUT	MUT	MUT	WT	WT	MUT	WT	WT	-0.493933	1.51432	-0.0066666	6246	0.638564	3.33674	2.13072	1987	3.39286	12.1025	41.0621	168	1.50921	7.15895	10.8044	1253	0.722135	3.00327	2.16876	1925	1.16723	3.74235	4.36819	1930	1.81814	8.61775	15.6683	1000	-0.342605	0.855426	-0.0223547	7790
197	TTCGCCTGTCCCATCTGTGGGGCAGTATTTactcagaaaggtaacctcctccgccacattaaaCTG	46F_47A_49P_50I_52G_53A_54V_55F_67L_	WT	MUT	MUT	MUT	WT	WT	MUT	WT	WT	0.126305	0.419623	0.0530004	2333	1.05905	4.83669	5.1223	1623	2.91337	10.5987	30.878	534	1.2917	6.00912	7.76197	1404	0.967056	4.5575	4.40736	1622	1.75493	7.32702	12.8584	1030	1.96226	8.03054	15.758	990	0.835698	2.50742	2.09545	973
198	TTCGCCTGTCCAATTTGTGGGGCATGGTTTactcagaaaggtaacctcctccgccacattaaaCTG	46F_47A_49P_50I_52G_53A_54W_55F_67L_	WT	MUT	MUT	MUT	WT	WT	MUT	WT	WT	0.911842	1.78094	1.62393	1006	-0.352915	1.31341	-0.00763437	8002	1.20437	6.04956	7.28589	1467	-0.393448	1.68723	-0.003548	7937	-0.513127	1.96662	-0.00241985	7814	0.0629901	0.464478	0.0292575	3068	-0.430591	2.25953	-0.00103136	7783	0.135613	0.41879	0.0567935	2090
199	TTCGCGTGTCCCATTTGTGGGGCATATTTTactcagaaaggtaacctcctccgccacattaaaCTG	46F_47A_49P_50I_52G_53A_54Y_55F_67L_	WT	MUT	MUT	MUT	WT	WT	MUT	WT	WT	0.973339	2.95113	2.87245	719	0.97349	4.9336	4.80281	1662	2.85131	10.7066	30.5279	548	0.189057	0.878637	0.166112	2306	0.548312	2.47942	1.3595	2077	1.03511	4.56338	4.72361	1879	1.05303	3.84989	4.05403	1748	0.518519	1.95581	1.01413	1298
200	TTCGCTTGTCCTCAGTGTGGGGCAGCCTTTactcagaaaggtaacctcctccgccacattaaaCTG	46F_47A_49P_50Q_52G_53A_54A_55F_67L_	WT	MUT	MUT	WT	WT	WT	MUT	WT	WT	-0.790832	1.65125	-0.00775273	6409	-1.04117	5.32475	0	4756.5	1.64757	7.52985	12.406	1231	-0.949473	4.72834	-8.2471e-06	7193	-1.00248	4.38025	-1.74153e-05	7070	0.0271851	0.36178	0.00983503	3117	-0.790835	3.7925	-5.49572e-05	7427	-2.19227	1.99025	-0.00979005	6781
201	TTCGCCTGTCCTCAATGTGGGGCATGTTTTactcagaaaggtaacctcctccgccacattaaaCTG	46F_47A_49P_50Q_52G_53A_54C_55F_67L_	WT	MUT	MUT	WT	WT	WT	MUT	WT	WT	-0.89556	2.33652	-0.00179714	4883	-1.68088	8.62834	0	4756.5	1.06314	5.54421	5.89426	1550	-1.47861	7.25069	0	4732.5	-1.53161	7.01357	0	4674	0.207185	1.08575	0.224951	2874	-1.26884	5.92599	0	4683	-1.75107	2.91154	-0.000935966	4530
202	TTCGCTTGTCCCCAGTGTGGGGCAGATTTTactcagaaaggtaacctcctccgccacattaaaCTG	46F_47A_49P_50Q_52G_53A_54D_55F_67L_	WT	MUT	MUT	WT	WT	WT	MUT	WT	WT	-1.95541	3.31553	-0.000407726	3587	-2.76427	10.0885	0	4756.5	-1.59279	6.20625	0	4699.5	-2.65109	8.66647	0	4732.5	-3.06367	8.04201	0	4674	-2.87627	8.87874	0	4976.5	-2.89723	7.96883	0	4683	-2.51983	2.70595	-0.00215799	5365
203	TTCGCTTGTCCACAGTGTGGGGCAGAATTTactcagaaaggtaacctcctccgccacattaaaCTG	46F_47A_49P_50Q_52G_53A_54E_55F_67L_	WT	MUT	MUT	WT	WT	WT	MUT	WT	WT	-2.46417	4.50961	-3.21058e-05	2722	-2.43562	9.09312	0	4756.5	-0.900005	4.49798	-1.17262e-05	7193	-2.4193	9.80543	0	4732.5	-1.93293	8.02503	0	4674	-2.07692	9.36239	0	4976.5	-2.64303	8.50611	0	4683	-3.38669	4.38118	-5.88341e-05	2647
204	TTCGCTTGTCCGCAATGTGGGGCATTTTTTactcagaaaggtaacctcctccgccacattaaaCTG	46F_47A_49P_50Q_52G_53A_54F_55F_67L_	WT	MUT	MUT	WT	WT	WT	MUT	WT	WT	0.248607	0.916569	0.227865	1880	-1.87081	8.24094	0	4756.5	-0.715023	3.92522	-3.72659e-05	7343	-1.92814	7.70657	0	4732.5	-1.89345	6.9426	0	4674	-1.04747	5.27623	-4.54912e-06	6878	-2.49245	7.68363	0	4683	-0.471849	0.821253	-0.0335255	8173
205	TTCGCGTGTCCTCAATGTGGGGCAGGATTTactcagaaaggtaacctcctccgccacattaaaCTG	46F_47A_49P_50Q_52G_53A_54G_55F_67L_	WT	MUT	MUT	WT	WT	WT	MUT	WT	WT	-0.56671	1.99396	-0.00250839	5218	-1.64829	9.17415	0	4756.5	0.540561	2.52717	1.36609	1953	-1.56251	7.99068	0	4732.5	-1.2071	6.31219	0	4674	-1.564	8.0976	0	4976.5	-1.30624	5.20891	-5.67297e-06	7033	-1.44985	2.57559	-0.00167714	5105
206	TTCGCATGTCCGCAGTGTGGGGCACATTTTactcagaaaggtaacctcctccgccacattaaaCTG	46F_47A_49P_50Q_52G_53A_54H_55F_67L_	WT	MUT	MUT	WT	WT	WT	MUT	WT	WT	-0.170942	0.571298	-0.0231962	7961	-1.72223	9.19515	0	4756.5	0.16741	0.812028	0.135942	2262	-2.15353	7.95374	0	4732.5	-1.20458	5.9226	0	4674	-1.12973	5.66075	0	4976.5	-2.00347	7.40358	0	4683	-0.83586	1.38576	-0.0152501	7317
207	TTCGCGTGTCCGCAATGTGGGGCAATATTTactcagaaaggtaacctcctccgccacattaaaCTG	46F_47A_49P_50Q_52G_53A_54I_55F_67L_	WT	MUT	MUT	WT	WT	WT	MUT	WT	WT	-0.541222	1.13953	-0.0176955	7547	-2.16793	9.13663	0	4756.5	-0.522031	2.62845	-0.000533407	7624	-2.19081	7.56196	0	4732.5	-1.78142	7.86525	0	4674	-1.23905	6.52912	0	4976.5	-1.49067	6.99861	0	4683	-0.94422	1.82956	-0.00611855	6341
208	TTCGCCTGTCCACAATGTGGGGCAAAGTTTactcagaaaggtaacctcctccgccacattaaaCTG	46F_47A_49P_50Q_52G_53A_54K_55F_67L_	WT	MUT	MUT	WT	WT	WT	MUT	WT	WT	-0.583706	1.25201	-0.0146009	7238	-1.03361	5.4208	0	4756.5	1.61764	7.62068	12.3275	1237	-1.87245	8.37582	0	4732.5	-1.35665	5.62344	0	4674	-2.12629	8.62646	0	4976.5	-1.33635	5.64438	0	4683	-0.751168	2.07502	-0.00275518	5619
209	TTCGCTTGTCCTCAATGTGGGGCACTGTTTactcagaaaggtaacctcctccgccacattaaaCTG	46F_47A_49P_50Q_52G_53A_54L_55F_67L_	WT	MUT	MUT	WT	WT	WT	MUT	WT	WT	-0.456256	1.05162	-0.0184243	7615	-2.62304	11.2717	0	4756.5	-1.16527	6.63763	0	4699.5	-2.15176	9.39984	0	4732.5	-2.11686	8.63231	0	4674	-1.04343	6.15368	0	4976.5	-3.34769	8.76843	0	4683	-1.54849	3.72587	-0.000127788	2976
210	TTCGCATGTCCCCAGTGTGGGGCAATGTTTactcagaaaggtaacctcctccgccacattaaaCTG	46F_47A_49P_50Q_52G_53A_54M_55F_67L_	WT	MUT	MUT	WT	WT	WT	MUT	WT	WT	-0.558123	1.16136	-0.0173221	7503	-2.19879	9.00392	0	4756.5	-0.0481039	0.412704	-0.0102114	8079	-2.82252	8.36564	0	4732.5	-1.44321	6.28856	0	4674	-1.44206	5.83645	0	4976.5	-2.44973	6.35814	0	4683	-1.01413	1.51151	-0.0137785	7195
211	TTCGCGTGTCCCCAGTGTGGGGCAAACTTTactcagaaaggtaacctcctccgccacattaaaCTG	46F_47A_49P_50Q_52G_53A_54N_55F_67L_	WT	MUT	MUT	WT	WT	WT	MUT	WT	WT	-4.59661	2.98847	-0.00205723	5024	-2.18234	2.94207	-0.00108108	7682	-1.69499	1.71088	-0.0144662	8225	-3.36478	3.32155	-0.000701594	7728	-1.58383	1.90427	-0.00863139	8042	-0.853116	1.33445	-0.0175641	8274	-2.57993	2.3631	-0.00486207	7982	-4.51933	3.12944	-0.00145295	4956
212	TTCGCGTGTCCTCAGTGTGGGGCACCTTTTactcagaaaggtaacctcctccgccacattaaaCTG	46F_47A_49P_50Q_52G_53A_54P_55F_67L_	WT	MUT	MUT	WT	WT	WT	MUT	WT	WT	-1.26067	2.24805	-0.00310217	5454	-1.39842	7.2426	0	4756.5	-0.431187	2.06342	-0.00162497	7761	-2.39015	9.67364	0	4732.5	-1.62314	5.16695	-7.04923e-06	6883	-2.40665	9.90302	0	4976.5	-1.9348	7.93181	0	4683	-1.59673	3.79784	-0.000110961	2896
213	TTCGCCTGTCCACAATGTGGGGCACAGTTTactcagaaaggtaacctcctccgccacattaaaCTG	46F_47A_49P_50Q_52G_53A_54Q_55F_67L_	WT	MUT	MUT	WT	WT	WT	MUT	WT	WT	-1.13457	3.27112	-0.00026615	3314	-1.08188	5.96082	0	4756.5	0.494704	2.23604	1.10618	1986	-1.74711	6.76963	0	4732.5	-0.713708	3.96807	-3.40974e-05	7175	-0.396343	2.23569	-0.00100299	7681	-1.49924	6.8502	0	4683	-1.06235	3.30918	-0.000226129	3328
214	TTCGCCTGTCCTCAATGTGGGGCACGTTTTactcagaaaggtaacctcctccgccacattaaaCTG	46F_47A_49P_50Q_52G_53A_54R_55F_67L_	WT	MUT	MUT	WT	WT	WT	MUT	WT	WT	-0.407127	1.36733	-0.00775648	6410	-1.05882	5.40296	0	4756.5	2.01161	9.22887	18.5649	985	-1.14451	6.33896	0	4732.5	-0.824345	4.73084	-7.16024e-06	6886	-1.48605	8.01947	0	4976.5	-0.205348	0.966737	-0.0101885	8133	-0.814694	2.84612	-0.00050632	3980
215	TTCGCGTGTCCCCAGTGTGGGGCATCCTTTactcagaaaggtaacctcctccgccacattaaaCTG	46F_47A_49P_50Q_52G_53A_54S_55F_67L_	WT	MUT	MUT	WT	WT	WT	WT	WT	WT	-3.94371	2.39188	-0.00696785	6297	-1.44106	1.89272	-0.00806255	8015	1.64459	1.51492	2.49143	1809	-2.99687	2.85112	-0.00183644	7836	-2.29906	2.26071	-0.0054967	7952	-0.627648	0.694176	-0.0615829	8380	-1.23706	0.936704	-0.0660534	8300	-4.3715	2.81859	-0.00288794	5672
216	TTCGCGTGTCCACAATGTGGGGCAACATTTactcagaaaggtaacctcctccgccacattaaaCTG	46F_47A_49P_50Q_52G_53A_54T_55F_67L_	WT	MUT	MUT	WT	WT	WT	MUT	WT	WT	-0.760527	2.21552	-0.00201763	4999	-1.62661	8.59222	0	4756.5	0.491425	2.55337	1.25479	1964	-1.48283	7.00866	0	4732.5	-1.6863	6.72538	0	4674	-0.691325	3.93074	-3.60308e-05	7231	-1.31738	6.18882	0	4683	-1.48023	3.5696	-0.000173594	3150
217	TTCGCATGTCCACAGTGTGGGGCAGTCTTTactcagaaaggtaacctcctccgccacattaaaCTG	46F_47A_49P_50Q_52G_53A_54V_55F_67L_	WT	MUT	MUT	WT	WT	WT	MUT	WT	WT	-0.178261	0.615038	-0.0215156	7856	-1.42746	6.95436	0	4756.5	0.290001	1.21447	0.352198	2159	-1.55528	7.30149	0	4732.5	-1.63219	7.03615	0	4674	-0.148357	0.732687	-0.0131852	8172	-1.35628	6.23416	0	4683	-0.747122	2.36772	-0.00139497	4922
218	TTCGCTTGTCCTCAGTGTGGGGCATGGTTTactcagaaaggtaacctcctccgccacattaaaCTG	46F_47A_49P_50Q_52G_53A_54W_55F_67L_	WT	MUT	MUT	WT	WT	WT	MUT	WT	WT	0.141726	0.633558	0.0897918	2218	-2.68389	10.2778	0	4756.5	-1.71565	7.98523	0	4699.5	-2.25398	8.94654	0	4732.5	-2.31371	7.86107	0	4674	-2.02413	6.54442	0	4976.5	-2.48987	7.99675	0	4683	-0.88153	2.48564	-0.00125395	4803
219	TTCGCGTGTCCACAGTGTGGGGCATATTTTactcagaaaggtaacctcctccgccacattaaaCTG	46F_47A_49P_50Q_52G_53A_54Y_55F_67L_	WT	MUT	MUT	WT	WT	WT	MUT	WT	WT	-0.605092	1.12932	-0.0202744	7759	-1.26595	5.58836	0	4756.5	-0.799664	3.50195	-0.000107676	7445	-1.53544	6.35675	0	4732.5	-1.51911	5.55519	0	4674	-0.495339	2.01701	-0.0020795	7775	-2.61324	6.66059	0	4683	-0.291222	0.605951	-0.0360094	8206
220	TTCGCCTGTCCTGTGTGTGGGGCAGCATTTactcagaaaggtaacctcctccgccacattaaaCTG	46F_47A_49P_50V_52G_53A_54A_55F_67L_	WT	MUT	MUT	MUT	WT	WT	MUT	WT	WT	-0.356536	0.954834	-0.0182114	7597	1.56398	8.1241	12.7059	1007	3.5955	12.4954	44.9274	77	2.19229	9.64545	21.1456	792	1.37003	7.05891	9.67088	1164	1.74464	7.54557	13.1643	1006	2.87301	9.55151	27.4415	421	0.525452	1.17337	0.616549	1476
221	TTCGCATGTCCAGTATGTGGGGCATGTTTTactcagaaaggtaacctcctccgccacattaaaCTG	46F_47A_49P_50V_52G_53A_54C_55F_67L_	WT	MUT	MUT	MUT	WT	WT	MUT	WT	WT	-0.00379624	0.305491	-0.00112602	4443	0.646345	3.01687	1.94994	2007	3.38792	11.0535	37.4483	287	1.04383	4.75163	4.95992	1611	0.745028	3.52117	2.62337	1860	1.85012	7.57602	14.0165	938	1.6447	7.13481	11.7346	1232	0.441346	1.06854	0.471595	1562
222	TTCGCATGTCCTGTGTGTGGGGCAGACTTTactcagaaaggtaacctcctccgccacattaaaCTG	46F_47A_49P_50V_52G_53A_54D_55F_67L_	WT	MUT	MUT	MUT	WT	WT	MUT	WT	WT	-0.500779	1.03751	-0.0209251	7804	-0.220397	0.810903	-0.0160708	8267	2.44131	8.49062	20.7282	918	-0.539832	2.10279	-0.00185712	7838	-0.393253	1.1775	-0.0117435	8134	0.420996	1.67755	0.706243	2629	0.685169	2.06508	1.41493	2042	0.409618	1.11736	0.457689	1570
223	TTCGCCTGTCCCGTCTGTGGGGCAGAATTTactcagaaaggtaacctcctccgccacattaaaCTG	46F_47A_49P_50V_52G_53A_54E_55F_67L_	WT	MUT	MUT	MUT	WT	WT	MUT	WT	WT	-1.12062	2.20608	-0.00303658	5430	0.0187095	0.33885	0.00633971	2731	2.19761	8.31823	18.2802	999	-0.0935311	0.504331	-0.0152549	8249	-0.16733	0.735253	-0.0147742	8237	-0.0986871	0.504359	-0.0160946	8248	0.416561	1.66955	0.695467	2150	-0.194099	0.562757	-0.026955	7989
224	TTCGCATGTCCTGTCTGTGGGGCATTCTTTactcagaaaggtaacctcctccgccacattaaaCTG	46F_47A_49P_50V_52G_53A_54F_55F_67L_	WT	MUT	MUT	MUT	WT	WT	MUT	WT	WT	0.783387	2.84007	2.22488	846	-0.718624	3.62641	-7.49117e-05	7299	1.92001	8.80463	16.905	1041	-0.877668	4.29458	-1.90588e-05	7308	-0.64464	3.67244	-5.87985e-05	7251	0.632043	3.34121	2.11179	2275	-0.0364679	0.387937	-0.00833831	8084	-0.13618	0.514989	-0.0215611	7739
225	TTCGCTTGTCCCGTTTGTGGGGCAGGGTTTactcagaaaggtaacctcctccgccacattaaaCTG	46F_47A_49P_50V_52G_53A_54G_55F_67L_	WT	MUT	MUT	MUT	WT	WT	MUT	WT	WT	-0.0931519	0.476683	-0.0164237	7417	0.677304	3.478	2.35566	1957	3.42241	12.3972	42.4284	127	0.345681	1.69225	0.584978	2149	0.439141	2.23747	0.982564	2160	0.677851	3.5858	2.43063	2217	1.04399	5.86806	6.12619	1605	-0.149835	0.632924	-0.017249	7475
226	TTCGCCTGTCCGGTATGTGGGGCACATTTTactcagaaaggtaacctcctccgccacattaaaCTG	46F_47A_49P_50V_52G_53A_54H_55F_67L_	WT	MUT	MUT	MUT	WT	WT	MUT	WT	WT	0.0313089	0.343614	0.0107582	2561	0.221461	0.914781	0.202588	2505	2.92876	11.9171	34.9022	385	-0.232161	0.969846	-0.0114318	8131	0.552446	2.88566	1.59417	2029	0.871066	4.26091	3.71153	2029	1.05457	4.47912	4.72355	1708	0.0106586	0.317521	0.00338433	2306
227	TTCGCGTGTCCAGTTTGTGGGGCAATATTTactcagaaaggtaacctcctccgccacattaaaCTG	46F_47A_49P_50V_52G_53A_54I_55F_67L_	WT	MUT	MUT	MUT	WT	WT	MUT	WT	WT	0.00516707	0.307832	0.00159059	2654	-0.0429765	0.381669	-0.0100154	8060	2.55866	10.5859	27.0857	668	-0.0489696	0.406913	-0.0105759	8109	-0.169507	0.741626	-0.0147251	8236	0.996882	4.6456	4.63112	1895	0.680652	3.2485	2.21109	1928	-0.0414149	0.344833	-0.0108194	6884
228	TTCGCATGTCCTGTGTGTGGGGCAAAATTTactcagaaaggtaacctcctccgccacattaaaCTG	46F_47A_49P_50V_52G_53A_54K_55F_67L_	WT	MUT	MUT	MUT	WT	WT	MUT	WT	WT	0.0705339	0.381419	0.0269029	2458	0.727269	2.9333	2.1333	1986	3.39758	10.5432	35.8215	357	0.0663349	0.423636	0.0281018	2406	0.764475	3.28647	2.51242	1875	-1.28799	5.09905	-5.59372e-06	6935	1.27701	4.83209	6.17064	1602	-0.384938	0.738024	-0.0337482	8174
229	TTCGCCTGTCCTGTTTGTGGGGCACTCTTTactcagaaaggtaacctcctccgccacattaaaCTG	46F_47A_49P_50V_52G_53A_54L_55F_67L_	WT	MUT	MUT	MUT	WT	WT	MUT	WT	WT	0.232185	0.650664	0.151075	2015	-0.901436	4.40937	-1.56599e-05	7080	1.02596	3.82169	3.92091	1688	-1.17881	5.08182	-5.11954e-06	7122	-0.97749	3.74131	-7.64202e-05	7307	0.373858	1.44435	0.539982	2702	-1.02402	3.97339	-4.89226e-05	7406	-0.423947	1.12928	-0.0142049	7225
230	TTCGCCTGTCCTGTCTGTGGGGCAATGTTTactcagaaaggtaacctcctccgccacattaaaCTG	46F_47A_49P_50V_52G_53A_54M_55F_67L_	WT	MUT	MUT	MUT	WT	WT	MUT	WT	WT	0.0162235	0.320645	0.00520197	2611	-0.0753584	0.48196	-0.0130892	8157	2.82893	11.358	32.1308	492	-0.248722	1.08138	-0.00934897	8075	0.0150922	0.335574	0.00506454	2647	0.601257	3.17337	1.90801	2318	0.812444	3.45921	2.81041	1872	-0.18761	0.716292	-0.0173887	7486
231	TTCGCTTGTCCAGTCTGTGGGGCAAACTTTactcagaaaggtaacctcctccgccacattaaaCTG	46F_47A_49P_50V_52G_53A_54N_55F_67L_	WT	MUT	MUT	MUT	WT	WT	MUT	WT	WT	-0.70479	1.29047	-0.0160967	7387	0.72343	3.23377	2.3394	1962	2.62766	9.56727	25.1395	742	0.403544	1.58158	0.638238	2136	0.457564	1.68069	0.769022	2211	1.22601	4.99594	6.12508	1706	1.29716	3.65324	4.73881	1707	-0.0999326	0.436305	-0.0197901	7633
232	TTCGCTTGTCCTGTGTGTGGGGCACCCTTTactcagaaaggtaacctcctccgccacattaaaCTG	46F_47A_49P_50V_52G_53A_54P_55F_67L_	WT	MUT	MUT	MUT	WT	WT	MUT	WT	WT	0.515304	1.74446	0.898929	1324	2.23234	10.1736	22.711	577	3.578	12.1457	43.4573	109	1.52145	7.02047	10.6813	1263	2.23797	9.44922	21.1471	552	1.07209	5.41814	5.80874	1746	2.58174	9.60229	24.7906	546	0.961597	2.65154	2.54971	865
233	TTCGCCTGTCCTGTTTGTGGGGCACAGTTTactcagaaaggtaacctcctccgccacattaaaCTG	46F_47A_49P_50V_52G_53A_54Q_55F_67L_	WT	MUT	MUT	MUT	WT	WT	MUT	WT	WT	-0.696523	1.65263	-0.00680655	6269	1.02328	5.31277	5.43647	1592	3.09677	12.2743	38.0106	265	1.02763	5.16901	5.31185	1584	1.11277	5.27331	5.86796	1479	1.47426	7.32172	10.7941	1219	1.77985	8.02035	14.275	1074	-0.0301128	0.345795	-0.00784292	6556
234	TTCGCCTGTCCTGTCTGTGGGGCACGGTTTactcagaaaggtaacctcctccgccacattaaaCTG	46F_47A_49P_50V_52G_53A_54R_55F_67L_	WT	MUT	MUT	MUT	WT	WT	MUT	WT	WT	-0.0126928	0.323965	-0.00354441	5592	1.06348	5.20275	5.53304	1584	3.48743	11.8653	41.3794	158	0.539487	2.64159	1.4251	1989	0.831877	4.39596	3.6569	1711	-0.0911324	0.503665	-0.0148914	8221	2.27749	9.06842	20.6533	760	-0.179554	0.711125	-0.0168644	7442
235	TTCGCCTGTCCCGTGTGTGGGGCAAGCTTTactcagaaaggtaacctcctccgccacattaaaCTG	46F_47A_49P_50V_52G_53A_54S_55F_67L_	WT	MUT	MUT	MUT	WT	WT	WT	WT	WT	-0.331679	1.35638	-0.00648472	6217	1.39038	6.94635	9.65809	1231	3.54479	13.2901	47.1107	37	1.80137	8.96134	16.1427	989	1.21632	6.11399	7.43654	1341	1.3881	8.13965	11.2987	1167	2.15031	9.65964	20.7712	754	0.299635	1.25514	0.376082	1645
236	TTCGCTTGTCCCGTCTGTGGGGCAACATTTactcagaaaggtaacctcctccgccacattaaaCTG	46F_47A_49P_50V_52G_53A_54T_55F_67L_	WT	MUT	MUT	MUT	WT	WT	MUT	WT	WT	0.0435789	0.357288	0.0155702	2523	0.554925	2.79091	1.54875	2082	3.22907	11.9757	38.6702	246	0.936458	4.88111	4.57095	1649	0.190598	0.760826	0.145012	2461	1.17227	5.71885	6.70403	1645	1.68279	6.82007	11.4768	1247	0.204026	0.651442	0.132911	1913
237	TTCGCCTGTCCCGTCTGTGGGGCAGTGTTTactcagaaaggtaacctcctccgccacattaaaCTG	46F_47A_49P_50V_52G_53A_54V_55F_67L_	WT	MUT	MUT	MUT	WT	WT	MUT	WT	WT	-0.172478	0.540577	-0.0254461	8075	0.501718	2.38568	1.19694	2150	3.09264	11.753	36.3479	340	1.02949	4.93074	5.07613	1606	0.34469	1.42107	0.48983	2281	1.77816	7.65811	13.6173	963	1.73955	8.10955	14.107	1093	0.36752	0.967099	0.355428	1669
238	TTCGCATGTCCAGTGTGTGGGGCATGGTTTactcagaaaggtaacctcctccgccacattaaaCTG	46F_47A_49P_50V_52G_53A_54W_55F_67L_	WT	MUT	MUT	MUT	WT	WT	MUT	WT	WT	0.679719	2.03754	1.38495	1101	-0.456657	2.04584	-0.00179299	7749	0.831726	4.07884	3.39248	1725	-1.22011	5.82402	0	4732.5	-0.689583	2.10508	-0.00236021	7811	0.0319875	0.373465	0.0119462	3110	-0.408385	1.30905	-0.00892753	8099	-0.145184	0.583642	-0.0190563	7601
239	TTCGCATGTCCCGTTTGTGGGGCATATTTTactcagaaaggtaacctcctccgccacattaaaCTG	46F_47A_49P_50V_52G_53A_54Y_55F_67L_	WT	MUT	MUT	MUT	WT	WT	MUT	WT	WT	-0.302639	0.67805	-0.0309604	8247	0.793892	4.18109	3.31933	1829	2.72422	10.5554	28.7553	606	-0.293637	1.31414	-0.00634133	8024	-0.0194191	0.32892	-0.00533683	7945	1.06983	5.22344	5.58822	1778	0.463254	1.88713	0.87422	2114	0.555696	1.78094	0.989661	1313
240	TTCTGCTGTGACATTTGTGGGGCAGCATTTactcagaaaggtaacctcctccgccacattaaaCTG	46F_47C_49D_50I_52G_53A_54A_55F_67L_	WT	MUT	MUT	MUT	WT	WT	MUT	WT	WT	-1.747	3.37407	-0.000318726	3429	0.53383	2.32754	1.24251	2143	2.87918	10.5315	30.322	556	2.41055	9.90507	23.8766	687	-0.678447	3.29848	-0.00014736	7396	0.974747	3.63051	3.53883	2053	2.17077	8.96067	19.4515	819	-1.54636	2.64079	-0.00153968	5014
241	TTCTGTTGTGACATATGTGGGGCATGTTTTactcagaaaggtaacctcctccgccacattaaaCTG	46F_47C_49D_50I_52G_53A_54C_55F_67L_	WT	MUT	MUT	MUT	WT	WT	MUT	WT	WT	-1.58222	2.81571	-0.00105215	4385	0.542833	2.31513	1.25673	2140	1.60005	6.87157	10.9948	1297	1.86842	8.32331	15.5515	1020	-0.921347	3.66776	-8.40373e-05	7325	1.87189	7.33248	13.7256	959	1.35868	4.04257	5.49258	1653	-1.08719	2.45314	-0.00166494	5099
242	TTCTGTTGTGATATTTGTGGGGCAGACTTTactcagaaaggtaacctcctccgccacattaaaCTG	46F_47C_49D_50I_52G_53A_54D_55F_67L_	WT	MUT	MUT	MUT	WT	WT	MUT	WT	WT	-0.873132	1.95253	-0.00425562	5783	-1.55961	7.12594	0	4756.5	-0.876185	4.02671	-3.42485e-05	7325	-0.710004	3.21361	-0.000188151	7587	-2.6753	7.32742	0	4674	-1.33039	6.05827	0	4976.5	-1.30282	5.62875	0	4683	-1.43304	2.49964	-0.00196978	5264
243	TTCTGCTGTGATATCTGTGGGGCAGAATTTactcagaaaggtaacctcctccgccacattaaaCTG	46F_47C_49D_50I_52G_53A_54E_55F_67L_	WT	MUT	MUT	MUT	WT	WT	MUT	WT	WT	-2.48665	3.28268	-0.000561714	3813	-0.702423	3.29738	-0.000152567	7412	0.188885	0.770421	0.145521	2254	0.736025	3.16222	2.32747	1888	-1.29196	3.88917	-7.29465e-05	7294	-0.60302	2.14273	-0.00189242	7757	-0.292139	1.09627	-0.0105955	8150	-1.70457	2.759	-0.00128922	4839
244	TTCTGCTGTGACATCTGTGGGGCATTTTTTactcagaaaggtaacctcctccgccacattaaaCTG	46F_47C_49D_50I_52G_53A_54F_55F_67L_	WT	MUT	MUT	MUT	WT	WT	MUT	WT	WT	-0.950319	2.92303	-0.000491427	3714	-2.26199	9.44293	0	4756.5	-0.84936	4.54058	-1.10663e-05	7186	-1.37455	6.27366	0	4732.5	-2.9307	9.32902	0	4674	-0.310963	1.24368	-0.00793452	8012	-1.42981	6.16646	0	4683	-1.80189	3.99068	-7.8259e-05	2751
245	TTCTGCTGTGACATTTGTGGGGCAGGGTTTactcagaaaggtaacctcctccgccacattaaaCTG	46F_47C_49D_50I_52G_53A_54G_55F_67L_	WT	MUT	MUT	MUT	WT	WT	MUT	WT	WT	-0.766381	1.8964	-0.0042507	5779	-0.700613	3.16098	-0.00021002	7466	2.46677	10.4621	25.8075	713	1.60264	7.3271	11.7427	1209	-1.48959	5.21	-6.46922e-06	6857	0.0359909	0.378004	0.0136047	3103	0.667388	3.07942	2.05517	1945	-0.803046	2.65722	-0.000768114	4369
246	TTCTGCTGTGACATTTGTGGGGCACACTTTactcagaaaggtaacctcctccgccacattaaaCTG	46F_47C_49D_50I_52G_53A_54H_55F_67L_	WT	MUT	MUT	MUT	WT	WT	MUT	WT	WT	-1.73071	3.62877	-0.000180414	3114	-0.915753	5.0696	-3.97709e-06	6810	0.130764	0.662102	0.086579	2309	-0.412221	1.82423	-0.00270391	7893	-1.58352	7.3342	0	4674	-0.19138	0.83062	-0.0132832	8177	-0.464056	1.92621	-0.00240248	7881	-1.60519	2.31974	-0.00334726	5808
247	TTCTGTTGTGATATCTGTGGGGCAATCTTTactcagaaaggtaacctcctccgccacattaaaCTG	46F_47C_49D_50I_52G_53A_54I_55F_67L_	WT	MUT	MUT	MUT	WT	WT	MUT	WT	WT	-0.632559	1.2772	-0.0149078	7274	0.131647	0.639634	0.0842056	2601	-0.217802	0.841668	-0.0147062	8231	0.382653	1.4852	0.568316	2154	-1.57422	5.15924	-6.83677e-06	6875	1.17641	4.74148	5.5779	1781	0.0956824	0.480973	0.0460207	2401	-1.57882	2.29315	-0.00349898	5849
248	TTCTGCTGTGACATCTGTGGGGCAAAATTTactcagaaaggtaacctcctccgccacattaaaCTG	46F_47C_49D_50I_52G_53A_54K_55F_67L_	WT	MUT	MUT	MUT	WT	WT	MUT	WT	WT	-0.446232	1.11447	-0.0154924	7325	0.858401	4.27169	3.66683	1785	1.97435	8.47207	16.7269	1051	0.952141	4.45436	4.24118	1685	-0.193757	0.799998	-0.0145203	8232	-1.18434	5.9497	0	4976.5	1.64563	5.02812	8.2744	1464	-0.481213	1.2535	-0.0119951	7017
249	TTCTGTTGTGACATCTGTGGGGCACTGTTTactcagaaaggtaacctcctccgccacattaaaCTG	46F_47C_49D_50I_52G_53A_54L_55F_67L_	WT	MUT	MUT	MUT	WT	WT	MUT	WT	WT	-0.80649	1.5931	-0.00905452	6597	-0.781522	3.9894	-3.39428e-05	7203	-1.31727	6.20448	0	4699.5	-0.686543	3.03895	-0.000271451	7628	-1.21827	5.93174	0	4674	0.403905	1.91478	0.77339	2604	-1.33117	4.95117	-5.78122e-06	7036	-0.629375	1.48885	-0.00901396	6689
250	TTCTGCTGTGATATCTGTGGGGCAATGTTTactcagaaaggtaacctcctccgccacattaaaCTG	46F_47C_49D_50I_52G_53A_54M_55F_67L_	WT	MUT	MUT	MUT	WT	WT	MUT	WT	WT	-0.7154	1.38109	-0.0131949	7076	-0.808175	3.50448	-0.000108823	7352	0.674248	3.12769	2.10884	1858	0.674191	2.77856	1.87328	1937	-1.04359	5.52583	0	4674	0.720945	3.74822	2.70226	2181	0.00357704	0.305913	0.00109426	2455	-0.578183	1.4542	-0.00898247	6684
251	TTCTGTTGTGATATCTGTGGGGCAAATTTTactcagaaaggtaacctcctccgccacattaaaCTG	46F_47C_49D_50I_52G_53A_54N_55F_67L_	WT	MUT	MUT	MUT	WT	WT	MUT	WT	WT	-0.925324	2.67099	-0.000856881	4200	-0.325877	1.30895	-0.00712534	7986	0.760984	3.34261	2.54367	1798	1.0835	5.43317	5.88683	1535	-1.01691	5.19639	-4.41639e-06	6752	0.858484	3.81667	3.27655	2090	0.588286	2.65396	1.56129	2013	-0.980802	2.84134	-0.00061382	4160
252	TTCTGTTGTGATATCTGTGGGGCACCTTTTactcagaaaggtaacctcctccgccacattaaaCTG	46F_47C_49D_50I_52G_53A_54P_55F_67L_	WT	MUT	MUT	MUT	WT	WT	MUT	WT	WT	-1.40666	2.0705	-0.00521488	5970	0.477495	2.07968	0.993036	2199	2.70199	10.6058	28.6569	609	1.99533	7.65031	15.2649	1030	-0.0523715	0.411012	-0.0111733	8118	0.465133	2.02775	0.943173	2556	2.21475	8.16927	18.0929	886	-0.290022	0.883127	-0.0176682	7505
253	TTCTGCTGTGATATCTGTGGGGCACAGTTTactcagaaaggtaacctcctccgccacattaaaCTG	46F_47C_49D_50I_52G_53A_54Q_55F_67L_	WT	MUT	MUT	MUT	WT	WT	MUT	WT	WT	-1.67298	3.81417	-0.000108993	2940	0.205155	0.943705	0.193606	2512	1.74744	9.22772	16.1249	1077	1.86178	8.81006	16.4024	982	-0.607319	3.10066	-0.000208449	7451	1.40876	7.32161	10.3144	1269	1.58118	6.78776	10.7327	1291	-0.888206	1.74124	-0.00706555	6471
254	TTCTGTTGTGATATCTGTGGGGCACGCTTTactcagaaaggtaacctcctccgccacattaaaCTG	46F_47C_49D_50I_52G_53A_54R_55F_67L_	WT	MUT	MUT	MUT	WT	WT	MUT	WT	WT	-0.293363	0.820046	-0.0209069	7801	1.57206	7.65565	12.0351	1042	2.34003	9.7783	22.8815	828	1.71463	7.41223	12.7092	1154	0.142764	0.707677	0.101031	2497	0.355672	1.78307	0.634189	2661	2.23301	9.29323	20.7518	756	-0.536867	1.41799	-0.00908122	6695
255	TTCTGTTGTGACATCTGTGGGGCATCTTTTactcagaaaggtaacctcctccgccacattaaaCTG	46F_47C_49D_50I_52G_53A_54S_55F_67L_	WT	MUT	MUT	MUT	WT	WT	WT	WT	WT	-1.76783	2.85075	-0.0010833	4404	0.401501	1.76782	0.709781	2277	2.32024	9.35776	21.7123	881	2.32718	9.51971	22.1541	753	-1.14969	3.52781	-0.000149813	7398	0.870649	4.02946	3.50825	2056	1.84375	6.8822	12.689	1166	-0.904281	2.0076	-0.00387958	5941
256	TTCTGCTGTGATATATGTGGGGCAACGTTTactcagaaaggtaacctcctccgccacattaaaCTG	46F_47C_49D_50I_52G_53A_54T_55F_67L_	WT	MUT	MUT	MUT	WT	WT	MUT	WT	WT	-1.94997	3.81602	-0.000127038	2984	0.177236	0.751732	0.133234	2551	0.685439	3.33385	2.28515	1833	1.62208	8.36617	13.5706	1107	-1.10324	4.45781	-1.43741e-05	7033	1.24334	7.05123	8.76708	1418	1.05005	4.93828	5.18544	1674	-0.705108	2.6388	-0.000705127	4276
257	TTCTGCTGTGACATCTGTGGGGCAGTCTTTactcagaaaggtaacctcctccgccacattaaaCTG	46F_47C_49D_50I_52G_53A_54V_55F_67L_	WT	MUT	MUT	MUT	WT	WT	MUT	WT	WT	-1.70038	2.85115	-0.00104197	4369	0.407283	1.92405	0.783634	2253	0.542154	2.58779	1.40298	1949	1.00996	4.85069	4.899	1616	-1.02854	4.99667	-4.46691e-06	6755	1.55004	7.72739	11.9777	1096	1.00066	4.07949	4.08218	1743	-0.532913	1.32977	-0.0110931	6918
258	TTCTGCTGTGATATATGTGGGGCATGGTTTactcagaaaggtaacctcctccgccacattaaaCTG	46F_47C_49D_50I_52G_53A_54W_55F_67L_	WT	MUT	MUT	MUT	WT	WT	MUT	WT	WT	-0.370587	0.783306	-0.0289641	8204	-1.77998	7.36366	0	4756.5	-1.10158	4.82871	-4.78412e-06	7056	-0.925346	4.14721	-2.81321e-05	7364	-2.31778	7.08802	0	4674	-1.28553	5.62685	0	4976.5	-1.28815	5.20886	-5.59439e-06	7027	-0.605589	1.51664	-0.0081275	6596
259	TTCTGCTGTGACATCTGTGGGGCATATTTTactcagaaaggtaacctcctccgccacattaaaCTG	46F_47C_49D_50I_52G_53A_54Y_55F_67L_	WT	MUT	MUT	MUT	WT	WT	MUT	WT	WT	-0.245445	0.665586	-0.0259369	8101	-0.799747	2.94165	-0.000396177	7562	-0.0964892	0.471443	-0.0172676	8279	0.207491	0.804571	0.166942	2303	-1.70191	6.16148	0	4674	-0.280194	1.08048	-0.0105558	8083	-0.0767072	0.48908	-0.0130581	8230	-0.904634	1.18833	-0.026325	7964
260	TTCTGTTGTGACCAGTGTGGGGCAGCGTTTactcagaaaggtaacctcctccgccacattaaaCTG	46F_47C_49D_50Q_52G_53A_54A_55F_67L_	WT	MUT	MUT	WT	WT	WT	MUT	WT	WT	-1.6084	3.04538	-0.000628951	3923	-2.10581	9.7794	0	4756.5	-0.66741	3.68865	-5.79763e-05	7386	-0.789325	4.29457	-1.71404e-05	7295	-2.1935	8.35425	0	4674	-0.51412	2.76215	-0.000386608	7533	-1.48996	7.2661	0	4683	-1.84359	3.54335	-0.000232226	3355
261	TTCTGTTGTGATCAGTGTGGGGCATGTTTTactcagaaaggtaacctcctccgccacattaaaCTG	46F_47C_49D_50Q_52G_53A_54C_55F_67L_	WT	MUT	MUT	WT	WT	WT	MUT	WT	WT	-2.57733	3.24841	-0.000626996	3917	-1.97372	9.65985	0	4756.5	-1.52109	8.03192	0	4699.5	-1.29777	6.74809	0	4732.5	-2.01314	8.04357	0	4674	-0.125897	0.684996	-0.0126494	8150	-1.98869	7.18468	0	4683	-1.34518	2.78317	-0.000964734	4557
262	TTCTGCTGTGACCAGTGTGGGGCAGATTTTactcagaaaggtaacctcctccgccacattaaaCTG	46F_47C_49D_50Q_52G_53A_54D_55F_67L_	WT	MUT	MUT	WT	WT	WT	MUT	WT	WT	-2.19637	3.73067	-0.000181253	3116	-3.27148	11.8465	0	4756.5	-2.80928	9.17567	0	4699.5	-3.14194	10.2957	0	4732.5	-2.75994	5.38072	0	4674	-2.42103	6.14761	0	4976.5	-4.00936	8.37035	0	4683	-3.57082	4.69063	-3.10161e-05	2488
263	TTCTGTTGTGACCAATGTGGGGCAGAATTTactcagaaaggtaacctcctccgccacattaaaCTG	46F_47C_49D_50Q_52G_53A_54E_55F_67L_	WT	MUT	MUT	WT	WT	WT	MUT	WT	WT	-2.94431	3.23479	-0.000741859	4056	-2.60165	9.90904	0	4756.5	-2.54639	8.99996	0	4699.5	-2.27896	7.8054	0	4732.5	-3.2545	8.67648	0	4674	-2.56987	7.44882	0	4976.5	-3.42518	7.42561	0	4683	-4.03642	3.46916	-0.00059612	4128
264	TTCTGCTGTGACCAGTGTGGGGCATTCTTTactcagaaaggtaacctcctccgccacattaaaCTG	46F_47C_49D_50Q_52G_53A_54F_55F_67L_	WT	MUT	MUT	WT	WT	WT	MUT	WT	WT	-0.57736	1.94455	-0.00286476	5363	-2.8169	11.6491	0	4756.5	-2.98318	11.4263	0	4699.5	-2.94211	10.6397	0	4732.5	-2.80622	9.25674	0	4674	-2.18727	9.82243	0	4976.5	-3.15919	9.35244	0	4683	-2.46561	4.0871	-8.56675e-05	2791
265	TTCTGTTGTGACCAGTGTGGGGCAGGTTTTactcagaaaggtaacctcctccgccacattaaaCTG	46F_47C_49D_50Q_52G_53A_54G_55F_67L_	WT	MUT	MUT	WT	WT	WT	MUT	WT	WT	-0.619167	2.54975	-0.000759372	4076	-2.39877	11.4338	0	4756.5	-1.10865	6.19183	0	4699.5	-1.82717	9.31977	0	4732.5	-3.08955	9.82437	0	4674	-2.00327	8.68948	0	4976.5	-2.25467	9.54206	0	4683	-1.67301	3.57716	-0.000188935	3206
266	TTCTGCTGTGACCAGTGTGGGGCACACTTTactcagaaaggtaacctcctccgccacattaaaCTG	46F_47C_49D_50Q_52G_53A_54H_55F_67L_	WT	MUT	MUT	WT	WT	WT	MUT	WT	WT	-2.3591	2.80757	-0.00159953	4770	-2.9279	10.4589	0	4756.5	-2.72136	10.2226	0	4699.5	-2.98939	9.69229	0	4732.5	-2.97885	8.66428	0	4674	-2.40244	9.06508	0	4976.5	-3.7009	8.40146	0	4683	-3.0884	3.37481	-0.000563453	4079
267	TTCTGCTGTGATCAGTGTGGGGCAATCTTTactcagaaaggtaacctcctccgccacattaaaCTG	46F_47C_49D_50Q_52G_53A_54I_55F_67L_	WT	MUT	MUT	WT	WT	WT	MUT	WT	WT	-1.32393	2.6384	-0.00132397	4597	-1.85549	8.89459	0	4756.5	-2.4227	9.8201	0	4699.5	-1.69349	8.09354	0	4732.5	-2.5502	9.04136	0	4674	-1.38266	7.06341	0	4976.5	-2.73472	7.81793	0	4683	-1.06502	2.00271	-0.00462056	6111
268	TTCTGCTGTGACCAATGTGGGGCAAAATTTactcagaaaggtaacctcctccgccacattaaaCTG	46F_47C_49D_50Q_52G_53A_54K_55F_67L_	WT	MUT	MUT	WT	WT	WT	MUT	WT	WT	-1.93012	3.75825	-0.000142513	3026	-1.52755	7.81282	0	4756.5	-1.08077	5.72333	0	4699.5	-1.86028	7.21927	0	4732.5	-2.15344	7.73565	0	4674	-2.8388	9.59156	0	4976.5	-1.72871	7.18461	0	4683	-2.49929	2.94435	-0.00123809	4787
269	TTCTGCTGTGACCAATGTGGGGCACTGTTTactcagaaaggtaacctcctccgccacattaaaCTG	46F_47C_49D_50Q_52G_53A_54L_55F_67L_	WT	MUT	MUT	WT	WT	WT	MUT	WT	WT	-1.6801	3.83218	-0.000109457	2941	-2.49597	10.4015	0	4756.5	-2.77549	10.4042	0	4699.5	-2.61335	9.20175	0	4732.5	-2.49628	9.18078	0	4674	-1.37686	7.48684	0	4976.5	-3.03108	7.67857	0	4683	-1.82808	3.40447	-0.000309692	3567
270	TTCTGTTGTGATCAGTGTGGGGCAATGTTTactcagaaaggtaacctcctccgccacattaaaCTG	46F_47C_49D_50Q_52G_53A_54M_55F_67L_	WT	MUT	MUT	WT	WT	WT	MUT	WT	WT	-1.13108	2.5708	-0.00132317	4596	-2.07256	9.79648	0	4756.5	-2.00174	7.70628	0	4699.5	-2.04486	9.14147	0	4732.5	-2.23355	9.04684	0	4674	-1.31692	6.8741	0	4976.5	-2.51407	8.81398	0	4683	-1.59029	2.01081	-0.00676692	6427
271	TTCTGTTGTGACCAGTGTGGGGCAAATTTTactcagaaaggtaacctcctccgccacattaaaCTG	46F_47C_49D_50Q_52G_53A_54N_55F_67L_	WT	MUT	MUT	WT	WT	WT	MUT	WT	WT	-1.98958	3.27377	-0.000458076	3654	-2.2438	9.93152	0	4756.5	-2.31502	9.27654	0	4699.5	-2.16233	8.78979	0	4732.5	-2.35991	8.44196	0	4674	-1.6019	6.01834	0	4976.5	-2.5375	7.4666	0	4683	-1.71317	3.26219	-0.000409323	3789
272	TTCTGTTGTGACCAGTGTGGGGCACCCTTTactcagaaaggtaacctcctccgccacattaaaCTG	46F_47C_49D_50Q_52G_53A_54P_55F_67L_	WT	MUT	MUT	WT	WT	WT	MUT	WT	WT	-1.87665	3.11072	-0.000627807	3921	-2.2989	9.08528	0	4756.5	-1.57314	6.61438	0	4699.5	-2.18367	8.29766	0	4732.5	-2.33575	8.15962	0	4674	-2.41232	8.83003	0	4976.5	-2.24768	7.67358	0	4683	-2.62532	2.61955	-0.00273967	5612
273	TTCTGTTGTGATCAGTGTGGGGCACAGTTTactcagaaaggtaacctcctccgccacattaaaCTG	46F_47C_49D_50Q_52G_53A_54Q_55F_67L_	WT	MUT	MUT	WT	WT	WT	MUT	WT	WT	-1.82294	4.11158	-6.33379e-05	2803	-2.37192	10.3508	0	4756.5	-1.89873	9.85078	0	4699.5	-1.29354	6.95133	0	4732.5	-2.1968	9.5662	0	4674	-1.17344	6.83875	0	4976.5	-1.6839	8.10722	0	4683	-1.87774	4.14659	-5.70865e-05	2635
274	TTCTGCTGTGATCAGTGTGGGGCACGGTTTactcagaaaggtaacctcctccgccacattaaaCTG	46F_47C_49D_50Q_52G_53A_54R_55F_67L_	WT	MUT	MUT	WT	WT	WT	MUT	WT	WT	-0.780761	1.62317	-0.00817117	6465	-0.669545	2.83773	-0.000421936	7568	-1.08157	5.01969	-4.69723e-06	7050	-0.950934	4.34794	-1.65198e-05	7291	-1.15867	4.18848	-3.0193e-05	7154	-1.18094	5.24874	-5.1288e-06	6913	-1.11563	4.84698	-4.84516e-06	6981	-1.69011	2.55075	-0.00206546	5321
275	TTCTGTTGTGACCAGTGTGGGGCAAGTTTTactcagaaaggtaacctcctccgccacattaaaCTG	46F_47C_49D_50Q_52G_53A_54S_55F_67L_	WT	MUT	MUT	WT	WT	WT	WT	WT	WT	-3.37766	3.57468	-0.000396116	3556	-2.64672	10.095	0	4756.5	-0.949054	3.27542	-0.000218507	7524	-1.2562	5.23485	-5.45564e-06	7130	-2.66575	7.10644	0	4674	-1.21988	5.56698	0	4976.5	-1.93521	6.58029	0	4683	-2.2687	2.31638	-0.00477044	6130
276	TTCTGTTGTGATCAGTGTGGGGCAACTTTTactcagaaaggtaacctcctccgccacattaaaCTG	46F_47C_49D_50Q_52G_53A_54T_55F_67L_	WT	MUT	MUT	WT	WT	WT	MUT	WT	WT	-1.67165	1.63799	-0.0169076	7468	-2.28822	7.84394	0	4756.5	-1.91469	6.66803	0	4699.5	-1.51049	5.92764	0	4732.5	-2.43729	6.74761	0	4674	-0.587947	1.95117	-0.00287338	7832	-2.22692	6.17273	0	4683	-2.18678	2.66959	-0.00203455	5297
277	TTCTGCTGTGACCAGTGTGGGGCAGTCTTTactcagaaaggtaacctcctccgccacattaaaCTG	46F_47C_49D_50Q_52G_53A_54V_55F_67L_	WT	MUT	MUT	WT	WT	WT	MUT	WT	WT	-1.0731	2.56767	-0.00126469	4555	-2.13568	8.768	0	4756.5	-2.48983	9.32135	0	4699.5	-1.98509	8.2033	0	4732.5	-2.26898	7.87742	0	4674	-0.704664	3.71426	-5.81516e-05	7297	-1.90444	7.49891	0	4683	-1.62924	2.97869	-0.000743339	4332
278	TTCTGCTGTGACCAGTGTGGGGCATGGTTTactcagaaaggtaacctcctccgccacattaaaCTG	46F_47C_49D_50Q_52G_53A_54W_55F_67L_	WT	MUT	MUT	WT	WT	WT	MUT	WT	WT	-0.787661	2.90992	-0.000421013	3615	-2.43884	10.163	0	4756.5	-2.57477	10.7715	0	4699.5	-2.22214	10.0466	0	4732.5	-3.08214	9.98255	0	4674	-2.5607	9.81973	0	4976.5	-2.94697	8.99225	0	4683	-1.57295	3.00587	-0.000676627	4230
279	TTCTGCTGTGATCAATGTGGGGCATATTTTactcagaaaggtaacctcctccgccacattaaaCTG	46F_47C_49D_50Q_52G_53A_54Y_55F_67L_	WT	MUT	MUT	WT	WT	WT	MUT	WT	WT	-0.198407	0.689753	-0.0196909	7713	-2.47492	8.77661	0	4756.5	-2.2346	8.32417	0	4699.5	-2.07775	6.22258	0	4732.5	-2.77994	8.03184	0	4674	-1.92616	7.94017	0	4976.5	-2.28583	7.69884	0	4683	-2.02229	3.77508	-0.000149319	3064
280	TTCTGCTGTGACGTTTGTGGGGCAGCCTTTactcagaaaggtaacctcctccgccacattaaaCTG	46F_47C_49D_50V_52G_53A_54A_55F_67L_	WT	MUT	MUT	MUT	WT	WT	MUT	WT	WT	-2.63621	3.78146	-0.000194648	3146	-0.0103145	0.322174	-0.002897	7811	1.98405	8.77861	17.4172	1033	1.92426	8.01615	15.4252	1021	-1.23843	5.28743	-5.37845e-06	6821	0.866917	4.13484	3.58456	2043	1.25237	4.38613	5.49307	1652	-2.5291	2.93033	-0.00128585	4833
281	TTCTGTTGTGACGTGTGTGGGGCATGCTTTactcagaaaggtaacctcctccgccacattaaaCTG	46F_47C_49D_50V_52G_53A_54C_55F_67L_	WT	MUT	MUT	MUT	WT	WT	MUT	WT	WT	-0.924286	1.30105	-0.0205898	7780	-0.59355	2.89395	-0.000330164	7532	0.632822	3.08868	1.95458	1873	0.64534	2.97412	1.91932	1933	-1.4167	6.50472	0	4674	1.47464	6.85946	10.1152	1288	0.299456	0.992039	0.297072	2256	-0.915185	1.85745	-0.00555942	6267
282	TTCTGTTGTGATGTATGTGGGGCAGACTTTactcagaaaggtaacctcctccgccacattaaaCTG	46F_47C_49D_50V_52G_53A_54D_55F_67L_	WT	MUT	MUT	MUT	WT	WT	MUT	WT	WT	-1.99805	3.36587	-0.000373209	3508	-2.75044	9.49791	0	4756.5	-2.10953	8.88028	0	4699.5	-1.59736	6.60121	0	4732.5	-3.19926	8.69214	0	4674	-1.85739	8.36768	0	4976.5	-2.36503	6.15075	0	4683	-2.05528	3.34954	-0.000401759	3770
283	TTCTGTTGTGACGTCTGTGGGGCAGAATTTactcagaaaggtaacctcctccgccacattaaaCTG	46F_47C_49D_50V_52G_53A_54E_55F_67L_	WT	MUT	MUT	MUT	WT	WT	MUT	WT	WT	-1.74412	3.53068	-0.000219696	3211	-1.77792	8.2723	0	4756.5	-0.901726	4.92893	-3.91617e-06	6980	-0.52562	2.58803	-0.000589707	7709	-2.70993	8.69161	0	4674	-1.26011	6.90654	0	4976.5	-1.90516	7.227	0	4683	-1.43588	2.12452	-0.00470087	6122
284	TTCTGCTGTGATGTGTGTGGGGCATTTTTTactcagaaaggtaacctcctccgccacattaaaCTG	46F_47C_49D_50V_52G_53A_54F_55F_67L_	WT	MUT	MUT	MUT	WT	WT	MUT	WT	WT	-0.229377	0.611561	-0.0279421	8172	-1.86389	7.74802	0	4756.5	-1.28016	6.29055	0	4699.5	-1.57911	6.19799	0	4732.5	-2.36494	7.8997	0	4674	-1.1137	5.87946	0	4976.5	-1.8783	7.30251	0	4683	-1.83466	3.13915	-0.000581863	4112
285	TTCTGCTGTGATGTGTGTGGGGCAGGATTTactcagaaaggtaacctcctccgccacattaaaCTG	46F_47C_49D_50V_52G_53A_54G_55F_67L_	WT	MUT	MUT	MUT	WT	WT	MUT	WT	WT	-2.28144	3.14239	-0.000713644	4016	-1.06488	5.32252	0	4756.5	1.64888	7.70965	12.7123	1221	0.373644	1.41894	0.530178	2165	-2.22146	8.34997	0	4674	-0.810506	4.39039	-1.40802e-05	7092	-0.229676	1.07022	-0.00886826	8097	-0.946781	2.28613	-0.00213132	5350
286	TTCTGCTGTGACGTCTGTGGGGCACACTTTactcagaaaggtaacctcctccgccacattaaaCTG	46F_47C_49D_50V_52G_53A_54H_55F_67L_	WT	MUT	MUT	MUT	WT	WT	MUT	WT	WT	-1.94208	3.17926	-0.00055685	3808	-1.41716	6.01768	0	4756.5	-0.674602	3.10741	-0.00022861	7531	-1.00518	4.08789	-3.49248e-05	7388	-2.41676	8.90136	0	4674	-0.715024	3.23443	-0.00018016	7433	-1.0229	4.09329	-3.55404e-05	7368	-1.14001	2.48323	-0.00163156	5077
287	TTCTGTTGTGATGTTTGTGGGGCAATTTTTactcagaaaggtaacctcctccgccacattaaaCTG	46F_47C_49D_50V_52G_53A_54I_55F_67L_	WT	MUT	MUT	MUT	WT	WT	MUT	WT	WT	-0.476134	1.42795	-0.00786696	6426	-0.652793	3.07884	-0.000235407	7483	-0.693613	2.15685	-0.00210694	7807	-0.961882	5.02994	-4.17742e-06	7031	-1.84357	4.93089	-8.00656e-06	6907	0.306673	1.5367	0.471265	2729	-1.12645	5.30764	0	4683	-0.551827	1.75671	-0.00423354	6020
288	TTCTGTTGTGATGTATGTGGGGCAAAGTTTactcagaaaggtaacctcctccgccacattaaaCTG	46F_47C_49D_50V_52G_53A_54K_55F_67L_	WT	MUT	MUT	MUT	WT	WT	MUT	WT	WT	-2.3974	3.70988	-0.000208256	3186	0.18652	0.823793	0.153654	2534	1.24492	6.08142	7.57091	1453	0.23833	1.0629	0.253321	2253	-0.871229	2.99978	-0.000378559	7536	-1.89055	7.84515	0	4976.5	0.575845	2.88512	1.66138	2003	-1.56211	3.59825	-0.000169625	3135
289	TTCTGTTGTGACGTATGTGGGGCACTGTTTactcagaaaggtaacctcctccgccacattaaaCTG	46F_47C_49D_50V_52G_53A_54L_55F_67L_	WT	MUT	MUT	MUT	WT	WT	MUT	WT	WT	-1.28821	2.18327	-0.00368218	5648	-1.57056	7.22769	0	4756.5	-2.09974	8.82169	0	4699.5	-1.29378	4.95222	-5.61884e-06	7133	-1.9433	7.99991	0	4674	-0.280672	1.11454	-0.00974313	8053	-1.74454	6.50361	0	4683	-2.43011	3.56633	-0.000284992	3507
290	TTCTGCTGTGACGTCTGTGGGGCAATGTTTactcagaaaggtaacctcctccgccacattaaaCTG	46F_47C_49D_50V_52G_53A_54M_55F_67L_	WT	MUT	MUT	MUT	WT	WT	MUT	WT	WT	-2.13485	2.96257	-0.00101115	4346	-1.50914	7.74019	0	4756.5	-0.279518	1.13496	-0.0092398	8054	-0.340657	1.45424	-0.00529235	7977	-1.89426	7.28467	0	4674	-0.186703	0.878178	-0.0115141	8107	-0.62356	3.8163	-4.06244e-05	7381	-1.02712	2.73886	-0.00081259	4418
291	TTCTGTTGTGACGTGTGTGGGGCAAACTTTactcagaaaggtaacctcctccgccacattaaaCTG	46F_47C_49D_50V_52G_53A_54N_55F_67L_	WT	MUT	MUT	MUT	WT	WT	MUT	WT	WT	-1.73997	3.47502	-0.000249409	3275	-1.21524	6.17796	0	4756.5	-0.0677882	0.429983	-0.0136749	8193	0.234825	0.997877	0.234326	2258	-1.84268	6.99276	0	4674	0.214545	0.987036	0.211764	2880	-0.08562	0.525405	-0.0131704	8231	-1.34263	2.95711	-0.00064176	4198
292	TTCTGCTGTGATGTTTGTGGGGCACCCTTTactcagaaaggtaacctcctccgccacattaaaCTG	46F_47C_49D_50V_52G_53A_54P_55F_67L_	WT	MUT	MUT	MUT	WT	WT	MUT	WT	WT	-0.915733	2.3632	-0.00172577	4839	-0.435096	2.15331	-0.00133308	7706	1.61479	7.4649	12.0542	1246	0.547606	2.6113	1.42996	1987	-1.31054	6.64503	0	4674	-0.91073	4.20506	-2.37322e-05	7163	0.353141	2.12376	0.749989	2140	-0.867428	2.37914	-0.00157799	5044
293	TTCTGCTGTGATGTGTGTGGGGCACAGTTTactcagaaaggtaacctcctccgccacattaaaCTG	46F_47C_49D_50V_52G_53A_54Q_55F_67L_	WT	MUT	MUT	MUT	WT	WT	MUT	WT	WT	-1.37842	3.36579	-0.00025747	3294	-0.702257	3.93832	-3.66005e-05	7212	0.669089	3.49772	2.34029	1828	0.870142	4.536	3.94696	1717	-1.11189	6.24996	0	4674	0.838816	4.48436	3.76156	2018	0.284156	1.89839	0.539439	2186	-1.31648	3.28226	-0.000297383	3532
294	TTCTGTTGTGATGTGTGTGGGGCAAGGTTTactcagaaaggtaacctcctccgccacattaaaCTG	46F_47C_49D_50V_52G_53A_54R_55F_67L_	WT	MUT	MUT	MUT	WT	WT	MUT	WT	WT	-1.26092	2.84318	-0.000783641	4104	0.781392	3.97037	3.10242	1850	1.28823	6.21036	8.00036	1438	0.99166	4.90865	4.86771	1618	-0.120751	0.588852	-0.015629	8254	0.0212281	0.336346	0.00714	3129	1.49759	7.11116	10.6496	1296	-0.312181	0.776764	-0.0248057	7907
295	TTCTGTTGTGATGTGTGTGGGGCATCGTTTactcagaaaggtaacctcctccgccacattaaaCTG	46F_47C_49D_50V_52G_53A_54S_55F_67L_	WT	MUT	MUT	MUT	WT	WT	WT	WT	WT	-1.92051	3.58779	-0.000216886	3205	-0.311271	1.2317	-0.00817052	8018	1.53551	7.00964	10.7634	1310	1.65358	7.37438	12.1941	1179	-1.24819	6.14249	0	4674	0.732146	3.74427	2.74135	2171	0.766976	4.22406	3.23975	1823	-1.42189	1.75375	-0.010984	6901
296	TTCTGTTGTGATGTGTGTGGGGCAACTTTTactcagaaaggtaacctcctccgccacattaaaCTG	46F_47C_49D_50V_52G_53A_54T_55F_67L_	WT	MUT	MUT	MUT	WT	WT	MUT	WT	WT	-2.02433	3.91261	-0.000105505	2922	-0.400174	1.6707	-0.0037489	7862	-0.323591	1.49329	-0.00458804	7913	0.780176	3.57846	2.79183	1835	-1.40767	6.33476	0	4674	1.05462	5.55063	5.85379	1738	0.0490101	0.444603	0.02179	2421	-1.25155	3.86973	-7.06649e-05	2710
297	TTCTGTTGTGACGTGTGTGGGGCAGTGTTTactcagaaaggtaacctcctccgccacattaaaCTG	46F_47C_49D_50V_52G_53A_54V_55F_67L_	WT	MUT	MUT	MUT	WT	WT	MUT	WT	WT	-1.33622	3.76761	-9.86618e-05	2901	-0.91331	5.22918	-3.96647e-06	6805	-0.685962	3.99238	-2.97924e-05	7306	0.0242501	0.35936	0.00871449	2443	-1.61993	8.39408	0	4674	1.0103	5.95421	6.01553	1717	-0.401146	2.76627	-0.000298164	7627	-1.23062	3.23865	-0.000310073	3572
298	TTCTGCTGTGATGTATGTGGGGCATGGTTTactcagaaaggtaacctcctccgccacattaaaCTG	46F_47C_49D_50V_52G_53A_54W_55F_67L_	WT	MUT	MUT	MUT	WT	WT	MUT	WT	WT	-0.418357	1.36265	-0.00805969	6453	-2.18757	10.3976	0	4756.5	-1.51507	8.14839	0	4699.5	-1.93374	8.44803	0	4732.5	-2.41543	9.81656	0	4674	-1.86229	6.75058	0	4976.5	-2.32666	9.33327	0	4683	-1.49566	3.22231	-0.000389852	3741
299	TTCTGTTGTGATGTCTGTGGGGCATACTTTactcagaaaggtaacctcctccgccacattaaaCTG	46F_47C_49D_50V_52G_53A_54Y_55F_67L_	WT	MUT	MUT	MUT	WT	WT	MUT	WT	WT	-0.25533	0.7606	-0.0211358	7820	-2.08839	8.62891	0	4756.5	-1.44002	5.95632	0	4699.5	-0.966551	3.78955	-6.71682e-05	7471	-2.76824	8.69413	0	4674	-1.14472	5.17079	-4.97148e-06	6902	-2.2789	6.61593	0	4683	-1.51446	2.20246	-0.0041369	6001
300	TTCTGCTGTGAAATCTGTGGGGCAGCCTTTactcagaaaggtaacctcctccgccacattaaaCTG	46F_47C_49E_50I_52G_53A_54A_55F_67L_	WT	MUT	MUT	MUT	WT	WT	MUT	WT	WT	-0.980379	2.5812	-0.00111699	4433	2.45892	9.89867	24.34	518	3.71994	12.4685	46.3821	45	3.24402	10.9714	35.5914	379	1.92333	7.85962	15.1166	811	2.28806	8.36569	19.1412	579	3.10107	9.37249	29.0648	351	0.331415	0.684807	0.226955	1785
301	TTCTGCTGTGAAATCTGTGGGGCATGTTTTactcagaaaggtaacctcctccgccacattaaaCTG	46F_47C_49E_50I_52G_53A_54C_55F_67L_	WT	MUT	MUT	MUT	WT	WT	MUT	WT	WT	-0.8777	2.49099	-0.00123321	4532	2.23821	9.04841	20.2522	652	2.78211	10.2005	28.3789	619	2.31444	9.06701	20.9851	794	1.42204	7.33799	10.4349	1099	2.70902	10.1826	27.5849	130	2.06299	7.92845	16.3563	959	0.654157	1.74647	1.14246	1260
302	TTCTGTTGTGAAATCTGTGGGGCAGATTTTactcagaaaggtaacctcctccgccacattaaaCTG	46F_47C_49E_50I_52G_53A_54D_55F_67L_	WT	MUT	MUT	MUT	WT	WT	MUT	WT	WT	-2.47097	3.06144	-0.000934027	4264	-0.00478388	0.307453	-0.00140981	7715	0.103054	0.499393	0.0514646	2351	-0.284571	0.97208	-0.0139364	8209	-0.545113	2.01259	-0.00230997	7808	0.272859	0.887395	0.242134	2864	-0.40127	1.2525	-0.0100264	8128	-1.57434	2.879	-0.000903119	4504
303	TTCTGCTGTGAAATCTGTGGGGCAGAATTTactcagaaaggtaacctcctccgccacattaaaCTG	46F_47C_49E_50I_52G_53A_54E_55F_67L_	WT	MUT	MUT	MUT	WT	WT	MUT	WT	WT	-1.56359	2.70525	-0.00133906	4606	1.54047	7.8295	12.0611	1039	1.773	8.23001	14.5918	1139	1.69007	7.42544	12.5495	1162	0.481056	2.35623	1.13348	2117	0.920514	4.49927	4.14164	1963	1.26386	4.94927	6.25519	1596	-1.02388	2.11499	-0.00342373	5830
304	TTCTGCTGTGAAATCTGTGGGGCATTCTTTactcagaaaggtaacctcctccgccacattaaaCTG	46F_47C_49E_50I_52G_53A_54F_55F_67L_	WT	MUT	MUT	MUT	WT	WT	MUT	WT	WT	-0.519328	1.47439	-0.00769443	6403	-0.199953	0.922341	-0.0110594	8091	0.677954	3.68742	2.4999	1806	-0.23075	0.973263	-0.0112681	8128	-0.782482	3.51975	-0.000101964	7353	1.39657	7.12121	9.94531	1308	-0.0744292	0.565687	-0.0102543	8135	-0.78259	2.2546	-0.00189497	5217
305	TTCTGCTGTGAAATCTGTGGGGCAGGTTTTactcagaaaggtaacctcctccgccacattaaaCTG	46F_47C_49E_50I_52G_53A_54G_55F_67L_	WT	MUT	MUT	MUT	WT	WT	MUT	WT	WT	-1.28487	1.76901	-0.0095791	6673	1.42148	6.91147	9.82452	1212	3.67917	10.8097	39.7706	204	2.1914	9.031	19.7905	846	0.733328	3.89928	2.85945	1830	1.631	6.53016	10.6507	1232	2.09309	8.15027	17.0592	932	-0.440298	0.863692	-0.0281455	8029
306	TTCTGCTGTGAAATTTGTGGGGCACACTTTactcagaaaggtaacctcctccgccacattaaaCTG	46F_47C_49E_50I_52G_53A_54H_55F_67L_	WT	MUT	MUT	MUT	WT	WT	MUT	WT	WT	-1.20238	3.35757	-0.000229812	3237	1.03329	5.43448	5.61539	1574	2.05539	8.40624	17.2781	1035	0.593355	2.23639	1.32698	2002	0.826274	4.6191	3.81664	1693	1.30693	6.70481	8.76268	1419	0.681506	2.1968	1.49713	2026	-0.370766	1.0016	-0.0168991	7447
307	TTCTGCTGTGAAATCTGTGGGGCAATATTTactcagaaaggtaacctcctccgccacattaaaCTG	46F_47C_49E_50I_52G_53A_54I_55F_67L_	WT	MUT	MUT	MUT	WT	WT	MUT	WT	WT	-0.620101	1.66518	-0.00588626	6119	1.96784	8.75885	17.2361	789	1.48424	7.37487	10.9461	1301	1.52188	7.1503	10.8819	1244	1.03906	5.17145	5.37346	1524	2.49908	9.70908	24.2637	259	1.568	7.3592	11.5392	1242	0.376654	1.27644	0.480775	1554
308	TTCTGCTGTGAGATCTGTGGGGCAAAGTTTactcagaaaggtaacctcctccgccacattaaaCTG	46F_47C_49E_50I_52G_53A_54K_55F_67L_	WT	MUT	MUT	MUT	WT	WT	MUT	WT	WT	-1.93337	3.8061	-0.000134355	3008	2.53011	10.899	27.5758	420	3.35421	11.7358	39.3643	217	2.01275	8.87179	17.8567	918	1.83478	8.71815	15.9959	774	0.0495544	0.418107	0.020719	3087	2.51626	9.76445	24.5699	561	0.119563	0.570603	0.0682233	2064
309	TTCTGTTGTGAGATTTGTGGGGCATTATTTactcagaaaggtaacctcctccgccacattaaaCTG	46F_47C_49E_50I_52G_53A_54L_55F_67L_	WT	MUT	MUT	MUT	WT	WT	MUT	WT	WT	-1.30262	2.64083	-0.00129698	4579	0.956996	5.04405	4.82713	1660	-0.0638681	0.441543	-0.0124566	8147	0.14473	0.611437	0.0884935	2359	0.276168	0.908826	0.250988	2383	2.06737	8.15174	16.8527	728	0.248698	0.899354	0.223667	2282	-0.404833	1.27791	-0.0095242	6749
310	TTCTGCTGTGAGATTTGTGGGGCAATGTTTactcagaaaggtaacctcctccgccacattaaaCTG	46F_47C_49E_50I_52G_53A_54M_55F_67L_	WT	MUT	MUT	MUT	WT	WT	MUT	WT	WT	-0.664979	2.81344	-0.00044509	3642	1.39412	6.65956	9.28422	1257	2.27736	9.71917	22.1341	861	1.43014	7.16872	10.2523	1282	0.762573	4.09313	3.12131	1790	2.11251	9.85861	20.8264	462	1.34622	7.82402	10.5329	1302	-0.0667034	0.505762	-0.0108359	6887
311	TTCTGCTGTGAGATCTGTGGGGCAAATTTTactcagaaaggtaacctcctccgccacattaaaCTG	46F_47C_49E_50I_52G_53A_54N_55F_67L_	WT	MUT	MUT	MUT	WT	WT	MUT	WT	WT	-1.47546	3.04734	-0.000576964	3837	1.84101	9.18749	16.9143	804	2.42497	9.73403	23.6048	802	1.90009	8.69784	16.5267	971	1.347	5.65051	7.61121	1328	2.09815	7.94287	16.6653	744	1.66317	7.31317	12.163	1211	-0.274725	0.701387	-0.0264582	7972
312	TTCTGCTGTGAGATTTGTGGGGCACCTTTTactcagaaaggtaacctcctccgccacattaaaCTG	46F_47C_49E_50I_52G_53A_54P_55F_67L_	WT	MUT	MUT	MUT	WT	WT	MUT	WT	WT	-0.863086	1.72614	-0.00711013	6324	2.05428	9.28796	19.0801	706	3.62646	11.5441	41.8642	147	2.66198	10.463	27.8523	578	1.86346	7.12823	13.2832	928	1.56952	6.7965	10.6673	1229	2.98569	9.6707	28.8737	361	0.399328	1.04391	0.416862	1607
313	TTCTGTTGTGAGATATGTGGGGCACAATTTactcagaaaggtaacctcctccgccacattaaaCTG	46F_47C_49E_50I_52G_53A_54Q_55F_67L_	WT	MUT	MUT	MUT	WT	WT	MUT	WT	WT	-1.28796	2.32889	-0.00262954	5269	2.27339	9.838	22.3657	587	3.18201	12.6134	40.1358	193	2.65944	10.874	28.9188	547	2.012	9.16626	18.4425	659	2.73998	10.0068	27.4183	135	2.58327	9.91236	25.6063	509	0.565752	1.78397	1.00928	1305
314	TTCTGCTGTGAAATATGTGGGGCACGTTTTactcagaaaggtaacctcctccgccacattaaaCTG	46F_47C_49E_50I_52G_53A_54R_55F_67L_	WT	MUT	MUT	MUT	WT	WT	MUT	WT	WT	-1.55462	2.04386	-0.00613123	6165	3.07892	10.1543	31.2642	316	3.25247	9.95983	32.3941	483	2.53953	9.14516	23.2244	714	2.40645	8.93096	21.4919	538	1.66459	6.44537	10.7289	1223	3.01073	7.52229	22.6476	662	-0.0752406	0.405475	-0.0163195	7399
315	TTCTGCTGTGAGATCTGTGGGGCATCATTTactcagaaaggtaacctcctccgccacattaaaCTG	46F_47C_49E_50I_52G_53A_54S_55F_67L_	WT	MUT	MUT	MUT	WT	WT	WT	WT	WT	-1.45132	2.68677	-0.00129976	4582	2.34537	8.63927	20.2623	651	3.35242	10.1571	34.0508	416	2.98861	9.98234	29.8333	522	2.01526	8.0954	16.3143	758	2.35397	8.05332	18.9573	594	2.70291	8.13198	21.9801	694	0.386459	1.23613	0.477713	1556
316	TTCTGCTGTGAGATCTGTGGGGCAACCTTTactcagaaaggtaacctcctccgccacattaaaCTG	46F_47C_49E_50I_52G_53A_54T_55F_67L_	WT	MUT	MUT	MUT	WT	WT	MUT	WT	WT	-1.42007	3.56457	-0.000166539	3086	2.32934	10.0887	23.5	546	2.1311	8.92227	19.0142	972	2.64054	10.0242	26.4692	620	1.75514	8.037	14.1061	867	2.54807	9.77142	24.8983	236	2.24996	8.51843	19.1661	833	-0.126739	0.449796	-0.0241344	7875
317	TTCTGTTGTGAGATTTGTGGGGCAGTGTTTactcagaaaggtaacctcctccgccacattaaaCTG	46F_47C_49E_50I_52G_53A_54V_55F_67L_	WT	MUT	MUT	MUT	WT	WT	MUT	WT	WT	-1.18806	2.68691	-0.00106399	4391	2.16077	9.32956	20.159	653	1.76633	7.95005	14.0424	1160	2.12641	8.91254	18.9517	879	1.37637	6.93957	9.5514	1172	2.47008	9.29679	22.9638	321	1.90814	8.66774	16.5393	956	0.301606	0.668128	0.201511	1812
318	TTCTGTTGTGAAATCTGTGGGGCATGGTTTactcagaaaggtaacctcctccgccacattaaaCTG	46F_47C_49E_50I_52G_53A_54W_55F_67L_	WT	MUT	MUT	MUT	WT	WT	MUT	WT	WT	-0.686329	1.63805	-0.0069387	6291	-0.502866	2.18413	-0.00143298	7718	-0.200211	0.827601	-0.0140013	8211	-0.631952	2.10197	-0.00217956	7865	-1.161	5.5013	0	4674	0.354224	1.4966	0.530133	2707	-0.742262	4.00525	-3.22376e-05	7344	-0.630008	1.73241	-0.00511475	6203
319	TTCTGTTGTGAAATTTGTGGGGCATATTTTactcagaaaggtaacctcctccgccacattaaaCTG	46F_47C_49E_50I_52G_53A_54Y_55F_67L_	WT	MUT	MUT	MUT	WT	WT	MUT	WT	WT	-1.39916	2.54528	-0.00173427	4846	0.758179	3.62932	2.75168	1896	1.1553	5.14918	5.94887	1546	0.487458	1.98691	0.968535	2059	-0.194929	0.780363	-0.0153488	8250	1.13264	4.08567	4.6276	1896	0.313172	1.12416	0.352055	2240	-0.326391	0.608624	-0.0400719	8249
320	TTCTGTTGTGAGCAATGTGGGGCAGCTTTTactcagaaaggtaacctcctccgccacattaaaCTG	46F_47C_49E_50Q_52G_53A_54A_55F_67L_	WT	MUT	MUT	WT	WT	WT	MUT	WT	WT	-1.22303	3.56825	-0.000143431	3032	-0.412523	2.09354	-0.00144985	7720	0.46726	2.06561	0.965176	2010	-0.175892	0.849336	-0.0116519	8137	0.171738	0.737549	0.126665	2477	0.235107	1.18163	0.277809	2835	-0.692334	3.70856	-6.01414e-05	7439	-1.3152	2.29582	-0.00289754	5678
321	TTCTGTTGTGAGCAATGTGGGGCATGTTTTactcagaaaggtaacctcctccgccacattaaaCTG	46F_47C_49E_50Q_52G_53A_54C_55F_67L_	WT	MUT	MUT	WT	WT	WT	MUT	WT	WT	-1.69298	3.24441	-0.000419213	3610	-0.551188	2.72617	-0.000450454	7576	-0.608701	3.03966	-0.000240673	7536	-1.13963	4.33511	-2.47473e-05	7350	-0.465939	2.16855	-0.00137664	7723	1.1419	5.66458	6.46839	1674	-0.987326	5.29262	-4.28793e-06	6955	-1.43108	2.90964	-0.00076493	4362
322	TTCTGCTGTGAGCAGTGTGGGGCAGACTTTactcagaaaggtaacctcctccgccacattaaaCTG	46F_47C_49E_50Q_52G_53A_54D_55F_67L_	WT	MUT	MUT	WT	WT	WT	MUT	WT	WT	-2.45785	3.10594	-0.000832921	4167	-3.11929	10.0757	0	4756.5	-3.6784	10.0056	0	4699.5	-3.20888	9.24867	0	4732.5	-3.33292	8.89788	0	4674	-2.47858	9.19828	0	4976.5	-3.53035	8.15843	0	4683	-2.61027	2.81537	-0.00173578	5137
323	TTCTGCTGTGAGCAGTGTGGGGCAGAGTTTactcagaaaggtaacctcctccgccacattaaaCTG	46F_47C_49E_50Q_52G_53A_54E_55F_67L_	WT	MUT	MUT	WT	WT	WT	MUT	WT	WT	-2.32374	2.464	-0.00347758	5565	-2.01373	8.22529	0	4756.5	-2.00745	8.25797	0	4699.5	-2.06399	7.58258	0	4732.5	-2.07283	7.50228	0	4674	-2.06562	7.86704	0	4976.5	-2.58177	7.48116	0	4683	-2.67582	3.31072	-0.000569565	4093
324	TTCTGCTGTGAGCAGTGTGGGGCATTTTTTactcagaaaggtaacctcctccgccacattaaaCTG	46F_47C_49E_50Q_52G_53A_54F_55F_67L_	WT	MUT	MUT	WT	WT	WT	MUT	WT	WT	-1.34053	2.16854	-0.00396065	5716	-2.15475	10.0198	0	4756.5	-2.47866	9.77299	0	4699.5	-2.34684	8.56848	0	4732.5	-2.05198	7.58165	0	4674	-1.29307	5.51435	0	4976.5	-2.89228	8.04096	0	4683	-2.44656	2.83357	-0.00156307	5031
325	TTCTGTTGTGAGCAATGTGGGGCAGGGTTTactcagaaaggtaacctcctccgccacattaaaCTG	46F_47C_49E_50Q_52G_53A_54G_55F_67L_	WT	MUT	MUT	WT	WT	WT	MUT	WT	WT	-1.10744	2.89198	-0.000616016	3898	-1.50489	7.58389	0	4756.5	-0.0850157	0.502324	-0.0139441	8209	-1.39559	7.14112	0	4732.5	-1.40315	6.08754	0	4674	-0.839969	4.65512	-7.29595e-06	6972	-1.76751	6.6539	0	4683	-2.18654	2.58857	-0.00245314	5500
326	TTCTGCTGTGAACAGTGTGGGGCACACTTTactcagaaaggtaacctcctccgccacattaaaCTG	46F_47C_49E_50Q_52G_53A_54H_55F_67L_	WT	MUT	MUT	WT	WT	WT	MUT	WT	WT	-2.29016	3.72365	-0.000188993	3131	-1.45417	6.64905	0	4756.5	-2.00568	7.88713	0	4699.5	-2.56858	7.4693	0	4732.5	-1.34767	5.26331	-5.85291e-06	6842	-1.16418	4.88542	-5.05598e-06	6907	-2.93062	6.8372	0	4683	-1.27809	1.63214	-0.0131031	7135
327	TTCTGTTGTGAACAATGTGGGGCAATATTTactcagaaaggtaacctcctccgccacattaaaCTG	46F_47C_49E_50Q_52G_53A_54I_55F_67L_	WT	MUT	MUT	WT	WT	WT	MUT	WT	WT	-0.632628	1.92104	-0.00331412	5513	-1.03117	5.16035	-4.47835e-06	6864	-1.73255	7.16033	0	4699.5	-1.44339	7.03689	0	4732.5	-0.894354	4.07932	-3.10743e-05	7159	0.270756	1.24732	0.337719	2801	-1.49227	7.09049	0	4683	-1.68781	3.18178	-0.000483945	3933
328	TTCTGCTGTGAACAGTGTGGGGCAAAATTTactcagaaaggtaacctcctccgccacattaaaCTG	46F_47C_49E_50Q_52G_53A_54K_55F_67L_	WT	MUT	MUT	WT	WT	WT	MUT	WT	WT	-1.17198	1.73245	-0.00951481	6662	-0.149347	0.643783	-0.0167084	8279	0.295379	1.168	0.345003	2166	-1.04096	3.6805	-9.49475e-05	7507	-0.00546085	0.311856	-0.0015862	7748	-2.03705	6.32601	0	4976.5	-0.423974	1.83156	-0.00273427	7897	-1.05239	2.101	-0.00363421	5877
329	TTCTGTTGTGAACAGTGTGGGGCATTGTTTactcagaaaggtaacctcctccgccacattaaaCTG	46F_47C_49E_50Q_52G_53A_54L_55F_67L_	WT	MUT	MUT	WT	WT	WT	MUT	WT	WT	-2.17804	3.19976	-0.000596112	3874	-1.80811	8.1316	0	4756.5	-2.21633	9.00565	0	4699.5	-2.15998	9.66803	0	4732.5	-1.27077	6.01935	0	4674	-0.58549	3.37851	-0.000106818	7373	-2.4617	8.78771	0	4683	-2.17991	3.21712	-0.000577678	4109
330	TTCTGCTGTGAGCAGTGTGGGGCAATGTTTactcagaaaggtaacctcctccgccacattaaaCTG	46F_47C_49E_50Q_52G_53A_54M_55F_67L_	WT	MUT	MUT	WT	WT	WT	MUT	WT	WT	-1.98068	3.86157	-0.000120436	2965	-1.41001	7.99482	0	4756.5	-1.30389	7.30297	0	4699.5	-1.77473	8.30191	0	4732.5	-1.10189	5.41171	0	4674	-0.275521	1.47178	-0.00410816	7880	-2.02959	8.03616	0	4683	-0.990369	3.17925	-0.000283968	3501
331	TTCTGCTGTGAACAATGTGGGGCAAACTTTactcagaaaggtaacctcctccgccacattaaaCTG	46F_47C_49E_50Q_52G_53A_54N_55F_67L_	WT	MUT	MUT	WT	WT	WT	MUT	WT	WT	-3.27463	3.54878	-0.000398259	3565	-1.29972	6.87192	0	4756.5	-1.50149	7.0634	0	4699.5	-1.40475	6.54903	0	4732.5	-0.882671	4.5379	-1.15003e-05	6980	-0.599121	2.96146	-0.000283767	7502	-1.89068	7.16723	0	4683	-1.45733	3.19559	-0.000405192	3778
332	TTCTGTTGTGAGCAGTGTGGGGCACCTTTTactcagaaaggtaacctcctccgccacattaaaCTG	46F_47C_49E_50Q_52G_53A_54P_55F_67L_	WT	MUT	MUT	WT	WT	WT	MUT	WT	WT	-1.73327	2.86861	-0.0010169	4351	-1.2779	5.21038	-5.54988e-06	6907	-0.70586	3.24519	-0.000174784	7498	-1.41908	4.41599	-2.46524e-05	7348	-1.72698	5.3678	0	4674	-1.75393	6.99281	0	4976.5	-2.38153	6.13808	0	4683	-1.03837	1.44152	-0.0166181	7423
333	TTCTGCTGTGAACAGTGTGGGGCACAGTTTactcagaaaggtaacctcctccgccacattaaaCTG	46F_47C_49E_50Q_52G_53A_54Q_55F_67L_	WT	MUT	MUT	WT	WT	WT	MUT	WT	WT	-1.75094	3.48491	-0.000250981	3280	-0.701148	3.2844	-0.000158384	7419	-0.606245	2.65803	-0.000579874	7637	-0.880123	3.77428	-6.49851e-05	7467	-0.249627	1.06624	-0.00973109	8068	0.540389	3.08532	1.66727	2381	-1.60873	6.34914	0	4683	-1.84693	4.16507	-5.61497e-05	2628
334	TTCTGCTGTGAGCAGTGTGGGGCACGCTTTactcagaaaggtaacctcctccgccacattaaaCTG	46F_47C_49E_50Q_52G_53A_54R_55F_67L_	WT	MUT	MUT	WT	WT	WT	MUT	WT	WT	-1.75851	2.97568	-0.000809963	4136	0.551696	2.41453	1.33209	2121	-0.0725002	0.461112	-0.0133634	8181	-0.67406	3.23934	-0.000169839	7575	0.55142	2.78592	1.53621	2038	-0.5348	3.08588	-0.000190532	7437	-0.401312	2.29228	-0.000891141	7769	-2.38777	3.91293	-0.000124447	2965
335	TTCTGCTGTGAGCAGTGTGGGGCATCCTTTactcagaaaggtaacctcctccgccacattaaaCTG	46F_47C_49E_50Q_52G_53A_54S_55F_67L_	WT	MUT	MUT	WT	WT	WT	WT	WT	WT	-2.80881	3.86992	-0.000158591	3063	-0.39042	1.88586	-0.00222042	7776	-0.00436491	0.310869	-0.00127197	7730	-0.890308	5.06513	-3.86658e-06	7008	-0.114717	0.640753	-0.0129368	8175	0.230489	1.29334	0.298101	2823	-1.00405	5.43343	0	4683	-1.29235	3.65944	-0.000123491	2959
336	TTCTGCTGTGAGCAATGTGGGGCAACGTTTactcagaaaggtaacctcctccgccacattaaaCTG	46F_47C_49E_50Q_52G_53A_54T_55F_67L_	WT	MUT	MUT	WT	WT	WT	MUT	WT	WT	-2.06081	3.68372	-0.00018797	3128	-0.7017	3.23301	-0.000176803	7441	-1.87209	9.11652	0	4699.5	-0.815419	4.46581	-1.06241e-05	7228	-0.291419	1.31027	-0.00635197	7970	0.520316	2.58147	1.34318	2465	-0.973774	4.63948	-8.45818e-06	7117	-0.852629	2.19176	-0.00238866	5474
337	TTCTGCTGTGAGCAATGTGGGGCAGTGTTTactcagaaaggtaacctcctccgccacattaaaCTG	46F_47C_49E_50Q_52G_53A_54V_55F_67L_	WT	MUT	MUT	WT	WT	WT	MUT	WT	WT	-1.51697	2.10169	-0.00523193	5973	-1.05123	5.58971	0	4756.5	-2.24701	9.91193	0	4699.5	-1.65697	8.16138	0	4732.5	-1.18566	6.10281	0	4674	0.41893	2.10712	0.882734	2570	-1.51765	7.27747	0	4683	-1.7964	3.6291	-0.000179459	3167
338	TTCTGTTGTGAGCAATGTGGGGCATGGTTTactcagaaaggtaacctcctccgccacattaaaCTG	46F_47C_49E_50Q_52G_53A_54W_55F_67L_	WT	MUT	MUT	WT	WT	WT	MUT	WT	WT	0.22716	0.847284	0.192469	1933	-2.10724	9.14344	0	4756.5	-1.87045	8.1031	0	4699.5	-2.68489	8.58873	0	4732.5	-1.92522	7.2927	0	4674	-1.79966	6.96369	0	4976.5	-2.23303	7.70198	0	4683	-0.739057	1.34717	-0.0147652	7279
339	TTCTGCTGTGAACAATGTGGGGCATACTTTactcagaaaggtaacctcctccgccacattaaaCTG	46F_47C_49E_50Q_52G_53A_54Y_55F_67L_	WT	MUT	MUT	WT	WT	WT	MUT	WT	WT	-1.70429	3.12031	-0.000562739	3814	-1.67602	8.68897	0	4756.5	-2.02981	9.27605	0	4699.5	-1.96753	8.7841	0	4732.5	-1.59909	6.93742	0	4674	-1.5455	7.93052	0	4976.5	-2.30165	7.98733	0	4683	-1.90688	3.35879	-0.000364464	3676
340	TTCTGTTGTGAAGTGTGTGGGGCAGCCTTTactcagaaaggtaacctcctccgccacattaaaCTG	46F_47C_49E_50V_52G_53A_54A_55F_67L_	WT	MUT	MUT	MUT	WT	WT	MUT	WT	WT	-2.40898	3.53682	-0.000303444	3396	2.35052	9.17398	21.5636	609	3.56973	10.5245	37.5696	280	3.15646	10.1671	32.092	456	2.01903	7.27562	14.6897	833	2.09993	7.9854	16.7688	732	2.95663	7.53398	22.2752	681	0.448226	1.02917	0.461303	1568
341	TTCTGCTGTGAAGTATGTGGGGCATGTTTTactcagaaaggtaacctcctccgccacattaaaCTG	46F_47C_49E_50V_52G_53A_54C_55F_67L_	WT	MUT	MUT	MUT	WT	WT	MUT	WT	WT	-0.375428	1.09453	-0.0136731	7148	2.25608	9.91446	22.3678	586	2.53697	10.4932	26.6208	679	2.27357	9.2227	20.9684	795	1.56466	6.25108	9.78082	1147	2.87724	7.53061	21.6674	401	2.26718	7.34462	16.6515	952	0.338954	0.685943	0.232503	1779
342	TTCTGTTGTGAGGTGTGTGGGGCAGATTTTactcagaaaggtaacctcctccgccacattaaaCTG	46F_47C_49E_50V_52G_53A_54D_55F_67L_	WT	MUT	MUT	MUT	WT	WT	MUT	WT	WT	-1.35551	2.70741	-0.00115497	4468	-0.496929	2.51874	-0.000654908	7612	-0.0407946	0.37056	-0.00983602	8067	-0.326476	1.58739	-0.00371485	7940	-0.592085	3.25819	-0.000141466	7388	0.0623357	0.425436	0.0265199	3074	-0.873318	4.47298	-1.13785e-05	7184	-1.02264	1.79194	-0.00723118	6492
343	TTCTGCTGTGAAGTGTGTGGGGCAGAGTTTactcagaaaggtaacctcctccgccacattaaaCTG	46F_47C_49E_50V_52G_53A_54E_55F_67L_	WT	MUT	MUT	MUT	WT	WT	MUT	WT	WT	-1.872	2.90647	-0.00100874	4343	1.01003	5.09512	5.14624	1619	1.15555	5.5345	6.39538	1521	1.27877	6.06789	7.75944	1406	0.645866	2.78381	1.79797	1987	0.333138	1.53943	0.512843	2711	0.832783	4.30883	3.58832	1795	-0.548053	1.44727	-0.00865256	6657
344	TTCTGCTGTGAGGTGTGTGGGGCATTCTTTactcagaaaggtaacctcctccgccacattaaaCTG	46F_47C_49E_50V_52G_53A_54F_55F_67L_	WT	MUT	MUT	MUT	WT	WT	MUT	WT	WT	-0.715711	0.84952	-0.0473902	8365	-0.561401	1.91034	-0.00301503	7818	-0.0634035	0.410184	-0.0135603	8190	-0.924077	3.13934	-0.000293072	7640	-0.616091	2.01721	-0.00258373	7826	0.983233	2.80148	2.75451	2166	-0.77163	2.47294	-0.00113124	7795	-0.51837	1.02256	-0.0224572	7795
345	TTCTGTTGTGAGGTCTGTGGGGCAGGCTTTactcagaaaggtaacctcctccgccacattaaaCTG	46F_47C_49E_50V_52G_53A_54G_55F_67L_	WT	MUT	MUT	MUT	WT	WT	MUT	WT	WT	-1.03211	2.22499	-0.00267951	5289	1.17482	6.0748	7.13677	1425	3.34511	12.3649	41.362	159	2.1361	9.23284	19.7223	848	0.710975	3.90637	2.77733	1838	1.47321	7.67942	11.3134	1166	1.74275	8.13751	14.1817	1086	-0.201999	0.735796	-0.0178105	7514
346	TTCTGCTGTGAGGTATGTGGGGCACACTTTactcagaaaggtaacctcctccgccacattaaaCTG	46F_47C_49E_50V_52G_53A_54H_55F_67L_	WT	MUT	MUT	MUT	WT	WT	MUT	WT	WT	-1.51883	2.68277	-0.00137344	4629	0.628005	2.82353	1.77319	2042	1.15583	5.10341	5.89868	1549	0.214572	0.88253	0.189366	2290	0.61886	2.63069	1.62803	2022	1.05035	4.69631	4.93277	1854	0.155885	0.649733	0.101283	2350	-0.743553	1.56084	-0.0090014	6688
347	TTCTGTTGTGAAGTGTGTGGGGCAATCTTTactcagaaaggtaacctcctccgccacattaaaCTG	46F_47C_49E_50V_52G_53A_54I_55F_67L_	WT	MUT	MUT	MUT	WT	WT	MUT	WT	WT	-0.722825	2.07323	-0.00266389	5284	1.14515	5.8033	6.64565	1471	0.49533	2.3735	1.17566	1975	0.631852	2.9588	1.86953	1939	0.834836	3.73976	3.12209	1789	2.36438	8.51242	20.1266	510	0.815225	3.69246	3.01019	1852	-0.202465	0.517241	-0.0318561	8126
348	TTCTGCTGTGAGGTCTGTGGGGCAAAATTTactcagaaaggtaacctcctccgccacattaaaCTG	46F_47C_49E_50V_52G_53A_54K_55F_67L_	WT	MUT	MUT	MUT	WT	WT	MUT	WT	WT	-2.0411	3.63457	-0.000203904	3175	2.70896	11.3852	30.8422	325	3.2263	11.9353	38.5069	250	2.07315	8.25995	17.1241	944	2.14135	9.20748	19.7164	604	-0.571228	2.7036	-0.000491688	7567	2.42943	9.06617	22.0256	691	-0.249246	0.745524	-0.021438	7733
349	TTCTGCTGTGAAGTTTGTGGGGCACTGTTTactcagaaaggtaacctcctccgccacattaaaCTG	46F_47C_49E_50V_52G_53A_54L_55F_67L_	WT	MUT	MUT	MUT	WT	WT	MUT	WT	WT	-0.837515	1.913	-0.00447214	5824	0.476378	2.30692	1.09897	2176	-1.18938	4.87837	-5.16546e-06	7086	-0.139461	0.669586	-0.0145844	8232	0.353171	1.75427	0.619555	2250	1.58584	7.45562	11.8234	1115	-0.436695	1.7553	-0.00336184	7924	-0.690739	1.06923	-0.0267332	7979
350	TTCTGCTGTGAGGTTTGTGGGGCAATGTTTactcagaaaggtaacctcctccgccacattaaaCTG	46F_47C_49E_50V_52G_53A_54M_55F_67L_	WT	MUT	MUT	MUT	WT	WT	MUT	WT	WT	-1.15467	2.04167	-0.00457918	5850	0.85221	4.01027	3.4176	1821	1.53834	6.8003	10.4611	1323	0.975178	4.21812	4.11342	1703	0.855958	3.1278	2.67727	1854	1.69842	7.12019	12.0931	1084	1.34195	5.86113	7.86533	1484	-0.743697	1.3371	-0.0152132	7314
351	TTCTGCTGTGAAGTGTGTGGGGCAAACTTTactcagaaaggtaacctcctccgccacattaaaCTG	46F_47C_49E_50V_52G_53A_54N_55F_67L_	WT	MUT	MUT	MUT	WT	WT	MUT	WT	WT	-2.14331	2.25428	-0.0051992	5968	1.74271	6.66256	11.6109	1080	2.09073	7.3456	15.3577	1103	1.83342	7.15668	13.1212	1133	1.51596	5.59292	8.47866	1264	1.89037	6.11321	11.5562	1136	1.88565	5.31191	10.0164	1340	-0.165141	0.439603	-0.0323907	8145
352	TTCTGTTGTGAGGTTTGTGGGGCACCCTTTactcagaaaggtaacctcctccgccacattaaaCTG	46F_47C_49E_50V_52G_53A_54P_55F_67L_	WT	MUT	MUT	MUT	WT	WT	MUT	WT	WT	-0.849502	1.58464	-0.00972676	6695	1.26241	6.14703	7.76006	1384	3.22509	10.0116	32.2884	486	1.98171	8.13978	16.1307	990	1.10131	4.03837	4.44749	1616	0.726239	2.84774	2.06814	2287	2.08791	7.62375	15.9177	977	-0.0991028	0.448745	-0.0189293	7593
353	TTCTGCTGTGAGGTGTGTGGGGCACAGTTTactcagaaaggtaacctcctccgccacattaaaCTG	46F_47C_49E_50V_52G_53A_54Q_55F_67L_	WT	MUT	MUT	MUT	WT	WT	MUT	WT	WT	-1.92657	2.55278	-0.00234605	5155	1.96717	7.98552	15.7089	856	2.99525	9.99409	29.9348	570	2.60011	9.2854	24.1431	681	1.87566	7.34192	13.7709	890	2.44648	8.60718	21.0573	445	2.2327	7.04041	15.7191	994	-0.280279	0.729438	-0.0251174	7923
354	TTCTGTTGTGAGGTGTGTGGGGCACGTTTTactcagaaaggtaacctcctccgccacattaaaCTG	46F_47C_49E_50V_52G_53A_54R_55F_67L_	WT	MUT	MUT	MUT	WT	WT	MUT	WT	WT	-1.58754	2.69105	-0.00140793	4651	2.89943	11.7071	33.9438	238	3.04559	10.8791	33.1332	449	2.38393	9.96055	23.7452	694	2.43913	9.69139	23.6386	459	1.44887	6.15449	8.91704	1404	3.02235	9.14656	27.6442	416	0.170017	0.508975	0.0865342	2014
355	TTCTGTTGTGAGGTCTGTGGGGCAAGTTTTactcagaaaggtaacctcctccgccacattaaaCTG	46F_47C_49E_50V_52G_53A_54S_55F_67L_	WT	MUT	MUT	MUT	WT	WT	WT	WT	WT	-2.83664	3.40236	-0.000492873	3717	2.34333	9.5064	22.2767	591	3.45257	9.9034	34.1922	404	2.71791	10.0142	27.2176	599	2.02554	6.60171	13.372	919	2.24939	7.80752	17.5622	679	2.85223	7.57295	21.5998	714	0.0436972	0.355296	0.0155254	2238
356	TTCTGCTGTGAAGTGTGTGGGGCAACCTTTactcagaaaggtaacctcctccgccacattaaaCTG	46F_47C_49E_50V_52G_53A_54T_55F_67L_	WT	MUT	MUT	MUT	WT	WT	MUT	WT	WT	-0.97555	2.25939	-0.00233665	5153	2.45923	10.2383	25.1783	493	1.77175	8.21038	14.5467	1144	2.49552	10.2459	25.5687	642	1.91857	7.74814	14.8653	825	2.55448	8.90361	22.7441	328	2.11727	8.32885	17.6344	908	0.528891	1.49621	0.791332	1389
357	TTCTGTTGTGAGGTGTGTGGGGCAGTCTTTactcagaaaggtaacctcctccgccacattaaaCTG	46F_47C_49E_50V_52G_53A_54V_55F_67L_	WT	MUT	MUT	MUT	WT	WT	MUT	WT	WT	-1.05771	2.23758	-0.0026674	5286	1.78867	7.8539	14.048	931	1.18213	4.92665	5.82393	1555	1.43725	5.18713	7.45519	1425	1.49546	6.06539	9.07056	1205	2.67569	8.65667	23.1626	313	1.80456	6.91186	12.4729	1189	0.518332	1.25966	0.652922	1455
358	TTCTGCTGTGAGGTTTGTGGGGCATGGTTTactcagaaaggtaacctcctccgccacattaaaCTG	46F_47C_49E_50V_52G_53A_54W_55F_67L_	WT	MUT	MUT	MUT	WT	WT	MUT	WT	WT	-1.2708	2.90104	-0.000695834	3997	-0.895333	4.68613	-7.77684e-06	6959	-0.653853	3.39391	-0.000113609	7453	-0.950172	4.87943	-4.12657e-06	7027	-1.28256	6.01566	0	4674	0.155541	0.857235	0.133335	2950	-0.580853	3.60951	-6.30732e-05	7447	-0.66136	1.44714	-0.0104474	6849
359	TTCTGCTGTGAGGTGTGTGGGGCATATTTTactcagaaaggtaacctcctccgccacattaaaCTG	46F_47C_49E_50V_52G_53A_54Y_55F_67L_	WT	MUT	MUT	MUT	WT	WT	MUT	WT	WT	-0.528338	1.4046	-0.00922103	6624	0.579681	2.60377	1.50935	2086	0.634799	3.07007	1.94888	1874	0.598435	2.6777	1.60243	1969	0.0148846	0.333941	0.00497059	2649	0.707948	3.46942	2.45616	2209	0.531314	2.24224	1.19133	2064	-0.456753	0.975843	-0.0221646	7783
360	TTCTGTTGTAATATCTGTGGGGCAGCCTTTactcagaaaggtaacctcctccgccacattaaaCTG	46F_47C_49N_50I_52G_53A_54A_55F_67L_	WT	MUT	WT	MUT	WT	WT	MUT	WT	WT	-0.642162	1.61796	-0.00680351	6267	1.5612	7.47855	11.6755	1072	1.95505	9.40601	18.3893	992	2.48083	9.98746	24.7772	662	1.68635	8.19257	13.8156	886	1.76658	8.39876	14.8371	874	2.36007	9.14174	21.5751	716	0.169456	0.613822	0.104016	1974
361	TTCTGTTGTAACATCTGTGGGGCATGTTTTactcagaaaggtaacctcctccgccacattaaaCTG	46F_47C_49N_50I_52G_53A_54C_55F_67L_	WT	MUT	WT	MUT	WT	WT	MUT	WT	WT	0.02513	0.329402	0.00827786	2585	1.42441	7.03211	10.0166	1189	0.95764	4.97013	4.75959	1635	1.64047	8.26962	13.5661	1108	1.36656	7.7083	10.5338	1095	2.45036	9.52362	23.3363	307	1.61019	8.07336	12.9996	1147	0.634979	1.46571	0.930693	1334
362	TTCTGTTGTAATATCTGTGGGGCAGACTTTactcagaaaggtaacctcctccgccacattaaaCTG	46F_47C_49N_50I_52G_53A_54D_55F_67L_	WT	MUT	WT	MUT	WT	WT	MUT	WT	WT	-0.524249	1.09128	-0.0192417	7683	-0.34194	1.43049	-0.00561579	7937	-1.36921	5.56881	0	4699.5	-0.577156	2.01852	-0.00241286	7880	-0.106186	0.525915	-0.0163109	8260	0.0984115	0.52542	0.0517073	3040	-0.687622	2.5528	-0.000837338	7762	-0.769912	1.98368	-0.00348889	5847
363	TTCTGCTGTAACATTTGTGGGGCAGAGTTTactcagaaaggtaacctcctccgccacattaaaCTG	46F_47C_49N_50I_52G_53A_54E_55F_67L_	WT	MUT	WT	MUT	WT	WT	MUT	WT	WT	-1.32852	3.35945	-0.000253921	3286	0.710087	3.08856	2.19315	1978	-0.546046	2.55054	-0.000667315	7657	0.809833	3.80388	3.08051	1800	0.9277	4.45504	4.13294	1655	0.309345	1.49959	0.463889	2733	0.393508	1.98364	0.780577	2134	-1.07754	2.89259	-0.000599383	4134
364	TTCTGTTGTAACATCTGTGGGGCATTCTTTactcagaaaggtaacctcctccgccacattaaaCTG	46F_47C_49N_50I_52G_53A_54F_55F_67L_	WT	MUT	WT	MUT	WT	WT	MUT	WT	WT	0.256827	1.27189	0.326655	1759	-0.534847	2.80635	-0.000362641	7549	-0.810492	4.19425	-2.11202e-05	7260	-0.994378	4.97118	-4.31855e-06	7049	-0.691065	3.94873	-3.30157e-05	7169	0.452765	2.17651	0.985446	2546	-0.621771	3.94608	-2.97051e-05	7333	0.0361489	0.379281	0.0137106	2250
365	TTCTGCTGTAATATCTGTGGGGCAGGTTTTactcagaaaggtaacctcctccgccacattaaaCTG	46F_47C_49N_50I_52G_53A_54G_55F_67L_	WT	MUT	WT	MUT	WT	WT	MUT	WT	WT	-0.466723	1.55222	-0.00576478	6100	0.483493	2.21437	1.07063	2179	1.56663	8.2877	12.9838	1215	1.28824	6.26687	8.07321	1397	0.33408	1.54068	0.514712	2277	0.805263	4.91607	3.95873	1992	1.06342	6.74141	7.16894	1524	-0.0153637	0.316512	-0.00439528	6068
366	TTCTGCTGTAACATTTGTGGGGCACATTTTactcagaaaggtaacctcctccgccacattaaaCTG	46F_47C_49N_50I_52G_53A_54H_55F_67L_	WT	MUT	WT	MUT	WT	WT	MUT	WT	WT	-0.49688	1.10279	-0.0177399	7551	-0.195208	0.911049	-0.0111009	8093	-0.31244	1.48089	-0.00455897	7910	-0.276076	1.33577	-0.00566632	7993	0.162731	0.76566	0.124596	2479	0.271482	1.38357	0.375613	2778	-0.202711	1.32035	-0.00431389	7964	-0.0222721	0.346064	-0.00579586	6305
367	TTCTGCTGTAATATCTGTGGGGCAATCTTTactcagaaaggtaacctcctccgccacattaaaCTG	46F_47C_49N_50I_52G_53A_54I_55F_67L_	WT	MUT	WT	MUT	WT	WT	MUT	WT	WT	0.51875	1.71997	0.892233	1327	0.822894	3.9521	3.25216	1836	-0.40647	1.89337	-0.00227057	7820	0.586812	2.58548	1.51719	1975	0.750808	3.30092	2.47836	1884	1.90998	7.63192	14.5768	899	0.857135	3.37706	2.8946	1860	0.435346	1.62077	0.705594	1425
368	TTCTGTTGTAATATTTGTGGGGCAAAATTTactcagaaaggtaacctcctccgccacattaaaCTG	46F_47C_49N_50I_52G_53A_54K_55F_67L_	WT	MUT	WT	MUT	WT	WT	MUT	WT	WT	-1.73101	2.67588	-0.00158791	4765	1.19071	5.61615	6.68721	1465	1.13212	4.59913	5.20679	1604	0.314898	1.14915	0.361864	2205	1.24962	5.34814	6.68313	1398	-1.32154	4.78587	-1.14789e-05	7051	0.950841	3.81463	3.62711	1786	-0.288384	0.675224	-0.0297195	8073
369	TTCTGCTGTAATATTTGTGGGGCATTGTTTactcagaaaggtaacctcctccgccacattaaaCTG	46F_47C_49N_50I_52G_53A_54L_55F_67L_	WT	MUT	WT	MUT	WT	WT	MUT	WT	WT	-0.330077	0.841758	-0.0222821	7906	0.156375	0.750264	0.117323	2563	-1.39541	7.50608	0	4699.5	-0.381057	1.82278	-0.00250789	7885	0.34484	1.8414	0.634987	2247	1.2331	6.81341	8.40159	1462	-0.522083	2.78635	-0.000372155	7666	-0.43358	0.809584	-0.0317201	8123
370	TTCTGCTGTAACATCTGTGGGGCAATGTTTactcagaaaggtaacctcctccgccacattaaaCTG	46F_47C_49N_50I_52G_53A_54M_55F_67L_	WT	MUT	WT	MUT	WT	WT	MUT	WT	WT	-0.498624	1.58258	-0.00573813	6093	0.629351	3.31291	2.08498	1995	0.115946	0.605899	0.0702515	2326	0.269078	0.918905	0.247257	2256	0.716323	3.49316	2.50223	1878	1.49005	6.81947	10.1614	1283	0.581761	2.36227	1.37428	2044	-0.432633	1.68267	-0.00394358	5961
371	TTCTGTTGTAATATTTGTGGGGCAAATTTTactcagaaaggtaacctcctccgccacattaaaCTG	46F_47C_49N_50I_52G_53A_54N_55F_67L_	WT	MUT	WT	MUT	WT	WT	MUT	WT	WT	-2.095	1.74343	-0.0165727	7427	0.791732	2.03117	1.60814	2065	0.638502	1.23796	0.79044	2037	1.32857	3.50074	4.65097	1637	1.37126	3.34227	4.58312	1599	1.70027	4.15715	7.06827	1612	1.33391	2.84805	3.79903	1771	-0.0390792	0.319655	-0.0110661	6912
372	TTCTGTTGTAACATATGTGGGGCACCTTTTactcagaaaggtaacctcctccgccacattaaaCTG	46F_47C_49N_50I_52G_53A_54P_55F_67L_	WT	MUT	WT	MUT	WT	WT	MUT	WT	WT	0.374	1.65205	0.617865	1508	1.85702	8.83618	16.4089	824	3.0078	12.3406	37.1181	303	2.18583	10.325	22.5686	737	1.77122	8.744	15.4876	795	1.32382	7.39374	9.78799	1327	2.73273	9.31433	25.4536	522	1.01736	2.9886	3.04047	771
373	TTCTGCTGTAATATTTGTGGGGCACAGTTTactcagaaaggtaacctcctccgccacattaaaCTG	46F_47C_49N_50I_52G_53A_54Q_55F_67L_	WT	MUT	WT	MUT	WT	WT	MUT	WT	WT	-0.340345	1.18739	-0.00992622	6720	1.22117	5.85214	7.14647	1422	0.926243	4.74165	4.39192	1657	1.73765	7.65191	13.2963	1120	1.50882	6.47736	9.77316	1148	1.86806	8.1916	15.3024	841	1.90729	6.12856	11.6889	1233	0.153243	0.486436	0.074543	2047
374	TTCTGTTGTAACATCTGTGGGGCAAGGTTTactcagaaaggtaacctcctccgccacattaaaCTG	46F_47C_49N_50I_52G_53A_54R_55F_67L_	WT	MUT	WT	MUT	WT	WT	MUT	WT	WT	-1.29044	2.45013	-0.00199307	4984	1.57318	7.55205	11.8808	1056	1.39644	6.47586	9.04312	1382	0.796714	3.32114	2.64599	1854	1.28174	5.05511	6.47934	1418	0.55155	2.20229	1.21467	2497	1.75743	6.85041	12.0391	1217	-0.75539	1.33141	-0.0156622	7352
375	TTCTGTTGTAACATTTGTGGGGCAAGCTTTactcagaaaggtaacctcctccgccacattaaaCTG	46F_47C_49N_50I_52G_53A_54S_55F_67L_	WT	MUT	WT	MUT	WT	WT	WT	WT	WT	-0.63312	2.29249	-0.00140589	4648	1.41078	6.60899	9.32386	1255	1.55538	7.93315	12.3391	1234	2.07339	9.891	20.5078	813	1.6745	7.03709	11.7836	1029	1.76124	8.48881	14.9509	866	1.90778	9.05529	17.2755	922	0.379738	1.06573	0.404697	1619
376	TTCTGTTGTAACATTTGTGGGGCAACATTTactcagaaaggtaacctcctccgccacattaaaCTG	46F_47C_49N_50I_52G_53A_54T_55F_67L_	WT	MUT	WT	MUT	WT	WT	MUT	WT	WT	-0.624079	2.25364	-0.0015166	4724	1.46143	6.97123	10.188	1179	-0.0582271	0.452533	-0.0110007	8105	1.96948	9.32623	18.3678	895	1.51034	8.4597	12.777	960	2.0555	9.45872	19.4424	556	1.41491	8.40626	11.8941	1223	-0.109283	0.591913	-0.0140291	7217
377	TTCTGCTGTAATATTTGTGGGGCAGTATTTactcagaaaggtaacctcctccgccacattaaaCTG	46F_47C_49N_50I_52G_53A_54V_55F_67L_	WT	MUT	WT	MUT	WT	WT	MUT	WT	WT	0.431759	1.23556	0.533466	1570	1.50812	7.01848	10.5847	1156	0.382158	1.73295	0.662259	2064	1.67935	8.04028	13.5024	1112	1.30677	6.56815	8.58308	1249	2.1351	8.73485	18.6498	614	1.47741	6.98481	10.3195	1311	0.398691	0.701016	0.279489	1737
378	TTCTGCTGTAATATCTGTGGGGCATGGTTTactcagaaaggtaacctcctccgccacattaaaCTG	46F_47C_49N_50I_52G_53A_54W_55F_67L_	WT	MUT	WT	MUT	WT	WT	MUT	WT	WT	0.334465	0.989149	0.330836	1757	-1.02538	4.54265	-1.33597e-05	7048	-1.25208	5.2265	-5.43774e-06	7101	-0.999252	5.16349	-4.33972e-06	7050	-0.796246	3.9272	-4.14991e-05	7202	-0.441338	1.59266	-0.00496083	7907	-0.27245	1.07185	-0.0104785	8148	-0.101746	0.485904	-0.0174764	7493
379	TTCTGCTGTAACATCTGTGGGGCATATTTTactcagaaaggtaacctcctccgccacattaaaCTG	46F_47C_49N_50I_52G_53A_54Y_55F_67L_	WT	MUT	WT	MUT	WT	WT	MUT	WT	WT	0.747629	1.74029	1.30109	1139	0.446895	1.91963	0.857871	2232	-0.599873	2.79512	-0.000417168	7599	0.00524185	0.30945	0.00162209	2460	0.278031	1.1614	0.322904	2347	0.572637	2.40274	1.3759	2457	-0.179392	0.768811	-0.0145439	8258	0.153938	0.449943	0.0692633	2061
380	TTCTGTTGTAATCAGTGTGGGGCAGCTTTTactcagaaaggtaacctcctccgccacattaaaCTG	46F_47C_49N_50Q_52G_53A_54A_55F_67L_	WT	MUT	WT	WT	WT	WT	MUT	WT	WT	0.00643473	0.31199	0.00200757	2650	-1.28428	6.48853	0	4756.5	-0.971985	4.46915	-1.2664e-05	7201	-0.701024	2.92937	-0.000359464	7662	-0.535043	2.75459	-0.000409325	7549	-0.134527	0.690008	-0.0133423	8180	-1.12556	5.51458	0	4683	-0.895792	1.83872	-0.00568234	6286
381	TTCTGCTGTAACCAATGTGGGGCATGCTTTactcagaaaggtaacctcctccgccacattaaaCTG	46F_47C_49N_50Q_52G_53A_54C_55F_67L_	WT	MUT	WT	WT	WT	WT	MUT	WT	WT	-0.51082	1.40639	-0.00887833	6572	-1.14012	6.21964	0	4756.5	-1.81752	7.99298	0	4699.5	-1.01246	5.40126	0	4732.5	-1.05472	3.43774	-0.000164931	7417	0.207771	0.931072	0.19345	2897	-1.484	6.27088	0	4683	-1.65845	3.73173	-0.000136861	3018
382	TTCTGCTGTAACCAGTGTGGGGCAGACTTTactcagaaaggtaacctcctccgccacattaaaCTG	46F_47C_49N_50Q_52G_53A_54D_55F_67L_	WT	MUT	WT	WT	WT	WT	MUT	WT	WT	-1.1874	2.82862	-0.000763774	4083	-2.88676	9.75205	0	4756.5	-2.74999	9.05098	0	4699.5	-2.44221	8.82099	0	4732.5	-2.5074	7.81585	0	4674	-2.37124	8.98263	0	4976.5	-3.18616	7.64826	0	4683	-1.45111	3.32104	-0.000302572	3542
383	TTCTGCTGTAATCAGTGTGGGGCAGAGTTTactcagaaaggtaacctcctccgccacattaaaCTG	46F_47C_49N_50Q_52G_53A_54E_55F_67L_	WT	MUT	WT	WT	WT	WT	MUT	WT	WT	-1.96501	3.05255	-0.000759858	4078	-2.10447	9.40692	0	4756.5	-2.9189	10.9202	0	4699.5	-2.28278	9.89637	0	4732.5	-2.12086	7.14107	0	4674	-2.21933	8.90174	0	4976.5	-2.51732	8.45625	0	4683	-2.23274	3.73651	-0.000174556	3152
384	TTCTGTTGTAACCAGTGTGGGGCATTTTTTactcagaaaggtaacctcctccgccacattaaaCTG	46F_47C_49N_50Q_52G_53A_54F_55F_67L_	WT	MUT	WT	WT	WT	WT	MUT	WT	WT	-0.248996	0.607655	-0.0306489	8241	-2.05895	8.04731	0	4756.5	-2.04318	7.71995	0	4699.5	-1.79831	7.10981	0	4732.5	-1.45175	4.55589	-1.89149e-05	7080	-1.47844	5.74074	0	4976.5	-2.23389	6.1581	0	4683	-0.588824	1.39894	-0.0104152	6847
385	TTCTGCTGTAACCAATGTGGGGCAGGTTTTactcagaaaggtaacctcctccgccacattaaaCTG	46F_47C_49N_50Q_52G_53A_54G_55F_67L_	WT	MUT	WT	WT	WT	WT	MUT	WT	WT	-0.433029	1.12812	-0.0145498	7230	-1.98844	9.56799	0	4756.5	-1.36903	6.85245	0	4699.5	-1.6091	7.992	0	4732.5	-1.62252	7.95995	0	4674	-1.73806	8.12015	0	4976.5	-1.88777	7.71438	0	4683	-1.3941	3.3859	-0.000248285	3396
386	TTCTGTTGTAACCAATGTGGGGCACATTTTactcagaaaggtaacctcctccgccacattaaaCTG	46F_47C_49N_50Q_52G_53A_54H_55F_67L_	WT	MUT	WT	WT	WT	WT	MUT	WT	WT	-0.453142	1.40313	-0.00793527	6435	-2.04732	9.64113	0	4756.5	-2.56629	9.89585	0	4699.5	-2.4252	8.60896	0	4732.5	-1.5694	5.78669	0	4674	-1.71229	8.18213	0	4976.5	-2.87256	7.69039	0	4683	-1.32928	2.22049	-0.00348585	5844
387	TTCTGCTGTAATCAGTGTGGGGCAATATTTactcagaaaggtaacctcctccgccacattaaaCTG	46F_47C_49N_50Q_52G_53A_54I_55F_67L_	WT	MUT	WT	WT	WT	WT	MUT	WT	WT	0.0265849	0.353263	0.00939146	2572	-1.56209	8.18195	0	4756.5	-1.60795	8.14589	0	4699.5	-1.37854	7.40303	0	4732.5	-1.40106	7.54662	0	4674	-0.794092	4.40279	-1.37951e-05	7088	-1.72627	7.16225	0	4683	-1.20424	2.6199	-0.0012567	4807
388	TTCTGCTGTAATCAGTGTGGGGCAAAGTTTactcagaaaggtaacctcctccgccacattaaaCTG	46F_47C_49N_50Q_52G_53A_54K_55F_67L_	WT	MUT	WT	WT	WT	WT	MUT	WT	WT	-1.44827	3.49446	-0.000201304	3165	-1.03655	5.57935	0	4756.5	-1.20265	5.78133	0	4699.5	-1.36927	7.10688	0	4732.5	-0.772295	3.70147	-6.70874e-05	7275	-2.3271	9.58037	0	4976.5	-2.08688	6.99525	0	4683	-1.25436	2.39416	-0.00220529	5388
389	TTCTGCTGTAATCAGTGTGGGGCACTGTTTactcagaaaggtaacctcctccgccacattaaaCTG	46F_47C_49N_50Q_52G_53A_54L_55F_67L_	WT	MUT	WT	WT	WT	WT	MUT	WT	WT	-0.828281	2.02821	-0.00338645	5539	-2.18126	9.79989	0	4756.5	-2.01763	8.34812	0	4699.5	-2.48889	9.11858	0	4732.5	-2.10018	7.86366	0	4674	-0.99509	4.87494	-4.32164e-06	6861	-2.6742	7.42182	0	4683	-1.99464	2.48834	-0.00281993	5640
390	TTCTGCTGTAACCAGTGTGGGGCAATGTTTactcagaaaggtaacctcctccgccacattaaaCTG	46F_47C_49N_50Q_52G_53A_54M_55F_67L_	WT	MUT	WT	WT	WT	WT	MUT	WT	WT	-0.439318	1.33261	-0.00908278	6603	-1.87411	9.25484	0	4756.5	-1.88644	8.80283	0	4699.5	-1.88052	8.54551	0	4732.5	-1.60596	7.00305	0	4674	-0.965119	5.87134	0	4976.5	-1.63591	6.94451	0	4683	-1.32693	2.33303	-0.00268016	5583
391	TTCTGCTGTAACCAGTGTGGGGCAAATTTTactcagaaaggtaacctcctccgccacattaaaCTG	46F_47C_49N_50Q_52G_53A_54N_55F_67L_	WT	MUT	WT	WT	WT	WT	MUT	WT	WT	-0.618705	1.86576	-0.00368485	5651	-1.94967	8.02568	0	4756.5	-1.72133	7.08663	0	4699.5	-1.66907	7.27374	0	4732.5	-1.13688	4.86643	-4.93744e-06	6793	-0.877709	4.49027	-1.14357e-05	7050	-2.15411	6.46303	0	4683	-1.04458	2.00195	-0.00454105	6093
392	TTCTGCTGTAACCAGTGTGGGGCACCCTTTactcagaaaggtaacctcctccgccacattaaaCTG	46F_47C_49N_50Q_52G_53A_54P_55F_67L_	WT	MUT	WT	WT	WT	WT	MUT	WT	WT	-0.274742	0.540547	-0.0405366	8340	-1.52666	7.45466	0	4756.5	-0.929502	5.06069	-4.0368e-06	6993	-1.74983	7.96678	0	4732.5	-1.51912	5.98919	0	4674	-1.7511	8.16907	0	4976.5	-1.32615	5.89486	0	4683	-1.34987	3.50883	-0.000181763	3176
393	TTCTGCTGTAACCAGTGTGGGGCACAGTTTactcagaaaggtaacctcctccgccacattaaaCTG	46F_47C_49N_50Q_52G_53A_54Q_55F_67L_	WT	MUT	WT	WT	WT	WT	MUT	WT	WT	-1.59421	2.85266	-0.000969981	4296	-2.01055	8.25748	0	4756.5	-2.49539	6.1302	0	4699.5	-1.77566	5.72587	0	4732.5	-0.816151	2.84339	-0.000507226	7579	-0.379013	1.30961	-0.00827332	8016	-1.49403	4.61199	-1.29771e-05	7207	-1.41068	2.43646	-0.00224642	5408
394	TTCTGCTGTAACCAGTGTGGGGCAAGATTTactcagaaaggtaacctcctccgccacattaaaCTG	46F_47C_49N_50Q_52G_53A_54R_55F_67L_	WT	MUT	WT	WT	WT	WT	MUT	WT	WT	-0.721658	1.39266	-0.0129541	7054	-0.91535	4.03219	-3.57794e-05	7209	-1.53239	5.8678	0	4699.5	-1.7493	6.30684	0	4732.5	-0.792774	2.97914	-0.000361702	7527	-1.63504	5.6967	0	4976.5	-1.3351	4.95152	-5.79828e-06	7038	-1.57636	2.37566	-0.00288827	5673
395	TTCTGCTGTAACCAGTGTGGGGCAAGCTTTactcagaaaggtaacctcctccgccacattaaaCTG	46F_47C_49N_50Q_52G_53A_54S_55F_67L_	WT	MUT	WT	WT	WT	WT	WT	WT	WT	-0.195039	0.561205	-0.0271998	8145	-1.53142	6.12572	0	4756.5	-1.4294	5.70095	0	4699.5	-1.07417	4.49209	-1.39953e-05	7270	-1.007	4.63654	-8.74682e-06	6932	-0.445043	2.09378	-0.00156415	7732	-1.92239	5.81169	0	4683	-1.1218	1.54129	-0.014217	7228
396	TTCTGTTGTAACCAGTGTGGGGCAACTTTTactcagaaaggtaacctcctccgccacattaaaCTG	46F_47C_49N_50Q_52G_53A_54T_55F_67L_	WT	MUT	WT	WT	WT	WT	MUT	WT	WT	-0.879806	1.56295	-0.0105998	6792	-0.966878	3.96269	-4.61926e-05	7242	-1.81151	6.70848	0	4699.5	-1.25247	4.7682	-1.08789e-05	7232	-1.11875	3.12876	-0.000359673	7526	-0.278977	0.874129	-0.0173779	8271	-1.38545	5.07624	-6.01698e-06	7046	-1.00473	2.11793	-0.00333771	5805
397	TTCTGCTGTAACCAGTGTGGGGCAGTGTTTactcagaaaggtaacctcctccgccacattaaaCTG	46F_47C_49N_50Q_52G_53A_54V_55F_67L_	WT	MUT	WT	WT	WT	WT	MUT	WT	WT	0.0534502	0.349411	0.0186761	2504	-1.72262	8.53733	0	4756.5	-2.25661	9.35485	0	4699.5	-1.01223	5.04935	-4.39609e-06	7057	-1.67206	6.52679	0	4674	-0.11013	0.550213	-0.0158251	8242	-1.96225	7.61624	0	4683	-0.994033	2.55452	-0.00120614	4765
398	TTCTGCTGTAACCAGTGTGGGGCATGGTTTactcagaaaggtaacctcctccgccacattaaaCTG	46F_47C_49N_50Q_52G_53A_54W_55F_67L_	WT	MUT	WT	WT	WT	WT	MUT	WT	WT	0.721557	2.44518	1.76434	960	-1.81145	9.3115	0	4756.5	-1.59909	5.16825	-6.94479e-06	7122	-1.75875	8.20116	0	4732.5	-2.13058	8.01181	0	4674	-1.49424	6.24782	0	4976.5	-1.98797	6.64149	0	4683	0.00395269	0.306088	0.00120987	2323
399	TTCTGCTGTAATCAGTGTGGGGCATACTTTactcagaaaggtaacctcctccgccacattaaaCTG	46F_47C_49N_50Q_52G_53A_54Y_55F_67L_	WT	MUT	WT	WT	WT	WT	MUT	WT	WT	0.156776	0.479923	0.0752405	2264	-1.86316	7.36549	0	4756.5	-1.79757	7.04854	0	4699.5	-1.62778	7.0229	0	4732.5	-1.64176	6.02076	0	4674	-1.30737	5.59573	0	4976.5	-2.3264	6.63818	0	4683	-1.41535	1.40198	-0.0248555	7911
400	TTCTGCTGTAACGTTTGTGGGGCAGCCTTTactcagaaaggtaacctcctccgccacattaaaCTG	46F_47C_49N_50V_52G_53A_54A_55F_67L_	WT	MUT	WT	MUT	WT	WT	MUT	WT	WT	-1.38855	2.27394	-0.00321673	5491	0.447389	1.76253	0.788538	2251	0.855007	3.70472	3.16756	1747	1.51583	5.46421	8.28284	1391	0.638958	2.61532	1.67108	2015	0.91761	3.60319	3.30632	2084	0.945299	4.08438	3.86096	1765	-0.480784	1.10473	-0.0170859	7465
401	TTCTGTTGTAATGTGTGTGGGGCATGTTTTactcagaaaggtaacctcctccgccacattaaaCTG	46F_47C_49N_50V_52G_53A_54C_55F_67L_	WT	MUT	WT	MUT	WT	WT	MUT	WT	WT	0.0810314	0.406581	0.0329458	2429	0.164933	0.76797	0.126663	2554	-0.145866	0.698449	-0.0141549	8216	0.529757	2.28355	1.20973	2021	0.197582	0.944622	0.18664	2424	1.95937	8.53125	16.7159	737	0.405624	2.27573	0.923091	2105	-0.539335	1.15269	-0.0170889	7466
402	TTCTGTTGTAATGTGTGTGGGGCAGACTTTactcagaaaggtaacctcctccgccacattaaaCTG	46F_47C_49N_50V_52G_53A_54D_55F_67L_	WT	MUT	WT	MUT	WT	WT	MUT	WT	WT	-1.03235	3.29976	-0.000224228	3222	-1.33532	7.70628	0	4756.5	-1.92111	8.78707	0	4699.5	-1.60593	7.78486	0	4732.5	-1.14678	6.23009	0	4674	-1.06604	5.70336	0	4976.5	-1.62233	6.07649	0	4683	-0.865344	1.94006	-0.0043393	6051
403	TTCTGTTGTAACGTGTGTGGGGCAGAGTTTactcagaaaggtaacctcctccgccacattaaaCTG	46F_47C_49N_50V_52G_53A_54E_55F_67L_	WT	MUT	WT	MUT	WT	WT	MUT	WT	WT	-1.57384	2.65942	-0.00149853	4708	-0.874076	4.32923	-1.89808e-05	7109	-1.82079	7.06718	0	4699.5	-0.894824	3.69405	-7.77312e-05	7492	-1.67223	3.61099	-0.000174318	7424	-0.604518	2.39814	-0.00105226	7686	-0.967653	3.39188	-0.000172336	7553	-1.22629	2.28823	-0.00274983	5617
404	TTCTGCTGTAACGTATGTGGGGCATTTTTTactcagaaaggtaacctcctccgccacattaaaCTG	46F_47C_49N_50V_52G_53A_54F_55F_67L_	WT	MUT	WT	MUT	WT	WT	MUT	WT	WT	-0.0172219	0.338471	-0.0045907	5857	-1.71342	8.92559	0	4756.5	-1.79347	7.32929	0	4699.5	-1.79166	7.0783	0	4732.5	-1.52014	7.77027	0	4674	-0.349169	1.96617	-0.00164817	7738	-1.66141	7.92456	0	4683	-0.158189	0.712893	-0.0147904	7282
405	TTCTGTTGTAACGTGTGTGGGGCAGGGTTTactcagaaaggtaacctcctccgccacattaaaCTG	46F_47C_49N_50V_52G_53A_54G_55F_67L_	WT	MUT	WT	MUT	WT	WT	MUT	WT	WT	-0.224243	0.747414	-0.0191949	7675	-0.412405	1.88864	-0.00232912	7785	0.409381	1.63933	0.671111	2061	0.173177	0.79215	0.137182	2319	-0.656273	3.16864	-0.000193877	7438	0.277957	1.05766	0.293986	2828	-0.317729	1.57953	-0.00368191	7936	-0.275774	0.679895	-0.0280773	8026
406	TTCTGTTGTAATGTGTGTGGGGCACATTTTactcagaaaggtaacctcctccgccacattaaaCTG	46F_47C_49N_50V_52G_53A_54H_55F_67L_	WT	MUT	WT	MUT	WT	WT	MUT	WT	WT	-0.0947403	0.45781	-0.0176292	7541	-0.891916	4.82065	-7.74716e-06	6957	-1.17318	6.35462	0	4699.5	-1.1639	6.0531	0	4732.5	-0.504057	2.55253	-0.000613806	7600	-0.306583	1.53389	-0.00395265	7871	-1.18559	5.76749	0	4683	-0.905235	2.4353	-0.00144547	4950
407	TTCTGCTGTAATGTGTGTGGGGCAATATTTactcagaaaggtaacctcctccgccacattaaaCTG	46F_47C_49N_50V_52G_53A_54I_55F_67L_	WT	MUT	WT	MUT	WT	WT	MUT	WT	WT	-0.0473911	0.39126	-0.0107274	6807	-0.210206	0.980718	-0.0100802	8062	-0.872336	5.10097	-3.78853e-06	6973	-0.15088	0.771985	-0.0121346	8142	-0.345675	1.88197	-0.00198267	7790	1.28573	7.06444	9.08295	1383	-0.605095	4.13308	-1.83959e-05	7273	0.187813	0.860121	0.161542	1874
408	TTCTGTTGTAACGTTTGTGGGGCAAAGTTTactcagaaaggtaacctcctccgccacattaaaCTG	46F_47C_49N_50V_52G_53A_54K_55F_67L_	WT	MUT	WT	MUT	WT	WT	MUT	WT	WT	-0.877037	2.32554	-0.00180589	4887	0.409758	2.00541	0.821731	2243	0.26753	1.19533	0.319786	2173	-0.501426	2.41549	-0.000837833	7749	0.123651	0.672784	0.0831903	2517	-1.32753	6.90452	0	4976.5	0.0643228	0.486316	0.0312812	2411	-1.29312	2.28796	-0.00289968	5679
409	TTCTGCTGTAATGTTTGTGGGGCACTGTTTactcagaaaggtaacctcctccgccacattaaaCTG	46F_47C_49N_50V_52G_53A_54L_55F_67L_	WT	MUT	WT	MUT	WT	WT	MUT	WT	WT	-0.667097	1.98619	-0.00300541	5418	-1.09987	6.16524	0	4756.5	-2.41374	9.361	0	4699.5	-1.73789	8.13767	0	4732.5	-1.00146	5.19798	-4.34929e-06	6746	0.376537	1.56753	0.590232	2679	-1.49243	6.96086	0	4683	-0.980552	2.53949	-0.00123248	4781
410	TTCTGTTGTAACGTTTGTGGGGCAATGTTTactcagaaaggtaacctcctccgccacattaaaCTG	46F_47C_49N_50V_52G_53A_54M_55F_67L_	WT	MUT	WT	MUT	WT	WT	MUT	WT	WT	-0.191437	0.878145	-0.011807	6938	-0.557724	2.83905	-0.000351469	7543	-0.92845	5.48401	0	4699.5	-0.516433	2.72818	-0.000419803	7676	-0.637319	3.64797	-6.08992e-05	7257	0.563356	3.33442	1.87846	2326	-0.901713	5.24014	-3.91611e-06	6935	-0.230037	0.56647	-0.0316257	8121
411	TTCTGCTGTAATGTGTGTGGGGCAAACTTTactcagaaaggtaacctcctccgccacattaaaCTG	46F_47C_49N_50V_52G_53A_54N_55F_67L_	WT	MUT	WT	MUT	WT	WT	MUT	WT	WT	-0.717611	2.18512	-0.00204178	5015	-0.385965	1.79574	-0.00270364	7802	-0.697798	3.7376	-5.45539e-05	7379	-0.0904882	0.534706	-0.0135669	8194	0.127525	0.719854	0.0917992	2507	0.804175	4.66847	3.75427	2019	-0.408401	2.65835	-0.000390636	7671	-0.908462	1.97017	-0.00424831	6025
412	TTCTGTTGTAACGTGTGTGGGGCACCTTTTactcagaaaggtaacctcctccgccacattaaaCTG	46F_47C_49N_50V_52G_53A_54P_55F_67L_	WT	MUT	WT	MUT	WT	WT	MUT	WT	WT	0.0742684	0.449747	0.033402	2426	0.263268	1.18674	0.31243	2445	1.29785	6.57899	8.53857	1417	0.389353	1.76188	0.685993	2118	0.241406	1.1294	0.272643	2372	-0.00676193	0.315505	-0.00194082	7764	0.685926	4.16912	2.85971	1866	0.115044	0.531431	0.061138	2079
413	TTCTGTTGTAATGTCTGTGGGGCACAGTTTactcagaaaggtaacctcctccgccacattaaaCTG	46F_47C_49N_50V_52G_53A_54Q_55F_67L_	WT	MUT	WT	MUT	WT	WT	MUT	WT	WT	-1.25761	2.51445	-0.00167385	4809	-0.134079	0.659199	-0.0144066	8215	-0.128293	0.62718	-0.0149947	8240	0.689351	3.5753	2.46464	1872	0.186974	0.890691	0.166537	2445	1.34951	6.50826	8.78298	1415	0.109968	0.595731	0.0655111	2377	-0.284195	0.748629	-0.0242516	7880
414	TTCTGTTGTAATGTGTGTGGGGCACGGTTTactcagaaaggtaacctcctccgccacattaaaCTG	46F_47C_49N_50V_52G_53A_54R_55F_67L_	WT	MUT	WT	MUT	WT	WT	MUT	WT	WT	-0.341554	0.926172	-0.0187146	7638	0.714722	3.36745	2.40679	1949	0.197959	0.702152	0.138997	2258	-0.227168	0.889242	-0.0136316	8196	0.615559	2.29617	1.41343	2065	-0.0573066	0.399234	-0.0126641	8152	0.595374	2.4403	1.45289	2038	-1.13709	1.9528	-0.00553715	6263
415	TTCTGCTGTAACGTTTGTGGGGCATCTTTTactcagaaaggtaacctcctccgccacattaaaCTG	46F_47C_49N_50V_52G_53A_54S_55F_67L_	WT	MUT	WT	MUT	WT	WT	WT	WT	WT	-1.23424	2.62617	-0.00127189	4560	0.320199	1.48386	0.475131	2368	0.743226	3.62613	2.69503	1784	1.02537	5.11875	5.24862	1594	0.368856	1.43087	0.527786	2274	0.990073	4.53823	4.49318	1917	0.453931	2.26917	1.03005	2086	-0.779262	1.3286	-0.0162637	7395
416	TTCTGTTGTAATGTGTGTGGGGCAACCTTTactcagaaaggtaacctcctccgccacattaaaCTG	46F_47C_49N_50V_52G_53A_54T_55F_67L_	WT	MUT	WT	MUT	WT	WT	MUT	WT	WT	-1.45581	2.51138	-0.00195034	4959	0.254004	1.12267	0.285163	2456	-1.06525	5.55357	0	4699.5	0.585309	2.37525	1.39026	1993	0.182523	0.747803	0.136491	2468	1.43079	6.27986	8.98513	1393	-0.0300151	0.377931	-0.00707513	8057	-1.08771	2.06851	-0.00405151	5984
417	TTCTGCTGTAATGTCTGTGGGGCAGTTTTTactcagaaaggtaacctcctccgccacattaaaCTG	46F_47C_49N_50V_52G_53A_54V_55F_67L_	WT	MUT	WT	MUT	WT	WT	MUT	WT	WT	-0.354993	0.894899	-0.0210067	7808	-0.139225	0.630506	-0.0161301	8269	-1.07034	5.43591	0	4699.5	-0.119869	0.552268	-0.0171282	8280	-0.196367	0.935879	-0.0105063	8092	1.49442	6.23422	9.31657	1363	-0.182245	0.912361	-0.0103303	8138	0.149933	0.486383	0.0729246	2051
418	TTCTGCTGTAACGTGTGTGGGGCATGGTTTactcagaaaggtaacctcctccgccacattaaaCTG	46F_47C_49N_50V_52G_53A_54W_55F_67L_	WT	MUT	WT	MUT	WT	WT	MUT	WT	WT	0.446277	1.20649	0.538428	1567	-1.33651	6.4077	0	4756.5	-1.92214	7.97041	0	4699.5	-1.59793	6.44573	0	4732.5	-1.11329	3.55027	-0.000135398	7385	-1.2733	4.09544	-4.42406e-05	7259	-1.43014	5.81736	0	4683	-0.73337	1.87254	-0.00429996	6041
419	TTCTGCTGTAATGTGTGTGGGGCATACTTTactcagaaaggtaacctcctccgccacattaaaCTG	46F_47C_49N_50V_52G_53A_54Y_55F_67L_	WT	MUT	WT	MUT	WT	WT	MUT	WT	WT	0.290682	0.935654	0.271978	1816	-0.748815	3.35997	-0.000143122	7401	-1.06557	5.95995	0	4699.5	-0.984255	4.93847	-4.27459e-06	7038	-0.846335	3.78368	-5.88141e-05	7252	-0.264036	1.27189	-0.00630138	7954	-1.20674	5.05984	-5.24085e-06	7002	-0.649506	1.33686	-0.0132953	7150
420	TTCTGCTGTCCTATCTGTGGGGCAGCCTTTactcagaaaggtaacctcctccgccacattaaaCTG	46F_47C_49P_50I_52G_53A_54A_55F_67L_	WT	MUT	MUT	MUT	WT	WT	MUT	WT	WT	0.262415	1.13056	0.296677	1788	2.20946	8.93588	19.7435	678	3.33595	11.3785	37.9582	267	2.4439	9.74347	23.812	690	2.29593	8.90749	20.451	583	2.4835	8.76782	21.7749	389	2.84301	8.70726	24.7549	549	1.31255	2.40512	3.15685	752
421	TTCTGTTGTCCAATTTGTGGGGCATGCTTTactcagaaaggtaacctcctccgccacattaaaCTG	46F_47C_49P_50I_52G_53A_54C_55F_67L_	WT	MUT	MUT	MUT	WT	WT	MUT	WT	WT	0.175317	0.576525	0.101074	2192	2.10566	10.1635	21.401	612	2.52379	10.7466	27.1222	667	1.72223	8.31386	14.3184	1082	1.97434	8.41829	16.6206	740	2.82269	9.69446	27.3645	136	2.22544	6.80863	15.1522	1023	1.28764	2.60917	3.35968	717
422	TTCTGCTGTCCAATATGTGGGGCAGACTTTactcagaaaggtaacctcctccgccacattaaaCTG	46F_47C_49P_50I_52G_53A_54D_55F_67L_	WT	MUT	MUT	MUT	WT	WT	MUT	WT	WT	-0.0683211	0.372327	-0.0163837	7413	1.60144	7.31168	11.7092	1069	1.61092	6.89891	11.1136	1290	0.452383	1.73888	0.786639	2096	1.35097	6.07792	8.21108	1285	1.77057	6.83899	12.1089	1083	1.10204	4.17125	4.59687	1716	0.464539	0.924782	0.429597	1592
423	TTCTGCTGTCCCATCTGTGGGGCAGAGTTTactcagaaaggtaacctcctccgccacattaaaCTG	46F_47C_49P_50I_52G_53A_54E_55F_67L_	WT	MUT	MUT	MUT	WT	WT	MUT	WT	WT	-0.714986	1.62015	-0.00753687	6381	1.69732	7.38765	12.5392	1019	1.92652	8.34511	16.077	1080	1.03839	4.28959	4.45427	1669	1.34911	5.97935	8.06679	1296	1.46749	5.21307	7.65015	1541	1.36477	5.19101	7.08455	1534	-0.247259	0.576672	-0.0330689	8157
424	TTCTGTTGTCCTATTTGTGGGGCATTTTTTactcagaaaggtaacctcctccgccacattaaaCTG	46F_47C_49P_50I_52G_53A_54F_55F_67L_	WT	MUT	MUT	MUT	WT	WT	MUT	WT	WT	0.646421	2.10414	1.36016	1110	0.347446	1.41474	0.491547	2359	0.385085	1.48145	0.570482	2090	-0.324717	1.41182	-0.00557185	7989	-0.136207	0.674874	-0.0140496	8218	1.5377	5.07584	7.80514	1519	-0.00836801	0.31981	-0.00236839	7879	0.443088	1.34028	0.593863	1491
425	TTCTGCTGTCCTATTTGTGGGGCAGGCTTTactcagaaaggtaacctcctccgccacattaaaCTG	46F_47C_49P_50I_52G_53A_54G_55F_67L_	WT	MUT	MUT	MUT	WT	WT	MUT	WT	WT	-0.543567	1.34958	-0.0107978	6817	1.35843	7.14875	9.71109	1223	3.14018	12.3047	38.639	247	1.6429	8.15937	13.405	1117	1.3231	6.81967	9.02312	1210	1.8547	9.12556	16.9252	721	1.91836	8.88629	17.0471	934	0.971927	3.86322	3.75476	671
426	TTCTGCTGTCCCATCTGTGGGGCACACTTTactcagaaaggtaacctcctccgccacattaaaCTG	46F_47C_49P_50I_52G_53A_54H_55F_67L_	WT	MUT	MUT	MUT	WT	WT	MUT	WT	WT	-0.313668	0.81124	-0.0228525	7936	1.23617	6.46033	7.9861	1369	1.94157	9.65279	18.7416	979	0.31339	1.46765	0.459948	2186	1.40666	7.15446	10.0639	1131	1.84952	8.24648	15.252	848	0.948555	6.23573	5.91493	1622	0.304983	0.886023	0.270222	1742
427	TTCTGTTGTCCTATTTGTGGGGCAATTTTTactcagaaaggtaacctcctccgccacattaaaCTG	46F_47C_49P_50I_52G_53A_54I_55F_67L_	WT	MUT	MUT	MUT	WT	WT	MUT	WT	WT	0.582591	2.34834	1.36813	1106	1.71988	7.91353	13.6103	948	1.00515	4.70961	4.73386	1637	0.89314	4.00988	3.58139	1754	1.39925	6.05865	8.47759	1265	2.67393	9.61816	25.7183	195	1.24558	4.95413	6.17078	1601	1.08613	2.4529	2.66416	841
428	TTCTGTTGTCCAATTTGTGGGGCAAAATTTactcagaaaggtaacctcctccgccacattaaaCTG	46F_47C_49P_50I_52G_53A_54K_55F_67L_	WT	MUT	MUT	MUT	WT	WT	MUT	WT	WT	-0.584504	1.37352	-0.0109741	6845	2.09312	9.62542	20.1472	657	2.64598	11.0483	29.2335	584	1.40318	7.26804	10.1984	1287	1.89192	9.47496	17.9259	683	0.121756	0.650781	0.0792366	2999	2.05076	8.86857	18.1873	881	0.11082	0.594534	0.0658863	2068
429	TTCTGTTGTCCTATTTGTGGGGCATTGTTTactcagaaaggtaacctcctccgccacattaaaCTG	46F_47C_49P_50I_52G_53A_54L_55F_67L_	WT	MUT	MUT	MUT	WT	WT	MUT	WT	WT	-0.147962	0.49905	-0.0244919	8035	0.834708	3.80005	3.17193	1840	-0.338685	1.51309	-0.00458336	7911	-0.350131	1.39245	-0.00628819	8019	0.758118	3.56146	2.7	1852	2.05187	7.92874	16.2688	773	0.288733	1.34707	0.388943	2223	-0.2563	0.529869	-0.0389423	8237
430	TTCTGCTGTCCCATCTGTGGGGCAATGTTTactcagaaaggtaacctcctccgccacattaaaCTG	46F_47C_49P_50I_52G_53A_54M_55F_67L_	WT	MUT	MUT	MUT	WT	WT	MUT	WT	WT	0.105967	0.578166	0.0612662	2302	1.2329	6.65459	8.20445	1344	1.60233	8.54176	13.6867	1177	0.902872	4.93821	4.45857	1668	1.25989	6.59474	8.30862	1274	2.22396	10.0823	22.4227	355	1.25721	5.99598	7.53819	1504	0.851901	2.41256	2.05526	984
431	TTCTGTTGTCCCATCTGTGGGGCAAATTTTactcagaaaggtaacctcctccgccacattaaaCTG	46F_47C_49P_50I_52G_53A_54N_55F_67L_	WT	MUT	MUT	MUT	WT	WT	MUT	WT	WT	-0.0674765	0.467386	-0.0122161	6985	2.22069	10.3077	22.8903	566	2.06597	9.99654	20.6525	919	1.57679	8.15766	12.8629	1147	2.1398	9.80402	20.9787	561	2.32739	10.6621	24.8149	240	2.15559	9.57669	20.6434	761	1.15691	4.83929	5.59862	489
432	TTCTGCTGTCCGATCTGTGGGGCACCTTTTactcagaaaggtaacctcctccgccacattaaaCTG	46F_47C_49P_50I_52G_53A_54P_55F_67L_	WT	MUT	MUT	MUT	WT	WT	MUT	WT	WT	1.12073	2.32992	2.61121	766	2.66762	10.9639	29.2474	368	3.6456	11.9704	43.6394	106	2.68298	10.3783	27.8448	579	2.55589	10.0144	25.5957	394	2.16068	8.71695	18.8345	604	3.16266	9.30413	29.4258	329	1.62861	5.1327	8.35915	289
433	TTCTGCTGTCCTATTTGTGGGGCACAATTTactcagaaaggtaacctcctccgccacattaaaCTG	46F_47C_49P_50I_52G_53A_54Q_55F_67L_	WT	MUT	MUT	MUT	WT	WT	MUT	WT	WT	0.436392	1.34319	0.586159	1529	1.92646	9.09667	17.5244	778	2.38609	9.80549	23.3968	811	1.97317	8.96233	17.6842	927	2.21385	8.35478	18.4963	658	2.86677	8.93412	25.612	202	2.65574	8.31468	22.0817	689	1.06113	3.09291	3.28197	730
434	TTCTGCTGTCCCATTTGTGGGGCACGCTTTactcagaaaggtaacctcctccgccacattaaaCTG	46F_47C_49P_50I_52G_53A_54R_55F_67L_	WT	MUT	MUT	MUT	WT	WT	MUT	WT	WT	0.0498644	0.402524	0.0200716	2497	2.54609	11.0314	28.087	406	2.53262	11.425	28.935	599	1.85738	7.97241	14.8078	1056	2.2084	9.38188	20.7189	574	1.79731	7.90483	14.2074	926	2.7465	9.30442	25.5546	512	0.826145	3.24409	2.68009	838
435	TTCTGTTGTCCAATTTGTGGGGCATCCTTTactcagaaaggtaacctcctccgccacattaaaCTG	46F_47C_49P_50I_52G_53A_54S_55F_67L_	WT	MUT	MUT	MUT	WT	WT	WT	WT	WT	-0.24706	0.873999	-0.0153947	7317	2.37006	10.4412	24.7463	508	3.31574	11.9544	39.6376	209	2.59341	9.98674	25.8997	638	2.16467	8.80391	19.0576	640	2.43552	8.72823	21.2578	431	2.71036	8.8501	23.987	586	1.21576	4.02533	4.89382	549
436	TTCTGCTGTCCTATCTGTGGGGCAACCTTTactcagaaaggtaacctcctccgccacattaaaCTG	46F_47C_49P_50I_52G_53A_54T_55F_67L_	WT	MUT	MUT	MUT	WT	WT	MUT	WT	WT	-0.0318436	0.330599	-0.00870431	6549	2.08877	8.96389	18.7235	729	1.51218	7.48489	11.3185	1275	1.71756	8.26017	14.1874	1086	1.77766	8.23604	14.6409	837	2.36342	9.49584	22.4427	353	1.82315	8.29999	15.1321	1024	0.803799	2.8372	2.28054	916
437	TTCTGCTGTCCTATATGTGGGGCAGTGTTTactcagaaaggtaacctcctccgccacattaaaCTG	46F_47C_49P_50I_52G_53A_54V_55F_67L_	WT	MUT	MUT	MUT	WT	WT	MUT	WT	WT	0.500114	2.2429	1.12171	1217	2.06213	9.62577	19.8495	669	1.36624	7.17811	9.80701	1346	1.46979	7.66326	11.2634	1230	1.96627	9.83693	19.342	620	2.68044	12.1184	32.4825	36	1.91147	10.0226	19.1578	834	1.24786	4.36736	5.44984	507
438	TTCTGTTGTCCCATATGTGGGGCATGGTTTactcagaaaggtaacctcctccgccacattaaaCTG	46F_47C_49P_50I_52G_53A_54W_55F_67L_	WT	MUT	MUT	MUT	WT	WT	MUT	WT	WT	1.11043	3.89698	4.32733	495	0.146407	0.720196	0.105442	2574	0.217195	0.938698	0.20388	2223	-0.00298929	0.307206	-0.000881662	7757	0.00481464	0.311936	0.00150186	2657	1.02218	4.35254	4.44908	1921	0.202733	0.897223	0.181897	2301	0.620017	2.41066	1.49465	1131
439	TTCTGTTGTCCAATTTGTGGGGCATACTTTactcagaaaggtaacctcctccgccacattaaaCTG	46F_47C_49P_50I_52G_53A_54Y_55F_67L_	WT	MUT	MUT	MUT	WT	WT	MUT	WT	WT	1.03761	3.68027	3.81868	568	1.42244	7.22095	10.2713	1174	1.3798	6.32917	8.73297	1405	0.862843	4.16793	3.59627	1753	1.04372	4.53361	4.73182	1586	1.51645	5.80019	8.79568	1414	1.194	5.6384	6.73226	1561	0.911182	2.67894	2.441	879
440	TTCTGTTGTCCTCAATGTGGGGCAGCGTTTactcagaaaggtaacctcctccgccacattaaaCTG	46F_47C_49P_50Q_52G_53A_54A_55F_67L_	WT	MUT	MUT	WT	WT	WT	MUT	WT	WT	-0.45563	1.61071	-0.00491041	5913	-0.349856	1.65242	-0.00342041	7841	0.60783	2.73917	1.66495	1907	-0.555434	2.80582	-0.0003766	7667	0.269859	1.2875	0.347444	2334	1.24522	6.03617	7.51635	1562	-0.943091	4.0829	-3.27676e-05	7346	-0.867263	2.91966	-0.000452248	3869
441	TTCTGCTGTCCGCAGTGTGGGGCATGCTTTactcagaaaggtaacctcctccgccacattaaaCTG	46F_47C_49P_50Q_52G_53A_54C_55F_67L_	WT	MUT	MUT	WT	WT	WT	MUT	WT	WT	-0.518914	1.20458	-0.0145277	7227	-0.433158	1.91991	-0.00227488	7780	-0.600685	3.18997	-0.000169623	7495	-0.940707	4.75587	-8.17096e-06	7191	-0.167123	0.906368	-0.00961388	8067	2.01503	9.36534	18.8715	601	-0.949759	4.59798	-1.23744e-05	7198	0.0801933	0.412952	0.0331159	2163
442	TTCTGCTGTCCCCAGTGTGGGGCAGACTTTactcagaaaggtaacctcctccgccacattaaaCTG	46F_47C_49P_50Q_52G_53A_54D_55F_67L_	WT	MUT	MUT	WT	WT	WT	MUT	WT	WT	-1.19203	1.42612	-0.0197814	7717	-2.31525	7.20947	0	4756.5	-2.84411	6.9846	0	4699.5	-2.90615	7.38183	0	4732.5	-2.52855	5.10476	-1.09814e-05	6968	-1.61492	4.09798	-5.61105e-05	7290	-3.11254	5.284	-1.35177e-05	7213	-1.48565	1.7708	-0.01103	6910
443	TTCTGCTGTCCTCAATGTGGGGCAGAATTTactcagaaaggtaacctcctccgccacattaaaCTG	46F_47C_49P_50Q_52G_53A_54E_55F_67L_	WT	MUT	MUT	WT	WT	WT	MUT	WT	WT	-1.8716	3.59263	-0.000211362	3191	-2.30571	10.1662	0	4756.5	-2.28133	5.73051	0	4699.5	-1.77536	7.75119	0	4732.5	-1.88313	7.33628	0	4674	-1.25623	6.11875	0	4976.5	-1.78125	6.28842	0	4683	-2.24869	3.81824	-0.0001465	3055
444	TTCTGCTGTCCACAATGTGGGGCATTTTTTactcagaaaggtaacctcctccgccacattaaaCTG	46F_47C_49P_50Q_52G_53A_54F_55F_67L_	WT	MUT	MUT	WT	WT	WT	MUT	WT	WT	0.0128431	0.320817	0.00412029	2625	-1.85216	7.90028	0	4756.5	-1.93938	7.92871	0	4699.5	-2.08069	8.33166	0	4732.5	-1.54436	6.4021	0	4674	-0.484137	2.21537	-0.00128439	7711	-2.3879	7.53664	0	4683	-0.764775	1.97135	-0.00356631	5863
445	TTCTGTTGTCCTCAATGTGGGGCAGGCTTTactcagaaaggtaacctcctccgccacattaaaCTG	46F_47C_49P_50Q_52G_53A_54G_55F_67L_	WT	MUT	MUT	WT	WT	WT	MUT	WT	WT	-0.820895	2.67629	-0.000753032	4071	-1.00106	4.85959	-4.34757e-06	6853	0.165426	0.808493	0.133746	2264	-0.824344	4.37551	-1.43206e-05	7271	-0.930889	4.85304	-4.04282e-06	6719	-0.0440063	0.414539	-0.00929083	8039	-1.06696	5.16656	-4.63379e-06	6970	-1.42421	2.69495	-0.00125069	4797
446	TTCTGCTGTCCACAGTGTGGGGCACACTTTactcagaaaggtaacctcctccgccacattaaaCTG	46F_47C_49P_50Q_52G_53A_54H_55F_67L_	WT	MUT	MUT	WT	WT	WT	MUT	WT	WT	-0.126866	0.41516	-0.0267352	8123	-1.4167	6.84476	0	4756.5	-1.45503	7.36863	0	4699.5	-1.90711	7.10855	0	4732.5	-1.24181	5.8389	0	4674	-0.412213	1.80181	-0.00284749	7831	-2.18962	6.68244	0	4683	-1.30314	2.51086	-0.00174581	5145
447	TTCTGCTGTCCACAATGTGGGGCAATTTTTactcagaaaggtaacctcctccgccacattaaaCTG	46F_47C_49P_50Q_52G_53A_54I_55F_67L_	WT	MUT	MUT	WT	WT	WT	MUT	WT	WT	-0.0875636	0.489777	-0.014877	7266	-0.966714	5.45981	0	4756.5	-1.6451	8.18302	0	4699.5	-1.5711	7.42563	0	4732.5	-1.16769	5.36234	0	4674	0.77303	3.83678	2.96595	2135	-1.84157	8.07475	0	4683	-0.262751	0.685269	-0.0263812	7966
448	TTCTGTTGTCCTCAGTGTGGGGCAAAATTTactcagaaaggtaacctcctccgccacattaaaCTG	46F_47C_49P_50Q_52G_53A_54K_55F_67L_	WT	MUT	MUT	WT	WT	WT	MUT	WT	WT	-1.57283	3.34376	-0.000307451	3409	-0.197307	0.877195	-0.0121977	8123	0.12477	0.561711	0.0700844	2328	-1.42134	5.13365	-6.17282e-06	7145	-0.0302109	0.36177	-0.0074848	8003	-1.86935	8.27539	0	4976.5	-1.02657	3.15055	-0.000316653	7639	-1.5534	3.1627	-0.000465659	3897
449	TTCTGCTGTCCACAGTGTGGGGCACTATTTactcagaaaggtaacctcctccgccacattaaaCTG	46F_47C_49P_50Q_52G_53A_54L_55F_67L_	WT	MUT	MUT	WT	WT	WT	MUT	WT	WT	-0.274666	0.559374	-0.0384954	8326	-1.2575	5.95039	0	4756.5	-2.35177	8.13854	0	4699.5	-2.09561	7.7616	0	4732.5	-1.77471	4.65584	-1.54151e-05	7046	0.245424	0.955617	0.234532	2869	-1.964	6.00387	0	4683	-1.57571	2.52781	-0.00203546	5299
450	TTCTGTTGTCCACAGTGTGGGGCAATGTTTactcagaaaggtaacctcctccgccacattaaaCTG	46F_47C_49P_50Q_52G_53A_54M_55F_67L_	WT	MUT	MUT	WT	WT	WT	MUT	WT	WT	0.23089	0.892078	0.205972	1920	-0.935205	5.24667	-4.06156e-06	6829	-1.18183	5.85574	0	4699.5	-1.58259	7.20225	0	4732.5	-0.715894	3.25676	-0.000171047	7423	0.335182	1.77775	0.59587	2674	-1.69403	7.17287	0	4683	-1.18261	1.61678	-0.0125663	7075
451	TTCTGCTGTCCTCAGTGTGGGGCAAACTTTactcagaaaggtaacctcctccgccacattaaaCTG	46F_47C_49P_50Q_52G_53A_54N_55F_67L_	WT	MUT	MUT	WT	WT	WT	MUT	WT	WT	-0.181366	0.698818	-0.0175831	7536	-0.853257	4.33622	-1.85287e-05	7106	-0.811474	3.12223	-0.000264413	7543	-1.20967	5.80291	0	4732.5	-0.299985	1.28994	-0.00685962	7983	0.128045	0.585913	0.0750234	3005	-1.27857	5.62095	0	4683	-0.611471	1.67644	-0.00565511	6279
452	TTCTGTTGTCCTCAATGTGGGGCACCCTTTactcagaaaggtaacctcctccgccacattaaaCTG	46F_47C_49P_50Q_52G_53A_54P_55F_67L_	WT	MUT	MUT	WT	WT	WT	MUT	WT	WT	-1.28143	2.52778	-0.00165531	4802	-1.33472	7.20178	0	4756.5	-0.647454	3.28099	-0.000146255	7480	-1.6752	8.31343	0	4732.5	-1.15751	5.70848	0	4674	-1.914	8.87723	0	4976.5	-1.58383	7.01676	0	4683	-2.04546	3.99931	-8.88376e-05	2803
453	TTCTGCTGTCCACAGTGTGGGGCACAGTTTactcagaaaggtaacctcctccgccacattaaaCTG	46F_47C_49P_50Q_52G_53A_54Q_55F_67L_	WT	MUT	MUT	WT	WT	WT	MUT	WT	WT	-1.72484	3.17164	-0.000502058	3730	-0.927196	4.13498	-2.81883e-05	7161	-0.358209	1.46354	-0.00544415	7946	-1.12005	4.86893	-4.86435e-06	7103	0.0778291	0.510337	0.039719	2578	1.22785	5.98418	7.34767	1585	-0.986998	4.4706	-1.28596e-05	7205	-0.741118	1.7157	-0.00625301	6361
454	TTCTGCTGTCCACAATGTGGGGCAAGGTTTactcagaaaggtaacctcctccgccacattaaaCTG	46F_47C_49P_50Q_52G_53A_54R_55F_67L_	WT	MUT	MUT	WT	WT	WT	MUT	WT	WT	-0.513944	1.21986	-0.0138773	7170	0.243652	0.948423	0.231085	2488	0.023943	0.348518	0.00834458	2416	-0.444843	2.3012	-0.000968387	7766	0.524873	2.56764	1.34768	2078	0.224141	1.09913	0.24636	2859	0.22146	0.96936	0.214674	2286	-1.00643	1.63352	-0.0102823	6827
455	TTCTGCTGTCCTCAATGTGGGGCATCGTTTactcagaaaggtaacctcctccgccacattaaaCTG	46F_47C_49P_50Q_52G_53A_54S_55F_67L_	WT	MUT	MUT	WT	WT	WT	WT	WT	WT	-2.02853	3.71525	-0.000167402	3091	-0.542135	1.9293	-0.00278764	7807	0.0941572	0.489737	0.0461122	2358	-0.48322	1.93041	-0.00247833	7884	0.0425647	0.40829	0.0173787	2618	1.42049	6.25669	8.88756	1407	-0.300406	0.870375	-0.0188876	8283	-0.436369	1.43394	-0.00710957	6475
456	TTCTGTTGTCCCCAATGTGGGGCAACTTTTactcagaaaggtaacctcctccgccacattaaaCTG	46F_47C_49P_50Q_52G_53A_54T_55F_67L_	WT	MUT	MUT	WT	WT	WT	MUT	WT	WT	-1.26265	3.12409	-0.000411425	3594	-0.551285	2.66702	-0.000515307	7592	-1.18833	6.42133	0	4699.5	-1.24089	6.44124	0	4732.5	-0.143959	0.661942	-0.0153579	8251	1.48711	7.00697	10.4201	1258	-0.971004	4.59091	-1.26512e-05	7204	-1.0469	2.73377	-0.000841904	4441
457	TTCTGTTGTCCTCAATGTGGGGCAGTTTTTactcagaaaggtaacctcctccgccacattaaaCTG	46F_47C_49P_50Q_52G_53A_54V_55F_67L_	WT	MUT	MUT	WT	WT	WT	MUT	WT	WT	-0.329106	1.04606	-0.0134703	7113	-0.817141	4.32515	-1.77444e-05	7097	-1.38048	6.64271	0	4699.5	-1.26896	6.13226	0	4732.5	-0.46754	2.2058	-0.00126896	7708	1.28996	6.90532	8.90762	1405	-1.36536	6.27227	0	4683	-0.484922	1.26765	-0.0116887	6988
458	TTCTGCTGTCCTCAGTGTGGGGCATGGTTTactcagaaaggtaacctcctccgccacattaaaCTG	46F_47C_49P_50Q_52G_53A_54W_55F_67L_	WT	MUT	MUT	WT	WT	WT	MUT	WT	WT	0.551198	2.36366	1.30285	1138	-1.27126	6.7612	0	4756.5	-2.07841	9.40888	0	4699.5	-1.5424	7.3878	0	4732.5	-1.90396	6.6956	0	4674	-1.18917	5.06735	-5.16453e-06	6917	-2.02203	7.41783	0	4683	-0.273532	0.738475	-0.0239534	7865
459	TTCTGTTGTCCACAGTGTGGGGCATATTTTactcagaaaggtaacctcctccgccacattaaaCTG	46F_47C_49P_50Q_52G_53A_54Y_55F_67L_	WT	MUT	MUT	WT	WT	WT	MUT	WT	WT	0.0398355	0.359608	0.0143252	2536	-1.62768	8.0795	0	4756.5	-1.54783	7.52723	0	4699.5	-1.59868	6.41958	0	4732.5	-1.00287	3.70512	-8.71167e-05	7333	-0.590023	2.71566	-0.000492461	7568	-1.85374	6.23365	0	4683	-0.550466	1.11948	-0.0188835	7586
460	TTCTGTTGTCCTGTGTGTGGGGCAGCCTTTactcagaaaggtaacctcctccgccacattaaaCTG	46F_47C_49P_50V_52G_53A_54A_55F_67L_	WT	MUT	MUT	MUT	WT	WT	MUT	WT	WT	-0.0220889	0.326555	-0.00611689	6163	2.16306	9.7935	21.1839	616	3.15528	11.1257	35.1046	375	2.14306	9.59054	20.5531	811	2.01565	9.0914	18.3251	666	2.48349	10.2292	25.404	209	2.57789	8.6749	22.3629	676	1.05039	4.00097	4.20258	619
461	TTCTGCTGTCCCGTGTGTGGGGCATGTTTTactcagaaaggtaacctcctccgccacattaaaCTG	46F_47C_49P_50V_52G_53A_54C_55F_67L_	WT	MUT	MUT	MUT	WT	WT	MUT	WT	WT	-0.12572	0.731586	-0.0112048	6871	2.05777	8.6309	17.7604	765	2.37395	10.4709	24.8573	750	1.3898	6.84491	9.51307	1333	1.75779	8.87933	15.608	790	2.99032	10.9675	32.7963	33	1.98336	10.236	20.3016	773	1.22525	5.01926	6.14983	432
462	TTCTGTTGTCCAGTGTGTGGGGCAGATTTTactcagaaaggtaacctcctccgccacattaaaCTG	46F_47C_49P_50V_52G_53A_54D_55F_67L_	WT	MUT	MUT	MUT	WT	WT	MUT	WT	WT	-1.2635	3.36984	-0.000236004	3250	0.741245	3.8161	2.82867	1888	0.843728	4.47804	3.77825	1695	-0.366663	1.73764	-0.00294108	7907	0.615082	3.27599	2.015	1950	1.4472	7.21048	10.435	1255	0.509361	3.31595	1.68902	1999	-0.393232	0.835974	-0.026931	7988
463	TTCTGTTGTCCCGTTTGTGGGGCAGAGTTTactcagaaaggtaacctcctccgccacattaaaCTG	46F_47C_49P_50V_52G_53A_54E_55F_67L_	WT	MUT	MUT	MUT	WT	WT	MUT	WT	WT	-0.774573	1.72042	-0.00646668	6215	1.09165	5.4383	5.93673	1539	1.22947	5.9851	7.35851	1463	0.386782	1.21294	0.469142	2181	0.782708	3.51149	2.74847	1841	1.40329	5.28638	7.41832	1571	0.9239	4.5175	4.17371	1739	-0.526418	1.57478	-0.00616834	6351
464	TTCTGCTGTCCCGTTTGTGGGGCATTCTTTactcagaaaggtaacctcctccgccacattaaaCTG	46F_47C_49P_50V_52G_53A_54F_55F_67L_	WT	MUT	MUT	MUT	WT	WT	MUT	WT	WT	0.841691	3.67834	3.09602	685	-0.148428	0.739976	-0.0129483	8151	-0.109349	0.598582	-0.0137894	8199	-0.846934	4.14193	-2.57482e-05	7354	-0.241095	1.16113	-0.00748607	8004	1.39334	7.0066	9.7626	1332	-0.492754	2.96055	-0.00023553	7600	0.252748	1.01848	0.257418	1759
465	TTCTGCTGTCCTGTGTGTGGGGCAGGTTTTactcagaaaggtaacctcctccgccacattaaaCTG	46F_47C_49P_50V_52G_53A_54G_55F_67L_	WT	MUT	MUT	MUT	WT	WT	MUT	WT	WT	0.308815	0.776504	0.239796	1867	1.25707	6.1496	7.73046	1385	2.96027	11.5049	34.0575	415	1.21719	5.70739	6.94699	1457	1.25776	6.58675	8.28456	1279	1.80095	8.6006	15.4893	824	1.65279	6.79672	11.2336	1260	0.891523	3.509	3.12836	757
466	TTCTGCTGTCCTGTATGTGGGGCACATTTTactcagaaaggtaacctcctccgccacattaaaCTG	46F_47C_49P_50V_52G_53A_54H_55F_67L_	WT	MUT	MUT	MUT	WT	WT	MUT	WT	WT	-0.097514	0.471739	-0.0174362	7515	0.961057	5.07592	4.87824	1656	1.59243	8.25087	13.139	1204	0.0343218	0.376069	0.0129074	2434	1.00695	5.73189	5.77173	1491	1.64781	8.5185	14.0369	937	0.751858	5.12404	3.85255	1767	0.50761	2.17975	1.10646	1271
467	TTCTGCTGTCCCGTTTGTGGGGCAATTTTTactcagaaaggtaacctcctccgccacattaaaCTG	46F_47C_49P_50V_52G_53A_54I_55F_67L_	WT	MUT	MUT	MUT	WT	WT	MUT	WT	WT	0.74222	2.60553	1.93388	918	1.20842	5.93618	7.17339	1418	0.310825	1.46438	0.455164	2125	0.16229	0.80294	0.130309	2326	1.17978	5.95668	7.02754	1372	2.51759	9.92267	24.9812	229	0.726674	3.80137	2.76236	1878	0.636206	1.84143	1.17153	1247
468	TTCTGTTGTCCAGTTTGTGGGGCAAAGTTTactcagaaaggtaacctcctccgccacattaaaCTG	46F_47C_49P_50V_52G_53A_54K_55F_67L_	WT	MUT	MUT	MUT	WT	WT	MUT	WT	WT	-0.00341649	0.304913	-0.00101532	4349	1.89416	9.05735	17.156	793	2.45591	10.7998	26.5234	689	1.06038	4.82611	5.11754	1601	1.7701	8.54426	15.1242	810	-0.227906	0.853004	-0.0149604	8222	1.98682	8.75078	17.3862	915	0.239351	0.929777	0.222543	1791
469	TTCTGTTGTCCGGTCTGTGGGGCACTGTTTactcagaaaggtaacctcctccgccacattaaaCTG	46F_47C_49P_50V_52G_53A_54L_55F_67L_	WT	MUT	MUT	MUT	WT	WT	MUT	WT	WT	-0.043083	0.376492	-0.0102003	6742	0.487804	2.2687	1.10668	2172	-0.814977	4.32204	-1.76974e-05	7244	-0.591951	2.94615	-0.000290666	7638	0.372289	1.71285	0.637674	2245	2.17372	8.74809	19.0159	588	0.090367	0.599048	0.0541341	2391	-0.105284	0.552516	-0.0150339	7304
470	TTCTGTTGTCCAGTCTGTGGGGCAATGTTTactcagaaaggtaacctcctccgccacattaaaCTG	46F_47C_49P_50V_52G_53A_54M_55F_67L_	WT	MUT	MUT	MUT	WT	WT	MUT	WT	WT	0.0247008	0.344669	0.00851362	2577	1.18243	6.28791	7.43501	1400	1.36029	7.01725	9.5455	1353	0.643295	3.18152	2.04665	1916	0.96291	5.08847	4.89974	1567	2.18754	9.15446	20.0257	515	0.957458	5.44672	5.21501	1673	0.845591	3.13125	2.64776	846
471	TTCTGCTGTCCGGTGTGTGGGGCAAATTTTactcagaaaggtaacctcctccgccacattaaaCTG	46F_47C_49P_50V_52G_53A_54N_55F_67L_	WT	MUT	MUT	MUT	WT	WT	MUT	WT	WT	-0.678911	1.46934	-0.0101809	6741	1.78526	7.80046	13.9258	932	1.81133	8.25593	14.9542	1112	1.09351	5.26939	5.76214	1547	1.92413	7.15325	13.7638	891	2.32332	8.34688	19.3925	561	1.64172	7.53808	12.3754	1195	0.688489	1.97803	1.36185	1177
472	TTCTGCTGTCCTGTTTGTGGGGCACCGTTTactcagaaaggtaacctcctccgccacattaaaCTG	46F_47C_49P_50V_52G_53A_54P_55F_67L_	WT	MUT	MUT	MUT	WT	WT	MUT	WT	WT	0.708526	1.99221	1.41153	1087	2.09565	8.74946	18.3358	741	3.12721	10.4959	32.8228	459	1.99902	7.83639	15.6651	1013	1.90006	7.23748	13.7516	892	1.70271	6.20221	10.5606	1240	2.59727	8.60832	22.3581	677	1.04245	2.58031	2.68985	835
473	TTCTGCTGTCCCGTTTGTGGGGCACAATTTactcagaaaggtaacctcctccgccacattaaaCTG	46F_47C_49P_50V_52G_53A_54Q_55F_67L_	WT	MUT	MUT	MUT	WT	WT	MUT	WT	WT	-0.106317	0.386962	-0.0243811	8029	2.29576	9.16704	21.0453	620	2.68753	7.99486	21.4864	888	1.92549	7.41744	14.2822	1084	2.21948	7.47864	16.5987	742	2.84292	6.6892	19.0169	587	2.247	6.28948	14.1324	1092	1.34295	3.25554	4.37202	601
474	TTCTGCTGTCCCGTTTGTGGGGCAAGATTTactcagaaaggtaacctcctccgccacattaaaCTG	46F_47C_49P_50V_52G_53A_54R_55F_67L_	WT	MUT	MUT	MUT	WT	WT	MUT	WT	WT	-0.0169821	0.325791	-0.0047143	5876	2.26251	9.62463	21.7758	605	2.31375	11.2204	25.9611	709	1.40461	7.68069	10.7883	1256	1.9826	9.55348	18.9407	645	1.78746	8.80137	15.7321	804	2.40905	10.5761	25.4785	520	0.202851	1.01324	0.205537	1805
475	TTCTGTTGTCCAGTCTGTGGGGCATCCTTTactcagaaaggtaacctcctccgccacattaaaCTG	46F_47C_49P_50V_52G_53A_54S_55F_67L_	WT	MUT	MUT	MUT	WT	WT	WT	WT	WT	-0.146214	0.683254	-0.0147573	7255	2.36497	9.66912	22.8672	568	3.0712	11.5401	35.4419	367	2.22494	9.11986	20.2911	820	2.03988	7.84412	16.001	773	2.49414	9.64732	24.0617	271	2.43579	8.91847	21.7235	709	1.10937	4.1612	4.61631	577
476	TTCTGCTGTCCCGTCTGTGGGGCAACTTTTactcagaaaggtaacctcctccgccacattaaaCTG	46F_47C_49P_50V_52G_53A_54T_55F_67L_	WT	MUT	MUT	MUT	WT	WT	MUT	WT	WT	-0.25582	1.00242	-0.0116366	6920	2.11463	9.93349	21.0056	624	1.17335	6.34816	7.44861	1456	1.62903	7.82342	12.7446	1153	1.53484	6.70443	10.2903	1112	2.80833	10.0826	28.3152	117	1.86493	7.69268	14.3463	1069	0.907397	3.97852	3.6101	692
477	TTCTGTTGTCCGGTGTGTGGGGCAGTCTTTactcagaaaggtaacctcctccgccacattaaaCTG	46F_47C_49P_50V_52G_53A_54V_55F_67L_	WT	MUT	MUT	MUT	WT	WT	MUT	WT	WT	-0.161211	0.648474	-0.017815	7557	1.81794	8.90602	16.1906	833	1.02625	5.62969	5.77747	1560	0.949292	5.19146	4.92821	1614	1.69439	8.3091	14.0788	870	3.00275	10.5007	31.531	49	1.66044	6.5067	10.804	1287	1.36209	4.57744	6.23488	426
478	TTCTGTTGTCCTGTGTGTGGGGCATGGTTTactcagaaaggtaacctcctccgccacattaaaCTG	46F_47C_49P_50V_52G_53A_54W_55F_67L_	WT	MUT	MUT	MUT	WT	WT	MUT	WT	WT	0.514533	2.41375	1.24195	1165	-0.351718	1.49816	-0.00493003	7913	-0.04652	0.415047	-0.00980676	8066	-0.40007	1.96908	-0.00187615	7843	-0.342703	1.5098	-0.0046746	7924	1.05358	6.01897	6.34148	1681	-0.158063	0.96142	-0.00794484	8078	0.529322	1.40124	0.741708	1405
479	TTCTGTTGTCCGGTCTGTGGGGCATATTTTactcagaaaggtaacctcctccgccacattaaaCTG	46F_47C_49P_50V_52G_53A_54Y_55F_67L_	WT	MUT	MUT	MUT	WT	WT	MUT	WT	WT	0.487717	1.56435	0.762959	1395	0.898886	4.74997	4.26968	1714	0.772859	4.1556	3.21169	1743	0.0285369	0.359409	0.0102564	2438	0.478873	2.51854	1.20606	2103	1.38293	7.2962	10.0901	1291	0.428408	2.12319	0.909591	2108	0.961523	3.53982	3.40362	712
480	TTCGATTGTGATATCTGTGGGGCAGCTTTTactcagaaaggtaacctcctccgccacattaaaCTG	46F_47D_49D_50I_52G_53A_54A_55F_67L_	WT	MUT	MUT	MUT	WT	WT	MUT	WT	WT	-1.45913	3.4456	-0.00022817	3231	-0.82659	4.30689	-1.79496e-05	7098	0.561226	2.92107	1.63938	1913	2.88664	11.7177	33.8247	413	-1.86555	8.5433	0	4674	-1.45856	7.33972	0	4976.5	-1.31901	6.2325	0	4683	-1.66841	3.78813	-0.000115943	2918
481	TTCGATTGTGACATATGTGGGGCATGCTTTactcagaaaggtaacctcctccgccacattaaaCTG	46F_47D_49D_50I_52G_53A_54C_55F_67L_	WT	MUT	MUT	MUT	WT	WT	MUT	WT	WT	-1.02787	2.22983	-0.00263705	5272	-1.18076	4.80418	-1.0256e-05	7000	0.179942	0.70178	0.126279	2268	2.28984	8.33936	19.0958	873	-2.09425	7.48516	0	4674	-0.972929	4.45236	-1.69018e-05	7122	-1.40191	4.41193	-2.43542e-05	7306	-1.71948	3.22648	-0.000440718	3849
482	TTCGACTGTGATATCTGTGGGGCAGATTTTactcagaaaggtaacctcctccgccacattaaaCTG	46F_47D_49D_50I_52G_53A_54D_55F_67L_	WT	MUT	MUT	MUT	WT	WT	MUT	WT	WT	-0.580432	1.28766	-0.0133442	7099	-2.34176	8.72193	0	4756.5	-2.11936	7.11605	0	4699.5	-0.89457	4.02441	-3.49672e-05	7389	-2.72839	7.29096	0	4674	-2.06423	8.03118	0	4976.5	-3.65382	7.09082	0	4683	-1.87341	2.6896	-0.00166146	5097
483	TTCGACTGTGATATTTGTGGGGCAGAATTTactcagaaaggtaacctcctccgccacattaaaCTG	46F_47D_49D_50I_52G_53A_54E_55F_67L_	WT	MUT	MUT	MUT	WT	WT	MUT	WT	WT	-1.76137	3.07988	-0.000635175	3928	-1.89223	9.23668	0	4756.5	-1.4356	7.58215	0	4699.5	1.05957	4.96293	5.25858	1590	-3.15579	8.6356	0	4674	-2.3096	8.66683	0	4976.5	-3.09246	7.28586	0	4683	-3.65085	3.98561	-0.000158563	3092
484	TTCGACTGTGACATTTGTGGGGCATTCTTTactcagaaaggtaacctcctccgccacattaaaCTG	46F_47D_49D_50I_52G_53A_54F_55F_67L_	WT	MUT	MUT	MUT	WT	WT	MUT	WT	WT	0.716382	2.38307	1.70719	979	-1.70035	7.98902	0	4756.5	-1.35145	6.83574	0	4699.5	0.0735833	0.430427	0.0316723	2404	-1.91777	7.76301	0	4674	-1.91135	8.46674	0	4976.5	-2.44539	7.43877	0	4683	-1.02672	2.60984	-0.00109826	4680
485	TTCGATTGTGACATATGTGGGGCAGGCTTTactcagaaaggtaacctcctccgccacattaaaCTG	46F_47D_49D_50I_52G_53A_54G_55F_67L_	WT	MUT	MUT	MUT	WT	WT	MUT	WT	WT	-0.874881	2.50668	-0.0011835	4488	-1.7852	8.24898	0	4756.5	0.280643	1.23238	0.345857	2165	1.79619	8.94348	16.0642	994	-2.64676	9.37038	0	4674	-2.06538	9.45332	0	4976.5	-2.23933	8.3636	0	4683	-1.79083	2.76437	-0.00133888	4880
486	TTCGACTGTGACATCTGTGGGGCACATTTTactcagaaaggtaacctcctccgccacattaaaCTG	46F_47D_49D_50I_52G_53A_54H_55F_67L_	WT	MUT	MUT	MUT	WT	WT	MUT	WT	WT	-1.40328	3.06679	-0.000524341	3757	-1.12032	4.2277	-2.91938e-05	7175	1.57956	7.10067	11.2159	1284	1.81296	7.85035	14.2324	1085	-1.72294	7.00932	0	4674	-1.82874	6.93938	0	4976.5	-0.858943	3.96365	-4.1036e-05	7383	-1.57884	2.27174	-0.00367825	5885
487	TTCGACTGTGACATTTGTGGGGCAATTTTTactcagaaaggtaacctcctccgccacattaaaCTG	46F_47D_49D_50I_52G_53A_54I_55F_67L_	WT	MUT	MUT	MUT	WT	WT	MUT	WT	WT	0.217245	0.59176	0.128557	2126	-1.22784	5.56709	0	4756.5	-0.753067	2.89685	-0.000415621	7598	0.612619	2.70642	1.658	1962	-2.52745	5.8815	0	4674	-1.66177	5.57513	0	4976.5	-1.63456	5.67586	0	4683	-0.426218	0.581533	-0.0562619	8292
488	TTCGATTGTGACATCTGTGGGGCAAAATTTactcagaaaggtaacctcctccgccacattaaaCTG	46F_47D_49D_50I_52G_53A_54K_55F_67L_	WT	MUT	MUT	MUT	WT	WT	MUT	WT	WT	-1.62236	2.1783	-0.00468695	5870	-0.749987	3.93063	-3.90882e-05	7220	0.566944	2.55106	1.44631	1942	0.881257	4.68355	4.12741	1701	-1.44206	6.08806	0	4674	-2.96824	7.80833	0	4976.5	-1.12776	5.62971	0	4683	-1.17734	2.85521	-0.000716339	4287
489	TTCGATTGTGACATTTGTGGGGCACTATTTactcagaaaggtaacctcctccgccacattaaaCTG	46F_47D_49D_50I_52G_53A_54L_55F_67L_	WT	MUT	MUT	MUT	WT	WT	MUT	WT	WT	0.166905	0.624483	0.104229	2182	-1.95864	9.48196	0	4756.5	-1.38382	6.41469	0	4699.5	0.925753	4.94059	4.57376	1648	-2.25509	9.1117	0	4674	-1.08967	6.10075	0	4976.5	-2.04688	6.41551	0	4683	-1.28633	3.3799	-0.000234681	3358
490	TTCGATTGTGACATCTGTGGGGCAATGTTTactcagaaaggtaacctcctccgccacattaaaCTG	46F_47D_49D_50I_52G_53A_54M_55F_67L_	WT	MUT	MUT	MUT	WT	WT	MUT	WT	WT	-1.88613	3.52015	-0.000245778	3271	-2.0942	9.70287	0	4756.5	-1.35032	6.29808	0	4699.5	1.02156	4.98105	5.08844	1604	-2.66298	9.06808	0	4674	-2.07331	8.45658	0	4976.5	-2.57971	8.31252	0	4683	-1.52535	2.60389	-0.00165157	5090
491	TTCGATTGTGATATTTGTGGGGCAAATTTTactcagaaaggtaacctcctccgccacattaaaCTG	46F_47D_49D_50I_52G_53A_54N_55F_67L_	WT	MUT	MUT	MUT	WT	WT	MUT	WT	WT	-0.810987	1.62899	-0.00837567	6492	-1.60293	7.0421	0	4756.5	0.486132	1.65173	0.802961	2035	1.65015	7.38326	12.1835	1180	-2.49637	7.48952	0	4674	-1.30645	5.23722	-5.67389e-06	6939	-2.13923	5.95335	0	4683	-2.8213	2.89391	-0.00156936	5036
492	TTCGACTGTGACATATGTGGGGCACCATTTactcagaaaggtaacctcctccgccacattaaaCTG	46F_47D_49D_50I_52G_53A_54P_55F_67L_	WT	MUT	MUT	MUT	WT	WT	MUT	WT	WT	-0.654991	2.22924	-0.00168328	4817	-0.767344	4.22983	-1.99958e-05	7115	0.271721	1.28688	0.349672	2162	1.86995	9.01959	16.8662	955	-1.37842	6.01529	0	4674	-1.51166	7.61142	0	4976.5	-1.44835	4.84634	-6.29014e-06	7053	-0.848801	2.24208	-0.00211832	5346
493	TTCGACTGTGATATTTGTGGGGCACAGTTTactcagaaaggtaacctcctccgccacattaaaCTG	46F_47D_49D_50I_52G_53A_54Q_55F_67L_	WT	MUT	MUT	MUT	WT	WT	MUT	WT	WT	-2.05364	2.72517	-0.00167832	4813	-1.04468	5.68428	0	4756.5	0.389373	1.85846	0.723634	2051	2.17735	9.27508	20.1951	823	-1.49786	5.58138	0	4674	-1.7106	7.17886	0	4976.5	-1.35171	6.28635	0	4683	-1.83552	3.14446	-0.000574158	4102
494	TTCGACTGTGATATCTGTGGGGCAAGATTTactcagaaaggtaacctcctccgccacattaaaCTG	46F_47D_49D_50I_52G_53A_54R_55F_67L_	WT	MUT	MUT	MUT	WT	WT	MUT	WT	WT	-2.66919	2.97662	-0.00122942	4530	-0.0240767	0.342409	-0.00633826	7960	1.85245	7.64271	14.1578	1156	2.45786	9.30867	22.8794	730	-0.79843	3.35965	-0.000152605	7402	-1.13422	4.53778	-1.47778e-05	7098	0.015414	0.328253	0.00505971	2447	-1.10375	2.56095	-0.00132003	4865
495	TTCGATTGTGATATTTGTGGGGCAAGTTTTactcagaaaggtaacctcctccgccacattaaaCTG	46F_47D_49D_50I_52G_53A_54S_55F_67L_	WT	MUT	MUT	MUT	WT	WT	WT	WT	WT	-2.17506	2.83514	-0.00138015	4634	-1.05916	5.62359	0	4756.5	1.31801	6.50248	8.57032	1413	2.74796	10.7451	29.5272	528	-1.94147	7.76802	0	4674	-1.21319	4.90957	-5.26885e-06	6922	-1.21541	5.1396	-5.27849e-06	7005	-1.81821	3.33244	-0.000371218	3702
496	TTCGATTGTGACATTTGTGGGGCAACATTTactcagaaaggtaacctcctccgccacattaaaCTG	46F_47D_49D_50I_52G_53A_54T_55F_67L_	WT	MUT	MUT	MUT	WT	WT	MUT	WT	WT	-1.38492	2.44111	-0.00218124	5082	-1.77647	8.74606	0	4756.5	-0.229183	1.02486	-0.00987382	8070	1.52434	6.43317	9.80634	1315	-2.67509	9.10448	0	4674	-1.66227	7.50412	0	4976.5	-1.86278	6.72361	0	4683	-2.02702	3.489	-0.000281749	3496
497	TTCGACTGTGATATATGTGGGGCAGTCTTTactcagaaaggtaacctcctccgccacattaaaCTG	46F_47D_49D_50I_52G_53A_54V_55F_67L_	WT	MUT	MUT	MUT	WT	WT	MUT	WT	WT	-0.981187	1.97159	-0.00457548	5849	-1.47016	7.43324	0	4756.5	-0.849385	3.90935	-4.42686e-05	7356	1.53883	7.5651	11.6414	1212	-2.25847	8.54598	0	4674	-1.34766	6.24917	0	4976.5	-2.03058	7.38986	0	4683	-1.5437	3.44561	-0.000241395	3384
498	TTCGACTGTGACATCTGTGGGGCATGGTTTactcagaaaggtaacctcctccgccacattaaaCTG	46F_47D_49D_50I_52G_53A_54W_55F_67L_	WT	MUT	MUT	MUT	WT	WT	MUT	WT	WT	0.478596	0.907806	0.434472	1651	-1.75762	8.00746	0	4756.5	-1.98065	7.83983	0	4699.5	-0.764811	3.04135	-0.000302397	7644	-2.03451	8.07206	0	4674	-1.7803	6.95195	0	4976.5	-2.3132	7.72024	0	4683	-1.56151	3.04582	-0.000610616	4154
499	TTCGACTGTGATATCTGTGGGGCATATTTTactcagaaaggtaacctcctccgccacattaaaCTG	46F_47D_49D_50I_52G_53A_54Y_55F_67L_	WT	MUT	MUT	MUT	WT	WT	MUT	WT	WT	0.671175	1.69306	1.13634	1206	-1.36938	7.21814	0	4756.5	-1.07824	5.14112	-4.68274e-06	7048	1.0431	4.85192	5.06104	1607	-1.21614	5.98628	0	4674	-0.976978	4.98582	-4.24298e-06	6856	-1.69052	6.87302	0	4683	-0.430036	1.2096	-0.0118981	7006
500	TTCGACTGTGATCAGTGTGGGGCAGCCTTTactcagaaaggtaacctcctccgccacattaaaCTG	46F_47D_49D_50Q_52G_53A_54A_55F_67L_	WT	MUT	MUT	WT	WT	WT	MUT	WT	WT	-1.58449	2.5516	-0.00193639	4954	-2.79052	9.41821	0	4756.5	-2.47477	7.60723	0	4699.5	-1.35887	5.87824	0	4732.5	-2.65719	7.34135	0	4674	-2.89774	7.82816	0	4976.5	-3.36065	7.48222	0	4683	-2.49827	2.84524	-0.00155264	5023
501	TTCGATTGTGACCAGTGTGGGGCATGTTTTactcagaaaggtaacctcctccgccacattaaaCTG	46F_47D_49D_50Q_52G_53A_54C_55F_67L_	WT	MUT	MUT	WT	WT	WT	MUT	WT	WT	-0.794146	1.55516	-0.00974157	6696	-2.99853	8.99247	0	4756.5	-2.40306	8.10324	0	4699.5	-1.738	6.74	0	4732.5	-2.99595	8.07097	0	4674	-2.91247	7.63774	0	4976.5	-3.25772	6.74045	0	4683	-2.60161	3.31672	-0.000542466	4041
502	TTCGACTGTGACCAGTGTGGGGCAGACTTTactcagaaaggtaacctcctccgccacattaaaCTG	46F_47D_49D_50Q_52G_53A_54D_55F_67L_	WT	MUT	MUT	WT	WT	WT	MUT	WT	WT	-0.665249	1.64681	-0.00658959	6232	-2.58422	9.75587	0	4756.5	-2.88046	10.6945	0	4699.5	-2.89197	10.3135	0	4732.5	-3.18042	8.15893	0	4674	-2.79913	9.70252	0	4976.5	-3.14274	7.74834	0	4683	-2.51659	2.58003	-0.00287822	5666
503	TTCGACTGTGATCAATGTGGGGCAGAATTTactcagaaaggtaacctcctccgccacattaaaCTG	46F_47D_49D_50Q_52G_53A_54E_55F_67L_	WT	MUT	MUT	WT	WT	WT	MUT	WT	WT	-1.39478	2.20591	-0.00377949	5675	-3.252	9.62319	0	4756.5	-3.43818	7.9779	0	4699.5	-2.71437	7.39472	0	4732.5	-2.81595	6.84272	0	4674	-3.04283	8.0966	0	4976.5	-3.70176	6.17132	0	4683	-1.41513	1.66873	-0.01332	7154
504	TTCGACTGTGACCAATGTGGGGCATTCTTTactcagaaaggtaacctcctccgccacattaaaCTG	46F_47D_49D_50Q_52G_53A_54F_55F_67L_	WT	MUT	MUT	WT	WT	WT	MUT	WT	WT	0.156283	0.558918	0.0873495	2229	-2.29043	10.0955	0	4756.5	-2.2525	9.73819	0	4699.5	-2.01464	9.31255	0	4732.5	-2.19553	8.65373	0	4674	-2.54205	9.22339	0	4976.5	-2.99019	8.20485	0	4683	-1.01238	2.58917	-0.00113582	4709
505	TTCGATTGTGACCAGTGTGGGGCAGGCTTTactcagaaaggtaacctcctccgccacattaaaCTG	46F_47D_49D_50Q_52G_53A_54G_55F_67L_	WT	MUT	MUT	WT	WT	WT	MUT	WT	WT	-1.30418	2.3173	-0.00273663	5314	-3.03947	11.3031	0	4756.5	-2.66923	9.78436	0	4699.5	-2.18162	8.28296	0	4732.5	-2.83481	8.61037	0	4674	-3.13096	9.40803	0	4976.5	-2.71079	6.50344	0	4683	-1.56177	3.73093	-0.000128883	2981
506	TTCGACTGTGACCAGTGTGGGGCACATTTTactcagaaaggtaacctcctccgccacattaaaCTG	46F_47D_49D_50Q_52G_53A_54H_55F_67L_	WT	MUT	MUT	WT	WT	WT	MUT	WT	WT	-2.11826	3.5576	-0.000257621	3295	-3.07412	10.9611	0	4756.5	-1.86181	7.78375	0	4699.5	-2.46427	7.77505	0	4732.5	-3.36371	9.32244	0	4674	-3.28012	8.33394	0	4976.5	-2.81982	8.14949	0	4683	-2.75678	3.03757	-0.00110198	4685
507	TTCGACTGTGATCAATGTGGGGCAATCTTTactcagaaaggtaacctcctccgccacattaaaCTG	46F_47D_49D_50Q_52G_53A_54I_55F_67L_	WT	MUT	MUT	WT	WT	WT	MUT	WT	WT	-0.657775	1.67807	-0.00606	6146	-2.543	10.1597	0	4756.5	-2.05239	7.40413	0	4699.5	-2.21838	6.52602	0	4732.5	-2.69487	8.56864	0	4674	-2.62459	7.18803	0	4976.5	-2.7105	7.67366	0	4683	-1.72495	2.65277	-0.00166493	5098
508	TTCGACTGTGATCAGTGTGGGGCAAAGTTTactcagaaaggtaacctcctccgccacattaaaCTG	46F_47D_49D_50Q_52G_53A_54K_55F_67L_	WT	MUT	MUT	WT	WT	WT	MUT	WT	WT	-3.30061	2.89029	-0.00185033	4914	-2.79932	9.09	0	4756.5	-2.10577	7.55321	0	4699.5	-2.50399	7.6759	0	4732.5	-3.04204	7.20484	0	4674	-3.37166	8.32178	0	4976.5	-2.91016	6.71476	0	4683	-1.735	2.7683	-0.00128204	4832
509	TTCGACTGTGACCAGTGTGGGGCACTGTTTactcagaaaggtaacctcctccgccacattaaaCTG	46F_47D_49D_50Q_52G_53A_54L_55F_67L_	WT	MUT	MUT	WT	WT	WT	MUT	WT	WT	-0.443107	0.744848	-0.038178	8324	-2.27692	8.7384	0	4756.5	-1.95356	8.1614	0	4699.5	-1.67454	5.85378	0	4732.5	-2.63812	7.84312	0	4674	-2.57387	8.5871	0	4976.5	-2.66915	6.51808	0	4683	-1.8469	2.63341	-0.00187107	5208
510	TTCGACTGTGATCAGTGTGGGGCAATGTTTactcagaaaggtaacctcctccgccacattaaaCTG	46F_47D_49D_50Q_52G_53A_54M_55F_67L_	WT	MUT	MUT	WT	WT	WT	MUT	WT	WT	-0.0848502	0.407868	-0.0182728	7606	-2.77284	12.1981	0	4756.5	-2.41653	8.93919	0	4699.5	-1.92852	8.55868	0	4732.5	-3.01117	8.7764	0	4674	-2.924	11.1369	0	4976.5	-2.77188	9.27722	0	4683	-1.95815	3.06944	-0.000723158	4299
511	TTCGACTGTGACCAATGTGGGGCAAATTTTactcagaaaggtaacctcctccgccacattaaaCTG	46F_47D_49D_50Q_52G_53A_54N_55F_67L_	WT	MUT	MUT	WT	WT	WT	MUT	WT	WT	-1.29065	2.65074	-0.00125137	4545	-2.97978	10.6824	0	4756.5	-2.68006	9.48793	0	4699.5	-2.10541	8.33953	0	4732.5	-3.2135	9.19024	0	4674	-3.24165	10.1331	0	4976.5	-3.3848	7.96799	0	4683	-1.81982	2.88532	-0.00102811	4622
512	TTCGACTGTGATCAGTGTGGGGCACCATTTactcagaaaggtaacctcctccgccacattaaaCTG	46F_47D_49D_50Q_52G_53A_54P_55F_67L_	WT	MUT	MUT	WT	WT	WT	MUT	WT	WT	-0.959602	3.07652	-0.000350217	3475	-2.19282	9.82487	0	4756.5	-2.29331	9.84082	0	4699.5	-1.81088	7.54818	0	4732.5	-2.77174	7.83401	0	4674	-3.03655	10.0804	0	4976.5	-3.79944	7.48714	0	4683	-1.62127	3.17359	-0.000471912	3909
513	TTCGACTGTGACCAATGTGGGGCACAGTTTactcagaaaggtaacctcctccgccacattaaaCTG	46F_47D_49D_50Q_52G_53A_54Q_55F_67L_	WT	MUT	MUT	WT	WT	WT	MUT	WT	WT	-2.7799	2.91927	-0.00144962	4678	-2.89624	11.4713	0	4756.5	-2.61684	9.53849	0	4699.5	-1.92017	8.675	0	4732.5	-3.06885	8.75481	0	4674	-3.80605	8.11405	0	4976.5	-2.57928	7.27554	0	4683	-2.44443	3.83304	-0.000159252	3097
514	TTCGACTGTGACCAATGTGGGGCACGGTTTactcagaaaggtaacctcctccgccacattaaaCTG	46F_47D_49D_50Q_52G_53A_54R_55F_67L_	WT	MUT	MUT	WT	WT	WT	MUT	WT	WT	-1.35078	2.51747	-0.00178609	4875	-1.79641	7.98192	0	4756.5	-1.18998	5.93746	0	4699.5	-1.11066	5.20427	-4.82354e-06	7096	-2.3096	7.90365	0	4674	-2.48312	7.88226	0	4976.5	-2.33818	6.77521	0	4683	-2.02014	3.82734	-0.00013161	2995
515	TTCGACTGTGACCAGTGTGGGGCATCTTTTactcagaaaggtaacctcctccgccacattaaaCTG	46F_47D_49D_50Q_52G_53A_54S_55F_67L_	WT	MUT	MUT	WT	WT	WT	WT	WT	WT	-3.58158	3.63006	-0.000357797	3484	-3.17701	11.4952	0	4756.5	-2.58522	9.60237	0	4699.5	-1.47112	6.93259	0	4732.5	-3.11257	8.93379	0	4674	-4.03042	9.43657	0	4976.5	-3.90347	7.15237	0	4683	-2.93342	4.08266	-0.000101922	2856
516	TTCGATTGTGATCAATGTGGGGCAACTTTTactcagaaaggtaacctcctccgccacattaaaCTG	46F_47D_49D_50Q_52G_53A_54T_55F_67L_	WT	MUT	MUT	WT	WT	WT	MUT	WT	WT	-2.03774	3.11831	-0.000672841	3968	-3.04296	11.0366	0	4756.5	-2.41711	8.5338	0	4699.5	-2.32771	9.07006	0	4732.5	-3.01426	8.49688	0	4674	-3.14508	8.24215	0	4976.5	-2.66636	7.08191	0	4683	-2.46281	3.21607	-0.000652646	4214
517	TTCGATTGTGACCAGTGTGGGGCAGTGTTTactcagaaaggtaacctcctccgccacattaaaCTG	46F_47D_49D_50Q_52G_53A_54V_55F_67L_	WT	MUT	MUT	WT	WT	WT	MUT	WT	WT	-1.3897	2.65094	-0.0013474	4610	-3.19777	10.9982	0	4756.5	-3.34062	9.83741	0	4699.5	-2.4466	9.45635	0	4732.5	-3.07877	9.62064	0	4674	-2.94053	9.7191	0	4976.5	-3.52153	8.81844	0	4683	-2.98679	3.82261	-0.000194587	3226
518	TTCGACTGTGACCAGTGTGGGGCATGGTTTactcagaaaggtaacctcctccgccacattaaaCTG	46F_47D_49D_50Q_52G_53A_54W_55F_67L_	WT	MUT	MUT	WT	WT	WT	MUT	WT	WT	0.112612	0.446396	0.0502695	2342	-2.49443	9.68483	0	4756.5	-2.23086	9.6263	0	4699.5	-2.1671	8.63412	0	4732.5	-2.34517	7.90728	0	4674	-2.26559	9.85378	0	4976.5	-2.92307	8.46798	0	4683	-1.38755	2.83971	-0.000874414	4478
519	TTCGATTGTGATCAATGTGGGGCATATTTTactcagaaaggtaacctcctccgccacattaaaCTG	46F_47D_49D_50Q_52G_53A_54Y_55F_67L_	WT	MUT	MUT	WT	WT	WT	MUT	WT	WT	-0.0858853	0.381701	-0.0200132	7740	-2.50961	9.80713	0	4756.5	-2.21644	8.65339	0	4699.5	-1.78746	7.71496	0	4732.5	-3.09007	7.72232	0	4674	-2.56575	8.37089	0	4976.5	-2.78403	7.84977	0	4683	-2.10332	2.6743	-0.00193859	5250
520	TTCGACTGTGATGTCTGTGGGGCAGCGTTTactcagaaaggtaacctcctccgccacattaaaCTG	46F_47D_49D_50V_52G_53A_54A_55F_67L_	WT	MUT	MUT	MUT	WT	WT	MUT	WT	WT	-0.799112	2.22764	-0.00206064	5028	-1.5172	8.4955	0	4756.5	-0.518704	2.19227	-0.0014509	7751	2.10987	9.71929	20.5065	814	-2.18708	8.31269	0	4674	-1.65711	8.35623	0	4976.5	-2.09094	7.0403	0	4683	-1.13346	2.5325	-0.00144442	4949
521	TTCGACTGTGATGTGTGTGGGGCATGTTTTactcagaaaggtaacctcctccgccacattaaaCTG	46F_47D_49D_50V_52G_53A_54C_55F_67L_	WT	MUT	MUT	MUT	WT	WT	MUT	WT	WT	-1.43059	4.0628	-5.59194e-05	2782	-2.17112	10.644	0	4756.5	-1.30593	7.7341	0	4699.5	0.814561	4.28137	3.48744	1762	-2.39684	9.53384	0	4674	-1.76757	9.25013	0	4976.5	-2.26154	8.77428	0	4683	-2.08967	4.57122	-2.72264e-05	2465
522	TTCGATTGTGATGTTTGTGGGGCAGATTTTactcagaaaggtaacctcctccgccacattaaaCTG	46F_47D_49D_50V_52G_53A_54D_55F_67L_	WT	MUT	MUT	MUT	WT	WT	MUT	WT	WT	-0.894493	2.32865	-0.00182623	4900	-2.92392	10.328	0	4756.5	-3.06486	9.26627	0	4699.5	-1.85256	7.37596	0	4732.5	-2.71175	7.90469	0	4674	-2.88285	9.31863	0	4976.5	-3.05407	7.06231	0	4683	-2.71704	3.45756	-0.000413071	3797
523	TTCGATTGTGACGTTTGTGGGGCAGAGTTTactcagaaaggtaacctcctccgccacattaaaCTG	46F_47D_49D_50V_52G_53A_54E_55F_67L_	WT	MUT	MUT	MUT	WT	WT	MUT	WT	WT	-1.90106	1.88074	-0.0109373	6837	-3.02681	7.52009	0	4756.5	-2.40387	7.09738	0	4699.5	-0.0667747	0.432797	-0.0133599	8184	-2.84168	7.42023	0	4674	-2.58449	6.0257	0	4976.5	-3.37284	6.0948	0	4683	-1.411	2.13639	-0.00448979	6080
524	TTCGACTGTGATGTCTGTGGGGCATTTTTTactcagaaaggtaacctcctccgccacattaaaCTG	46F_47D_49D_50V_52G_53A_54F_55F_67L_	WT	MUT	MUT	MUT	WT	WT	MUT	WT	WT	0.219472	0.824633	0.180984	1959	-2.51042	9.72795	0	4756.5	-1.79888	8.7958	0	4699.5	-1.21952	6.24416	0	4732.5	-2.21221	7.97695	0	4674	-2.11862	8.826	0	4976.5	-2.49266	7.96265	0	4683	-1.60842	2.74475	-0.00125848	4811
525	TTCGACTGTGACGTTTGTGGGGCAGGGTTTactcagaaaggtaacctcctccgccacattaaaCTG	46F_47D_49D_50V_52G_53A_54G_55F_67L_	WT	MUT	MUT	MUT	WT	WT	MUT	WT	WT	-1.29355	2.44578	-0.00201479	4994	-2.08521	9.97114	0	4756.5	-0.952486	5.48786	0	4699.5	0.430562	1.86656	0.803668	2088	-3.22671	8.5679	0	4674	-2.36632	9.3626	0	4976.5	-2.79338	8.66914	0	4683	-1.56792	4.37069	-2.72381e-05	2466
526	TTCGACTGTGATGTGTGTGGGGCACACTTTactcagaaaggtaacctcctccgccacattaaaCTG	46F_47D_49D_50V_52G_53A_54H_55F_67L_	WT	MUT	MUT	MUT	WT	WT	MUT	WT	WT	-1.48286	3.14391	-0.000463844	3666	-1.88252	8.45332	0	4756.5	0.14492	0.640259	0.0927861	2300	0.400429	1.47233	0.589564	2146	-2.26375	7.7537	0	4674	-2.64566	9.34526	0	4976.5	-1.72215	6.09169	0	4683	-3.24595	3.40006	-0.000563991	4082
527	TTCGACTGTGATGTGTGTGGGGCAATTTTTactcagaaaggtaacctcctccgccacattaaaCTG	46F_47D_49D_50V_52G_53A_54I_55F_67L_	WT	MUT	MUT	MUT	WT	WT	MUT	WT	WT	0.234653	0.559059	0.131185	2118	-2.21886	9.80137	0	4756.5	-2.00478	8.39931	0	4699.5	-0.652502	2.96134	-0.000309051	7645	-2.40532	9.15863	0	4674	-1.76671	8.50078	0	4976.5	-2.75083	8.42427	0	4683	-1.27705	2.53551	-0.00161628	5064
528	TTCGACTGTGACGTGTGTGGGGCAAAGTTTactcagaaaggtaacctcctccgccacattaaaCTG	46F_47D_49D_50V_52G_53A_54K_55F_67L_	WT	MUT	MUT	MUT	WT	WT	MUT	WT	WT	-2.32208	2.812	-0.00155423	4748	-2.09769	6.93892	0	4756.5	-1.24237	5.43816	0	4699.5	-0.577754	1.91621	-0.00306221	7919	-2.63801	6.78864	0	4674	-3.42478	8.80261	0	4976.5	-2.34851	7.21922	0	4683	-3.48235	3.53554	-0.00043865	3847
529	TTCGATTGTGATGTGTGTGGGGCACTCTTTactcagaaaggtaacctcctccgccacattaaaCTG	46F_47D_49D_50V_52G_53A_54L_55F_67L_	WT	MUT	MUT	MUT	WT	WT	MUT	WT	WT	0.02428	0.339514	0.00824338	2586	-1.77911	7.56946	0	4756.5	-2.00563	8.7045	0	4699.5	0.034649	0.364446	0.0126277	2436	-2.01634	6.68367	0	4674	-1.7394	6.22251	0	4976.5	-2.94957	7.4072	0	4683	-1.04183	2.0665	-0.00389888	5944
530	TTCGATTGTGACGTATGTGGGGCAATGTTTactcagaaaggtaacctcctccgccacattaaaCTG	46F_47D_49D_50V_52G_53A_54M_55F_67L_	WT	MUT	MUT	MUT	WT	WT	MUT	WT	WT	-0.771817	2.05926	-0.00293572	5384	-1.66261	7.66504	0	4756.5	-1.64981	7.09378	0	4699.5	-0.0296451	0.357229	-0.00744914	8041	-2.42743	9.86557	0	4674	-2.09696	8.63039	0	4976.5	-2.97528	8.26333	0	4683	-1.53701	3.26357	-0.000367235	3688
531	TTCGACTGTGACGTCTGTGGGGCAAATTTTactcagaaaggtaacctcctccgccacattaaaCTG	46F_47D_49D_50V_52G_53A_54N_55F_67L_	WT	MUT	MUT	MUT	WT	WT	MUT	WT	WT	-1.44445	3.17771	-0.000414166	3601	-1.96156	9.46076	0	4756.5	-0.688936	3.74215	-5.3861e-05	7377	0.353638	1.46986	0.5198	2171	-2.11759	8.59707	0	4674	-1.63012	7.55733	0	4976.5	-2.46313	8.13071	0	4683	-1.73963	3.17255	-0.000506363	3981
532	TTCGACTGTGATGTGTGTGGGGCACCGTTTactcagaaaggtaacctcctccgccacattaaaCTG	46F_47D_49D_50V_52G_53A_54P_55F_67L_	WT	MUT	MUT	MUT	WT	WT	MUT	WT	WT	-1.63028	2.31781	-0.00341379	5547	-1.97888	8.40246	0	4756.5	-1.74778	8.14932	0	4699.5	-0.137428	0.694907	-0.0134586	8188	-2.88474	8.76273	0	4674	-2.24164	7.82437	0	4976.5	-2.67015	8.25811	0	4683	-1.73724	3.54967	-0.000211283	3284
533	TTCGACTGTGACGTCTGTGGGGCACAGTTTactcagaaaggtaacctcctccgccacattaaaCTG	46F_47D_49D_50V_52G_53A_54Q_55F_67L_	WT	MUT	MUT	MUT	WT	WT	MUT	WT	WT	-1.28911	2.24672	-0.0031834	5477	-1.69914	7.58245	0	4756.5	-0.950181	3.48333	-0.0001362	7469	1.14697	5.62531	6.45208	1493	-2.16033	6.9665	0	4674	-2.02606	7.62339	0	4976.5	-2.45106	7.45765	0	4683	-3.32264	3.29446	-0.000736121	4321
534	TTCGATTGTGACGTATGTGGGGCAAGGTTTactcagaaaggtaacctcctccgccacattaaaCTG	46F_47D_49D_50V_52G_53A_54R_55F_67L_	WT	MUT	MUT	MUT	WT	WT	MUT	WT	WT	-1.04412	1.71431	-0.00884189	6565	-0.643171	3.00451	-0.00027667	7509	0.8644	4.51949	3.90665	1690	1.69717	8.03751	13.6411	1104	-1.29381	5.54593	0	4674	-1.76908	7.86822	0	4976.5	-0.479284	2.1202	-0.00158379	7836	-1.82486	2.24516	-0.00452234	6087
535	TTCGACTGTGATGTGTGTGGGGCATCATTTactcagaaaggtaacctcctccgccacattaaaCTG	46F_47D_49D_50V_52G_53A_54S_55F_67L_	WT	MUT	MUT	MUT	WT	WT	WT	WT	WT	-2.41726	2.8886	-0.00135512	4614	-1.6615	7.79215	0	4756.5	-0.129388	0.614519	-0.0156383	8255	1.80219	6.80369	12.2615	1174	-2.57751	8.07205	0	4674	-2.37163	8.88045	0	4976.5	-1.60068	6.43092	0	4683	-3.09499	3.0353	-0.00123718	4786
536	TTCGACTGTGACGTCTGTGGGGCAACGTTTactcagaaaggtaacctcctccgccacattaaaCTG	46F_47D_49D_50V_52G_53A_54T_55F_67L_	WT	MUT	MUT	MUT	WT	WT	MUT	WT	WT	-1.89381	3.62489	-0.000197417	3156	-2.1227	9.47956	0	4756.5	-1.31136	6.45703	0	4699.5	0.275366	1.24962	0.344103	2210	-2.9563	8.22336	0	4674	-2.37815	9.43571	0	4976.5	-2.1471	6.89805	0	4683	-2.38702	3.93742	-0.000124408	2964
537	TTCGATTGTGACGTATGTGGGGCAGTATTTactcagaaaggtaacctcctccgccacattaaaCTG	46F_47D_49D_50V_52G_53A_54V_55F_67L_	WT	MUT	MUT	MUT	WT	WT	MUT	WT	WT	-2.20306	2.63961	-0.00219354	5087	-1.63741	6.57443	0	4756.5	-1.43797	6.66786	0	4699.5	0.483756	2.28404	1.10492	2035	-2.11364	8.75506	0	4674	-1.73472	8.30088	0	4976.5	-2.98511	7.48732	0	4683	-1.88179	3.93111	-9.80758e-05	2840
538	TTCGATTGTGATGTGTGTGGGGCATGGTTTactcagaaaggtaacctcctccgccacattaaaCTG	46F_47D_49D_50V_52G_53A_54W_55F_67L_	WT	MUT	MUT	MUT	WT	WT	MUT	WT	WT	0.376959	1.19589	0.450801	1642	-2.06497	9.55969	0	4756.5	-1.94053	8.46199	0	4699.5	-1.33019	6.31633	0	4732.5	-1.85004	7.68791	0	4674	-2.43766	9.69594	0	4976.5	-2.14827	8.04683	0	4683	-0.659584	1.15979	-0.020548	7676
539	TTCGACTGTGATGTGTGTGGGGCATACTTTactcagaaaggtaacctcctccgccacattaaaCTG	46F_47D_49D_50V_52G_53A_54Y_55F_67L_	WT	MUT	MUT	MUT	WT	WT	MUT	WT	WT	0.497503	1.26087	0.627287	1496	-1.00397	3.66402	-9.59344e-05	7329	-1.1225	3.86742	-6.82542e-05	7406	-0.11632	0.522271	-0.0180485	8286	-1.41986	4.188	-3.69994e-05	7183	-1.67075	5.55982	0	4976.5	-2.69243	6.03931	0	4683	-2.31861	1.96063	-0.011087	6917
540	TTCGATTGTGAGATCTGTGGGGCAGCATTTactcagaaaggtaacctcctccgccacattaaaCTG	46F_47D_49E_50I_52G_53A_54A_55F_67L_	WT	MUT	MUT	MUT	WT	WT	MUT	WT	WT	-1.04073	2.35109	-0.00202035	5001	1.38288	6.04699	8.36227	1329	2.61423	9.48668	24.8004	754	3.52488	10.4721	36.913	335	0.809487	3.1713	2.56713	1868	0.791671	2.98839	2.36582	2234	0.418298	1.87277	0.783373	2133	0.0540408	0.378066	0.020431	2206
541	TTCGACTGTGAGATTTGTGGGGCATGTTTTactcagaaaggtaacctcctccgccacattaaaCTG	46F_47D_49E_50I_52G_53A_54C_55F_67L_	WT	MUT	MUT	MUT	WT	WT	MUT	WT	WT	-1.8201	2.90651	-0.000980778	4310	0.633447	3.11277	1.97177	2002	1.51733	8.06814	12.2421	1240	3.13843	11.6542	36.576	348	0.0346676	0.399332	0.0138439	2625	0.628939	2.94044	1.84936	2335	-0.309331	2.1014	-0.00106821	7792	-0.451377	1.52861	-0.00589213	6318
542	TTCGACTGTGAGATCTGTGGGGCAGACTTTactcagaaaggtaacctcctccgccacattaaaCTG	46F_47D_49E_50I_52G_53A_54D_55F_67L_	WT	MUT	MUT	MUT	WT	WT	MUT	WT	WT	-0.991996	1.685	-0.00898954	6591	-1.53514	7.07115	0	4756.5	-1.62573	7.05039	0	4699.5	0.27752	1.03303	0.286686	2235	-2.56931	6.69248	0	4674	-1.40534	6.29751	0	4976.5	-2.74455	7.58386	0	4683	-2.08717	3.03954	-0.000825242	4427
543	TTCGACTGTGAGATTTGTGGGGCAGAGTTTactcagaaaggtaacctcctccgccacattaaaCTG	46F_47D_49E_50I_52G_53A_54E_55F_67L_	WT	MUT	MUT	MUT	WT	WT	MUT	WT	WT	-1.08511	1.44157	-0.0173661	7507	-0.445234	1.94138	-0.00222678	7779	-0.152889	0.734145	-0.0135374	8187	2.57409	10.374	26.7036	610	-1.11517	5.31702	0	4674	-0.849491	4.48067	-1.1068e-05	7043	-1.93651	6.97457	0	4683	-0.799525	2.44075	-0.00125925	4812
544	TTCGACTGTGAAATCTGTGGGGCATTCTTTactcagaaaggtaacctcctccgccacattaaaCTG	46F_47D_49E_50I_52G_53A_54F_55F_67L_	WT	MUT	MUT	MUT	WT	WT	MUT	WT	WT	-0.244147	0.709387	-0.0230339	7948	-0.434498	1.64207	-0.00435217	7894	-0.495329	2.356	-0.000950772	7698	1.09698	4.85304	5.32371	1580	-0.674657	1.77586	-0.00495229	7930	-0.317784	1.41094	-0.00546437	7926	-1.12066	4.41063	-1.94682e-05	7279	-1.0877	2.28299	-0.00246754	5507
545	TTCGATTGTGAAATCTGTGGGGCAGGCTTTactcagaaaggtaacctcctccgccacattaaaCTG	46F_47D_49E_50I_52G_53A_54G_55F_67L_	WT	MUT	MUT	MUT	WT	WT	MUT	WT	WT	-1.48295	3.30132	-0.000322099	3437	-0.0655818	0.442324	-0.0127618	8143	1.89139	8.86376	16.7648	1046	3.13095	10.631	33.2852	426	-0.638748	3.42017	-0.000105434	7356	-0.598951	3.4504	-9.10583e-05	7357	-1.12631	5.252	-4.89155e-06	6982	-1.59551	3.98297	-6.92957e-05	2704
546	TTCGACTGTGAAATCTGTGGGGCACATTTTactcagaaaggtaacctcctccgccacattaaaCTG	46F_47D_49E_50I_52G_53A_54H_55F_67L_	WT	MUT	MUT	MUT	WT	WT	MUT	WT	WT	-2.13705	2.97257	-0.00099361	4322	1.01505	4.63562	4.7054	1674	3.2788	10.6767	35.0068	378	3.00604	10.7359	32.2725	453	0.448911	2.11923	0.951344	2167	-0.326241	1.34215	-0.00659495	7966	0.822115	3.89935	3.20572	1826	-1.06385	2.07303	-0.0039207	5950
547	TTCGACTGTGAAATTTGTGGGGCAATCTTTactcagaaaggtaacctcctccgccacattaaaCTG	46F_47D_49E_50I_52G_53A_54I_55F_67L_	WT	MUT	MUT	MUT	WT	WT	MUT	WT	WT	-0.483148	1.85667	-0.0029392	5386	-0.0140018	0.330218	-0.00383202	7869	-0.448053	2.27715	-0.00103014	7714	1.60559	7.34275	11.7894	1205	-0.97348	5.23063	-4.22779e-06	6732	-0.133791	0.6574	-0.0144434	8211	-0.893068	2.6272	-0.000916418	7774	-0.15314	0.601678	-0.0191526	7605
548	TTCGACTGTGAAATCTGTGGGGCAAAGTTTactcagaaaggtaacctcctccgccacattaaaCTG	46F_47D_49E_50I_52G_53A_54K_55F_67L_	WT	MUT	MUT	MUT	WT	WT	MUT	WT	WT	-1.23406	1.73007	-0.0100734	6731	1.0057	4.17557	4.19937	1726	2.14313	7.54271	16.165	1073	1.70197	6.44164	10.9635	1241	0.207695	0.539042	0.111956	2490	-2.00738	5.29324	-8.718e-06	7002	0.278218	0.616777	0.171599	2307	-1.74676	1.81993	-0.0115732	6974
549	TTCGACTGTGAAATTTGTGGGGCACTGTTTactcagaaaggtaacctcctccgccacattaaaCTG	46F_47D_49E_50I_52G_53A_54L_55F_67L_	WT	MUT	MUT	MUT	WT	WT	MUT	WT	WT	-0.698439	1.99697	-0.00307	5439	-0.123757	0.588633	-0.0160276	8265	-0.732661	3.7469	-5.72794e-05	7383	1.54477	7.81426	12.0713	1187	-1.03585	4.58318	-1.34962e-05	7018	0.189466	0.81693	0.154781	2932	-1.66724	6.92002	0	4683	-0.608762	1.24665	-0.0154238	7328
550	TTCGATTGTGAAATTTGTGGGGCAATGTTTactcagaaaggtaacctcctccgccacattaaaCTG	46F_47D_49E_50I_52G_53A_54M_55F_67L_	WT	MUT	MUT	MUT	WT	WT	MUT	WT	WT	-0.787006	1.63462	-0.00801951	6447	0.217102	0.962892	0.209046	2502	0.131796	0.6286	0.082847	2312	2.32466	9.17766	21.3349	786	-0.311463	1.39869	-0.00551199	7953	-0.408448	1.64062	-0.00410576	7879	-1.04244	3.002	-0.000452951	7693	-0.686013	1.71876	-0.00574857	6298
551	TTCGATTGTGAGATCTGTGGGGCAAATTTTactcagaaaggtaacctcctccgccacattaaaCTG	46F_47D_49E_50I_52G_53A_54N_55F_67L_	WT	MUT	MUT	MUT	WT	WT	MUT	WT	WT	-1.88613	3.5122	-0.000253971	3287	0.127933	0.654803	0.0837706	2603	2.16781	10.2348	22.1871	857	2.92164	11.0583	32.3085	452	0.0712066	0.505039	0.0359621	2584	0.522904	3.03934	1.58929	2400	-0.708886	4.1271	-2.15513e-05	7290	-1.91767	4.32189	-4.16427e-05	2550
552	TTCGATTGTGAAATCTGTGGGGCACCTTTTactcagaaaggtaacctcctccgccacattaaaCTG	46F_47D_49E_50I_52G_53A_54P_55F_67L_	WT	MUT	MUT	MUT	WT	WT	MUT	WT	WT	-1.19359	1.72582	-0.00983812	6710	0.789174	2.45187	1.93495	2013	2.2067	7.12011	15.712	1088	3.03647	9.61106	29.1837	539	-0.289333	0.98881	-0.0136041	8203	-0.24235	0.818214	-0.0173508	8270	0.890714	3.21525	2.86386	1865	-0.314034	0.693168	-0.0308924	8106
553	TTCGACTGTGAGATATGTGGGGCACAGTTTactcagaaaggtaacctcctccgccacattaaaCTG	46F_47D_49E_50I_52G_53A_54Q_55F_67L_	WT	MUT	MUT	MUT	WT	WT	MUT	WT	WT	-1.95912	4.18128	-5.95606e-05	2789	1.2921	6.44006	8.32122	1331	2.0435	9.78231	19.9902	947	3.23079	12.3271	39.8261	262	1.25036	7.17504	8.97136	1213	-0.00229697	0.305834	-0.000680543	7623	0.95129	5.28279	5.02546	1686	-0.274568	1.07391	-0.0105079	6852
554	TTCGATTGTGAGATTTGTGGGGCACGGTTTactcagaaaggtaacctcctccgccacattaaaCTG	46F_47D_49E_50I_52G_53A_54R_55F_67L_	WT	MUT	MUT	MUT	WT	WT	MUT	WT	WT	-1.43943	3.46369	-0.000212582	3194	2.26826	10.3042	23.3725	549	3.30149	12.1491	40.1101	195	3.21763	12.0729	38.846	289	1.93287	8.29738	16.0378	770	0.651003	3.40281	2.21524	2257	1.74147	7.94154	13.8299	1111	0.660993	2.07851	1.37388	1172
555	TTCGATTGTGAGATTTGTGGGGCATCCTTTactcagaaaggtaacctcctccgccacattaaaCTG	46F_47D_49E_50I_52G_53A_54S_55F_67L_	WT	MUT	MUT	MUT	WT	WT	WT	WT	WT	-2.08792	3.61563	-0.000217652	3208	1.24412	6.55398	8.15395	1348	3.18057	12.0622	38.3647	257	3.61679	12.7176	45.9969	101	0.619398	3.35686	2.07923	1939	0.437217	2.02827	0.886796	2569	0.784455	4.7694	3.74138	1777	0.0203144	0.343384	0.00697564	2287
556	TTCGACTGTGAGATCTGTGGGGCAACCTTTactcagaaaggtaacctcctccgccacattaaaCTG	46F_47D_49E_50I_52G_53A_54T_55F_67L_	WT	MUT	MUT	MUT	WT	WT	MUT	WT	WT	-0.952136	1.85477	-0.00581743	6107	0.435943	2.017	0.879297	2222	1.70577	7.82507	13.3478	1195	2.82138	10.3253	29.1315	541	-0.144817	0.669647	-0.0151422	8246	0.186262	0.886324	0.165088	2919	0.140965	0.561236	0.0791149	2364	-0.259181	0.576312	-0.0346971	8190
557	TTCGATTGTGAGATATGTGGGGCAGTATTTactcagaaaggtaacctcctccgccacattaaaCTG	46F_47D_49E_50I_52G_53A_54V_55F_67L_	WT	MUT	MUT	MUT	WT	WT	MUT	WT	WT	-1.1654	3.07237	-0.000430392	3629	0.69105	3.5976	2.48612	1939	0.582175	2.67465	1.55711	1919	2.71438	11.7829	31.9833	460	-0.429938	2.25077	-0.00105045	7682	0.792702	4.82501	3.8248	2012	-0.15861	0.931926	-0.00856885	8092	-0.318674	0.89296	-0.0189479	7595
558	TTCGACTGTGAAATCTGTGGGGCATGGTTTactcagaaaggtaacctcctccgccacattaaaCTG	46F_47D_49E_50I_52G_53A_54W_55F_67L_	WT	MUT	MUT	MUT	WT	WT	MUT	WT	WT	0.354065	1.22286	0.43297	1652	-1.3237	7.17204	0	4756.5	-1.66897	7.37566	0	4699.5	-0.226249	1.03446	-0.00952308	8080	-1.35878	6.10911	0	4674	-1.20414	6.7876	0	4976.5	-1.96641	6.33111	0	4683	-0.350316	0.853934	-0.0229427	7818
559	TTCGATTGTGAAATCTGTGGGGCATATTTTactcagaaaggtaacctcctccgccacattaaaCTG	46F_47D_49E_50I_52G_53A_54Y_55F_67L_	WT	MUT	MUT	MUT	WT	WT	MUT	WT	WT	-0.576132	1.39549	-0.0102741	6751	-0.200232	0.803658	-0.0148682	8232	-0.0198838	0.33922	-0.00528768	7940	1.92618	8.27105	15.9316	1003	-0.624309	3.0745	-0.000227848	7464	-0.228671	0.813383	-0.0165707	8260	-1.25634	5.41981	0	4683	-1.22094	1.77448	-0.00898923	6687
560	TTCGATTGTGAGCAGTGTGGGGCAGCATTTactcagaaaggtaacctcctccgccacattaaaCTG	46F_47D_49E_50Q_52G_53A_54A_55F_67L_	WT	MUT	MUT	WT	WT	WT	MUT	WT	WT	-1.56918	2.11039	-0.00530895	5991	-1.76203	7.84817	0	4756.5	-1.88191	7.99426	0	4699.5	-0.486356	1.98364	-0.00220394	7868	-1.64167	6.77337	0	4674	-2.17742	8.42953	0	4976.5	-3.12036	7.42131	0	4683	-2.07638	2.11919	-0.00687956	6441
561	TTCGACTGTGAGCAGTGTGGGGCATGCTTTactcagaaaggtaacctcctccgccacattaaaCTG	46F_47D_49E_50Q_52G_53A_54C_55F_67L_	WT	MUT	MUT	WT	WT	WT	MUT	WT	WT	-1.7788	2.95829	-0.000850243	4192	-2.30375	10.4344	0	4756.5	-1.94357	8.71733	0	4699.5	-1.13262	4.70095	-9.83795e-06	7218	-2.23857	8.33595	0	4674	-2.07556	8.40196	0	4976.5	-2.86331	8.43886	0	4683	-3.09834	4.41022	-5.38248e-05	2617
562	TTCGATTGTGAGCAGTGTGGGGCAGACTTTactcagaaaggtaacctcctccgccacattaaaCTG	46F_47D_49E_50Q_52G_53A_54D_55F_67L_	WT	MUT	MUT	WT	WT	WT	MUT	WT	WT	-1.02267	1.71819	-0.00857873	6531	-3.01395	9.4522	0	4756.5	-2.61176	8.85874	0	4699.5	-2.50855	8.18515	0	4732.5	-2.79708	7.19177	0	4674	-3.41111	8.21642	0	4976.5	-2.81911	7.02374	0	4683	-1.79542	2.41137	-0.00303128	5725
563	TTCGACTGTGAACAGTGTGGGGCAGAGTTTactcagaaaggtaacctcctccgccacattaaaCTG	46F_47D_49E_50Q_52G_53A_54E_55F_67L_	WT	MUT	MUT	WT	WT	WT	MUT	WT	WT	-2.75128	3.07144	-0.00101607	4350	-3.01416	10.768	0	4756.5	-3.21328	9.68091	0	4699.5	-2.13144	7.84995	0	4732.5	-2.87593	8.42683	0	4674	-2.98744	8.59496	0	4976.5	-3.17646	7.66611	0	4683	-2.46954	3.565	-0.000289616	3514
564	TTCGATTGTGAACAGTGTGGGGCATTTTTTactcagaaaggtaacctcctccgccacattaaaCTG	46F_47D_49E_50Q_52G_53A_54F_55F_67L_	WT	MUT	MUT	WT	WT	WT	MUT	WT	WT	-0.143673	0.658427	-0.0154687	7322	-2.16369	10.4962	0	4756.5	-2.80309	10.8113	0	4699.5	-1.89612	8.99658	0	4732.5	-2.45981	9.78928	0	4674	-2.09171	8.77919	0	4976.5	-2.78397	9.46942	0	4683	-0.885767	3.22	-0.000230879	3349
565	TTCGATTGTGAGCAGTGTGGGGCAGGCTTTactcagaaaggtaacctcctccgccacattaaaCTG	46F_47D_49E_50Q_52G_53A_54G_55F_67L_	WT	MUT	MUT	WT	WT	WT	MUT	WT	WT	-2.00123	2.35519	-0.00384131	5688	-2.48225	9.06728	0	4756.5	-2.22104	8.25153	0	4699.5	-1.79844	7.20302	0	4732.5	-2.80373	7.59479	0	4674	-2.62088	8.26323	0	4976.5	-3.98177	7.41024	0	4683	-2.06679	2.98384	-0.000933987	4528
566	TTCGACTGTGAACAGTGTGGGGCACATTTTactcagaaaggtaacctcctccgccacattaaaCTG	46F_47D_49E_50Q_52G_53A_54H_55F_67L_	WT	MUT	MUT	WT	WT	WT	MUT	WT	WT	-1.10122	1.65829	-0.0106195	6793	-2.63724	8.761	0	4756.5	-0.98428	4.09995	-3.41988e-05	7323	-1.48656	6.15534	0	4732.5	-2.23552	6.74331	0	4674	-2.51038	6.48928	0	4976.5	-3.07037	6.65557	0	4683	-2.41131	3.07193	-0.000890514	4490
567	TTCGACTGTGAGCAGTGTGGGGCAATTTTTactcagaaaggtaacctcctccgccacattaaaCTG	46F_47D_49E_50Q_52G_53A_54I_55F_67L_	WT	MUT	MUT	WT	WT	WT	MUT	WT	WT	-0.722995	1.37076	-0.0136628	7146	-2.2868	8.01844	0	4756.5	-2.80375	8.12738	0	4699.5	-2.07898	7.34025	0	4732.5	-2.21043	6.45645	0	4674	-2.43168	8.30329	0	4976.5	-3.53464	6.8129	0	4683	-2.33239	2.80488	-0.00159157	5050
568	TTCGATTGTGAACAATGTGGGGCAAAATTTactcagaaaggtaacctcctccgccacattaaaCTG	46F_47D_49E_50Q_52G_53A_54K_55F_67L_	WT	MUT	MUT	WT	WT	WT	MUT	WT	WT	-1.25806	3.07078	-0.000464612	3667	-1.69321	7.87723	0	4756.5	-1.95243	8.82206	0	4699.5	-1.63962	7.5405	0	4732.5	-1.46063	4.67537	-1.2687e-05	7003	-3.02869	8.97584	0	4976.5	-2.70107	8.15539	0	4683	-3.28434	4.03888	-0.000128379	2980
569	TTCGACTGTGAGCAGTGTGGGGCACTCTTTactcagaaaggtaacctcctccgccacattaaaCTG	46F_47D_49E_50Q_52G_53A_54L_55F_67L_	WT	MUT	MUT	WT	WT	WT	MUT	WT	WT	-0.475102	1.78375	-0.00342243	5553	-2.79984	10.8536	0	4756.5	-2.72277	10.3128	0	4699.5	-2.13629	9.15827	0	4732.5	-2.80976	9.42678	0	4674	-2.75801	9.18195	0	4976.5	-2.62375	7.01296	0	4683	-1.73519	3.66744	-0.000165807	3123
570	TTCGACTGTGAACAATGTGGGGCAATGTTTactcagaaaggtaacctcctccgccacattaaaCTG	46F_47D_49E_50Q_52G_53A_54M_55F_67L_	WT	MUT	MUT	WT	WT	WT	MUT	WT	WT	-1.5389	2.76599	-0.00114383	4457	-1.55096	8.15051	0	4756.5	-2.35713	8.95652	0	4699.5	-1.78958	7.31741	0	4732.5	-1.65397	7.48748	0	4674	-2.46824	8.66589	0	4976.5	-2.92721	8.12821	0	4683	-2.40366	3.27247	-0.000553412	4060
571	TTCGATTGTGAGCAGTGTGGGGCAAACTTTactcagaaaggtaacctcctccgccacattaaaCTG	46F_47D_49E_50Q_52G_53A_54N_55F_67L_	WT	MUT	MUT	WT	WT	WT	MUT	WT	WT	-2.41425	2.13356	-0.00773489	6407	-3.29514	7.97927	0	4756.5	-2.43309	5.83384	0	4699.5	-1.60396	5.34374	0	4732.5	-2.87899	5.45827	0	4674	-2.30655	7.00063	0	4976.5	-2.8095	5.17455	-1.22016e-05	7196	-2.61304	2.11467	-0.00874912	6661
572	TTCGACTGTGAGCAGTGTGGGGCACCGTTTactcagaaaggtaacctcctccgccacattaaaCTG	46F_47D_49E_50Q_52G_53A_54P_55F_67L_	WT	MUT	MUT	WT	WT	WT	MUT	WT	WT	-2.94699	2.85242	-0.00179306	4878	-2.48373	8.52984	0	4756.5	-3.80916	8.50498	0	4699.5	-2.0192	7.31019	0	4732.5	-2.69046	6.79434	0	4674	-3.13602	8.67076	0	4976.5	-4.04188	7.07725	0	4683	-2.28804	2.23605	-0.00579014	6301
573	TTCGACTGTGAACAATGTGGGGCACAGTTTactcagaaaggtaacctcctccgccacattaaaCTG	46F_47D_49E_50Q_52G_53A_54Q_55F_67L_	WT	MUT	MUT	WT	WT	WT	MUT	WT	WT	-1.6603	3.2211	-0.000432765	3631	-1.92186	7.67642	0	4756.5	-2.18216	9.61366	0	4699.5	-0.933349	4.39811	-1.62143e-05	7289	-1.00466	4.48087	-1.30897e-05	7008	-2.10473	8.79488	0	4976.5	-2.13751	8.26557	0	4683	-1.95574	3.21866	-0.000509774	3989
574	TTCGATTGTGAGCAGTGTGGGGCAAGGTTTactcagaaaggtaacctcctccgccacattaaaCTG	46F_47D_49E_50Q_52G_53A_54R_55F_67L_	WT	MUT	MUT	WT	WT	WT	MUT	WT	WT	-1.60539	2.51038	-0.00215772	5070	-0.847784	3.01728	-0.00035363	7544	0.195551	0.728832	0.142524	2256	-0.328118	0.897601	-0.0192874	8293	-0.209733	0.728879	-0.0188223	8289	-1.59157	5.60178	0	4976.5	-1.24873	4.00728	-5.42344e-05	7426	-1.36725	1.43627	-0.0221528	7781
575	TTCGATTGTGAGCAGTGTGGGGCATCTTTTactcagaaaggtaacctcctccgccacattaaaCTG	46F_47D_49E_50Q_52G_53A_54S_55F_67L_	WT	MUT	MUT	WT	WT	WT	WT	WT	WT	-1.57526	3.12172	-0.000520133	3749	-1.96985	8.83914	0	4756.5	-0.767338	3.58894	-8.66565e-05	7428	0.051748	0.425159	0.0220011	2412	-1.15367	5.89794	0	4674	-1.94974	7.87834	0	4976.5	-2.31856	7.60515	0	4683	-1.25498	2.4625	-0.00188361	5212
576	TTCGACTGTGAACAGTGTGGGGCAACATTTactcagaaaggtaacctcctccgccacattaaaCTG	46F_47D_49E_50Q_52G_53A_54T_55F_67L_	WT	MUT	MUT	WT	WT	WT	MUT	WT	WT	-2.9314	3.51231	-0.000394719	3552	-2.26712	9.55399	0	4756.5	-2.38142	9.13063	0	4699.5	-1.75088	7.44796	0	4732.5	-2.48405	7.32859	0	4674	-2.61585	9.09245	0	4976.5	-3.17638	7.70191	0	4683	-1.772	3.15852	-0.000531187	4025
577	TTCGATTGTGAACAATGTGGGGCAGTGTTTactcagaaaggtaacctcctccgccacattaaaCTG	46F_47D_49E_50Q_52G_53A_54V_55F_67L_	WT	MUT	MUT	WT	WT	WT	MUT	WT	WT	-1.31852	2.40042	-0.0022836	5128	-2.17958	8.55644	0	4756.5	-2.7045	8.34876	0	4699.5	-1.86822	6.89997	0	4732.5	-2.34113	7.25972	0	4674	-1.74448	5.89079	0	4976.5	-3.40244	7.0024	0	4683	-2.00186	2.95487	-0.000965568	4559
578	TTCGATTGTGAGCAGTGTGGGGCATGGTTTactcagaaaggtaacctcctccgccacattaaaCTG	46F_47D_49E_50Q_52G_53A_54W_55F_67L_	WT	MUT	MUT	WT	WT	WT	MUT	WT	WT	-0.236888	0.779997	-0.0186699	7636	-2.19715	8.22302	0	4756.5	-2.82101	9.04161	0	4699.5	-2.12236	8.12809	0	4732.5	-2.46729	7.89637	0	4674	-2.22917	6.18988	0	4976.5	-2.71743	7.52411	0	4683	-0.864537	1.65702	-0.00836394	6634
579	TTCGATTGTGAACAGTGTGGGGCATACTTTactcagaaaggtaacctcctccgccacattaaaCTG	46F_47D_49E_50Q_52G_53A_54Y_55F_67L_	WT	MUT	MUT	WT	WT	WT	MUT	WT	WT	-0.280057	0.656296	-0.030321	8230	-2.00811	7.4936	0	4756.5	-2.13531	6.72621	0	4699.5	-1.82814	7.23331	0	4732.5	-2.16384	4.59932	-2.81927e-05	7142	-2.21349	7.24197	0	4976.5	-3.67156	5.68986	0	4683	-1.35941	2.14032	-0.00428993	6036
580	TTCGACTGTGAAGTGTGTGGGGCAGCTTTTactcagaaaggtaacctcctccgccacattaaaCTG	46F_47D_49E_50V_52G_53A_54A_55F_67L_	WT	MUT	MUT	MUT	WT	WT	MUT	WT	WT	-2.20743	3.41294	-0.000373956	3511	1.14109	5.69815	6.50208	1482	2.09285	8.91254	18.6526	983	3.58856	10.0837	36.186	363	0.933211	4.697	4.38329	1626	0.425995	1.73135	0.737546	2621	0.140224	0.661086	0.0927004	2356	-0.380455	1.01532	-0.0167728	7436
581	TTCGATTGTGAGGTATGTGGGGCATGTTTTactcagaaaggtaacctcctccgccacattaaaCTG	46F_47D_49E_50V_52G_53A_54C_55F_67L_	WT	MUT	MUT	MUT	WT	WT	MUT	WT	WT	-1.37328	2.28765	-0.00308543	5443	-0.0895388	0.522069	-0.0139009	8194	0.73627	3.77736	2.78116	1776	2.30467	10.2155	23.5434	701	-0.307586	1.14488	-0.00992852	8077	0.55183	2.90018	1.60041	2397	-1.46836	6.42731	0	4683	-0.412731	1.16191	-0.0127923	7098
582	TTCGACTGTGAGGTGTGTGGGGCAGACTTTactcagaaaggtaacctcctccgccacattaaaCTG	46F_47D_49E_50V_52G_53A_54D_55F_67L_	WT	MUT	MUT	MUT	WT	WT	MUT	WT	WT	-1.17803	1.78497	-0.00846517	6511	-1.93708	7.917	0	4756.5	-2.12235	6.73159	0	4699.5	-0.564736	2.24214	-0.00140939	7806	-2.15314	7.17187	0	4674	-1.51288	4.55489	-1.97113e-05	7139	-3.36099	6.89049	0	4683	-1.36318	2.78331	-0.000977643	4574
583	TTCGACTGTGAGGTCTGTGGGGCAGAATTTactcagaaaggtaacctcctccgccacattaaaCTG	46F_47D_49E_50V_52G_53A_54E_55F_67L_	WT	MUT	MUT	MUT	WT	WT	MUT	WT	WT	-2.41466	2.94344	-0.00119617	4500	-0.884936	4.62624	-7.68654e-06	6955	-0.766869	4.07849	-2.66448e-05	7287	2.03927	8.32872	16.9845	949	-0.951822	4.73629	-8.2675e-06	6915	-0.945337	4.64501	-8.21117e-06	6992	-1.81692	7.02424	0	4683	-1.54964	2.58615	-0.00174533	5144
584	TTCGATTGTGAAGTATGTGGGGCATTTTTTactcagaaaggtaacctcctccgccacattaaaCTG	46F_47D_49E_50V_52G_53A_54F_55F_67L_	WT	MUT	MUT	MUT	WT	WT	MUT	WT	WT	-0.100253	0.414449	-0.0211716	7823	-0.885943	4.91346	-3.84762e-06	6795	-1.0758	5.50228	0	4699.5	0.0936107	0.535019	0.0500835	2383	-0.925806	5.06858	-4.02074e-06	6715	-0.993412	5.93468	0	4976.5	-2.24059	7.55468	0	4683	-0.400648	1.26231	-0.0097806	6778
585	TTCGATTGTGAGGTGTGTGGGGCAGGATTTactcagaaaggtaacctcctccgccacattaaaCTG	46F_47D_49E_50V_52G_53A_54G_55F_67L_	WT	MUT	MUT	MUT	WT	WT	MUT	WT	WT	-0.913339	2.16676	-0.00271048	5302	-0.721463	3.38996	-0.00012849	7382	1.179	5.31471	6.26606	1528	2.29938	9.67786	22.2531	747	-1.20153	3.10542	-0.000407178	7547	-1.35466	5.62969	0	4976.5	-1.45132	5.47724	0	4683	-1.05552	2.7401	-0.00083506	4433
586	TTCGACTGTGAGGTGTGTGGGGCACACTTTactcagaaaggtaacctcctccgccacattaaaCTG	46F_47D_49E_50V_52G_53A_54H_55F_67L_	WT	MUT	MUT	MUT	WT	WT	MUT	WT	WT	-1.66408	3.19559	-0.000462678	3664	0.417857	1.94283	0.811825	2246	2.97296	12.2634	36.4586	334	2.62017	10.4158	27.2911	596	0.57977	2.72755	1.58135	2032	-0.157017	0.772885	-0.0125994	8147	0.709501	3.9447	2.79877	1873	-0.491509	1.85384	-0.00300955	5718
587	TTCGATTGTGAAGTGTGTGGGGCAATTTTTactcagaaaggtaacctcctccgccacattaaaCTG	46F_47D_49E_50V_52G_53A_54I_55F_67L_	WT	MUT	MUT	MUT	WT	WT	MUT	WT	WT	-0.718681	1.52858	-0.00938143	6646	-0.082423	0.490018	-0.0139941	8195	-1.06255	5.42404	0	4699.5	0.69841	3.63916	2.54163	1865	-0.767625	4.1762	-2.33371e-05	7109	-0.549261	2.48211	-0.000788486	7644	-1.32471	5.83896	0	4683	-0.738459	1.85053	-0.00455743	6096
588	TTCGACTGTGAAGTGTGTGGGGCAAAGTTTactcagaaaggtaacctcctccgccacattaaaCTG	46F_47D_49E_50V_52G_53A_54K_55F_67L_	WT	MUT	MUT	MUT	WT	WT	MUT	WT	WT	-1.51699	3.03232	-0.000612987	3892	0.992508	5.18297	5.14414	1621	1.57118	7.42157	11.6606	1262	1.61501	7.69351	12.4251	1166	0.503544	1.98481	0.999437	2156	-2.08571	9.72997	0	4976.5	-0.744185	3.38953	-0.000132537	7525	-0.498257	1.76135	-0.00378071	5916
589	TTCGATTGTGAAGTGTGTGGGGCACTGTTTactcagaaaggtaacctcctccgccacattaaaCTG	46F_47D_49E_50V_52G_53A_54L_55F_67L_	WT	MUT	MUT	MUT	WT	WT	MUT	WT	WT	-0.0742544	0.354912	-0.0187939	7649	-0.250346	0.930036	-0.0135877	8182	-0.916761	3.24649	-0.000227007	7529	1.15311	3.99637	4.60826	1642	-0.967639	3.39272	-0.00016813	7422	0.23281	0.831503	0.193582	2896	-1.68124	4.44586	-2.92067e-05	7331	-0.6076	1.16472	-0.0187075	7573
590	TTCGATTGTGAGGTTTGTGGGGCAATGTTTactcagaaaggtaacctcctccgccacattaaaCTG	46F_47D_49E_50V_52G_53A_54M_55F_67L_	WT	MUT	MUT	MUT	WT	WT	MUT	WT	WT	-0.781239	1.62678	-0.00811014	6456	0.0891259	0.484775	0.043206	2650	-0.121951	0.511816	-0.0194793	8291	1.78173	6.47668	11.5397	1214	-0.18144	0.696243	-0.0177075	8278	0.0808896	0.470441	0.0380538	3054	-0.857855	2.10972	-0.00290611	7908	-0.345976	0.794687	-0.0262763	7963
591	TTCGATTGTGAAGTCTGTGGGGCAAATTTTactcagaaaggtaacctcctccgccacattaaaCTG	46F_47D_49E_50V_52G_53A_54N_55F_67L_	WT	MUT	MUT	MUT	WT	WT	MUT	WT	WT	-0.934619	2.19688	-0.00258977	5251	0.115851	0.575903	0.0667189	2623	1.53031	7.3185	11.1995	1286	2.67765	10.3061	27.5962	585	0.36747	1.53457	0.563909	2264	0.172265	0.830737	0.143107	2942	-1.0805	4.75264	-9.38522e-06	7142	-0.885967	2.27331	-0.00205631	5312
592	TTCGATTGTGAGGTGTGTGGGGCACCCTTTactcagaaaggtaacctcctccgccacattaaaCTG	46F_47D_49E_50V_52G_53A_54P_55F_67L_	WT	MUT	MUT	MUT	WT	WT	MUT	WT	WT	-1.29021	1.92625	-0.00667956	6248	-0.746173	3.49565	-0.000103715	7340	0.668047	3.19466	2.13418	1853	1.70851	7.08506	12.1049	1185	-1.08429	4.51204	-1.41273e-05	7030	-1.14746	5.24257	-4.9834e-06	6904	-1.20367	5.05643	-5.2275e-06	7001	-1.81062	3.23731	-0.000456211	3878
593	TTCGATTGTGAGGTATGTGGGGCACAGTTTactcagaaaggtaacctcctccgccacattaaaCTG	46F_47D_49E_50V_52G_53A_54Q_55F_67L_	WT	MUT	MUT	MUT	WT	WT	MUT	WT	WT	-1.9468	2.58326	-0.0022096	5097	1.19035	5.93066	7.05958	1432	1.45337	6.26975	9.11225	1378	2.66372	10.4141	27.7403	583	1.40524	6.01348	8.45037	1267	-0.0192559	0.328633	-0.00529687	7918	0.571783	2.54941	1.45771	2035	-0.584874	1.45146	-0.00914435	6699
594	TTCGACTGTGAGGTATGTGGGGCAAGGTTTactcagaaaggtaacctcctccgccacattaaaCTG	46F_47D_49E_50V_52G_53A_54R_55F_67L_	WT	MUT	MUT	MUT	WT	WT	MUT	WT	WT	-1.46929	3.76319	-0.000108487	2938	2.07944	9.94792	20.6861	637	3.09335	12.3916	38.3314	259	2.99629	11.4545	34.3209	399	2.15678	9.82903	21.1991	551	0.570895	3.19776	1.82558	2339	1.51709	7.30436	11.0814	1271	-0.341744	1.03694	-0.0142994	7233
595	TTCGATTGTGAAGTCTGTGGGGCATCTTTTactcagaaaggtaacctcctccgccacattaaaCTG	46F_47D_49E_50V_52G_53A_54S_55F_67L_	WT	MUT	MUT	MUT	WT	WT	WT	WT	WT	-2.45898	3.3096	-0.00052341	3756	0.97904	4.74403	4.64459	1680	2.8129	10.9953	30.9287	531	3.48733	11.9536	41.686	215	1.04483	5.67236	5.92665	1472	0.131425	0.667138	0.0876788	2993	0.540738	2.96461	1.60308	2009	-0.620164	0.958489	-0.0313956	8117
596	TTCGACTGTGAAGTTTGTGGGGCAACCTTTactcagaaaggtaacctcctccgccacattaaaCTG	46F_47D_49E_50V_52G_53A_54T_55F_67L_	WT	MUT	MUT	MUT	WT	WT	MUT	WT	WT	-1.79363	2.49113	-0.00252013	5223	0.316946	1.26029	0.399443	2398	0.94088	4.5404	4.27197	1666	2.31518	9.73993	22.5497	738	0.0809993	0.490986	0.0397695	2577	-0.0219656	0.344295	-0.00574812	7935	-0.571112	2.79328	-0.000399651	7675	-0.729201	2.11277	-0.00245112	5499
597	TTCGACTGTGAGGTATGTGGGGCAGTCTTTactcagaaaggtaacctcctccgccacattaaaCTG	46F_47D_49E_50V_52G_53A_54V_55F_67L_	WT	MUT	MUT	MUT	WT	WT	MUT	WT	WT	-1.18646	2.16146	-0.00356771	5600	0.0687153	0.442072	0.0303771	2675	-0.0915675	0.493942	-0.0153759	8252	2.20292	9.63207	21.2187	788	-0.233923	1.01205	-0.0103949	8088	0.431654	1.97245	0.851415	2576	-0.96477	4.22904	-2.51404e-05	7309	-1.23727	2.6272	-0.00126962	4820
598	TTCGACTGTGAAGTGTGTGGGGCATGGTTTactcagaaaggtaacctcctccgccacattaaaCTG	46F_47D_49E_50V_52G_53A_54W_55F_67L_	WT	MUT	MUT	MUT	WT	WT	MUT	WT	WT	0.14595	0.44001	0.0642193	2290	-1.37895	6.19977	0	4756.5	-2.28738	8.25274	0	4699.5	-0.290856	1.20051	-0.00822242	8059	-1.78909	6.46338	0	4674	-1.47208	6.40743	0	4976.5	-2.81675	7.14923	0	4683	-1.68027	2.89894	-0.000920042	4517
599	TTCGACTGTGAGGTGTGTGGGGCATATTTTactcagaaaggtaacctcctccgccacattaaaCTG	46F_47D_49E_50V_52G_53A_54Y_55F_67L_	WT	MUT	MUT	MUT	WT	WT	MUT	WT	WT	-0.271466	0.58481	-0.0355198	8302	-0.462424	1.9588	-0.00221932	7775	-0.638267	2.45648	-0.000971888	7702	1.42289	6.17858	8.79146	1364	-0.893455	3.12086	-0.000295009	7499	-0.115235	0.544896	-0.0168009	8267	-1.49918	4.83714	-6.51091e-06	7059	0.0651725	0.374749	0.0244233	2188
600	TTCGACTGTAACATCTGTGGGGCAGCATTTactcagaaaggtaacctcctccgccacattaaaCTG	46F_47D_49N_50I_52G_53A_54A_55F_67L_	WT	MUT	WT	MUT	WT	WT	MUT	WT	WT	-0.749862	1.88303	-0.00429105	5789	0.958069	4.8883	4.68333	1675	-0.390563	1.62951	-0.00402842	7895	2.84532	10.5425	29.9967	514	1.19148	5.75176	6.85311	1388	0.436003	1.91739	0.83599	2583	-0.352963	1.65527	-0.00342884	7926	-0.303337	0.638461	-0.0344144	8185
601	TTCGACTGTAACATCTGTGGGGCATGCTTTactcagaaaggtaacctcctccgccacattaaaCTG	46F_47D_49N_50I_52G_53A_54C_55F_67L_	WT	MUT	WT	MUT	WT	WT	MUT	WT	WT	-0.717941	2.10837	-0.00243842	5189	0.263918	1.1884	0.313639	2443	-1.16795	6.02729	0	4699.5	1.50826	8.0418	12.1291	1183	0.944003	5.66021	5.34326	1526	0.311337	1.70954	0.532243	2706	-0.895808	5.12346	-3.89046e-06	6932	-0.142917	0.704455	-0.0136557	7181
602	TTCGATTGTAACATATGTGGGGCAGACTTTactcagaaaggtaacctcctccgccacattaaaCTG	46F_47D_49N_50I_52G_53A_54D_55F_67L_	WT	MUT	WT	MUT	WT	WT	MUT	WT	WT	-0.499506	1.139	-0.0163526	7410	-1.51471	7.63652	0	4756.5	-2.32391	9.0686	0	4699.5	-0.966504	4.17411	-2.93834e-05	7367	-1.23594	4.9102	-5.36764e-06	6820	-0.942398	4.28717	-2.04644e-05	7144	-1.80581	6.0815	0	4683	-0.344712	0.692376	-0.0339797	8179
603	TTCGACTGTAATATCTGTGGGGCAGAATTTactcagaaaggtaacctcctccgccacattaaaCTG	46F_47D_49N_50I_52G_53A_54E_55F_67L_	WT	MUT	WT	MUT	WT	WT	MUT	WT	WT	-1.44929	2.77819	-0.00105201	4384	-0.403716	1.82235	-0.0026588	7801	-2.80137	6.95762	0	4699.5	0.783374	3.72106	2.91498	1819	-0.136287	0.691692	-0.0134581	8197	-0.383937	1.80819	-0.0026132	7811	-1.82307	4.86909	-7.91755e-06	7108	-0.552397	1.5963	-0.00615503	6349
604	TTCGATTGTAACATCTGTGGGGCATTTTTTactcagaaaggtaacctcctccgccacattaaaCTG	46F_47D_49N_50I_52G_53A_54F_55F_67L_	WT	MUT	WT	MUT	WT	WT	MUT	WT	WT	0.793648	2.12626	1.6875	988	-0.692201	3.1293	-0.000222541	7476	-1.61859	7.54627	0	4699.5	-0.619716	2.77065	-0.000457926	7689	-0.781964	2.99234	-0.000346572	7522	-0.882227	4.42149	-1.53262e-05	7104	-1.6326	5.97114	0	4683	-0.463756	1.09815	-0.0167433	7433
605	TTCGATTGTAATATTTGTGGGGCAGGCTTTactcagaaaggtaacctcctccgccacattaaaCTG	46F_47D_49N_50I_52G_53A_54G_55F_67L_	WT	MUT	WT	MUT	WT	WT	MUT	WT	WT	-0.604623	1.23343	-0.0158065	7358	-0.130694	0.607972	-0.0160736	8268	-0.560163	2.08966	-0.00198591	7797	1.74606	7.42073	12.9571	1140	-0.37226	1.28874	-0.00853787	8037	-0.734211	2.81026	-0.000494622	7570	-1.58827	5.14956	-6.89779e-06	7069	-0.606074	1.1344	-0.02006	7651
606	TTCGACTGTAATATTTGTGGGGCACACTTTactcagaaaggtaacctcctccgccacattaaaCTG	46F_47D_49N_50I_52G_53A_54H_55F_67L_	WT	MUT	WT	MUT	WT	WT	MUT	WT	WT	-0.595994	2.51502	-0.000790658	4113	0.0266142	0.359449	0.00956645	2724	0.972849	4.95841	4.82379	1630	1.46537	7.29234	10.686	1262	0.706999	3.756	2.65548	1857	-0.0255092	0.370061	-0.00616001	7945	-0.00989966	0.329244	-0.00271783	7896	-0.109544	0.534216	-0.0164461	7409
607	TTCGACTGTAACATCTGTGGGGCAATCTTTactcagaaaggtaacctcctccgccacattaaaCTG	46F_47D_49N_50I_52G_53A_54I_55F_67L_	WT	MUT	WT	MUT	WT	WT	MUT	WT	WT	-0.251496	0.731586	-0.0224146	7914	0.318681	1.20149	0.382893	2405	-1.43074	5.82705	0	4699.5	0.483808	2.00001	0.96762	2060	0.0661536	0.442	0.0292399	2598	-0.173213	0.772216	-0.0139225	8193	-1.21617	4.03358	-4.75378e-05	7404	0.0476411	0.36879	0.0175695	2224
608	TTCGATTGTAACATTTGTGGGGCAAAATTTactcagaaaggtaacctcctccgccacattaaaCTG	46F_47D_49N_50I_52G_53A_54K_55F_67L_	WT	MUT	WT	MUT	WT	WT	MUT	WT	WT	-1.38744	1.81073	-0.00938832	6648	0.412102	1.81327	0.747253	2264	-0.186451	0.812197	-0.0135514	8189	0.415823	1.74084	0.723879	2110	1.03213	4.49841	4.64296	1592	-2.13284	6.8352	0	4976.5	-0.734481	3.21101	-0.00019783	7576	-0.775628	1.28412	-0.017981	7526
609	TTCGACTGTAACATTTGTGGGGCACTGTTTactcagaaaggtaacctcctccgccacattaaaCTG	46F_47D_49N_50I_52G_53A_54L_55F_67L_	WT	MUT	WT	MUT	WT	WT	MUT	WT	WT	0.163775	0.552268	0.0904477	2217	-0.0956561	0.553044	-0.0136395	8187	-1.34625	6.71298	0	4699.5	-0.134326	0.679023	-0.0137071	8201	-0.0348081	0.379125	-0.00817505	8027	0.328019	1.6743	0.549202	2694	-1.36015	5.95343	0	4683	-0.18178	0.697561	-0.0176805	7507
610	TTCGACTGTAATATCTGTGGGGCAATGTTTactcagaaaggtaacctcctccgccacattaaaCTG	46F_47D_49N_50I_52G_53A_54M_55F_67L_	WT	MUT	WT	MUT	WT	WT	MUT	WT	WT	0.210598	0.611899	0.128865	2125	0.393532	1.66424	0.654933	2297	-0.973916	3.7337	-7.61408e-05	7416	0.828282	3.7126	3.07508	1802	0.817448	4.02617	3.29118	1760	0.184079	0.76528	0.140872	2944	-1.10166	4.94029	-4.78447e-06	6977	-0.893392	2.06533	-0.00335119	5811
611	TTCGACTGTAACATTTGTGGGGCAAACTTTactcagaaaggtaacctcctccgccacattaaaCTG	46F_47D_49N_50I_52G_53A_54N_55F_67L_	WT	MUT	WT	MUT	WT	WT	MUT	WT	WT	-0.475305	1.28622	-0.0109643	6842	0.0762793	0.457997	0.0349357	2663	0.0163566	0.331297	0.00541888	2424	1.67259	7.09439	11.866	1199	0.729663	3.39861	2.47984	1883	0.53948	2.64342	1.42607	2441	-0.830286	1.93137	-0.00424741	7959	-0.288767	0.594363	-0.0368278	8214
612	TTCGATTGTAACATTTGTGGGGCACCTTTTactcagaaaggtaacctcctccgccacattaaaCTG	46F_47D_49N_50I_52G_53A_54P_55F_67L_	WT	MUT	WT	MUT	WT	WT	MUT	WT	WT	-0.239123	0.65187	-0.0261908	8110	0.700707	3.45628	2.42184	1948	0.00764684	0.316719	0.0024219	2433	1.82046	8.40912	15.3085	1028	0.650562	2.8222	1.83602	1983	-0.250351	1.20964	-0.00692543	7983	0.550331	2.81844	1.55108	2015	-0.337384	1.19255	-0.00972081	6768
613	TTCGATTGTAACATCTGTGGGGCACAGTTTactcagaaaggtaacctcctccgccacattaaaCTG	46F_47D_49N_50I_52G_53A_54Q_55F_67L_	WT	MUT	WT	MUT	WT	WT	MUT	WT	WT	-0.948125	2.53371	-0.00120824	4515	0.551733	2.29841	1.26811	2138	-0.355463	1.65421	-0.00346101	7876	1.91731	8.49239	16.2825	987	1.48098	6.5612	9.71703	1156	-0.237156	0.973263	-0.0115809	8112	-0.126891	0.688861	-0.0126224	8221	-0.499758	1.27854	-0.0117414	6996
614	TTCGATTGTAACATCTGTGGGGCAAGGTTTactcagaaaggtaacctcctccgccacattaaaCTG	46F_47D_49N_50I_52G_53A_54R_55F_67L_	WT	MUT	WT	MUT	WT	WT	MUT	WT	WT	-0.663469	1.40284	-0.0116274	6918	1.24334	6.57726	8.17776	1346	1.30206	6.72658	8.75841	1402	2.0972	9.53436	19.9955	831	1.76894	7.99208	14.1375	865	-0.123192	0.605829	-0.0152376	8228	0.633513	3.17805	2.01333	1952	0.499654	1.22106	0.610107	1480
615	TTCGATTGTAATATATGTGGGGCAAGCTTTactcagaaaggtaacctcctccgccacattaaaCTG	46F_47D_49N_50I_52G_53A_54S_55F_67L_	WT	MUT	WT	MUT	WT	WT	WT	WT	WT	-1.51639	2.94823	-0.000744592	4062	0.886566	4.40161	3.90232	1753	0.333569	1.53044	0.510508	2104	2.62139	10.8945	28.5587	560	1.36463	6.83732	9.33037	1182	-0.128	0.683275	-0.0129182	8161	0.0163889	0.33455	0.00548291	2444	-0.46362	1.34368	-0.00933832	6724
616	TTCGATTGTAATATTTGTGGGGCAACATTTactcagaaaggtaacctcctccgccacattaaaCTG	46F_47D_49N_50I_52G_53A_54T_55F_67L_	WT	MUT	WT	MUT	WT	WT	MUT	WT	WT	-1.96098	2.44589	-0.00305435	5435	-0.0350402	0.354421	-0.00888234	8032	-0.713944	2.12702	-0.00232173	7825	1.51622	6.09277	9.23798	1350	0.515241	1.93779	0.99843	2157	0.016022	0.329736	0.00528303	3137	-0.690472	2.03783	-0.00276248	7898	-1.42866	2.22595	-0.00369652	5890
617	TTCGATTGTAACATCTGTGGGGCAGTGTTTactcagaaaggtaacctcctccgccacattaaaCTG	46F_47D_49N_50I_52G_53A_54V_55F_67L_	WT	MUT	WT	MUT	WT	WT	MUT	WT	WT	-0.409654	1.31568	-0.00881502	6564	0.522309	2.52638	1.31955	2127	-1.69803	8.29959	0	4699.5	1.17554	6.17385	7.2576	1445	0.553932	3.09534	1.71461	2008	0.610705	3.22019	1.96658	2304	-0.667153	3.62984	-6.66481e-05	7452	0.0434606	0.349576	0.0151928	2239
618	TTCGACTGTAACATTTGTGGGGCATGGTTTactcagaaaggtaacctcctccgccacattaaaCTG	46F_47D_49N_50I_52G_53A_54W_55F_67L_	WT	MUT	WT	MUT	WT	WT	MUT	WT	WT	0.925902	3.159	2.92492	710	-0.994407	4.45966	-1.29562e-05	7041	-2.05249	7.27822	0	4699.5	-0.545409	2.18336	-0.00155897	7822	-1.21438	4.81276	-1.0548e-05	6959	-1.38178	5.94781	0	4976.5	-1.42196	5.0372	-6.17555e-06	7052	-1.09621	1.21274	-0.0301012	8081
619	TTCGACTGTAACATATGTGGGGCATACTTTactcagaaaggtaacctcctccgccacattaaaCTG	46F_47D_49N_50I_52G_53A_54Y_55F_67L_	WT	MUT	WT	MUT	WT	WT	MUT	WT	WT	0.99548	2.3842	2.37342	812	0.181749	0.83221	0.151253	2538	-1.11564	4.89022	-4.84518e-06	7062	0.757707	3.3294	2.52271	1866	0.360238	1.27437	0.459075	2293	0.0897297	0.506528	0.0454506	3046	-1.14988	5.07775	-4.99388e-06	6986	-0.159251	0.431634	-0.0319705	8129
620	TTCGACTGTAACCAGTGTGGGGCAGCATTTactcagaaaggtaacctcctccgccacattaaaCTG	46F_47D_49N_50Q_52G_53A_54A_55F_67L_	WT	MUT	WT	WT	WT	WT	MUT	WT	WT	-0.409668	0.837077	-0.0279796	8174	-2.23251	8.68472	0	4756.5	-1.98093	6.85802	0	4699.5	-0.855213	3.73693	-6.68606e-05	7470	-1.60373	6.16507	0	4674	-1.61563	5.44506	0	4976.5	-2.9072	6.48307	0	4683	-1.60591	2.24605	-0.00396572	5965
621	TTCGATTGTAACCAGTGTGGGGCATGTTTTactcagaaaggtaacctcctccgccacattaaaCTG	46F_47D_49N_50Q_52G_53A_54C_55F_67L_	WT	MUT	WT	WT	WT	WT	MUT	WT	WT	0.148906	0.497846	0.0741323	2269	-1.99196	9.02106	0	4756.5	-2.04347	8.85567	0	4699.5	-1.85181	7.45644	0	4732.5	-1.92807	7.68977	0	4674	-2.285	9.21725	0	4976.5	-2.16897	6.8118	0	4683	-1.94214	3.94962	-9.27856e-05	2820
622	TTCGATTGTAATCAGTGTGGGGCAGATTTTactcagaaaggtaacctcctccgccacattaaaCTG	46F_47D_49N_50Q_52G_53A_54D_55F_67L_	WT	MUT	WT	WT	WT	WT	MUT	WT	WT	0.293145	0.814118	0.238655	1870	-2.5628	10.3597	0	4756.5	-2.65729	9.4999	0	4699.5	-2.62426	9.42263	0	4732.5	-2.57788	8.68481	0	4674	-2.30286	8.61678	0	4976.5	-3.28241	7.94865	0	4683	-1.54597	2.6503	-0.00150564	4985
623	TTCGATTGTAATCAATGTGGGGCAGAATTTactcagaaaggtaacctcctccgccacattaaaCTG	46F_47D_49N_50Q_52G_53A_54E_55F_67L_	WT	MUT	WT	WT	WT	WT	MUT	WT	WT	-1.17926	2.78508	-0.000840608	4178	-2.07222	8.94761	0	4756.5	-2.68563	9.17977	0	4699.5	-2.08596	8.16962	0	4732.5	-1.98811	8.26762	0	4674	-2.21517	8.85291	0	4976.5	-2.54867	8.68748	0	4683	-1.30884	2.57535	-0.00151402	4997
624	TTCGACTGTAACCAGTGTGGGGCATTTTTTactcagaaaggtaacctcctccgccacattaaaCTG	46F_47D_49N_50Q_52G_53A_54F_55F_67L_	WT	MUT	WT	WT	WT	WT	MUT	WT	WT	1.07445	3.86899	4.15703	525	-1.65487	7.07965	0	4756.5	-1.57855	7.5365	0	4699.5	-1.30377	6.24886	0	4732.5	-1.55248	6.84466	0	4674	-2.02511	7.65187	0	4976.5	-1.98618	7.00563	0	4683	-0.161461	0.450813	-0.0306563	8097
625	TTCGACTGTAACCAGTGTGGGGCAGGGTTTactcagaaaggtaacctcctccgccacattaaaCTG	46F_47D_49N_50Q_52G_53A_54G_55F_67L_	WT	MUT	WT	WT	WT	WT	MUT	WT	WT	0.459774	1.32166	0.607667	1515	-2.01213	7.6896	0	4756.5	-2.60625	6.99021	0	4699.5	-1.46355	7.22512	0	4732.5	-2.31477	7.1321	0	4674	-2.29478	7.11506	0	4976.5	-2.83354	6.69405	0	4683	-2.40596	2.43919	-0.00381036	5923
626	TTCGATTGTAACCAGTGTGGGGCACACTTTactcagaaaggtaacctcctccgccacattaaaCTG	46F_47D_49N_50Q_52G_53A_54H_55F_67L_	WT	MUT	WT	WT	WT	WT	MUT	WT	WT	-0.701147	1.67426	-0.00651557	6225	-2.09737	8.7707	0	4756.5	-1.78742	8.16336	0	4699.5	-1.57734	7.07242	0	4732.5	-2.09021	7.63332	0	4674	-2.20489	7.20502	0	4976.5	-2.74558	7.2487	0	4683	-1.88395	3.47676	-0.000270046	3468
627	TTCGATTGTAACCAGTGTGGGGCAATTTTTactcagaaaggtaacctcctccgccacattaaaCTG	46F_47D_49N_50Q_52G_53A_54I_55F_67L_	WT	MUT	WT	WT	WT	WT	MUT	WT	WT	-0.124075	0.443131	-0.0240879	8010	-1.5364	6.34483	0	4756.5	-2.32775	8.03111	0	4699.5	-1.48358	5.29081	-6.44312e-06	7150	-2.26663	7.10045	0	4674	-2.35403	7.56621	0	4976.5	-3.15036	6.83645	0	4683	-1.13626	2.0753	-0.00416764	6009
628	TTCGACTGTAATCAATGTGGGGCAAAGTTTactcagaaaggtaacctcctccgccacattaaaCTG	46F_47D_49N_50Q_52G_53A_54K_55F_67L_	WT	MUT	WT	WT	WT	WT	MUT	WT	WT	-1.06156	1.62567	-0.0110486	6854	-2.34944	8.80405	0	4756.5	-1.78665	7.69501	0	4699.5	-2.1708	8.57298	0	4732.5	-1.91103	7.31996	0	4674	-3.16218	9.82394	0	4976.5	-3.13735	7.64695	0	4683	-2.76341	2.50762	-0.00373824	5904
629	TTCGATTGTAACCAGTGTGGGGCACTCTTTactcagaaaggtaacctcctccgccacattaaaCTG	46F_47D_49N_50Q_52G_53A_54L_55F_67L_	WT	MUT	WT	WT	WT	WT	MUT	WT	WT	0.236322	0.66326	0.156743	2004	-2.11185	8.49772	0	4756.5	-2.16113	8.5282	0	4699.5	-2.16819	7.70161	0	4732.5	-2.23478	7.35275	0	4674	-1.90858	7.8218	0	4976.5	-2.24759	6.54203	0	4683	-1.46224	2.23289	-0.00372591	5901
630	TTCGATTGTAATCAGTGTGGGGCAATGTTTactcagaaaggtaacctcctccgccacattaaaCTG	46F_47D_49N_50Q_52G_53A_54M_55F_67L_	WT	MUT	WT	WT	WT	WT	MUT	WT	WT	-0.462563	1.08248	-0.0173408	7504	-2.1756	8.92764	0	4756.5	-2.18799	8.22292	0	4699.5	-2.0506	8.12757	0	4732.5	-1.76093	5.82339	0	4674	-1.91777	7.13324	0	4976.5	-2.83028	7.73793	0	4683	-0.748741	1.71913	-0.00626759	6364
631	TTCGATTGTAATCAGTGTGGGGCAAACTTTactcagaaaggtaacctcctccgccacattaaaCTG	46F_47D_49N_50Q_52G_53A_54N_55F_67L_	WT	MUT	WT	WT	WT	WT	MUT	WT	WT	-0.151883	0.52682	-0.0232722	7966	-2.30558	8.71944	0	4756.5	-2.41194	7.46788	0	4699.5	-1.58652	6.48414	0	4732.5	-1.7544	6.41014	0	4674	-2.06841	6.80041	0	4976.5	-2.24383	6.66444	0	4683	-1.53333	2.22281	-0.00400083	5972
632	TTCGACTGTAACCAGTGTGGGGCACCTTTTactcagaaaggtaacctcctccgccacattaaaCTG	46F_47D_49N_50Q_52G_53A_54P_55F_67L_	WT	MUT	WT	WT	WT	WT	MUT	WT	WT	0.141331	0.437291	0.0618026	2299	-1.88909	7.61741	0	4756.5	-2.05242	7.96218	0	4699.5	-1.79844	7.37485	0	4732.5	-2.00556	6.5167	0	4674	-2.36599	5.97033	0	4976.5	-2.65964	6.83452	0	4683	-0.926826	1.89504	-0.00515691	6212
633	TTCGATTGTAACCAATGTGGGGCACAATTTactcagaaaggtaacctcctccgccacattaaaCTG	46F_47D_49N_50Q_52G_53A_54Q_55F_67L_	WT	MUT	WT	WT	WT	WT	MUT	WT	WT	-1.0653	1.89589	-0.005918	6122	-2.51499	9.54459	0	4756.5	-2.81833	8.74117	0	4699.5	-1.83745	7.41617	0	4732.5	-1.54414	6.22326	0	4674	-3.19836	8.0067	0	4976.5	-2.56894	7.35842	0	4683	-3.13243	2.83186	-0.00200125	5281
634	TTCGACTGTAACCAATGTGGGGCACGTTTTactcagaaaggtaacctcctccgccacattaaaCTG	46F_47D_49N_50Q_52G_53A_54R_55F_67L_	WT	MUT	WT	WT	WT	WT	MUT	WT	WT	-0.388234	0.901806	-0.0225857	7925	-1.94195	7.26135	0	4756.5	-1.68174	5.65977	0	4699.5	-1.19957	4.44733	-2.08391e-05	7321	-0.768395	3.06471	-0.000287114	7492	-2.2066	6.99581	0	4976.5	-2.19354	4.74249	-1.9053e-05	7276	-0.967952	1.71763	-0.00813257	6597
635	TTCGATTGTAATCAGTGTGGGGCAAGTTTTactcagaaaggtaacctcctccgccacattaaaCTG	46F_47D_49N_50Q_52G_53A_54S_55F_67L_	WT	MUT	WT	WT	WT	WT	WT	WT	WT	-0.790582	3.1979	-0.000216376	3203	-2.09719	10.4129	0	4756.5	-2.01163	10.029	0	4699.5	-1.10696	6.28592	0	4732.5	-1.42076	5.89422	0	4674	-2.34931	9.6022	0	4976.5	-2.7294	9.28265	0	4683	-1.26127	2.89272	-0.000701588	4269
636	TTCGACTGTAACCAGTGTGGGGCAACTTTTactcagaaaggtaacctcctccgccacattaaaCTG	46F_47D_49N_50Q_52G_53A_54T_55F_67L_	WT	MUT	WT	WT	WT	WT	MUT	WT	WT	-1.54106	3.22824	-0.000394987	3553	-2.61755	9.72584	0	4756.5	-2.55968	10.4898	0	4699.5	-1.89979	8.59862	0	4732.5	-2.14559	8.41633	0	4674	-3.02345	10.9831	0	4976.5	-3.15304	8.32433	0	4683	-1.86396	3.87782	-0.000105243	2875
637	TTCGATTGTAACCAATGTGGGGCAGTGTTTactcagaaaggtaacctcctccgccacattaaaCTG	46F_47D_49N_50Q_52G_53A_54V_55F_67L_	WT	MUT	WT	WT	WT	WT	MUT	WT	WT	-0.593885	1.71442	-0.00502654	5933	-2.52669	9.77679	0	4756.5	-2.51269	10.2055	0	4699.5	-2.208	7.97951	0	4732.5	-2.28067	7.51808	0	4674	-2.46675	9.23496	0	4976.5	-3.48517	7.2378	0	4683	-1.82329	3.2802	-0.000411867	3795
638	TTCGATTGTAACCAGTGTGGGGCATGGTTTactcagaaaggtaacctcctccgccacattaaaCTG	46F_47D_49N_50Q_52G_53A_54W_55F_67L_	WT	MUT	WT	WT	WT	WT	MUT	WT	WT	1.36585	4.83109	6.59852	305	-1.25898	6.83476	0	4756.5	-1.45505	6.13631	0	4699.5	-1.1699	6.17896	0	4732.5	-1.39735	6.83538	0	4674	-1.72418	8.98834	0	4976.5	-1.76256	7.89432	0	4683	-0.140443	0.558211	-0.0197459	7629
639	TTCGACTGTAACCAGTGTGGGGCATATTTTactcagaaaggtaacctcctccgccacattaaaCTG	46F_47D_49N_50Q_52G_53A_54Y_55F_67L_	WT	MUT	WT	WT	WT	WT	MUT	WT	WT	1.12896	4.24528	4.79277	446	-1.7083	8.20672	0	4756.5	-1.76271	8.67148	0	4699.5	-1.43735	6.29979	0	4732.5	-1.70016	7.38974	0	4674	-1.70824	7.03118	0	4976.5	-2.17653	7.4477	0	4683	-0.543364	1.86934	-0.00320982	5782
640	TTCGACTGTAATGTGTGTGGGGCAGCTTTTactcagaaaggtaacctcctccgccacattaaaCTG	46F_47D_49N_50V_52G_53A_54A_55F_67L_	WT	MUT	WT	MUT	WT	WT	MUT	WT	WT	-1.66923	2.28695	-0.00375036	5668	-0.447766	1.77068	-0.00332637	7835	-1.18788	5.1784	-5.15893e-06	7085	1.57507	7.21914	11.3706	1224	0.0436994	0.420628	0.0183812	2617	-0.53052	2.77384	-0.000387401	7534	-1.5173	6.43001	0	4683	-1.02719	2.96766	-0.000482053	3928
641	TTCGATTGTAACGTATGTGGGGCATGCTTTactcagaaaggtaacctcctccgccacattaaaCTG	46F_47D_49N_50V_52G_53A_54C_55F_67L_	WT	MUT	WT	MUT	WT	WT	MUT	WT	WT	-0.567724	1.43851	-0.00914986	6614	-1.1134	5.47567	0	4756.5	-1.70137	7.90073	0	4699.5	-0.0696407	0.463164	-0.0127611	8164	-0.889295	3.16416	-0.000266581	7480	-0.763769	3.10624	-0.000258828	7488	-2.00264	7.18599	0	4683	-1.86009	3.03406	-0.000743542	4334
642	TTCGATTGTAACGTGTGTGGGGCAGACTTTactcagaaaggtaacctcctccgccacattaaaCTG	46F_47D_49N_50V_52G_53A_54D_55F_67L_	WT	MUT	WT	MUT	WT	WT	MUT	WT	WT	-0.184652	0.624007	-0.0217636	7873	-1.86998	5.9193	0	4756.5	-2.68474	7.92165	0	4699.5	-1.76595	6.52359	0	4732.5	-1.84689	5.79904	0	4674	-1.79911	5.55017	0	4976.5	-2.98957	6.79231	0	4683	-1.87112	2.7417	-0.00147217	4963
643	TTCGACTGTAATGTCTGTGGGGCAGAGTTTactcagaaaggtaacctcctccgccacattaaaCTG	46F_47D_49N_50V_52G_53A_54E_55F_67L_	WT	MUT	WT	MUT	WT	WT	MUT	WT	WT	-1.0568	3.34844	-0.000206579	3181	-1.66628	8.93813	0	4756.5	-2.51571	10.0944	0	4699.5	-1.07754	5.68599	0	4732.5	-1.43932	7.08594	0	4674	-1.5665	6.3148	0	4976.5	-2.4193	8.33662	0	4683	-1.83566	3.77892	-0.000135538	3012
644	TTCGACTGTAATGTGTGTGGGGCATTCTTTactcagaaaggtaacctcctccgccacattaaaCTG	46F_47D_49N_50V_52G_53A_54F_55F_67L_	WT	MUT	WT	MUT	WT	WT	MUT	WT	WT	0.441801	1.83983	0.812839	1365	-1.25435	7.18998	0	4756.5	-2.06086	8.37051	0	4699.5	-1.12786	5.48978	0	4732.5	-1.40402	6.15508	0	4674	-1.24849	6.40257	0	4976.5	-2.21663	8.63554	0	4683	-0.0584921	0.386877	-0.0134171	7165
645	TTCGACTGTAATGTTTGTGGGGCAGGGTTTactcagaaaggtaacctcctccgccacattaaaCTG	46F_47D_49N_50V_52G_53A_54G_55F_67L_	WT	MUT	WT	MUT	WT	WT	MUT	WT	WT	-0.946763	2.26885	-0.00221809	5102	-1.52625	8.01187	0	4756.5	-1.15807	6.20458	0	4699.5	0.22178	1.01078	0.22417	2268	-1.03775	5.24515	-4.50692e-06	6762	-1.65437	7.02593	0	4976.5	-1.90378	6.55661	0	4683	-1.13148	3.02393	-0.000467049	3899
646	TTCGATTGTAACGTCTGTGGGGCACATTTTactcagaaaggtaacctcctccgccacattaaaCTG	46F_47D_49N_50V_52G_53A_54H_55F_67L_	WT	MUT	WT	MUT	WT	WT	MUT	WT	WT	-1.92117	2.88174	-0.00109372	4410	-1.31851	6.55892	0	4756.5	-0.551602	2.91336	-0.000292439	7556	-0.295844	1.10535	-0.0104983	8106	-0.907929	4.50949	-1.18294e-05	6985	-1.44244	6.61418	0	4976.5	-1.53664	6.30668	0	4683	-2.23371	3.39183	-0.000397818	3762
647	TTCGACTGTAACGTGTGTGGGGCAATCTTTactcagaaaggtaacctcctccgccacattaaaCTG	46F_47D_49N_50V_52G_53A_54I_55F_67L_	WT	MUT	WT	MUT	WT	WT	MUT	WT	WT	0.18077	0.635524	0.114884	2149	-0.858864	4.63774	-7.46007e-06	6944	-1.86686	8.76432	0	4699.5	-0.769867	4.23416	-2.00616e-05	7316	-1.17662	5.89939	0	4674	-1.19683	6.52327	0	4976.5	-2.0972	8.22976	0	4683	-0.658556	2.52796	-0.000850706	4450
648	TTCGATTGTAACGTGTGTGGGGCAAAGTTTactcagaaaggtaacctcctccgccacattaaaCTG	46F_47D_49N_50V_52G_53A_54K_55F_67L_	WT	MUT	WT	MUT	WT	WT	MUT	WT	WT	-1.21259	2.39666	-0.00211599	5054	-0.890605	4.27522	-1.93397e-05	7113	-1.35549	5.71686	0	4699.5	-1.12708	5.04425	-4.89486e-06	7106	-1.07857	3.85004	-6.5583e-05	7269	-2.78374	8.34842	0	4976.5	-2.41034	7.00444	0	4683	-1.87736	3.04418	-0.000734123	4317
649	TTCGACTGTAACGTGTGTGGGGCATTGTTTactcagaaaggtaacctcctccgccacattaaaCTG	46F_47D_49N_50V_52G_53A_54L_55F_67L_	WT	MUT	WT	MUT	WT	WT	MUT	WT	WT	0.159339	0.685164	0.109174	2165	-0.856468	4.35734	-1.48787e-05	7072	-2.45083	7.76397	0	4699.5	-1.19965	4.61282	-1.04201e-05	7221	-1.57244	6.9071	0	4674	-0.750245	4.02878	-2.93258e-05	7199	-2.67194	7.59103	0	4683	-0.56698	1.3214	-0.0120374	7024
650	TTCGACTGTAATGTGTGTGGGGCAATGTTTactcagaaaggtaacctcctccgccacattaaaCTG	46F_47D_49N_50V_52G_53A_54M_55F_67L_	WT	MUT	WT	MUT	WT	WT	MUT	WT	WT	-0.561951	1.17479	-0.0168911	7465	-0.963114	4.56954	-1.25484e-05	7038	-2.4051	7.06385	0	4699.5	-0.703643	2.24594	-0.00174069	7833	-0.501767	1.84506	-0.00313647	7857	-1.24481	5.11867	-5.40615e-06	6929	-2.05961	5.8414	0	4683	-1.41232	2.43852	-0.00223672	5403
651	TTCGACTGTAACGTGTGTGGGGCAAACTTTactcagaaaggtaacctcctccgccacattaaaCTG	46F_47D_49N_50V_52G_53A_54N_55F_67L_	WT	MUT	WT	MUT	WT	WT	MUT	WT	WT	-1.43947	2.39023	-0.00254957	5237	-1.24534	4.6954	-1.0817e-05	7008	-1.29786	5.42065	0	4699.5	0.192245	0.785501	0.151009	2313	-0.63198	1.75679	-0.00484846	7928	-0.440137	1.56666	-0.00525555	7916	-2.2994	5.93167	0	4683	-0.6251	1.02449	-0.026955	7990
652	TTCGACTGTAATGTTTGTGGGGCACCCTTTactcagaaaggtaacctcctccgccacattaaaCTG	46F_47D_49N_50V_52G_53A_54P_55F_67L_	WT	MUT	WT	MUT	WT	WT	MUT	WT	WT	-0.129144	0.537602	-0.0192091	7679	-0.873337	3.98288	-3.79304e-05	7214	-1.08396	4.91632	-4.70762e-06	7051	0.0472364	0.405342	0.0191469	2421	-0.66846	2.81554	-0.000444512	7561	-1.21518	5.03028	-5.27748e-06	6923	-1.01729	3.98565	-4.41824e-05	7395	0.134202	0.494918	0.0664187	2067
653	TTCGACTGTAATGTGTGTGGGGCACAGTTTactcagaaaggtaacctcctccgccacattaaaCTG	46F_47D_49N_50V_52G_53A_54Q_55F_67L_	WT	MUT	WT	MUT	WT	WT	MUT	WT	WT	-0.932941	2.26346	-0.00221422	5099	-0.778055	3.52798	-0.000101387	7334	-1.58101	8.02128	0	4699.5	0.120474	0.55774	0.0671933	2371	0.52654	2.44248	1.28606	2089	-0.820058	4.51811	-1.06846e-05	7036	-1.28945	5.83863	0	4683	-1.05236	1.38832	-0.0190857	7603
654	TTCGACTGTAACGTCTGTGGGGCAAGATTTactcagaaaggtaacctcctccgccacattaaaCTG	46F_47D_49N_50V_52G_53A_54R_55F_67L_	WT	MUT	WT	MUT	WT	WT	MUT	WT	WT	-0.85777	2.79572	-0.000596517	3875	0.235261	1.09356	0.257273	2475	0.142597	0.722689	0.103053	2287	0.841546	4.47442	3.76543	1734	0.822721	4.03682	3.32118	1756	-0.991302	5.79274	0	4976.5	-0.693866	3.9696	-3.31494e-05	7351	-0.676827	1.55766	-0.00825408	6609
655	TTCGATTGTAACGTGTGTGGGGCAAGCTTTactcagaaaggtaacctcctccgccacattaaaCTG	46F_47D_49N_50V_52G_53A_54S_55F_67L_	WT	MUT	WT	MUT	WT	WT	WT	WT	WT	-2.33026	2.48614	-0.00330457	5509	-0.474743	2.17662	-0.00137774	7712	-0.854702	3.90219	-4.82581e-05	7366	1.57161	6.30041	9.9018	1305	0.0263687	0.350616	0.00924531	2636	-1.21259	5.61629	0	4976.5	-1.37969	6.02753	0	4683	-0.703806	1.85611	-0.00428776	6033
656	TTCGATTGTAACGTGTGTGGGGCAACATTTactcagaaaggtaacctcctccgccacattaaaCTG	46F_47D_49N_50V_52G_53A_54T_55F_67L_	WT	MUT	WT	MUT	WT	WT	MUT	WT	WT	-1.74089	3.18784	-0.000491597	3715	-1.09936	5.23535	-4.77447e-06	6884	-1.91255	7.20212	0	4699.5	-0.272337	1.0996	-0.00979893	8087	-0.879176	3.91378	-4.58213e-05	7216	-1.24308	5.50633	0	4976.5	-2.31539	7.18626	0	4683	-1.49766	1.91432	-0.00797082	6573
657	TTCGATTGTAACGTTTGTGGGGCAGTGTTTactcagaaaggtaacctcctccgccacattaaaCTG	46F_47D_49N_50V_52G_53A_54V_55F_67L_	WT	MUT	WT	MUT	WT	WT	MUT	WT	WT	-0.750671	1.48467	-0.010859	6826	-0.885633	4.84695	-3.84627e-06	6794	-1.48797	6.43259	0	4699.5	-0.3063	1.3323	-0.00633825	8023	-0.569027	3.18815	-0.000160684	7409	-0.344621	1.86986	-0.00203275	7769	-1.37188	5.17361	-5.95804e-06	7043	-0.950189	3.12355	-0.000309613	3566
658	TTCGATTGTAACGTCTGTGGGGCATGGTTTactcagaaaggtaacctcctccgccacattaaaCTG	46F_47D_49N_50V_52G_53A_54W_55F_67L_	WT	MUT	WT	MUT	WT	WT	MUT	WT	WT	0.468659	2.4985	1.17095	1188	-1.44122	7.10458	0	4756.5	-1.64391	8.76155	0	4699.5	-1.50399	6.99136	0	4732.5	-1.46151	7.82385	0	4674	-1.74654	8.29456	0	4976.5	-2.18926	9.05053	0	4683	-1.1996	2.37412	-0.00220841	5390
659	TTCGATTGTAATGTGTGTGGGGCATATTTTactcagaaaggtaacctcctccgccacattaaaCTG	46F_47D_49N_50V_52G_53A_54Y_55F_67L_	WT	MUT	WT	MUT	WT	WT	MUT	WT	WT	0.717977	1.63808	1.17611	1185	-0.685877	2.8988	-0.000375556	7554	-1.55981	6.34508	0	4699.5	-0.771866	2.90323	-0.000419284	7675	-0.420944	1.62421	-0.00439609	7907	-0.374217	1.02095	-0.0162749	8254	-2.08463	5.70912	0	4683	-0.450267	0.707788	-0.0426552	8264
660	TTCGACTGTCCTATTTGTGGGGCAGCCTTTactcagaaaggtaacctcctccgccacattaaaCTG	46F_47D_49P_50I_52G_53A_54A_55F_67L_	WT	MUT	MUT	MUT	WT	WT	MUT	WT	WT	-1.23339	2.59215	-0.00137303	4628	2.19905	9.29441	20.4389	644	2.39351	9.83455	23.5391	806	2.5402	9.92035	25.1996	647	2.06439	9.34443	19.2905	624	1.79355	7.30405	13.1002	1012	0.645019	2.70145	1.74249	1993	0.740359	2.38011	1.76214	1058
661	TTCGATTGTCCAATTTGTGGGGCATGTTTTactcagaaaggtaacctcctccgccacattaaaCTG	46F_47D_49P_50I_52G_53A_54C_55F_67L_	WT	MUT	MUT	MUT	WT	WT	MUT	WT	WT	-0.46836	1.2183	-0.0126919	7030	2.12616	9.3662	19.9141	667	1.96123	8.50937	16.6888	1053	2.02817	8.0939	16.4158	981	2.06887	7.75773	16.0498	769	2.22126	7.82658	17.3848	694	0.400738	1.64857	0.660645	2165	0.985596	2.81884	2.77824	814
662	TTCGATTGTCCAATCTGTGGGGCAGACTTTactcagaaaggtaacctcctccgccacattaaaCTG	46F_47D_49P_50I_52G_53A_54D_55F_67L_	WT	MUT	MUT	MUT	WT	WT	MUT	WT	WT	-1.13713	2.89746	-0.000627589	3919	0.494342	2.31694	1.14536	2159	-1.02393	5.97498	0	4699.5	-0.112872	0.607373	-0.0139037	8208	0.659633	3.79086	2.50058	1879	1.86563	8.02426	14.9703	865	-1.56325	7.10263	0	4683	-0.185231	0.528503	-0.0282502	8033
663	TTCGATTGTCCGATCTGTGGGGCAGAATTTactcagaaaggtaacctcctccgccacattaaaCTG	46F_47D_49P_50I_52G_53A_54E_55F_67L_	WT	MUT	MUT	MUT	WT	WT	MUT	WT	WT	-0.777776	2.03267	-0.00314927	5465	0.578825	2.75491	1.59461	2067	-0.0780746	0.472009	-0.0139496	8210	0.247362	1.0162	0.251369	2254	0.356021	1.21244	0.431654	2297	1.14039	4.9231	5.61428	1775	-0.933188	3.41261	-0.000158089	7543	-0.573415	1.0736	-0.0219612	7766
664	TTCGACTGTCCAATTTGTGGGGCATTCTTTactcagaaaggtaacctcctccgccacattaaaCTG	46F_47D_49P_50I_52G_53A_54F_55F_67L_	WT	MUT	MUT	MUT	WT	WT	MUT	WT	WT	0.0349431	0.366087	0.0127922	2545	0.277106	1.22162	0.33852	2431	-0.387668	1.91382	-0.00206495	7804	-0.39641	1.67465	-0.00368021	7939	0.332536	1.4728	0.489758	2282	0.81982	4.02658	3.30107	2085	-1.03164	5.36094	0	4683	-0.0275354	0.339818	-0.00730857	6505
665	TTCGACTGTCCTATATGTGGGGCAGGCTTTactcagaaaggtaacctcctccgccacattaaaCTG	46F_47D_49P_50I_52G_53A_54G_55F_67L_	WT	MUT	MUT	MUT	WT	WT	MUT	WT	WT	-0.886666	2.08667	-0.00316674	5469	1.11403	5.96601	6.64633	1470	2.33432	10.1694	23.7387	792	1.32977	6.6799	8.88275	1360	0.821199	3.66669	3.01109	1807	0.563702	2.13823	1.20533	2499	-0.146167	0.706814	-0.0138816	8247	-0.00150723	0.302213	-0.000451944	3867
666	TTCGACTGTCCCATTTGTGGGGCACATTTTactcagaaaggtaacctcctccgccacattaaaCTG	46F_47D_49P_50I_52G_53A_54H_55F_67L_	WT	MUT	MUT	MUT	WT	WT	MUT	WT	WT	-1.24638	4.21292	-3.24787e-05	2724	1.31116	7.029	9.21614	1258	3.0075	12.6604	38.0761	263	1.07369	6.16158	6.61566	1477	1.44206	7.70065	11.1048	1070	0.886424	5.75815	5.10416	1840	1.29486	7.59302	9.8319	1346	-0.0550533	0.43716	-0.0108753	6891
667	TTCGATTGTCCGATCTGTGGGGCAATCTTTactcagaaaggtaacctcctccgccacattaaaCTG	46F_47D_49P_50I_52G_53A_54I_55F_67L_	WT	MUT	MUT	MUT	WT	WT	MUT	WT	WT	-0.279593	1.07201	-0.0107492	6810	1.28571	6.51129	8.37163	1327	-0.602578	2.96309	-0.000285404	7552	-0.0729593	0.440752	-0.0142625	8220	0.928713	5.01878	4.661	1590	1.09174	5.23134	5.71128	1759	-0.442753	2.41451	-0.000741726	7748	0.601321	2.71258	1.63113	1093
668	TTCGATTGTCCAATATGTGGGGCAAAATTTactcagaaaggtaacctcctccgccacattaaaCTG	46F_47D_49P_50I_52G_53A_54K_55F_67L_	WT	MUT	MUT	MUT	WT	WT	MUT	WT	WT	-0.585071	1.70759	-0.00503227	5935	2.16915	9.61954	20.8663	627	2.27468	10.4433	23.7552	791	1.07959	5.44511	5.87847	1538	2.23078	10.3032	22.9841	483	-0.255341	1.25475	-0.00634605	7956	0.859062	5.80897	4.99027	1689	0.265656	0.728205	0.193452	1827
669	TTCGATTGTCCAATATGTGGGGCACTGTTTactcagaaaggtaacctcctccgccacattaaaCTG	46F_47D_49P_50I_52G_53A_54L_55F_67L_	WT	MUT	MUT	MUT	WT	WT	MUT	WT	WT	-0.435784	0.898803	-0.0255404	8082	0.90453	4.58576	4.14796	1732	-0.923805	5.09022	-4.01205e-06	6990	-0.138825	0.62884	-0.0161546	8269	0.584651	3.29899	1.92876	1962	1.6244	8.95983	14.5544	902	-0.887585	3.08126	-0.000320076	7642	-0.101589	0.51777	-0.0159607	7378
670	TTCGACTGTCCGATCTGTGGGGCAATGTTTactcagaaaggtaacctcctccgccacattaaaCTG	46F_47D_49P_50I_52G_53A_54M_55F_67L_	WT	MUT	MUT	MUT	WT	WT	MUT	WT	WT	-0.396118	1.38288	-0.00727554	6347	1.3193	6.89596	9.0978	1266	0.27417	1.17822	0.323033	2171	0.397447	2.01153	0.799478	2091	1.31547	6.67213	8.777	1230	1.06835	5.46611	5.83971	1742	-0.225944	1.29229	-0.00513864	7995	0.0455177	0.38426	0.0174907	2226
671	TTCGATTGTCCAATCTGTGGGGCAAACTTTactcagaaaggtaacctcctccgccacattaaaCTG	46F_47D_49P_50I_52G_53A_54N_55F_67L_	WT	MUT	MUT	MUT	WT	WT	MUT	WT	WT	-0.870569	2.06811	-0.00324651	5498	2.14581	9.17653	19.6911	680	2.62574	10.1999	26.7823	672	1.50444	7.14152	10.744	1260	2.25112	8.84227	19.9051	599	2.29976	8.86822	20.3948	496	0.285389	1.50052	0.428232	2208	0.988776	2.67764	2.64758	847
672	TTCGACTGTCCCATCTGTGGGGCACCGTTTactcagaaaggtaacctcctccgccacattaaaCTG	46F_47D_49P_50I_52G_53A_54P_55F_67L_	WT	MUT	MUT	MUT	WT	WT	MUT	WT	WT	-0.062026	0.482237	-0.010765	6812	2.14944	8.75585	18.8202	722	2.8778	11.8772	34.1803	407	1.77262	8.44794	14.975	1048	1.93864	9.04963	17.544	703	1.54135	7.67266	11.8262	1114	1.72771	7.58595	13.1063	1140	0.549471	1.82921	1.0051	1307
673	TTCGATTGTCCCATCTGTGGGGCACAATTTactcagaaaggtaacctcctccgccacattaaaCTG	46F_47D_49P_50I_52G_53A_54Q_55F_67L_	WT	MUT	MUT	MUT	WT	WT	MUT	WT	WT	-1.00915	2.5613	-0.00120689	4512	2.55956	11.1448	28.5257	387	2.24122	9.25172	20.7352	917	2.16041	9.41256	20.335	817	2.92995	10.1411	29.7128	250	1.2571	6.08086	7.64423	1543	1.49611	6.8506	10.2493	1316	0.770023	2.93037	2.25645	925
674	TTCGACTGTCCTATTTGTGGGGCAAGATTTactcagaaaggtaacctcctccgccacattaaaCTG	46F_47D_49P_50I_52G_53A_54R_55F_67L_	WT	MUT	MUT	MUT	WT	WT	MUT	WT	WT	-0.888977	1.66782	-0.00838725	6496	2.76252	11.0522	30.532	333	3.35392	11.3145	37.9478	269	2.14981	9.10025	19.5638	854	2.83579	8.59494	24.3734	432	1.6018	7.21862	11.5628	1135	1.87068	6.56274	12.2768	1202	0.91084	2.68727	2.44768	877
675	TTCGATTGTCCTATTTGTGGGGCATCCTTTactcagaaaggtaacctcctccgccacattaaaCTG	46F_47D_49P_50I_52G_53A_54S_55F_67L_	WT	MUT	MUT	MUT	WT	WT	WT	WT	WT	-0.852321	1.92096	-0.00446877	5821	1.89855	9.41032	17.8659	759	3.04054	11.9697	36.3943	335	2.36793	9.90101	23.4449	705	2.11658	9.53066	20.1724	595	1.2242	6.12267	7.49536	1565	1.05852	5.77754	6.11562	1608	0.835283	1.96059	1.63764	1091
676	TTCGATTGTCCCATTTGTGGGGCAACGTTTactcagaaaggtaacctcctccgccacattaaaCTG	46F_47D_49P_50I_52G_53A_54T_55F_67L_	WT	MUT	MUT	MUT	WT	WT	MUT	WT	WT	-0.990702	2.27868	-0.00226912	5121	1.68233	7.48813	12.5975	1013	1.58888	7.12221	11.3163	1276	1.10125	4.77325	5.25652	1591	1.27895	6.42424	8.21628	1284	1.10715	5.09173	5.63729	1770	0.119492	0.583027	0.0696668	2375	0.537142	1.1352	0.609765	1481
677	TTCGACTGTCCAATTTGTGGGGCAGTATTTactcagaaaggtaacctcctccgccacattaaaCTG	46F_47D_49P_50I_52G_53A_54V_55F_67L_	WT	MUT	MUT	MUT	WT	WT	MUT	WT	WT	0.00924596	0.317584	0.00293637	2639	1.80618	8.63939	15.6043	862	0.604281	2.9317	1.77157	1898	0.971784	5.14861	5.00333	1609	1.4641	7.6794	11.2434	1066	1.98559	8.95711	17.7851	666	0.17607	0.791371	0.139337	2324	0.922906	2.49682	2.30433	909
678	TTCGATTGTCCTATTTGTGGGGCATGGTTTactcagaaaggtaacctcctccgccacattaaaCTG	46F_47D_49P_50I_52G_53A_54W_55F_67L_	WT	MUT	MUT	MUT	WT	WT	MUT	WT	WT	-0.0353556	0.351894	-0.00903348	6594	-0.11626	0.5781	-0.0154891	8251	-1.27066	5.98447	0	4699.5	-0.746329	3.63739	-7.45577e-05	7483	-0.729694	2.4411	-0.00114927	7695	0.0379074	0.384871	0.0145895	3099	-1.44928	5.9465	0	4683	-0.328306	1.03253	-0.0138832	7204
679	TTCGACTGTCCGATCTGTGGGGCATACTTTactcagaaaggtaacctcctccgccacattaaaCTG	46F_47D_49P_50I_52G_53A_54Y_55F_67L_	WT	MUT	MUT	MUT	WT	WT	MUT	WT	WT	-0.293536	0.794633	-0.0222966	7908	1.45043	6.99486	10.1456	1181	0.406502	1.59585	0.648717	2071	0.326078	1.24291	0.405285	2198	0.879557	4.12058	3.62429	1718	1.4137	5.69943	8.0573	1498	-0.923301	3.62943	-9.2237e-05	7486	0.145838	0.599497	0.0874291	2012
680	TTCGACTGTCCACAGTGTGGGGCAGCCTTTactcagaaaggtaacctcctccgccacattaaaCTG	46F_47D_49P_50Q_52G_53A_54A_55F_67L_	WT	MUT	MUT	WT	WT	WT	MUT	WT	WT	-1.43462	2.36701	-0.00268489	5292	-1.50035	7.2188	0	4756.5	-1.69769	6.42589	0	4699.5	-1.35621	5.88894	0	4732.5	-0.895786	3.78149	-6.61416e-05	7271	-1.39461	5.27051	-6.05673e-06	6948	-3.33961	7.67967	0	4683	-2.93849	3.02985	-0.00118739	4750
681	TTCGATTGTCCCCAGTGTGGGGCATGCTTTactcagaaaggtaacctcctccgccacattaaaCTG	46F_47D_49P_50Q_52G_53A_54C_55F_67L_	WT	MUT	MUT	WT	WT	WT	MUT	WT	WT	-1.51612	4.35144	-2.63383e-05	2706	-1.7287	9.57731	0	4756.5	-2.28033	10.8945	0	4699.5	-1.69453	8.56011	0	4732.5	-1.3583	6.74555	0	4674	-1.20445	7.19063	0	4976.5	-2.79698	9.24602	0	4683	-1.03286	2.78928	-0.000727266	4309
682	TTCGACTGTCCTCAGTGTGGGGCAGATTTTactcagaaaggtaacctcctccgccacattaaaCTG	46F_47D_49P_50Q_52G_53A_54D_55F_67L_	WT	MUT	MUT	WT	WT	WT	MUT	WT	WT	-2.05416	3.67469	-0.000187363	3126	-3.4576	10.6438	0	4756.5	-3.01879	9.9465	0	4699.5	-2.90535	10.5455	0	4732.5	-2.81888	9.35875	0	4674	-2.589	9.48308	0	4976.5	-3.50204	8.3708	0	4683	-1.27032	2.26577	-0.0029983	5712
683	TTCGACTGTCCACAATGTGGGGCAGAATTTactcagaaaggtaacctcctccgccacattaaaCTG	46F_47D_49P_50Q_52G_53A_54E_55F_67L_	WT	MUT	MUT	WT	WT	WT	MUT	WT	WT	-1.91202	4.12585	-5.81286e-05	2785	-2.80306	10.8194	0	4756.5	-3.23836	11.0239	0	4699.5	-2.84166	10.4279	0	4732.5	-2.87012	9.08743	0	4674	-2.73561	9.47944	0	4976.5	-3.2681	8.93382	0	4683	-2.44083	3.10414	-0.00083776	4437
684	TTCGATTGTCCACAGTGTGGGGCATTTTTTactcagaaaggtaacctcctccgccacattaaaCTG	46F_47D_49P_50Q_52G_53A_54F_55F_67L_	WT	MUT	MUT	WT	WT	WT	MUT	WT	WT	0.215451	0.667663	0.143848	2026	-2.23747	9.14054	0	4756.5	-3.15577	9.01655	0	4699.5	-2.6775	8.94116	0	4732.5	-2.76098	8.61142	0	4674	-2.2728	7.13802	0	4976.5	-3.38393	8.16888	0	4683	-2.17658	2.67121	-0.00201559	5287
685	TTCGATTGTCCTCAGTGTGGGGCAGGCTTTactcagaaaggtaacctcctccgccacattaaaCTG	46F_47D_49P_50Q_52G_53A_54G_55F_67L_	WT	MUT	MUT	WT	WT	WT	MUT	WT	WT	-1.38191	3.06837	-0.000510348	3743	-2.76403	11.1469	0	4756.5	-2.09037	9.55631	0	4699.5	-2.40682	10.3685	0	4732.5	-2.30117	9.47529	0	4674	-2.44675	10.2549	0	4976.5	-3.43344	9.87599	0	4683	-2.65985	4.70852	-2.31034e-05	2444
686	TTCGACTGTCCCCAGTGTGGGGCACACTTTactcagaaaggtaacctcctccgccacattaaaCTG	46F_47D_49P_50Q_52G_53A_54H_55F_67L_	WT	MUT	MUT	WT	WT	WT	MUT	WT	WT	-0.855162	1.74485	-0.00674217	6258	-1.56371	7.93926	0	4756.5	-0.356173	1.77104	-0.0026428	7839	-1.72196	7.74968	0	4732.5	-1.38254	4.86713	-6.00432e-06	6845	-1.71942	8.4828	0	4976.5	-1.93943	6.30939	0	4683	-1.56618	3.10831	-0.000530749	4024
687	TTCGACTGTCCACAGTGTGGGGCAATTTTTactcagaaaggtaacctcctccgccacattaaaCTG	46F_47D_49P_50Q_52G_53A_54I_55F_67L_	WT	MUT	MUT	WT	WT	WT	MUT	WT	WT	-0.599791	2.00285	-0.00259955	5255	-1.90875	9.90035	0	4756.5	-2.57961	10.0771	0	4699.5	-2.18365	9.59946	0	4732.5	-2.0939	8.55664	0	4674	-2.21923	9.18961	0	4976.5	-2.66904	8.87949	0	4683	-1.0563	2.22754	-0.00272385	5601
688	TTCGACTGTCCCCAGTGTGGGGCAAAATTTactcagaaaggtaacctcctccgccacattaaaCTG	46F_47D_49P_50Q_52G_53A_54K_55F_67L_	WT	MUT	MUT	WT	WT	WT	MUT	WT	WT	-2.68744	2.72612	-0.00219629	5090	-1.19008	4.3149	-2.58428e-05	7142	-1.35592	5.17698	-5.8887e-06	7109	-2.94381	8.20932	0	4732.5	-0.913357	2.35158	-0.0017691	7771	-2.89906	7.97898	0	4976.5	-2.66664	5.87034	0	4683	-2.15617	1.76155	-0.0163608	7402
689	TTCGACTGTCCGCAGTGTGGGGCACTTTTTactcagaaaggtaacctcctccgccacattaaaCTG	46F_47D_49P_50Q_52G_53A_54L_55F_67L_	WT	MUT	MUT	WT	WT	WT	MUT	WT	WT	-0.132427	0.483623	-0.0228935	7940	-2.09546	8.19591	0	4756.5	-2.65313	8.1286	0	4699.5	-2.41605	8.10473	0	4732.5	-2.43127	6.93029	0	4674	-1.35807	5.13589	-5.89807e-06	6945	-3.44257	6.93364	0	4683	-1.98521	1.97388	-0.00920516	6708
690	TTCGACTGTCCTCAGTGTGGGGCAATGTTTactcagaaaggtaacctcctccgccacattaaaCTG	46F_47D_49P_50Q_52G_53A_54M_55F_67L_	WT	MUT	MUT	WT	WT	WT	MUT	WT	WT	-1.6029	2.12971	-0.00518454	5966	-1.75017	7.35421	0	4756.5	-2.54984	8.33188	0	4699.5	-2.17032	7.63294	0	4732.5	-1.32765	5.16198	-5.76594e-06	6836	-1.76218	7.69041	0	4976.5	-2.85922	7.39433	0	4683	-2.36914	3.04516	-0.000926431	4524
691	TTCGATTGTCCGCAATGTGGGGCAAATTTTactcagaaaggtaacctcctccgccacattaaaCTG	46F_47D_49P_50Q_52G_53A_54N_55F_67L_	WT	MUT	MUT	WT	WT	WT	MUT	WT	WT	-2.64363	3.88131	-0.000149264	3047	-1.67701	7.34793	0	4756.5	-1.72628	8.0269	0	4699.5	-1.72717	7.66772	0	4732.5	-1.3996	5.91678	0	4674	-1.23693	4.69467	-1.07439e-05	7038	-3.69921	7.97265	0	4683	-2.1148	3.33474	-0.000422583	3817
692	TTCGACTGTCCACAATGTGGGGCACCATTTactcagaaaggtaacctcctccgccacattaaaCTG	46F_47D_49P_50Q_52G_53A_54P_55F_67L_	WT	MUT	MUT	WT	WT	WT	MUT	WT	WT	-1.87873	4.44604	-3.26375e-05	2725	-2.1334	10.2264	0	4756.5	-2.21654	9.20769	0	4699.5	-2.64211	9.27332	0	4732.5	-1.97633	7.55496	0	4674	-2.38711	10.0279	0	4976.5	-2.95137	8.94811	0	4683	-2.56021	4.1611	-7.78346e-05	2745
693	TTCGACTGTCCCCAGTGTGGGGCACAGTTTactcagaaaggtaacctcctccgccacattaaaCTG	46F_47D_49P_50Q_52G_53A_54Q_55F_67L_	WT	MUT	MUT	WT	WT	WT	MUT	WT	WT	-0.888855	1.51657	-0.0119332	6952	-1.08131	5.33612	0	4756.5	-1.53675	6.47387	0	4699.5	-1.721	6.33248	0	4732.5	-0.20181	0.766902	-0.0164408	8263	-1.62072	6.38517	0	4976.5	-2.23892	6.23817	0	4683	-1.95504	3.55455	-0.000237771	3367
694	TTCGATTGTCCCCAGTGTGGGGCACGGTTTactcagaaaggtaacctcctccgccacattaaaCTG	46F_47D_49P_50Q_52G_53A_54R_55F_67L_	WT	MUT	MUT	WT	WT	WT	MUT	WT	WT	-0.898873	1.93607	-0.00455087	5843	-0.205733	0.785713	-0.0159823	8263	0.158025	0.720356	0.113834	2277	-1.70196	6.52279	0	4732.5	0.629868	3.05289	1.92291	1964	-0.898748	4.49147	-1.17098e-05	7057	-1.5841	5.76382	0	4683	-1.05515	2.55592	-0.00127569	4823
695	TTCGATTGTCCTCAGTGTGGGGCATCTTTTactcagaaaggtaacctcctccgccacattaaaCTG	46F_47D_49P_50Q_52G_53A_54S_55F_67L_	WT	MUT	MUT	WT	WT	WT	WT	WT	WT	-2.19997	2.19658	-0.00609598	6158	-1.46771	7.40534	0	4756.5	-0.904718	4.51193	-1.17876e-05	7194	-1.49498	6.36798	0	4732.5	-0.876727	3.99362	-3.80777e-05	7189	-1.25352	5.62744	0	4976.5	-2.72961	7.02627	0	4683	-0.973236	2.26124	-0.00232261	5443
696	TTCGACTGTCCACAGTGTGGGGCAACCTTTactcagaaaggtaacctcctccgccacattaaaCTG	46F_47D_49P_50Q_52G_53A_54T_55F_67L_	WT	MUT	MUT	WT	WT	WT	MUT	WT	WT	-1.86706	3.36066	-0.000356854	3483	-2.29379	8.17807	0	4756.5	-2.01275	8.32318	0	4699.5	-2.20033	8.57217	0	4732.5	-1.72539	6.41001	0	4674	-2.20313	8.94881	0	4976.5	-2.51727	7.83788	0	4683	-1.9784	2.21784	-0.00522264	6225
697	TTCGATTGTCCACAGTGTGGGGCAGTCTTTactcagaaaggtaacctcctccgccacattaaaCTG	46F_47D_49P_50Q_52G_53A_54V_55F_67L_	WT	MUT	MUT	WT	WT	WT	MUT	WT	WT	-1.51283	2.62746	-0.00155238	4746	-1.61649	7.50064	0	4756.5	-2.31635	7.98451	0	4699.5	-2.29856	8.04725	0	4732.5	-1.63535	5.35291	0	4674	-1.52704	6.10854	0	4976.5	-2.6522	7.40607	0	4683	-1.23304	2.87028	-0.000723415	4300
698	TTCGATTGTCCCCAATGTGGGGCATGGTTTactcagaaaggtaacctcctccgccacattaaaCTG	46F_47D_49P_50Q_52G_53A_54W_55F_67L_	WT	MUT	MUT	WT	WT	WT	MUT	WT	WT	-0.197016	0.498133	-0.0326957	8277	-2.32924	9.37777	0	4756.5	-2.29963	8.5244	0	4699.5	-1.98953	8.3346	0	4732.5	-2.05672	7.46099	0	4674	-2.07684	8.18462	0	4976.5	-2.57029	7.37575	0	4683	-1.74948	2.43952	-0.00276306	5624
699	TTCGACTGTCCTCAGTGTGGGGCATACTTTactcagaaaggtaacctcctccgccacattaaaCTG	46F_47D_49P_50Q_52G_53A_54Y_55F_67L_	WT	MUT	MUT	WT	WT	WT	MUT	WT	WT	-0.321042	1.04087	-0.0133058	7092	-1.67482	8.46167	0	4756.5	-2.43855	8.89371	0	4699.5	-1.80891	8.25397	0	4732.5	-1.89733	7.48076	0	4674	-1.73435	8.54044	0	4976.5	-3.3532	7.35303	0	4683	-1.20693	3.08875	-0.000429989	3833
700	TTCGACTGTCCGGTCTGTGGGGCAGCATTTactcagaaaggtaacctcctccgccacattaaaCTG	46F_47D_49P_50V_52G_53A_54A_55F_67L_	WT	MUT	MUT	MUT	WT	WT	MUT	WT	WT	-1.01506	2.63352	-0.00102834	4359	2.00161	9.36426	18.7436	728	2.20127	9.37854	20.6447	920	2.37581	9.80366	23.2916	712	1.80115	7.80465	14.0574	874	1.30276	6.54989	8.53291	1451	0.401874	1.57708	0.633788	2172	-0.0224463	0.327607	-0.00619489	6354
701	TTCGACTGTCCTGTCTGTGGGGCATGCTTTactcagaaaggtaacctcctccgccacattaaaCTG	46F_47D_49P_50V_52G_53A_54C_55F_67L_	WT	MUT	MUT	MUT	WT	WT	MUT	WT	WT	-0.432927	0.865472	-0.0275524	8167	1.34346	6.38885	8.58315	1312	1.38692	7.58799	10.5239	1318	1.0912	5.8443	6.37731	1501	1.32791	7.01007	9.30873	1185	1.45996	7.45473	10.8836	1208	-0.358242	1.48928	-0.00512595	7994	0.140607	0.591167	0.0831221	2021
702	TTCGATTGTCCCGTGTGTGGGGCAGACTTTactcagaaaggtaacctcctccgccacattaaaCTG	46F_47D_49P_50V_52G_53A_54D_55F_67L_	WT	MUT	MUT	MUT	WT	WT	MUT	WT	WT	-1.02191	2.69263	-0.000901847	4239	-0.464772	1.86835	-0.00275169	7805	-1.80384	7.65373	0	4699.5	-0.922406	4.00697	-4.00616e-05	7406	-0.504761	2.15206	-0.00155094	7742	0.76932	4.08978	3.14635	2104	-2.41556	7.17336	0	4683	-1.12211	2.0635	-0.0042288	6018
703	TTCGATTGTCCTGTTTGTGGGGCAGAGTTTactcagaaaggtaacctcctccgccacattaaaCTG	46F_47D_49P_50V_52G_53A_54E_55F_67L_	WT	MUT	MUT	MUT	WT	WT	MUT	WT	WT	-2.01207	2.78587	-0.00143426	4671	0.130711	0.611153	0.0798845	2608	-0.420306	1.56011	-0.00509569	7932	-0.139074	0.664181	-0.0147503	8239	-0.296429	1.30815	-0.00649366	7973	0.600174	2.6502	1.59058	2399	-1.74341	6.64641	0	4683	-0.0322103	0.339571	-0.0085561	6649
704	TTCGACTGTCCCGTGTGTGGGGCATTTTTTactcagaaaggtaacctcctccgccacattaaaCTG	46F_47D_49P_50V_52G_53A_54F_55F_67L_	WT	MUT	MUT	MUT	WT	WT	MUT	WT	WT	-0.945404	1.48905	-0.0135359	7125	-0.154717	0.575935	-0.0207333	8298	-1.3056	4.54815	-1.70108e-05	7240	-1.18795	4.11541	-4.12753e-05	7414	-0.279175	0.973794	-0.0136152	8204	0.457552	1.59326	0.728998	2624	-2.39284	6.34856	0	4683	-1.69277	1.71309	-0.0143723	7239
705	TTCGATTGTCCCGTCTGTGGGGCAGGCTTTactcagaaaggtaacctcctccgccacattaaaCTG	46F_47D_49P_50V_52G_53A_54G_55F_67L_	WT	MUT	MUT	MUT	WT	WT	MUT	WT	WT	-1.23559	2.98809	-0.000552992	3803	0.498388	2.04812	1.02076	2190	1.84821	8.32579	15.3878	1101	0.966287	4.88429	4.71962	1632	0.488357	2.30267	1.12452	2119	0.310894	1.40278	0.436115	2744	-0.691327	2.97033	-0.000321428	7643	-0.232582	0.580987	-0.0307466	8100
706	TTCGATTGTCCTGTCTGTGGGGCACACTTTactcagaaaggtaacctcctccgccacattaaaCTG	46F_47D_49P_50V_52G_53A_54H_55F_67L_	WT	MUT	MUT	MUT	WT	WT	MUT	WT	WT	-1.0276	2.36922	-0.0019097	4939	1.19303	4.86819	5.80788	1552	2.89966	9.83938	28.5309	615	0.804414	3.26023	2.62257	1856	1.35822	5.24664	7.1261	1365	0.8192	3.4936	2.86196	2151	1.04174	3.39089	3.53241	1799	-0.00125047	0.302344	-0.000374792	3708
707	TTCGATTGTCCAGTGTGTGGGGCAATCTTTactcagaaaggtaacctcctccgccacattaaaCTG	46F_47D_49P_50V_52G_53A_54I_55F_67L_	WT	MUT	MUT	MUT	WT	WT	MUT	WT	WT	0.277079	0.966616	0.267829	1824	0.665574	3.1909	2.12378	1990	-0.646127	3.22612	-0.000165608	7491	-0.485548	2.27297	-0.00112695	7784	0.261804	1.30914	0.342738	2336	0.670991	3.94823	2.64923	2188	-0.862031	4.68418	-7.48758e-06	7092	0.331829	1.32899	0.440999	1579
708	TTCGACTGTCCCGTCTGTGGGGCAAAATTTactcagaaaggtaacctcctccgccacattaaaCTG	46F_47D_49P_50V_52G_53A_54K_55F_67L_	WT	MUT	MUT	MUT	WT	WT	MUT	WT	WT	-1.22017	2.55366	-0.00148053	4693	1.92474	9.16315	17.6367	770	1.64912	7.91321	13.0498	1208	0.300381	1.1415	0.342886	2213	1.79785	7.91254	14.2256	858	-0.725844	2.86999	-0.000425848	7554	0.129469	0.66348	0.0859	2360	-0.171482	0.665969	-0.0181029	7532
709	TTCGATTGTCCAGTGTGTGGGGCACTGTTTactcagaaaggtaacctcctccgccacattaaaCTG	46F_47D_49P_50V_52G_53A_54L_55F_67L_	WT	MUT	MUT	MUT	WT	WT	MUT	WT	WT	-0.543254	1.55043	-0.00673919	6257	0.261974	1.19264	0.312441	2444	-1.31233	6.01113	0	4699.5	-0.57475	2.6846	-0.000517229	7698	-0.0349161	0.393651	-0.00784676	8017	1.33127	7.12418	9.48423	1346	-1.25934	6.91066	0	4683	-0.201865	0.718285	-0.0186145	7564
710	TTCGATTGTCCCGTGTGTGGGGCAATGTTTactcagaaaggtaacctcctccgccacattaaaCTG	46F_47D_49P_50V_52G_53A_54M_55F_67L_	WT	MUT	MUT	MUT	WT	WT	MUT	WT	WT	-0.526561	1.40956	-0.00908291	6604	0.84135	4.37587	3.68164	1780	-0.197765	0.930147	-0.0107308	8094	0.146802	0.67921	0.0997093	2352	0.880799	4.56422	4.02016	1670	0.937338	5.05886	4.74186	1875	-0.867641	5.01657	-3.76813e-06	6924	0.162907	0.609224	0.0992465	1987
711	TTCGATTGTCCAGTGTGTGGGGCAAACTTTactcagaaaggtaacctcctccgccacattaaaCTG	46F_47D_49P_50V_52G_53A_54N_55F_67L_	WT	MUT	MUT	MUT	WT	WT	MUT	WT	WT	-1.19202	3.09115	-0.000419498	3612	1.36537	6.85952	9.36581	1254	2.08607	9.31966	19.4415	955	1.19472	6.23333	7.44711	1426	1.76328	8.21675	14.4885	844	2.04088	9.66635	19.7279	534	-0.424655	2.05083	-0.00164873	7842	-0.0950739	0.506054	-0.0154321	7329
712	TTCGATTGTCCGGTCTGTGGGGCACCTTTTactcagaaaggtaacctcctccgccacattaaaCTG	46F_47D_49P_50V_52G_53A_54P_55F_67L_	WT	MUT	MUT	MUT	WT	WT	MUT	WT	WT	-0.587645	0.946806	-0.0306111	8235	1.54859	7.01489	10.8632	1133	2.38989	8.9897	21.4844	890	1.19695	5.04482	6.0384	1530	1.11681	4.97869	5.56026	1506	0.885561	3.41923	3.02794	2119	0.487576	1.89657	0.924722	2104	0.634131	1.88476	1.19518	1243
713	TTCGACTGTCCCGTGTGTGGGGCACAGTTTactcagaaaggtaacctcctccgccacattaaaCTG	46F_47D_49P_50V_52G_53A_54Q_55F_67L_	WT	MUT	MUT	MUT	WT	WT	MUT	WT	WT	-1.00979	2.33544	-0.00203078	5010	2.23322	10.2851	22.9689	561	1.44455	6.98126	10.0848	1337	1.51692	6.60272	10.0158	1297	2.53153	9.54977	24.1755	439	1.03833	4.73335	4.91475	1857	0.833095	4.47664	3.72947	1779	0.491129	1.41025	0.692615	1428
714	TTCGACTGTCCAGTGTGTGGGGCACGGTTTactcagaaaggtaacctcctccgccacattaaaCTG	46F_47D_49P_50V_52G_53A_54R_55F_67L_	WT	MUT	MUT	MUT	WT	WT	MUT	WT	WT	-0.56967	1.97951	-0.00260648	5258	2.70665	11.5328	31.2152	317	3.11856	12.3204	38.4219	256	1.73538	8.66342	15.0343	1043	2.59805	10.6019	27.5442	314	1.40453	7.42245	10.4251	1257	1.66009	7.51581	12.477	1188	0.898377	3.36467	3.02274	773
715	TTCGACTGTCCCGTCTGTGGGGCATCCTTTactcagaaaggtaacctcctccgccacattaaaCTG	46F_47D_49P_50V_52G_53A_54S_55F_67L_	WT	MUT	MUT	MUT	WT	WT	WT	WT	WT	-0.682765	1.74412	-0.00539506	6012	1.91785	8.03736	15.4145	872	2.7344	9.42749	25.7786	715	2.17216	8.27403	17.9725	916	1.94437	6.57065	12.7758	962	1.34964	4.25201	5.73871	1756	0.653543	3.02721	1.97842	1958	0.380873	0.985102	0.375198	1646
716	TTCGACTGTCCTGTGTGTGGGGCAACATTTactcagaaaggtaacctcctccgccacattaaaCTG	46F_47D_49P_50V_52G_53A_54T_55F_67L_	WT	MUT	MUT	MUT	WT	WT	MUT	WT	WT	-1.14095	2.59137	-0.00127013	4559	1.243	6.24442	7.76182	1383	1.07005	5.35604	5.73125	1563	0.567272	2.54561	1.44405	1985	1.13341	5.55505	6.29617	1433	0.761557	3.83729	2.92231	2142	-0.458661	2.32395	-0.000946424	7778	0.125577	0.549058	0.0689489	2062
717	TTCGACTGTCCCGTGTGTGGGGCAGTATTTactcagaaaggtaacctcctccgccacattaaaCTG	46F_47D_49P_50V_52G_53A_54V_55F_67L_	WT	MUT	MUT	MUT	WT	WT	MUT	WT	WT	-0.199404	0.886658	-0.0120422	6963	1.14898	5.3247	6.11798	1516	0.0322963	0.378793	0.0122336	2409	0.442707	2.30131	1.01881	2046	0.863948	4.85921	4.19811	1646	1.31943	7.5822	10.0042	1300	-0.348645	1.91378	-0.00185862	7854	0.317301	0.770677	0.244536	1775
718	TTCGACTGTCCTGTCTGTGGGGCATGGTTTactcagaaaggtaacctcctccgccacattaaaCTG	46F_47D_49P_50V_52G_53A_54W_55F_67L_	WT	MUT	MUT	MUT	WT	WT	MUT	WT	WT	-0.193374	0.583343	-0.0254019	8070	-0.610275	2.83571	-0.00038724	7557	-1.59552	7.63388	0	4699.5	-1.34615	6.52481	0	4732.5	-0.865551	3.90312	-4.51112e-05	7211	-0.780475	3.92387	-4.06771e-05	7246	-2.09653	7.74393	0	4683	-0.85939	1.44228	-0.0137305	7189
719	TTCGACTGTCCAGTATGTGGGGCATATTTTactcagaaaggtaacctcctccgccacattaaaCTG	46F_47D_49P_50V_52G_53A_54Y_55F_67L_	WT	MUT	MUT	MUT	WT	WT	MUT	WT	WT	-0.379006	0.903194	-0.0219737	7888	1.06808	5.1169	5.46525	1590	-0.0456818	0.406315	-0.00988342	8071	0.221629	1.02798	0.22783	2263	0.563198	2.43169	1.36952	2074	1.28064	6.0872	7.79549	1521	-1.01606	5.20102	-4.4127e-06	6959	0.103952	0.375935	0.039079	2141
720	TTCGAGTGTGATATCTGTGGGGCAGCCTTTactcagaaaggtaacctcctccgccacattaaaCTG	46F_47E_49D_50I_52G_53A_54A_55F_67L_	WT	MUT	MUT	MUT	WT	WT	MUT	WT	WT	-2.00892	3.04611	-0.000785568	4108	0.400521	1.9202	0.769081	2258	1.14681	5.25849	6.03051	1543	3.04153	10.5392	32.0551	458	-0.0891622	0.525172	-0.0137241	8208	-0.163542	0.564713	-0.0225912	8294	-2.00762	6.44162	0	4683	-0.620384	1.84248	-0.00389979	5945
721	TTCGAGTGTGATATCTGTGGGGCATGTTTTactcagaaaggtaacctcctccgccacattaaaCTG	46F_47E_49D_50I_52G_53A_54C_55F_67L_	WT	MUT	MUT	MUT	WT	WT	MUT	WT	WT	-2.56351	3.93115	-0.000133606	3005	0.156999	0.734004	0.115238	2565	-0.9438	5.15879	-4.09889e-06	6997	0.675927	3.28277	2.21891	1899	-0.69165	3.93052	-3.60478e-05	7181	0.0609698	0.450114	0.0274434	3070	-2.75508	8.57242	0	4683	-1.15719	2.78915	-0.00081481	4421
722	TTCGAATGTGATATATGTGGGGCAGATTTTactcagaaaggtaacctcctccgccacattaaaCTG	46F_47E_49D_50I_52G_53A_54D_55F_67L_	WT	MUT	MUT	MUT	WT	WT	MUT	WT	WT	-1.91135	3.33825	-0.000381929	3525	-1.51751	7.58373	0	4756.5	-2.3688	9.76612	0	4699.5	-1.98522	8.80674	0	4732.5	-2.16306	9.38732	0	4674	-1.31392	7.2764	0	4976.5	-3.31209	8.77604	0	4683	-1.77558	4.24515	-4.6269e-05	2572
723	TTCGAGTGTGACATCTGTGGGGCAGAGTTTactcagaaaggtaacctcctccgccacattaaaCTG	46F_47E_49D_50I_52G_53A_54E_55F_67L_	WT	MUT	MUT	MUT	WT	WT	MUT	WT	WT	-1.96643	3.25459	-0.00047838	3692	-1.37942	7.07124	0	4756.5	-1.82184	8.28636	0	4699.5	-0.876258	3.88985	-4.94753e-05	7437	-2.29219	7.41457	0	4674	-1.84626	8.00512	0	4976.5	-2.72406	7.89657	0	4683	-2.01253	2.51129	-0.00269617	5592
724	TTCGAGTGTGATATCTGTGGGGCATTTTTTactcagaaaggtaacctcctccgccacattaaaCTG	46F_47E_49D_50I_52G_53A_54F_55F_67L_	WT	MUT	MUT	MUT	WT	WT	MUT	WT	WT	-1.61619	2.38207	-0.00291895	5379	-1.71123	7.00523	0	4756.5	-2.05447	8.05254	0	4699.5	-1.46709	6.06887	0	4732.5	-2.12677	7.59095	0	4674	-1.74543	7.13129	0	4976.5	-2.98077	6.99944	0	4683	-1.1828	2.68708	-0.00105928	4653
725	TTCGAGTGTGACATATGTGGGGCAGGCTTTactcagaaaggtaacctcctccgccacattaaaCTG	46F_47E_49D_50I_52G_53A_54G_55F_67L_	WT	MUT	MUT	MUT	WT	WT	MUT	WT	WT	-2.46023	2.87661	-0.001422	4662	-1.06555	4.77389	-9.25538e-06	6990	0.336902	1.51062	0.50893	2106	1.89279	8.82716	16.708	961	-2.06109	6.28025	0	4674	-0.911845	4.28722	-1.9801e-05	7141	-2.55313	7.83473	0	4683	-1.74208	2.43369	-0.00278933	5631
726	TTCGAATGTGATATCTGTGGGGCACATTTTactcagaaaggtaacctcctccgccacattaaaCTG	46F_47E_49D_50I_52G_53A_54H_55F_67L_	WT	MUT	MUT	MUT	WT	WT	MUT	WT	WT	-2.20181	3.6381	-0.000219959	3213	-0.791241	3.26588	-0.000185611	7448	-1.92738	7.72844	0	4699.5	-1.42888	6.22203	0	4732.5	-1.73907	5.44483	0	4674	-0.896202	4.78896	-7.78439e-06	6982	-3.03593	7.99285	0	4683	-1.79232	2.49073	-0.00251828	5527
727	TTCGAGTGTGATATTTGTGGGGCAATATTTactcagaaaggtaacctcctccgccacattaaaCTG	46F_47E_49D_50I_52G_53A_54I_55F_67L_	WT	MUT	MUT	MUT	WT	WT	MUT	WT	WT	-1.96313	2.24499	-0.00486503	5903	0.17091	0.701955	0.119971	2561	-1.91646	7.78468	0	4699.5	-0.797223	3.45109	-0.000121201	7538	-0.920118	4.05167	-3.59658e-05	7179	-0.964989	4.78957	-8.38187e-06	6995	-1.74942	6.41507	0	4683	-0.679472	1.16923	-0.0206956	7685
728	TTCGAATGTGACATTTGTGGGGCAAAGTTTactcagaaaggtaacctcctccgccacattaaaCTG	46F_47E_49D_50I_52G_53A_54K_55F_67L_	WT	MUT	MUT	MUT	WT	WT	MUT	WT	WT	-0.882376	1.78357	-0.00636015	6202	0.609953	2.59002	1.57979	2071	-0.726636	3.84457	-4.41835e-05	7355	-0.463628	2.12667	-0.00150974	7819	-0.345684	1.31901	-0.00738014	7998	-2.83188	8.06052	0	4976.5	-2.12028	6.48344	0	4683	-1.08527	2.00252	-0.00470843	6126
729	TTCGAATGTGACATTTGTGGGGCACTATTTactcagaaaggtaacctcctccgccacattaaaCTG	46F_47E_49D_50I_52G_53A_54L_55F_67L_	WT	MUT	MUT	MUT	WT	WT	MUT	WT	WT	-1.70879	3.29229	-0.000378577	3521	-0.896605	4.71523	-7.78789e-06	6961	-2.35783	9.37274	0	4699.5	-2.37858	9.01964	0	4732.5	-1.96214	7.66999	0	4674	-1.34873	6.66706	0	4976.5	-2.99199	8.12431	0	4683	-1.48296	2.33267	-0.00300177	5715
730	TTCGAATGTGATATCTGTGGGGCAATGTTTactcagaaaggtaacctcctccgccacattaaaCTG	46F_47E_49D_50I_52G_53A_54M_55F_67L_	WT	MUT	MUT	MUT	WT	WT	MUT	WT	WT	-1.68028	2.76268	-0.00126354	4553	-0.86651	4.12873	-2.63434e-05	7145	-1.81082	6.86303	0	4699.5	-0.425639	2.0689	-0.00158356	7823	-1.29189	4.60817	-1.12213e-05	6973	-1.41123	4.53913	-1.8387e-05	7131	-2.46226	6.3942	0	4683	-1.06477	1.91818	-0.0056154	6276
731	TTCGAGTGTGATATCTGTGGGGCAAATTTTactcagaaaggtaacctcctccgccacattaaaCTG	46F_47E_49D_50I_52G_53A_54N_55F_67L_	WT	MUT	MUT	MUT	WT	WT	MUT	WT	WT	-2.44812	3.04171	-0.000967956	4291	0.0119986	0.326288	0.00391499	2735	-1.27605	5.31078	0	4699.5	-0.0499357	0.403887	-0.0108824	8115	-0.227409	1.04427	-0.00934801	8059	0.537086	2.28596	1.22776	2493	-2.43093	7.03042	0	4683	-1.04494	2.2082	-0.00281782	5638
732	TTCGAGTGTGATATCTGTGGGGCACCGTTTactcagaaaggtaacctcctccgccacattaaaCTG	46F_47E_49D_50I_52G_53A_54P_55F_67L_	WT	MUT	MUT	MUT	WT	WT	MUT	WT	WT	-1.21142	3.27443	-0.000278913	3346	0.304546	1.22901	0.374289	2411	1.27197	6.77827	8.62177	1408	2.5478	10.9203	27.8228	581	-0.0429904	0.411403	-0.00916123	8053	-0.0280539	0.372962	-0.00671432	7973	-1.61839	6.92985	0	4683	-1.02167	2.05715	-0.00390848	5946
733	TTCGAGTGTGATATCTGTGGGGCACAATTTactcagaaaggtaacctcctccgccacattaaaCTG	46F_47E_49D_50I_52G_53A_54Q_55F_67L_	WT	MUT	MUT	MUT	WT	WT	MUT	WT	WT	-2.09368	3.40267	-0.000363782	3497	0.258303	1.05354	0.272132	2465	-1.36199	6.31871	0	4699.5	0.568882	2.54043	1.4452	1984	-0.510749	2.52427	-0.000664222	7612	-0.79006	3.77557	-5.83352e-05	7298	-2.42461	8.28138	0	4683	-0.439842	1.26353	-0.0107071	6870
734	TTCGAATGTGATATCTGTGGGGCACGCTTTactcagaaaggtaacctcctccgccacattaaaCTG	46F_47E_49D_50I_52G_53A_54R_55F_67L_	WT	MUT	MUT	MUT	WT	WT	MUT	WT	WT	-1.78104	2.77992	-0.00128507	4569	1.68914	8.15969	13.7829	938	-0.105852	0.552408	-0.0151195	8244	-0.494162	2.45788	-0.000748152	7738	0.870502	3.97123	3.45696	1736	-0.318019	1.36313	-0.00611944	7943	-1.59931	7.31218	0	4683	-0.183621	0.684533	-0.0184714	7558
735	TTCGAATGTGATATTTGTGGGGCATCTTTTactcagaaaggtaacctcctccgccacattaaaCTG	46F_47E_49D_50I_52G_53A_54S_55F_67L_	WT	MUT	MUT	MUT	WT	WT	WT	WT	WT	-2.36493	3.01536	-0.000996748	4326	-0.0103332	0.322521	-0.002899	7812	0.7744	3.43773	2.66218	1787	2.47934	9.02845	22.3846	743	-0.74739	3.08716	-0.000266271	7479	-0.436227	1.94325	-0.00217215	7781	-2.24244	6.92028	0	4683	-0.55751	1.02102	-0.0242438	7879
736	TTCGAGTGTGACATATGTGGGGCAACATTTactcagaaaggtaacctcctccgccacattaaaCTG	46F_47E_49D_50I_52G_53A_54T_55F_67L_	WT	MUT	MUT	MUT	WT	WT	MUT	WT	WT	-1.65978	2.89788	-0.000916042	4254	0.0920455	0.518787	0.047752	2648	-1.03718	5.14094	-4.50442e-06	7036	-0.25811	1.05909	-0.0102373	8099	-1.24203	5.13738	-5.39409e-06	6822	-0.720294	3.07286	-0.00026601	7493	-1.7947	6.3995	0	4683	-1.42431	2.85764	-0.00086041	4464
737	TTCGAATGTGACATTTGTGGGGCAGTGTTTactcagaaaggtaacctcctccgccacattaaaCTG	46F_47E_49D_50I_52G_53A_54V_55F_67L_	WT	MUT	MUT	MUT	WT	WT	MUT	WT	WT	-2.02283	3.67733	-0.000184505	3120	0.374396	1.73189	0.648412	2302	-1.63006	8.17683	0	4699.5	0.221849	0.977324	0.216819	2271	-0.681205	2.57201	-0.000793925	7643	0.0393069	0.389393	0.0153058	3096	-2.1566	7.19855	0	4683	-0.417964	0.987205	-0.019729	7628
738	TTCGAGTGTGATATCTGTGGGGCATGGTTTactcagaaaggtaacctcctccgccacattaaaCTG	46F_47E_49D_50I_52G_53A_54W_55F_67L_	WT	MUT	MUT	MUT	WT	WT	MUT	WT	WT	-1.69442	3.89106	-9.56703e-05	2897	-2.08375	10.1083	0	4756.5	-2.41251	10.0196	0	4699.5	-1.64621	8.44663	0	4732.5	-2.32604	9.41588	0	4674	-2.03281	9.11795	0	4976.5	-3.03313	8.15954	0	4683	-1.63401	4.24659	-4.25798e-05	2553
739	TTCGAGTGTGATATCTGTGGGGCATATTTTactcagaaaggtaacctcctccgccacattaaaCTG	46F_47E_49D_50I_52G_53A_54Y_55F_67L_	WT	MUT	MUT	MUT	WT	WT	MUT	WT	WT	-1.44218	3.67072	-0.000131544	3001	-0.209254	0.939869	-0.0110869	8092	-1.12767	5.86296	0	4699.5	0.842053	4.08691	3.44139	1767	-1.1244	5.92136	0	4674	-0.172817	0.794011	-0.0131475	8171	-2.05529	7.86157	0	4683	-0.948019	1.32748	-0.0198419	7635
740	TTCGAGTGTGACCAGTGTGGGGCAGCATTTactcagaaaggtaacctcctccgccacattaaaCTG	46F_47E_49D_50Q_52G_53A_54A_55F_67L_	WT	MUT	MUT	WT	WT	WT	MUT	WT	WT	-2.64469	3.28937	-0.000585922	3854	-1.60461	7.50128	0	4756.5	-1.30059	5.28788	-5.6484e-06	7108	-0.418216	1.59366	-0.00468975	7966	-1.30163	4.83851	-5.65295e-06	6832	-1.76269	6.37393	0	4976.5	-3.37503	6.67592	0	4683	-1.78999	2.84375	-0.00111245	4694
741	TTCGAGTGTGACCAGTGTGGGGCATGCTTTactcagaaaggtaacctcctccgccacattaaaCTG	46F_47E_49D_50Q_52G_53A_54C_55F_67L_	WT	MUT	MUT	WT	WT	WT	MUT	WT	WT	-2.56764	3.74514	-0.000200738	3164	-1.77294	8.77505	0	4756.5	-3.25898	11.0395	0	4699.5	-2.20394	9.59083	0	4732.5	-1.91279	5.87553	0	4674	-1.70842	7.63414	0	4976.5	-3.55439	7.85285	0	4683	-2.39334	3.66154	-0.000228697	3337
742	TTCGAGTGTGATCAGTGTGGGGCAGACTTTactcagaaaggtaacctcctccgccacattaaaCTG	46F_47E_49D_50Q_52G_53A_54D_55F_67L_	WT	MUT	MUT	WT	WT	WT	MUT	WT	WT	-2.58831	3.48022	-0.000371011	3506	-3.58311	11.2968	0	4756.5	-3.57903	10.2561	0	4699.5	-3.63298	9.20156	0	4732.5	-3.44578	9.07587	0	4674	-3.5624	9.73215	0	4976.5	-3.62262	8.52999	0	4683	-2.50503	3.46823	-0.000369956	3695
743	TTCGAGTGTGATCAGTGTGGGGCAGAATTTactcagaaaggtaacctcctccgccacattaaaCTG	46F_47E_49D_50Q_52G_53A_54E_55F_67L_	WT	MUT	MUT	WT	WT	WT	MUT	WT	WT	-0.983818	3.5063	-0.000132473	3004	-2.32031	11.5596	0	4756.5	-2.68915	10.7177	0	4699.5	-2.86551	9.90616	0	4732.5	-2.46115	9.41292	0	4674	-3.06061	11.2603	0	4976.5	-2.63069	6.98792	0	4683	-2.55462	3.48164	-0.000366182	3685
744	TTCGAATGTGATCAGTGTGGGGCATTCTTTactcagaaaggtaacctcctccgccacattaaaCTG	46F_47E_49D_50Q_52G_53A_54F_55F_67L_	WT	MUT	MUT	WT	WT	WT	MUT	WT	WT	-0.908029	1.95995	-0.00434994	5794	-2.6808	9.64186	0	4756.5	-3.03094	9.64933	0	4699.5	-2.47151	8.29475	0	4732.5	-3.23569	7.25521	0	4674	-3.00545	9.53322	0	4976.5	-3.16312	7.93599	0	4683	-2.82328	2.89435	-0.00157046	5038
745	TTCGAGTGTGATCAGTGTGGGGCAGGGTTTactcagaaaggtaacctcctccgccacattaaaCTG	46F_47E_49D_50Q_52G_53A_54G_55F_67L_	WT	MUT	MUT	WT	WT	WT	MUT	WT	WT	-0.518523	1.04996	-0.0210228	7811	-1.99014	8.8825	0	4756.5	-1.8895	7.19976	0	4699.5	-1.38595	6.61757	0	4732.5	-1.35508	4.42901	-2.35406e-05	7110	-2.05191	9.02463	0	4976.5	-2.29555	7.81625	0	4683	-0.73064	1.87079	-0.00430326	6043
746	TTCGAATGTGACCAGTGTGGGGCACATTTTactcagaaaggtaacctcctccgccacattaaaCTG	46F_47E_49D_50Q_52G_53A_54H_55F_67L_	WT	MUT	MUT	WT	WT	WT	MUT	WT	WT	-2.36903	2.6878	-0.00211132	5050	-2.17183	7.4543	0	4756.5	-4.09887	8.8558	0	4699.5	-3.61309	9.12223	0	4732.5	-2.48219	7.31869	0	4674	-2.60826	8.04626	0	4976.5	-3.67266	7.58306	0	4683	-3.05387	3.58344	-0.000344877	3632
747	TTCGAGTGTGATCAGTGTGGGGCAATTTTTactcagaaaggtaacctcctccgccacattaaaCTG	46F_47E_49D_50Q_52G_53A_54I_55F_67L_	WT	MUT	MUT	WT	WT	WT	MUT	WT	WT	-1.75522	3.02548	-0.000716884	4024	-2.0587	8.03088	0	4756.5	-3.33405	9.80176	0	4699.5	-2.86221	9.77521	0	4732.5	-1.72408	7.21412	0	4674	-2.18044	7.84878	0	4976.5	-3.151	8.52357	0	4683	-1.93643	3.49421	-0.000269157	3464
748	TTCGAATGTGATCAGTGTGGGGCAAAGTTTactcagaaaggtaacctcctccgccacattaaaCTG	46F_47E_49D_50Q_52G_53A_54K_55F_67L_	WT	MUT	MUT	WT	WT	WT	MUT	WT	WT	-3.01051	3.05365	-0.00115106	4463	-1.93668	7.0909	0	4756.5	-3.5335	8.38447	0	4699.5	-2.79378	8.11878	0	4732.5	-1.94819	6.24051	0	4674	-3.45978	7.82094	0	4976.5	-3.57177	7.23435	0	4683	-2.58762	2.693	-0.00228361	5429
749	TTCGAGTGTGACCAGTGTGGGGCACTCTTTactcagaaaggtaacctcctccgccacattaaaCTG	46F_47E_49D_50Q_52G_53A_54L_55F_67L_	WT	MUT	MUT	WT	WT	WT	MUT	WT	WT	-2.92662	4.56623	-3.8131e-05	2737	-2.51823	10.8206	0	4756.5	-3.05192	8.03963	0	4699.5	-3.23731	11.1923	0	4732.5	-2.81541	9.68056	0	4674	-3.38006	11.1538	0	4976.5	-3.85939	9.32388	0	4683	-2.35594	3.70932	-0.000204655	3260
750	TTCGAATGTGACCAATGTGGGGCAATGTTTactcagaaaggtaacctcctccgccacattaaaCTG	46F_47E_49D_50Q_52G_53A_54M_55F_67L_	WT	MUT	MUT	WT	WT	WT	MUT	WT	WT	-2.48124	3.90911	-0.000129318	2994	-2.83722	10.8838	0	4756.5	-3.37406	10.1441	0	4699.5	-2.43925	9.11068	0	4732.5	-2.43043	7.63612	0	4674	-2.73287	9.83624	0	4976.5	-3.44573	7.23065	0	4683	-3.8564	3.506	-0.000519273	4002
751	TTCGAGTGTGACCAGTGTGGGGCAAATTTTactcagaaaggtaacctcctccgccacattaaaCTG	46F_47E_49D_50Q_52G_53A_54N_55F_67L_	WT	MUT	MUT	WT	WT	WT	MUT	WT	WT	-3.1195	2.66126	-0.00295665	5395	-1.85874	6.7601	0	4756.5	-3.57978	8.32045	0	4699.5	-2.46335	7.42236	0	4732.5	-1.37526	4.60723	-1.19455e-05	6987	-1.9194	5.68755	0	4976.5	-4.57694	6.06793	0	4683	-1.78739	2.47914	-0.00258145	5543
752	TTCGAGTGTGATCAGTGTGGGGCACCTTTTactcagaaaggtaacctcctccgccacattaaaCTG	46F_47E_49D_50Q_52G_53A_54P_55F_67L_	WT	MUT	MUT	WT	WT	WT	MUT	WT	WT	-2.27479	4.05345	-8.89176e-05	2873	-2.57568	10.2056	0	4756.5	-2.44331	9.69997	0	4699.5	-1.88937	7.70121	0	4732.5	-1.87369	8.34786	0	4674	-2.55781	9.94877	0	4976.5	-3.30995	9.08823	0	4683	-2.56301	3.35817	-0.000489872	3951
753	TTCGAATGTGATCAGTGTGGGGCACAGTTTactcagaaaggtaacctcctccgccacattaaaCTG	46F_47E_49D_50Q_52G_53A_54Q_55F_67L_	WT	MUT	MUT	WT	WT	WT	MUT	WT	WT	-2.62148	2.57496	-0.00303242	5428	-2.0946	8.58436	0	4756.5	-2.97745	9.46222	0	4699.5	-2.51229	8.44544	0	4732.5	-1.29393	5.64714	0	4674	-2.3502	8.99693	0	4976.5	-3.14782	7.91204	0	4683	-1.37829	2.0699	-0.00511573	6206
754	TTCGAATGTGACCAGTGTGGGGCAAGGTTTactcagaaaggtaacctcctccgccacattaaaCTG	46F_47E_49D_50Q_52G_53A_54R_55F_67L_	WT	MUT	MUT	WT	WT	WT	MUT	WT	WT	-2.6175	3.49074	-0.000363823	3498	-0.498087	2.17257	-0.00145855	7722	-2.57442	9.17447	0	4699.5	-3.06976	8.81682	0	4732.5	-0.333818	1.32529	-0.00702176	7988	-2.38297	7.91797	0	4976.5	-2.83003	7.81367	0	4683	-1.77169	2.33987	-0.00352438	5854
755	TTCGAATGTGACCAATGTGGGGCAAGCTTTactcagaaaggtaacctcctccgccacattaaaCTG	46F_47E_49D_50Q_52G_53A_54S_55F_67L_	WT	MUT	MUT	WT	WT	WT	WT	WT	WT	-1.84615	3.60808	-0.000200468	3163	-2.21673	10.4998	0	4756.5	-2.1006	9.6735	0	4699.5	-1.05575	5.92067	0	4732.5	-2.09351	8.0953	0	4674	-2.51771	8.5373	0	4976.5	-3.77392	8.78569	0	4683	-3.01679	4.0746	-0.000104818	2873
756	TTCGAATGTGACCAGTGTGGGGCAACGTTTactcagaaaggtaacctcctccgccacattaaaCTG	46F_47E_49D_50Q_52G_53A_54T_55F_67L_	WT	MUT	MUT	WT	WT	WT	MUT	WT	WT	-2.61199	4.18773	-6.80643e-05	2817	-1.91267	8.83339	0	4756.5	-3.27981	10.717	0	4699.5	-2.54969	9.97539	0	4732.5	-2.23238	9.19534	0	4674	-2.48465	9.62421	0	4976.5	-3.44158	8.8014	0	4683	-2.26147	4.3433	-4.91084e-05	2588
757	TTCGAGTGTGATCAGTGTGGGGCAGTATTTactcagaaaggtaacctcctccgccacattaaaCTG	46F_47E_49D_50Q_52G_53A_54V_55F_67L_	WT	MUT	MUT	WT	WT	WT	MUT	WT	WT	-2.91025	3.72497	-0.000240165	3259	-1.9913	8.86006	0	4756.5	-3.11919	9.99323	0	4699.5	-2.78488	10.4941	0	4732.5	-1.88306	7.58508	0	4674	-2.38915	9.66216	0	4976.5	-3.50879	8.72223	0	4683	-2.38342	3.97216	-0.000113868	2909
758	TTCGAGTGTGATCAATGTGGGGCATGGTTTactcagaaaggtaacctcctccgccacattaaaCTG	46F_47E_49D_50Q_52G_53A_54W_55F_67L_	WT	MUT	MUT	WT	WT	WT	MUT	WT	WT	-2.16165	3.0849	-0.000770127	4088	-3.09878	10.9738	0	4756.5	-3.442	10.2276	0	4699.5	-3.01392	8.50735	0	4732.5	-3.13733	9.05084	0	4674	-3.4217	8.8544	0	4976.5	-3.60336	7.94943	0	4683	-3.29735	3.31612	-0.000687535	4250
759	TTCGAGTGTGACCAGTGTGGGGCATACTTTactcagaaaggtaacctcctccgccacattaaaCTG	46F_47E_49D_50Q_52G_53A_54Y_55F_67L_	WT	MUT	MUT	WT	WT	WT	MUT	WT	WT	-1.05231	2.0129	-0.00445928	5819	-2.26262	7.86694	0	4756.5	-2.99067	8.87834	0	4699.5	-1.99049	6.95237	0	4732.5	-1.92072	6.83431	0	4674	-2.12677	7.48582	0	4976.5	-3.59078	5.69009	0	4683	-2.61431	2.73288	-0.0021024	5339
760	TTCGAGTGTGATGTGTGTGGGGCAGCATTTactcagaaaggtaacctcctccgccacattaaaCTG	46F_47E_49D_50V_52G_53A_54A_55F_67L_	WT	MUT	MUT	MUT	WT	WT	MUT	WT	WT	-2.17253	3.65926	-0.000207596	3184	-0.178573	0.796885	-0.0134875	8179	0.302613	1.35342	0.409563	2142	2.32851	10.3688	24.144	680	-0.771145	4.21222	-2.00948e-05	7091	-0.303698	1.39487	-0.00542267	7922	-2.6254	8.2188	0	4683	-1.20468	2.32178	-0.00250157	5522
761	TTCGAATGTGATGTCTGTGGGGCATGCTTTactcagaaaggtaacctcctccgccacattaaaCTG	46F_47E_49D_50V_52G_53A_54C_55F_67L_	WT	MUT	MUT	MUT	WT	WT	MUT	WT	WT	-0.670178	2.41506	-0.00112272	4439	-0.603153	3.21527	-0.000159836	7423	-1.33903	6.70872	0	4699.5	-0.237635	1.15421	-0.00750178	8043	-1.20523	6.70622	0	4674	-0.506839	2.82097	-0.000332629	7516	-2.72048	8.63659	0	4683	-1.00926	1.59285	-0.01134	6944
762	TTCGAATGTGATGTGTGTGGGGCAGATTTTactcagaaaggtaacctcctccgccacattaaaCTG	46F_47E_49D_50V_52G_53A_54D_55F_67L_	WT	MUT	MUT	MUT	WT	WT	MUT	WT	WT	-3.06254	4.51869	-3.99019e-05	2740	-2.31384	11.0169	0	4756.5	-3.21181	10.3819	0	4699.5	-2.77181	10.5285	0	4732.5	-2.59461	9.70113	0	4674	-1.98952	9.17044	0	4976.5	-3.19137	9.22032	0	4683	-2.15083	3.98704	-9.3414e-05	2826
763	TTCGAATGTGATGTTTGTGGGGCAGAGTTTactcagaaaggtaacctcctccgccacattaaaCTG	46F_47E_49D_50V_52G_53A_54E_55F_67L_	WT	MUT	MUT	MUT	WT	WT	MUT	WT	WT	-3.71699	3.31759	-0.000775036	4092	-2.83582	8.10335	0	4756.5	-3.1891	8.52172	0	4699.5	-2.62508	7.11802	0	4732.5	-3.71375	7.76528	0	4674	-2.68766	6.81664	0	4976.5	-3.94609	6.2331	0	4683	-3.70911	3.62002	-0.00038665	3734
764	TTCGAATGTGACGTGTGTGGGGCATTCTTTactcagaaaggtaacctcctccgccacattaaaCTG	46F_47E_49D_50V_52G_53A_54F_55F_67L_	WT	MUT	MUT	MUT	WT	WT	MUT	WT	WT	-1.99301	2.83806	-0.00125596	4550	-2.46543	8.26806	0	4756.5	-2.3312	8.15944	0	4699.5	-2.3717	7.43195	0	4732.5	-2.70772	8.8328	0	4674	-2.15554	9.06881	0	4976.5	-2.69173	6.96847	0	4683	-1.28113	1.43966	-0.0205957	7680
765	TTCGAATGTGATGTGTGTGGGGCAGGTTTTactcagaaaggtaacctcctccgccacattaaaCTG	46F_47E_49D_50V_52G_53A_54G_55F_67L_	WT	MUT	MUT	MUT	WT	WT	MUT	WT	WT	-1.74777	2.05393	-0.00673214	6255	-1.40122	6.97408	0	4756.5	-0.535877	1.92841	-0.00276017	7843	0.84705	4.22446	3.57833	1755	-2.22749	8.17648	0	4674	-1.25421	6.44641	0	4976.5	-3.71163	8.10525	0	4683	-1.77019	2.87302	-0.00103086	4625
766	TTCGAATGTGACGTCTGTGGGGCACACTTTactcagaaaggtaacctcctccgccacattaaaCTG	46F_47E_49D_50V_52G_53A_54H_55F_67L_	WT	MUT	MUT	MUT	WT	WT	MUT	WT	WT	-3.17409	4.03071	-0.00012407	2974	-1.75552	8.85406	0	4756.5	-2.74457	10.8834	0	4699.5	-2.39032	9.60104	0	4732.5	-2.09383	7.98167	0	4674	-1.54728	8.14801	0	4976.5	-4.08841	8.65746	0	4683	-2.70869	4.09696	-9.41133e-05	2829
767	TTCGAATGTGACGTTTGTGGGGCAATCTTTactcagaaaggtaacctcctccgccacattaaaCTG	46F_47E_49D_50V_52G_53A_54I_55F_67L_	WT	MUT	MUT	MUT	WT	WT	MUT	WT	WT	-0.828149	1.72605	-0.00682232	6272	-0.911163	3.78178	-6.7277e-05	7283	-1.99122	8.51601	0	4699.5	-1.78124	7.16689	0	4732.5	-1.39731	6.31119	0	4674	-1.62056	7.20034	0	4976.5	-2.08955	7.56146	0	4683	-0.90269	2.18394	-0.00257626	5541
768	TTCGAGTGTGACGTCTGTGGGGCAAAATTTactcagaaaggtaacctcctccgccacattaaaCTG	46F_47E_49D_50V_52G_53A_54K_55F_67L_	WT	MUT	MUT	MUT	WT	WT	MUT	WT	WT	-2.02848	3.77104	-0.000149776	3050	-0.383718	1.57378	-0.00450652	7898	-1.63033	8.76231	0	4699.5	-1.73667	6.78476	0	4732.5	-0.899966	4.85063	-3.90852e-06	6704	-2.61584	9.96944	0	4976.5	-2.26599	7.35074	0	4683	-1.74835	4.41127	-3.03726e-05	2486
769	TTCGAATGTGATGTATGTGGGGCACTATTTactcagaaaggtaacctcctccgccacattaaaCTG	46F_47E_49D_50V_52G_53A_54L_55F_67L_	WT	MUT	MUT	MUT	WT	WT	MUT	WT	WT	-1.86261	2.20041	-0.00511233	5954	-1.42151	7.29562	0	4756.5	-3.1934	9.5294	0	4699.5	-2.42309	9.42716	0	4732.5	-2.01728	8.29498	0	4674	-1.92273	7.09398	0	4976.5	-2.78395	8.37567	0	4683	-2.55331	4.36909	-4.43564e-05	2565
770	TTCGAATGTGACGTGTGTGGGGCAATGTTTactcagaaaggtaacctcctccgccacattaaaCTG	46F_47E_49D_50V_52G_53A_54M_55F_67L_	WT	MUT	MUT	MUT	WT	WT	MUT	WT	WT	-1.9486	4.05876	-7.61675e-05	2838	-1.53246	8.17613	0	4756.5	-2.71292	8.96666	0	4699.5	-1.35943	7.04393	0	4732.5	-1.8854	7.59534	0	4674	-2.05322	9.26239	0	4976.5	-3.6459	8.51536	0	4683	-1.00539	2.9539	-0.000484935	3937
771	TTCGAGTGTGATGTGTGTGGGGCAAACTTTactcagaaaggtaacctcctccgccacattaaaCTG	46F_47E_49D_50V_52G_53A_54N_55F_67L_	WT	MUT	MUT	MUT	WT	WT	MUT	WT	WT	-1.19367	2.18556	-0.00339105	5541	-0.264287	1.09098	-0.00970772	8056	-1.88751	7.49196	0	4699.5	-0.748945	3.45907	-0.000113862	7533	-0.996775	4.58516	-1.2987e-05	7006	0.0299958	0.349683	0.010489	3115	-2.51898	6.68687	0	4683	-1.81774	1.74074	-0.0144759	7249
772	TTCGAATGTGACGTCTGTGGGGCACCGTTTactcagaaaggtaacctcctccgccacattaaaCTG	46F_47E_49D_50V_52G_53A_54P_55F_67L_	WT	MUT	MUT	MUT	WT	WT	MUT	WT	WT	-0.943387	2.57499	-0.00109128	4406	-0.771315	4.36834	-1.33994e-05	7049	-0.589952	2.77394	-0.0004308	7602	1.24575	6.33727	7.89463	1402	-1.07716	5.71274	0	4674	-1.24384	6.80247	0	4976.5	-2.97085	8.80471	0	4683	-1.78649	3.98351	-7.75901e-05	2741
773	TTCGAGTGTGATGTCTGTGGGGCACAATTTactcagaaaggtaacctcctccgccacattaaaCTG	46F_47E_49D_50V_52G_53A_54Q_55F_67L_	WT	MUT	MUT	MUT	WT	WT	MUT	WT	WT	-3.47782	4.52656	-4.53127e-05	2754	-0.629416	3.47986	-9.0221e-05	7322	-2.41095	9.51364	0	4699.5	-0.434591	2.05736	-0.00166065	7828	-1.13214	5.72807	0	4674	-1.61724	8.94981	0	4976.5	-2.68849	9.52758	0	4683	-0.975635	2.93386	-0.000491792	3954
774	TTCGAATGTGACGTTTGTGGGGCACGGTTTactcagaaaggtaacctcctccgccacattaaaCTG	46F_47E_49D_50V_52G_53A_54R_55F_67L_	WT	MUT	MUT	MUT	WT	WT	MUT	WT	WT	-1.98717	3.32704	-0.000405714	3581	0.725569	3.6014	2.61306	1913	-0.832064	4.10917	-2.891e-05	7300	-1.30145	6.22092	0	4732.5	0.173887	0.764017	0.132853	2470	-0.878446	4.08513	-3.05216e-05	7206	-2.97197	7.5726	0	4683	-1.35963	3.0659	-0.00050803	3985
775	TTCGAGTGTGATGTCTGTGGGGCATCATTTactcagaaaggtaacctcctccgccacattaaaCTG	46F_47E_49D_50V_52G_53A_54S_55F_67L_	WT	MUT	MUT	MUT	WT	WT	WT	WT	WT	-2.1162	3.27923	-0.000487227	3703	-0.687537	3.46447	-0.000101539	7335	-0.175582	0.800739	-0.0131338	8170	1.65392	8.01767	13.2606	1122	-0.941966	4.31596	-2.0455e-05	7093	-0.519421	2.91585	-0.000273119	7494	-2.76892	7.12597	0	4683	-1.23343	2.66404	-0.00116367	4735
776	TTCGAGTGTGACGTGTGTGGGGCAACATTTactcagaaaggtaacctcctccgccacattaaaCTG	46F_47E_49D_50V_52G_53A_54T_55F_67L_	WT	MUT	MUT	MUT	WT	WT	MUT	WT	WT	-1.10973	2.53826	-0.00139968	4645	-1.11432	5.08473	-4.83946e-06	6888	-2.31447	8.15187	0	4699.5	-1.33996	5.24085	-5.81938e-06	7140	-1.40943	5.76003	0	4674	-1.2256	5.26278	-5.32273e-06	6926	-3.12123	7.12328	0	4683	-3.1689	3.48274	-0.000454233	3873
777	TTCGAGTGTGATGTGTGTGGGGCAGTTTTTactcagaaaggtaacctcctccgccacattaaaCTG	46F_47E_49D_50V_52G_53A_54V_55F_67L_	WT	MUT	MUT	MUT	WT	WT	MUT	WT	WT	-1.99707	3.7089	-0.000173481	3101	-0.608207	3.23866	-0.000153246	7413	-2.29358	9.72617	0	4699.5	-1.17004	5.74569	0	4732.5	-1.29707	6.34192	0	4674	-0.861706	4.94504	-3.74236e-06	6822	-2.48196	9.24642	0	4683	-1.35406	2.71175	-0.00114194	4715
778	TTCGAATGTGATGTTTGTGGGGCATGGTTTactcagaaaggtaacctcctccgccacattaaaCTG	46F_47E_49D_50V_52G_53A_54W_55F_67L_	WT	MUT	MUT	MUT	WT	WT	MUT	WT	WT	-1.92067	3.30028	-0.000417172	3608	-2.51815	9.12066	0	4756.5	-3.45101	8.49159	0	4699.5	-2.69687	8.77186	0	4732.5	-3.14367	8.07219	0	4674	-2.2013	5.20996	-9.56017e-06	7014	-3.71386	7.58488	0	4683	-1.84585	3.30041	-0.000400922	3769
779	TTCGAATGTGACGTGTGTGGGGCATACTTTactcagaaaggtaacctcctccgccacattaaaCTG	46F_47E_49D_50V_52G_53A_54Y_55F_67L_	WT	MUT	MUT	MUT	WT	WT	MUT	WT	WT	-1.30702	2.5546	-0.0015859	4764	-0.660778	3.28834	-0.000146393	7403	-1.76602	6.70095	0	4699.5	0.170017	0.687675	0.116916	2335	-1.43387	6.35576	0	4674	-0.618934	2.71683	-0.000516591	7580	-2.51222	7.76344	0	4683	-0.911221	2.13417	-0.00291543	5687
780	TTCGAGTGTGAGATCTGTGGGGCAGCGTTTactcagaaaggtaacctcctccgccacattaaaCTG	46F_47E_49E_50I_52G_53A_54A_55F_67L_	WT	MUT	MUT	MUT	WT	WT	MUT	WT	WT	-2.13268	2.93885	-0.00106576	4392	2.52634	10.8188	27.3319	426	2.86052	10.7268	30.6842	542	3.56752	11.4763	40.9421	235	2.53096	9.4481	23.9127	450	2.04827	8.22921	16.8556	727	-0.832838	3.57799	-9.40535e-05	7489	0.920815	1.82839	1.68361	1076
781	TTCGAGTGTGAAATCTGTGGGGCATGCTTTactcagaaaggtaacctcctccgccacattaaaCTG	46F_47E_49E_50I_52G_53A_54C_55F_67L_	WT	MUT	MUT	MUT	WT	WT	MUT	WT	WT	-1.86582	3.54927	-0.000226921	3229	2.34528	9.71643	22.7877	574	0.505416	2.29461	1.15973	1977	2.10185	9.92555	20.862	801	2.04152	9.53517	19.4662	612	1.89933	8.59103	16.3172	769	-1.14204	5.97228	0	4683	0.665717	1.82007	1.21166	1234
782	TTCGAATGTGAGATTTGTGGGGCAGACTTTactcagaaaggtaacctcctccgccacattaaaCTG	46F_47E_49E_50I_52G_53A_54D_55F_67L_	WT	MUT	MUT	MUT	WT	WT	MUT	WT	WT	-2.22437	3.56101	-0.000260863	3305	0.225189	0.977572	0.220138	2497	-1.9649	7.39729	0	4699.5	-1.3777	6.48216	0	4732.5	-0.115892	0.513371	-0.0184317	8283	0.272999	1.33592	0.364706	2786	-2.7412	7.95546	0	4683	-1.78974	2.06891	-0.00665857	6413
783	TTCGAGTGTGAGATATGTGGGGCAGAGTTTactcagaaaggtaacctcctccgccacattaaaCTG	46F_47E_49E_50I_52G_53A_54E_55F_67L_	WT	MUT	MUT	MUT	WT	WT	MUT	WT	WT	-2.60267	3.71913	-0.000214782	3200	0.663066	3.31878	2.20057	1977	-0.98757	5.32976	0	4699.5	0.344006	1.66168	0.571629	2152	0.41273	2.24366	0.926027	2173	0.118649	0.67948	0.0806195	2998	-2.26558	7.90756	0	4683	-0.351451	1.15192	-0.0111555	6926
784	TTCGAGTGTGAAATTTGTGGGGCATTTTTTactcagaaaggtaacctcctccgccacattaaaCTG	46F_47E_49E_50I_52G_53A_54F_55F_67L_	WT	MUT	MUT	MUT	WT	WT	MUT	WT	WT	-0.877522	1.97931	-0.00401888	5727	0.1363	0.589122	0.0802975	2607	-1.77823	6.93919	0	4699.5	-0.819518	3.22888	-0.00021005	7592	-0.669969	3.18835	-0.000189188	7435	-0.000299054	0.301595	-8.98556e-05	7356	-2.17436	5.95039	0	4683	-0.809675	1.79439	-0.00568956	6288
785	TTCGAGTGTGAGATTTGTGGGGCAGGCTTTactcagaaaggtaacctcctccgccacattaaaCTG	46F_47E_49E_50I_52G_53A_54G_55F_67L_	WT	MUT	MUT	MUT	WT	WT	MUT	WT	WT	-1.83421	3.94108	-8.76296e-05	2868	1.53352	7.5809	11.6255	1076	1.96714	9.12102	17.9423	1015	2.99587	11.3823	34.1	403	1.18041	6.44716	7.61031	1329	0.9	5.39719	4.85747	1866	-1.47104	7.45081	0	4683	0.0933366	0.475851	0.0444143	2128
786	TTCGAATGTGAGATTTGTGGGGCACATTTTactcagaaaggtaacctcctccgccacattaaaCTG	46F_47E_49E_50I_52G_53A_54H_55F_67L_	WT	MUT	MUT	MUT	WT	WT	MUT	WT	WT	-2.34768	3.40594	-0.000397715	3561	1.26428	6.73091	8.50974	1319	-0.919053	4.52947	-1.19744e-05	7198	-0.391437	1.98661	-0.00176179	7834	1.26312	6.63255	8.3777	1268	1.10137	6.10601	6.72499	1640	-2.34266	7.62729	0	4683	-0.246767	1.05172	-0.00996249	6794
787	TTCGAGTGTGAAATCTGTGGGGCAATCTTTactcagaaaggtaacctcctccgccacattaaaCTG	46F_47E_49E_50I_52G_53A_54I_55F_67L_	WT	MUT	MUT	MUT	WT	WT	MUT	WT	WT	-1.20858	2.91833	-0.000635491	3930	2.40432	10.2584	24.6646	511	-1.24458	5.87416	0	4699.5	0.889738	4.31178	3.83636	1730	1.67217	7.582	12.6784	969	1.05399	5.62295	5.92655	1728	-1.08061	4.57702	-1.40793e-05	7222	0.343141	0.81582	0.279942	1736
788	TTCGAATGTGAAATATGTGGGGCAAAATTTactcagaaaggtaacctcctccgccacattaaaCTG	46F_47E_49E_50I_52G_53A_54K_55F_67L_	WT	MUT	MUT	MUT	WT	WT	MUT	WT	WT	-1.35157	2.75078	-0.00104576	4373	2.61933	11.3795	29.8067	348	0.521392	2.46545	1.28547	1961	0.963054	4.94734	4.76456	1629	2.0897	7.73734	16.1687	763	-0.834278	4.44104	-1.44932e-05	7095	-1.41479	6.23003	0	4683	0.617503	1.09703	0.677419	1437
789	TTCGAGTGTGAGATTTGTGGGGCACTGTTTactcagaaaggtaacctcctccgccacattaaaCTG	46F_47E_49E_50I_52G_53A_54L_55F_67L_	WT	MUT	MUT	MUT	WT	WT	MUT	WT	WT	-0.957201	3.00731	-0.000407593	3586	1.34017	6.60319	8.84941	1290	-2.05934	9.06952	0	4699.5	-1.02706	4.73051	-8.92106e-06	7207	1.17633	5.30219	6.23714	1441	0.783612	4.16687	3.26521	2093	-1.77342	8.0155	0	4683	0.0619455	0.424627	0.0263038	2177
790	TTCGAGTGTGAAATTTGTGGGGCAATGTTTactcagaaaggtaacctcctccgccacattaaaCTG	46F_47E_49E_50I_52G_53A_54M_55F_67L_	WT	MUT	MUT	MUT	WT	WT	MUT	WT	WT	-1.62003	3.6634	-0.000154803	3061	1.1634	5.49965	6.39828	1493	-0.96297	5.21665	-4.18215e-06	7006	1.00269	4.81744	4.83041	1621	0.903185	4.56465	4.12272	1656	0.39159	2.13436	0.835794	2584	-1.94392	7.38148	0	4683	-0.283276	1.00236	-0.0128882	7113
791	TTCGAGTGTGAAATTTGTGGGGCAAACTTTactcagaaaggtaacctcctccgccacattaaaCTG	46F_47E_49E_50I_52G_53A_54N_55F_67L_	WT	MUT	MUT	MUT	WT	WT	MUT	WT	WT	-0.61034	1.37617	-0.01139	6894	2.43007	9.44176	22.9442	562	0.0673285	0.434294	0.0292404	2383	1.24088	5.58511	6.93044	1458	2.50958	7.89177	19.8051	602	2.34655	7.12187	16.7118	738	-1.05155	4.50987	-1.37007e-05	7217	0.860932	2.60963	2.24671	931
792	TTCGAATGTGAAATCTGTGGGGCACCCTTTactcagaaaggtaacctcctccgccacattaaaCTG	46F_47E_49E_50I_52G_53A_54P_55F_67L_	WT	MUT	MUT	MUT	WT	WT	MUT	WT	WT	-1.47439	2.30054	-0.00321607	5490	2.07377	7.74485	16.061	840	2.70174	8.23179	22.2402	852	3.4388	10.0963	34.7191	392	1.90145	5.98142	11.3734	1058	1.40787	4.98205	7.0141	1617	-0.510344	1.7652	-0.0038386	7945	0.246198	0.60986	0.150146	1892
793	TTCGAGTGTGAGATCTGTGGGGCACAGTTTactcagaaaggtaacctcctccgccacattaaaCTG	46F_47E_49E_50I_52G_53A_54Q_55F_67L_	WT	MUT	MUT	MUT	WT	WT	MUT	WT	WT	-1.34769	2.50983	-0.00181136	4891	2.50147	10.2338	25.5994	480	-0.353306	1.73622	-0.00284332	7845	1.82578	8.22469	15.0165	1045	2.42676	9.7395	23.6354	460	1.44715	7.22099	10.4498	1253	-0.865605	4.44003	-1.50374e-05	7239	0.902934	2.58274	2.33205	903
794	TTCGAGTGTGAAATCTGTGGGGCACGCTTTactcagaaaggtaacctcctccgccacattaaaCTG	46F_47E_49E_50I_52G_53A_54R_55F_67L_	WT	MUT	MUT	MUT	WT	WT	MUT	WT	WT	-1.24042	2.21588	-0.00328533	5503	3.5493	11.0787	39.3217	118	1.12862	5.09163	5.74652	1562	0.842659	3.46159	2.91694	1818	2.83973	9.3899	26.6648	348	1.59471	6.94287	11.0719	1191	-0.527728	1.70788	-0.00453438	7972	0.613263	0.675882	0.414494	1610
795	TTCGAATGTGAGATTTGTGGGGCAAGCTTTactcagaaaggtaacctcctccgccacattaaaCTG	46F_47E_49E_50I_52G_53A_54S_55F_67L_	WT	MUT	MUT	MUT	WT	WT	WT	WT	WT	-1.25309	2.1295	-0.00405311	5734	2.42909	10.8319	26.3117	458	2.11551	9.01776	19.0771	969	3.44577	11.9107	41.0416	231	2.15413	8.9342	19.2454	628	1.73629	7.1359	12.39	1066	-0.515861	1.58916	-0.00584449	8013	0.738895	2.09328	1.54672	1118
796	TTCGAGTGTGAAATCTGTGGGGCAACCTTTactcagaaaggtaacctcctccgccacattaaaCTG	46F_47E_49E_50I_52G_53A_54T_55F_67L_	WT	MUT	MUT	MUT	WT	WT	MUT	WT	WT	-2.43277	3.50665	-0.000327577	3446	2.16795	10.2699	22.2646	592	-0.474473	2.17528	-0.0013811	7743	1.13273	5.62843	6.37551	1502	1.73534	8.05161	13.9722	876	1.18268	6.24117	7.38131	1579	-1.33054	5.40478	0	4683	0.241877	0.831149	0.201036	1813
797	TTCGAATGTGAGATCTGTGGGGCAGTCTTTactcagaaaggtaacctcctccgccacattaaaCTG	46F_47E_49E_50I_52G_53A_54V_55F_67L_	WT	MUT	MUT	MUT	WT	WT	MUT	WT	WT	-1.56419	4.39967	-2.71733e-05	2710	2.39455	11.1122	26.6088	448	-0.46226	2.43747	-0.000734104	7673	1.54304	8.37233	12.9188	1142	1.89528	9.30502	17.6357	694	1.98064	10.0284	19.8627	524	-0.764349	5.40436	0	4683	0.654515	2.74012	1.79345	1047
798	TTCGAATGTGAAATCTGTGGGGCATGGTTTactcagaaaggtaacctcctccgccacattaaaCTG	46F_47E_49E_50I_52G_53A_54W_55F_67L_	WT	MUT	MUT	MUT	WT	WT	MUT	WT	WT	-1.25361	1.85799	-0.0076042	6391	0.0489681	0.391624	0.0191771	2696	-2.09206	7.31107	0	4699.5	-1.21071	4.13462	-3.68077e-05	7399	-0.688108	2.20807	-0.00185558	7777	-0.103966	0.502739	-0.0170326	8268	-2.56117	6.53304	0	4683	-1.41057	1.42654	-0.0233826	7837
799	TTCGAATGTGAAATTTGTGGGGCATACTTTactcagaaaggtaacctcctccgccacattaaaCTG	46F_47E_49E_50I_52G_53A_54Y_55F_67L_	WT	MUT	MUT	MUT	WT	WT	MUT	WT	WT	-0.801733	1.56798	-0.00954464	6667	1.82383	8.0314	14.6479	898	-0.0249025	0.346932	-0.00646266	7972	2.30892	8.21421	18.9659	878	1.39459	5.19906	7.25059	1355	1.96431	5.72858	11.2527	1173	-1.28599	4.99212	-5.58501e-06	7026	0.382984	1.13073	0.433052	1585
800	TTCGAGTGTGAACAGTGTGGGGCAGCCTTTactcagaaaggtaacctcctccgccacattaaaCTG	46F_47E_49E_50Q_52G_53A_54A_55F_67L_	WT	MUT	MUT	WT	WT	WT	MUT	WT	WT	-1.7278	2.95086	-0.000840891	4179	0.243722	1.09853	0.267735	2471	-1.11434	5.99306	0	4699.5	0.91915	4.91378	4.5165	1659	0.95608	4.53994	4.34055	1630	-0.152962	0.727764	-0.0137666	8187	-2.29039	8.03884	0	4683	-0.948014	1.40743	-0.0164342	7408
801	TTCGAGTGTGAGCAGTGTGGGGCATGCTTTactcagaaaggtaacctcctccgccacattaaaCTG	46F_47E_49E_50Q_52G_53A_54C_55F_67L_	WT	MUT	MUT	WT	WT	WT	MUT	WT	WT	-1.86911	3.95055	-8.92966e-05	2874	-0.647338	3.18774	-0.000182797	7446	-2.50592	9.69176	0	4699.5	-1.6706	6.20331	0	4732.5	0.131851	0.61631	0.0812611	2521	0.0384354	0.393769	0.0151347	3097	-2.73395	8.04561	0	4683	-2.06355	3.10596	-0.000699298	4266
802	TTCGAATGTGAACAATGTGGGGCAGACTTTactcagaaaggtaacctcctccgccacattaaaCTG	46F_47E_49E_50Q_52G_53A_54D_55F_67L_	WT	MUT	MUT	WT	WT	WT	MUT	WT	WT	-3.17688	3.28327	-0.000717632	4027	-2.36128	9.13996	0	4756.5	-3.84925	8.69523	0	4699.5	-3.37079	8.38809	0	4732.5	-2.03419	7.58588	0	4674	-2.05773	7.83476	0	4976.5	-4.35443	6.44464	0	4683	-2.48295	3.82212	-0.000161762	3106
803	TTCGAATGTGAGCAGTGTGGGGCAGAGTTTactcagaaaggtaacctcctccgccacattaaaCTG	46F_47E_49E_50Q_52G_53A_54E_55F_67L_	WT	MUT	MUT	WT	WT	WT	MUT	WT	WT	-3.56053	3.29327	-0.000788824	4110	-2.47173	9.43837	0	4756.5	-3.85243	7.78757	0	4699.5	-3.57584	7.46887	0	4732.5	-1.85941	5.27533	-8.07536e-06	6909	-2.02773	6.27496	0	4976.5	-4.76913	6.76221	0	4683	-2.69908	3.35523	-0.000515879	3999
804	TTCGAGTGTGAGCAGTGTGGGGCATTCTTTactcagaaaggtaacctcctccgccacattaaaCTG	46F_47E_49E_50Q_52G_53A_54F_55F_67L_	WT	MUT	MUT	WT	WT	WT	MUT	WT	WT	-1.57938	2.29937	-0.00345198	5560	-2.43091	9.70454	0	4756.5	-3.52304	9.36945	0	4699.5	-3.81619	9.24053	0	4732.5	-2.019	7.30349	0	4674	-2.16905	7.37025	0	4976.5	-4.01851	7.01334	0	4683	-2.7036	3.90805	-0.000140907	3030
805	TTCGAATGTGAACAGTGTGGGGCAGGATTTactcagaaaggtaacctcctccgccacattaaaCTG	46F_47E_49E_50Q_52G_53A_54G_55F_67L_	WT	MUT	MUT	WT	WT	WT	MUT	WT	WT	-0.884357	1.29488	-0.0199874	7736	-1.37009	5.36554	0	4756.5	-1.66132	6.34296	0	4699.5	-0.58758	2.27695	-0.0013535	7799	-0.581879	2.44749	-0.000903778	7664	-1.37309	4.83544	-5.96329e-06	6946	-2.94124	7.05878	0	4683	-1.54532	2.11994	-0.00511325	6202
806	TTCGAGTGTGAGCAGTGTGGGGCACACTTTactcagaaaggtaacctcctccgccacattaaaCTG	46F_47E_49E_50Q_52G_53A_54H_55F_67L_	WT	MUT	MUT	WT	WT	WT	MUT	WT	WT	-2.0119	3.78827	-0.000139812	3022	-1.84025	8.89867	0	4756.5	-3.1071	11.0568	0	4699.5	-2.98051	10.4487	0	4732.5	-0.716391	3.56395	-8.4015e-05	7324	-1.39677	8.29678	0	4976.5	-3.00374	9.39792	0	4683	-1.84835	4.5965	-2.40822e-05	2450
807	TTCGAGTGTGAACAGTGTGGGGCAATCTTTactcagaaaggtaacctcctccgccacattaaaCTG	46F_47E_49E_50Q_52G_53A_54I_55F_67L_	WT	MUT	MUT	WT	WT	WT	MUT	WT	WT	-1.6814	3.42632	-0.000270233	3328	-0.499487	2.43379	-0.000799755	7638	-2.8556	10.018	0	4699.5	-2.09043	8.89829	0	4732.5	-0.477059	2.52597	-0.00061833	7601	-1.25784	5.03104	-5.46275e-06	6931	-2.97448	8.26534	0	4683	-1.56558	3.45822	-0.000238015	3369
808	TTCGAGTGTGAACAGTGTGGGGCAAAATTTactcagaaaggtaacctcctccgccacattaaaCTG	46F_47E_49E_50Q_52G_53A_54K_55F_67L_	WT	MUT	MUT	WT	WT	WT	MUT	WT	WT	-1.53966	2.7065	-0.00131857	4592	-0.103873	0.521592	-0.0161475	8270	-2.26426	8.86471	0	4699.5	-1.80376	7.72467	0	4732.5	0.682175	2.81904	1.92308	1963	-2.32345	8.67776	0	4976.5	-2.4769	6.40581	0	4683	-1.9712	3.62362	-0.000205484	3265
809	TTCGAGTGTGAGCAGTGTGGGGCACTATTTactcagaaaggtaacctcctccgccacattaaaCTG	46F_47E_49E_50Q_52G_53A_54L_55F_67L_	WT	MUT	MUT	WT	WT	WT	MUT	WT	WT	-1.96252	3.83645	-0.000127856	2989	-1.46003	6.43416	0	4756.5	-3.05062	10.3413	0	4699.5	-2.95373	9.63468	0	4732.5	-0.799907	3.68263	-7.29606e-05	7295	-1.47202	7.17985	0	4976.5	-2.68877	8.3671	0	4683	-1.51826	3.32953	-0.000309977	3571
810	TTCGAGTGTGAGCAGTGTGGGGCAATGTTTactcagaaaggtaacctcctccgccacattaaaCTG	46F_47E_49E_50Q_52G_53A_54M_55F_67L_	WT	MUT	MUT	WT	WT	WT	MUT	WT	WT	-2.62132	4.37789	-4.55378e-05	2755	-1.34498	7.60031	0	4756.5	-3.58882	10.3941	0	4699.5	-2.22439	9.16306	0	4732.5	-0.642939	3.27028	-0.000150822	7400	-1.88506	9.35853	0	4976.5	-3.31514	8.82819	0	4683	-2.08694	3.0667	-0.000779792	4385
811	TTCGAATGTGAACAATGTGGGGCAAACTTTactcagaaaggtaacctcctccgccacattaaaCTG	46F_47E_49E_50Q_52G_53A_54N_55F_67L_	WT	MUT	MUT	WT	WT	WT	MUT	WT	WT	-2.07712	3.12595	-0.000676814	3972	-0.0730005	0.452718	-0.0137845	8191	-2.90152	9.26331	0	4699.5	-2.27776	8.62986	0	4732.5	0.450496	1.90623	0.858748	2190	-0.0404173	0.380333	-0.00945751	8044	-2.52369	7.20832	0	4683	-0.481956	0.782727	-0.0377236	8229
812	TTCGAATGTGAGCAGTGTGGGGCACCTTTTactcagaaaggtaacctcctccgccacattaaaCTG	46F_47E_49E_50Q_52G_53A_54P_55F_67L_	WT	MUT	MUT	WT	WT	WT	MUT	WT	WT	-1.95016	3.70318	-0.000169405	3097	-1.49497	7.54587	0	4756.5	-1.7029	7.99294	0	4699.5	-0.984321	5.008	-4.27487e-06	7039	-0.580978	1.94264	-0.00289547	7845	-1.89734	7.91743	0	4976.5	-3.27133	7.81856	0	4683	-1.53156	2.74749	-0.00119169	4751
813	TTCGAGTGTGAACAATGTGGGGCACAGTTTactcagaaaggtaacctcctccgccacattaaaCTG	46F_47E_49E_50Q_52G_53A_54Q_55F_67L_	WT	MUT	MUT	WT	WT	WT	MUT	WT	WT	-1.92704	3.68931	-0.000167397	3090	-0.108089	0.562709	-0.0150125	8238	-2.99184	9.92104	0	4699.5	-1.94897	7.98607	0	4732.5	0.822583	3.78217	3.11115	1792	-0.932345	4.95269	-4.04914e-06	6840	-3.22622	7.26486	0	4683	-1.54181	2.70384	-0.00132712	4869
814	TTCGAATGTGAGCAGTGTGGGGCACGTTTTactcagaaaggtaacctcctccgccacattaaaCTG	46F_47E_49E_50Q_52G_53A_54R_55F_67L_	WT	MUT	MUT	WT	WT	WT	MUT	WT	WT	-1.89784	2.81844	-0.00125377	4548	1.11354	5.39696	6.00971	1530	-1.44956	6.77713	0	4699.5	-2.22992	7.5258	0	4732.5	2.04811	7.71375	15.7986	785	-0.0839471	0.488678	-0.0143068	8207	-1.75332	6.11092	0	4683	-0.161959	0.565798	-0.0223068	7788
815	TTCGAGTGTGAACAGTGTGGGGCATCCTTTactcagaaaggtaacctcctccgccacattaaaCTG	46F_47E_49E_50Q_52G_53A_54S_55F_67L_	WT	MUT	MUT	WT	WT	WT	WT	WT	WT	-3.21167	3.12669	-0.0010465	4375	-0.118553	0.549351	-0.0170756	8283	-1.26237	5.31813	0	4699.5	0.210321	0.812931	0.170976	2301	0.826707	2.19255	1.8126	1984	-0.181722	0.754068	-0.0152941	8229	-2.61856	5.51502	0	4683	-1.12538	2.67733	-0.00102745	4621
816	TTCGAATGTGAGCAGTGTGGGGCAACATTTactcagaaaggtaacctcctccgccacattaaaCTG	46F_47E_49E_50Q_52G_53A_54T_55F_67L_	WT	MUT	MUT	WT	WT	WT	MUT	WT	WT	-2.16304	2.80944	-0.00145719	4684	-0.51482	1.90101	-0.00282599	7808	-2.84475	8.79073	0	4699.5	-2.36262	8.21945	0	4732.5	-0.0237028	0.342973	-0.00622871	7967	-0.889994	2.94047	-0.000444753	7557	-2.86199	6.63257	0	4683	-1.72994	2.63618	-0.00173752	5140
817	TTCGAATGTGAGCAGTGTGGGGCAGTGTTTactcagaaaggtaacctcctccgccacattaaaCTG	46F_47E_49E_50Q_52G_53A_54V_55F_67L_	WT	MUT	MUT	WT	WT	WT	MUT	WT	WT	-3.06567	3.45415	-0.000466073	3671	-0.549165	2.22849	-0.00141371	7716	-2.76589	8.39265	0	4699.5	-2.21847	7.09625	0	4732.5	-0.114217	0.472022	-0.0204063	8292	-0.738404	3.0602	-0.000279117	7497	-3.16018	7.59074	0	4683	-1.61716	2.75612	-0.00123014	4780
818	TTCGAGTGTGAACAGTGTGGGGCATGGTTTactcagaaaggtaacctcctccgccacattaaaCTG	46F_47E_49E_50Q_52G_53A_54W_55F_67L_	WT	MUT	MUT	WT	WT	WT	MUT	WT	WT	-0.976548	1.84777	-0.00606552	6148	-2.37667	8.73485	0	4756.5	-3.0614	7.15779	0	4699.5	-2.90318	7.61921	0	4732.5	-1.89462	6.50881	0	4674	-2.58181	5.88439	0	4976.5	-2.78979	5.1432	-1.2116e-05	7195	-1.87914	3.06636	-0.000702147	4271
819	TTCGAGTGTGAGCAGTGTGGGGCATACTTTactcagaaaggtaacctcctccgccacattaaaCTG	46F_47E_49E_50Q_52G_53A_54Y_55F_67L_	WT	MUT	MUT	WT	WT	WT	MUT	WT	WT	-0.605005	1.56113	-0.00731875	6353	-0.30099	1.3193	-0.00642183	7964	-2.30932	7.52341	0	4699.5	-1.25884	6.49276	0	4732.5	-0.183559	0.804765	-0.0135923	8202	-0.241332	1.1615	-0.00748782	7995	-2.36757	7.20952	0	4683	-0.935446	2.84637	-0.000577298	4108
820	TTCGAATGTGAAGTGTGTGGGGCAGCATTTactcagaaaggtaacctcctccgccacattaaaCTG	46F_47E_49E_50V_52G_53A_54A_55F_67L_	WT	MUT	MUT	MUT	WT	WT	MUT	WT	WT	-1.58585	3.27195	-0.000365123	3499	2.50999	10.5353	26.4435	453	2.56107	10.3562	26.523	690	3.78102	11.8648	44.8611	132	2.50845	9.51049	23.8566	452	1.75449	7.90222	13.8644	953	-0.651046	2.03665	-0.00261045	7890	0.720596	1.66308	1.19841	1238
821	TTCGAGTGTGAAGTGTGTGGGGCATGTTTTactcagaaaggtaacctcctccgccacattaaaCTG	46F_47E_49E_50V_52G_53A_54C_55F_67L_	WT	MUT	MUT	MUT	WT	WT	MUT	WT	WT	-1.98008	3.30192	-0.000430076	3626	2.18043	8.87582	19.3531	695	0.0523094	0.413548	0.0216325	2396	1.56327	6.92757	10.8297	1252	2.0884	9.20516	19.2241	630	1.90998	9.083	17.3483	696	-1.58344	6.56301	0	4683	0.397666	1.78028	0.707958	1423
822	TTCGAGTGTGAGGTTTGTGGGGCAGATTTTactcagaaaggtaacctcctccgccacattaaaCTG	46F_47E_49E_50V_52G_53A_54D_55F_67L_	WT	MUT	MUT	MUT	WT	WT	MUT	WT	WT	-2.62596	2.14619	-0.00817194	6466	-0.142476	0.637386	-0.0162101	8271	-2.48627	7.56087	0	4699.5	-2.13387	7.59047	0	4732.5	-0.512392	1.74153	-0.00407147	7895	-0.243057	0.951442	-0.0125184	8144	-3.12229	7.18625	0	4683	-1.12249	1.72617	-0.00924707	6713
823	TTCGAGTGTGAGGTCTGTGGGGCAGAATTTactcagaaaggtaacctcctccgccacattaaaCTG	46F_47E_49E_50V_52G_53A_54E_55F_67L_	WT	MUT	MUT	MUT	WT	WT	MUT	WT	WT	-3.08214	4.10796	-0.000107089	2930	0.462155	2.0899	0.96586	2203	-1.1612	5.96843	0	4699.5	-0.314128	1.38189	-0.00578385	7998	0.596948	3.20134	1.91103	1966	-0.384285	1.82235	-0.00253083	7806	-2.19711	7.85192	0	4683	-1.08877	2.19453	-0.00303117	5724
824	TTCGAGTGTGAGGTGTGTGGGGCATTTTTTactcagaaaggtaacctcctccgccacattaaaCTG	46F_47E_49E_50V_52G_53A_54F_55F_67L_	WT	MUT	MUT	MUT	WT	WT	MUT	WT	WT	-1.55369	2.32852	-0.00317206	5473	-0.463511	1.92143	-0.00242614	7790	-1.83299	6.81933	0	4699.5	-1.33344	5.14883	-5.79107e-06	7139	-0.422907	1.41021	-0.00728538	7994	-0.363554	1.32937	-0.00757436	8005	-2.51644	5.37345	0	4683	-1.28804	2.45452	-0.00196691	5262
825	TTCGAGTGTGAGGTATGTGGGGCAGGCTTTactcagaaaggtaacctcctccgccacattaaaCTG	46F_47E_49E_50V_52G_53A_54G_55F_67L_	WT	MUT	MUT	MUT	WT	WT	MUT	WT	WT	-2.20431	3.96237	-0.000105311	2921	1.21169	6.11406	7.40835	1403	1.72372	7.87605	13.5761	1187	2.85269	11.36	32.4064	449	1.07656	5.11617	5.50786	1510	0.852221	4.35688	3.71303	2028	-1.52022	7.34829	0	4683	0.0356691	0.336893	0.0120167	2263
826	TTCGAATGTGAGGTGTGTGGGGCACACTTTactcagaaaggtaacctcctccgccacattaaaCTG	46F_47E_49E_50V_52G_53A_54H_55F_67L_	WT	MUT	MUT	MUT	WT	WT	MUT	WT	WT	-1.10417	2.81497	-0.000734252	4050	0.957904	4.77919	4.578	1689	-1.16648	5.69071	0	4699.5	-0.676697	3.39111	-0.000120518	7537	1.20115	5.21439	6.26327	1437	1.16019	5.841	6.77666	1634	-1.80723	7.13948	0	4683	-0.3919	1.08695	-0.014536	7253
827	TTCGAGTGTGAAGTCTGTGGGGCAATCTTTactcagaaaggtaacctcctccgccacattaaaCTG	46F_47E_49E_50V_52G_53A_54I_55F_67L_	WT	MUT	MUT	MUT	WT	WT	MUT	WT	WT	-1.82874	3.4026	-0.000317748	3427	1.67823	7.81031	13.1075	977	-1.76137	8.09715	0	4699.5	-0.427788	2.02508	-0.00176215	7835	1.4496	7.0065	10.1566	1123	0.92284	4.31967	3.98637	1988	-1.31851	5.84116	0	4683	0.317141	0.683799	0.21686	1795
828	TTCGAATGTGAAGTGTGTGGGGCAAAATTTactcagaaaggtaacctcctccgccacattaaaCTG	46F_47E_49E_50V_52G_53A_54K_55F_67L_	WT	MUT	MUT	MUT	WT	WT	MUT	WT	WT	-1.73287	2.95234	-0.000843359	4183	2.59278	10.3521	26.8407	439	0.451473	1.65626	0.747755	2047	0.619785	2.42121	1.50063	1979	2.43421	8.60408	20.9442	564	-0.965425	4.18619	-2.93505e-05	7200	-1.55177	5.00393	-6.73929e-06	7067	-0.519623	0.808689	-0.0381004	8232
829	TTCGAGTGTGAAGTGTGTGGGGCACTATTTactcagaaaggtaacctcctccgccacattaaaCTG	46F_47E_49E_50V_52G_53A_54L_55F_67L_	WT	MUT	MUT	MUT	WT	WT	MUT	WT	WT	-2.78228	3.06107	-0.0010517	4383	0.867598	4.2926	3.72425	1772	-2.78947	8.98163	0	4699.5	-1.96886	7.7508	0	4732.5	0.832222	4.11226	3.42232	1740	-0.000812934	0.302553	-0.000243484	7474	-1.93564	6.79656	0	4683	-0.161376	0.556956	-0.0227666	7810
830	TTCGAATGTGAAGTCTGTGGGGCAATGTTTactcagaaaggtaacctcctccgccacattaaaCTG	46F_47E_49E_50V_52G_53A_54M_55F_67L_	WT	MUT	MUT	MUT	WT	WT	MUT	WT	WT	-2.09787	3.06077	-0.000792995	4116	1.08196	5.83464	6.31282	1500	-1.40381	7.02371	0	4699.5	0.414438	1.62928	0.675237	2126	1.31507	6.67293	8.77534	1231	0.32766	1.56897	0.51409	2710	-1.93213	5.81801	0	4683	-0.496555	1.12628	-0.0167589	7434
831	TTCGAGTGTGAAGTGTGTGGGGCAAACTTTactcagaaaggtaacctcctccgccacattaaaCTG	46F_47E_49E_50V_52G_53A_54N_55F_67L_	WT	MUT	MUT	MUT	WT	WT	MUT	WT	WT	-1.89939	2.44837	-0.00294186	5387	2.31283	10.0633	23.2746	553	-0.491671	2.44498	-0.000767952	7679	0.991783	4.99801	4.95694	1612	2.67638	10.0689	26.9484	337	2.03811	8.25489	16.8244	729	-1.02952	4.5299	-1.34136e-05	7211	0.473116	1.28994	0.610292	1479
832	TTCGAATGTGAGGTGTGTGGGGCACCTTTTactcagaaaggtaacctcctccgccacattaaaCTG	46F_47E_49E_50V_52G_53A_54P_55F_67L_	WT	MUT	MUT	MUT	WT	WT	MUT	WT	WT	-1.42275	2.94332	-0.000704798	4006	1.6016	8.1177	13.0013	981	1.64771	7.11778	11.7281	1256	2.55933	10.7313	27.4649	588	1.65821	6.88058	11.4094	1056	0.682615	3.29632	2.25012	2251	-1.40907	6.0015	0	4683	-0.019228	0.332725	-0.00522024	6224
833	TTCGAATGTGAGGTCTGTGGGGCACAGTTTactcagaaaggtaacctcctccgccacattaaaCTG	46F_47E_49E_50V_52G_53A_54Q_55F_67L_	WT	MUT	MUT	MUT	WT	WT	MUT	WT	WT	-1.47163	2.43928	-0.00233065	5151	2.29093	9.65817	22.1262	597	-0.548051	2.04403	-0.00216144	7811	1.52105	7.1615	10.893	1243	2.49589	7.28423	18.1807	674	1.27872	5.80024	7.41687	1572	-1.16089	5.2534	-5.04171e-06	6988	0.965062	2.90693	2.80537	812
834	TTCGAGTGTGAAGTTTGTGGGGCAAGGTTTactcagaaaggtaacctcctccgccacattaaaCTG	46F_47E_49E_50V_52G_53A_54R_55F_67L_	WT	MUT	MUT	MUT	WT	WT	MUT	WT	WT	-0.858262	1.15173	-0.0272544	8150	3.29184	10.9062	35.9016	191	1.12782	4.55832	5.14095	1610	0.340548	1.17239	0.399256	2200	3.17944	8.04673	25.5841	395	1.27184	4.8193	6.12938	1705	-0.688739	2.85047	-0.00042205	7686	1.26626	1.75031	2.21635	939
835	TTCGAATGTGAAGTGTGTGGGGCATCTTTTactcagaaaggtaacctcctccgccacattaaaCTG	46F_47E_49E_50V_52G_53A_54S_55F_67L_	WT	MUT	MUT	MUT	WT	WT	WT	WT	WT	-1.9935	2.49293	-0.00278358	5337	2.31571	10.353	23.9746	529	2.08741	8.71742	18.1968	1001	3.15105	10.6056	33.4187	423	2.59315	9.1339	23.6855	458	1.48054	6.15797	9.11709	1380	-1.03496	3.61427	-0.000107888	7506	0.76281	1.39514	1.06422	1283
836	TTCGAATGTGAAGTCTGTGGGGCAACTTTTactcagaaaggtaacctcctccgccacattaaaCTG	46F_47E_49E_50V_52G_53A_54T_55F_67L_	WT	MUT	MUT	MUT	WT	WT	MUT	WT	WT	-1.8518	2.71126	-0.00156171	4751	2.16528	9.42835	20.415	646	-0.64317	2.91991	-0.000335392	7572	0.701866	2.80454	1.96841	1926	2.17725	8.28096	18.0297	679	0.892599	3.91179	3.49166	2057	-1.73546	5.65296	0	4683	0.29574	0.655903	0.193976	1824
837	TTCGAGTGTGAGGTCTGTGGGGCAGTGTTTactcagaaaggtaacctcctccgccacattaaaCTG	46F_47E_49E_50V_52G_53A_54V_55F_67L_	WT	MUT	MUT	MUT	WT	WT	MUT	WT	WT	-1.01398	2.41861	-0.001681	4815	2.30873	10.1964	23.5407	544	-0.491574	1.93547	-0.00249093	7832	1.07923	5.31655	5.73777	1551	1.91509	8.02891	15.3761	800	1.57968	6.73084	10.6326	1236	-0.88514	4.24105	-2.30654e-05	7297	0.312069	1.16513	0.3636	1663
838	TTCGAATGTGAAGTGTGTGGGGCATGGTTTactcagaaaggtaacctcctccgccacattaaaCTG	46F_47E_49E_50V_52G_53A_54W_55F_67L_	WT	MUT	MUT	MUT	WT	WT	MUT	WT	WT	-1.05787	2.95479	-0.000510248	3742	-0.403441	1.93416	-0.00205143	7766	-2.73643	9.51087	0	4699.5	-1.45482	6.00731	0	4732.5	-0.401029	1.21455	-0.0109656	8106	-0.674313	2.7521	-0.000518804	7581	-2.52192	7.88489	0	4683	-0.901101	2.7077	-0.000767785	4367
839	TTCGAGTGTGAGGTGTGTGGGGCATATTTTactcagaaaggtaacctcctccgccacattaaaCTG	46F_47E_49E_50V_52G_53A_54Y_55F_67L_	WT	MUT	MUT	MUT	WT	WT	MUT	WT	WT	-1.01241	2.67669	-0.000928714	4260	1.90633	8.77846	16.7346	809	-0.352808	1.65119	-0.00346024	7875	1.69329	8.54046	14.4615	1076	1.661	8.13826	13.5176	908	1.50097	7.36446	11.0539	1196	-1.29728	5.86284	0	4683	0.203578	0.807907	0.164472	1870
840	TTCGAGTGTAATATATGTGGGGCAGCCTTTactcagaaaggtaacctcctccgccacattaaaCTG	46F_47E_49N_50I_52G_53A_54A_55F_67L_	WT	MUT	WT	MUT	WT	WT	MUT	WT	WT	-0.578682	1.01742	-0.025384	8069	2.10192	8.49749	17.861	760	0.37382	1.55743	0.582197	2086	3.0228	9.13593	27.6161	584	2.53147	8.38149	21.2175	549	1.04692	4.21515	4.41292	1925	-0.890737	2.73297	-0.000716321	7744	0.919342	1.96513	1.80663	1042
841	TTCGAGTGTAATATCTGTGGGGCATGTTTTactcagaaaggtaacctcctccgccacattaaaCTG	46F_47E_49N_50I_52G_53A_54C_55F_67L_	WT	MUT	WT	MUT	WT	WT	MUT	WT	WT	-0.964364	2.39472	-0.00169125	4819	1.64235	8.10789	13.316	966	-1.25623	6.33545	0	4699.5	0.756485	3.46548	2.62158	1857	2.35672	9.48265	22.3479	509	1.06699	5.23455	5.5852	1779	-1.43656	6.50724	0	4683	0.375801	1.27711	0.47994	1555
842	TTCGAATGTAACATATGTGGGGCAGACTTTactcagaaaggtaacctcctccgccacattaaaCTG	46F_47E_49N_50I_52G_53A_54D_55F_67L_	WT	MUT	WT	MUT	WT	WT	MUT	WT	WT	-1.02864	2.21685	-0.00271993	5305	0.409349	1.39531	0.571169	2333	-2.88646	8.59484	0	4699.5	-2.25464	8.47362	0	4732.5	1.07296	5.45305	5.85093	1481	0.238703	1.07642	0.256944	2853	-2.96474	7.75575	0	4683	-0.810345	1.23945	-0.0208858	7698
843	TTCGAGTGTAACATATGTGGGGCAGAATTTactcagaaaggtaacctcctccgccacattaaaCTG	46F_47E_49N_50I_52G_53A_54E_55F_67L_	WT	MUT	WT	MUT	WT	WT	MUT	WT	WT	-2.41111	3.51449	-0.000324661	3440	0.858908	4.37184	3.755	1768	-2.13785	9.39288	0	4699.5	-0.870671	4.17202	-2.64699e-05	7355	1.31757	5.88733	7.75694	1317	-0.22528	1.0635	-0.00884086	8030	-2.28906	7.69821	0	4683	-0.508889	1.70854	-0.00436574	6057
844	TTCGAGTGTAACATCTGTGGGGCATTTTTTactcagaaaggtaacctcctccgccacattaaaCTG	46F_47E_49N_50I_52G_53A_54F_55F_67L_	WT	MUT	WT	MUT	WT	WT	MUT	WT	WT	-2.0221	2.17217	-0.00593018	6125	-0.27703	1.20484	-0.00775197	8006	-2.84794	9.56734	0	4699.5	-1.98759	7.48466	0	4732.5	0.121439	0.62142	0.0754645	2527	-0.786191	4.03706	-3.07308e-05	7208	-2.76005	7.68112	0	4683	-1.62623	3.14125	-0.000508694	3986
845	TTCGAATGTAACATCTGTGGGGCAGGTTTTactcagaaaggtaacctcctccgccacattaaaCTG	46F_47E_49N_50I_52G_53A_54G_55F_67L_	WT	MUT	WT	MUT	WT	WT	MUT	WT	WT	-0.0383714	0.337422	-0.0102626	6750	0.609401	1.99952	1.21851	2148	-0.486101	1.34019	-0.00987297	8069	2.18706	7.77404	17.0023	948	1.68237	5.34947	8.99977	1211	0.386685	1.08377	0.419077	2759	-1.9196	5.05729	-8.33674e-06	7114	0.107595	0.352969	0.0379778	2145
846	TTCGAGTGTAATATCTGTGGGGCACATTTTactcagaaaggtaacctcctccgccacattaaaCTG	46F_47E_49N_50I_52G_53A_54H_55F_67L_	WT	MUT	WT	MUT	WT	WT	MUT	WT	WT	-1.65632	3.30387	-0.000359755	3490	0.61155	3.14776	1.92501	2017	-1.95309	8.31874	0	4699.5	-1.18575	6.07531	0	4732.5	1.66109	7.8148	12.9811	946	0.156711	0.838752	0.131442	2952	-2.28698	8.14517	0	4683	-0.411111	1.54775	-0.00513116	6208
847	TTCGAATGTAATATTTGTGGGGCAATCTTTactcagaaaggtaacctcctccgccacattaaaCTG	46F_47E_49N_50I_52G_53A_54I_55F_67L_	WT	MUT	WT	MUT	WT	WT	MUT	WT	WT	-1.66229	3.82545	-0.000108297	2935	1.84337	8.2907	15.2829	882	-2.22214	9.4885	0	4699.5	-0.436702	1.97171	-0.00203452	7854	2.19287	9.39731	20.6071	576	0.523207	2.64545	1.38412	2456	-1.59153	7.04848	0	4683	0.170272	0.524329	0.0892784	2009
848	TTCGAGTGTAATATCTGTGGGGCAAAGTTTactcagaaaggtaacctcctccgccacattaaaCTG	46F_47E_49N_50I_52G_53A_54K_55F_67L_	WT	MUT	WT	MUT	WT	WT	MUT	WT	WT	-1.87727	2.51793	-0.00247407	5203	1.62086	7.27562	11.7927	1061	-1.16279	4.90598	-5.04996e-06	7077	-0.762337	2.72718	-0.000619697	7712	2.51505	8.66526	21.7936	529	-1.8201	6.6615	0	4976.5	-1.52803	5.36203	0	4683	-0.10437	0.376007	-0.0247473	7903
849	TTCGAATGTAACATCTGTGGGGCACTGTTTactcagaaaggtaacctcctccgccacattaaaCTG	46F_47E_49N_50I_52G_53A_54L_55F_67L_	WT	MUT	WT	MUT	WT	WT	MUT	WT	WT	-0.374649	0.730627	-0.0334725	8284	0.619569	3.06933	1.90166	2020	-3.14028	10.1292	0	4699.5	-1.95921	8.50989	0	4732.5	1.28748	6.21232	7.99824	1301	-0.0305159	0.36209	-0.00755288	8000	-2.25048	6.77648	0	4683	-0.309355	0.988387	-0.0145605	7256
850	TTCGAGTGTAACATCTGTGGGGCAATGTTTactcagaaaggtaacctcctccgccacattaaaCTG	46F_47E_49N_50I_52G_53A_54M_55F_67L_	WT	MUT	WT	MUT	WT	WT	MUT	WT	WT	-1.7066	3.51499	-0.000229798	3236	0.787976	4.05581	3.19588	1837	-2.2987	10.4692	0	4699.5	-0.199922	0.813213	-0.0144936	8229	1.37683	7.56812	10.42	1101	0.0622113	0.476319	0.0296324	3064	-2.55711	7.33711	0	4683	-0.138599	0.58203	-0.018271	7546
851	TTCGAGTGTAATATTTGTGGGGCAAACTTTactcagaaaggtaacctcctccgccacattaaaCTG	46F_47E_49N_50I_52G_53A_54N_55F_67L_	WT	MUT	WT	MUT	WT	WT	MUT	WT	WT	-1.32468	2.38511	-0.00237514	5165	2.21871	8.69789	19.2981	697	-1.93204	6.54691	0	4699.5	-0.159222	0.69689	-0.0155132	8253	3.01195	8.98843	27.0727	333	1.74664	6.64037	11.5984	1131	-1.267	4.86784	-5.50256e-06	7018	0.00817609	0.311029	0.002543	2309
852	TTCGAGTGTAATATTTGTGGGGCACCCTTTactcagaaaggtaacctcctccgccacattaaaCTG	46F_47E_49N_50I_52G_53A_54P_55F_67L_	WT	MUT	WT	MUT	WT	WT	MUT	WT	WT	-0.648131	1.34793	-0.0129251	7053	1.9552	8.64761	16.9078	805	0.920415	4.07598	3.75159	1696	2.74923	9.08852	24.9865	657	2.57347	8.72976	22.4658	502	0.792776	2.81093	2.22844	2254	-1.2197	4.8706	-5.29713e-06	7007	0.686329	1.29969	0.892012	1348
853	TTCGAGTGTAACATCTGTGGGGCACAATTTactcagaaaggtaacctcctccgccacattaaaCTG	46F_47E_49N_50I_52G_53A_54Q_55F_67L_	WT	MUT	WT	MUT	WT	WT	MUT	WT	WT	-0.447937	0.829445	-0.0311815	8253	2.0581	9.15824	18.8486	720	-1.71718	8.4225	0	4699.5	0.422241	1.71853	0.725635	2109	2.86893	9.62015	27.5995	312	0.692858	3.69152	2.5577	2201	-1.37693	6.40853	0	4683	0.675949	2.1121	1.42767	1157
854	TTCGAGTGTAATATTTGTGGGGCAAGATTTactcagaaaggtaacctcctccgccacattaaaCTG	46F_47E_49N_50I_52G_53A_54R_55F_67L_	WT	MUT	WT	MUT	WT	WT	MUT	WT	WT	-1.09963	2.36001	-0.00209153	5043	2.32528	10.418	24.2247	521	-1.15417	4.33736	-2.5063e-05	7284	-0.860951	3.43766	-0.000138371	7552	2.8611	9.56478	27.3658	320	0.497404	2.01326	1.0014	2541	-1.37855	5.73734	0	4683	0.647222	1.75012	1.13271	1261
855	TTCGAATGTAACATTTGTGGGGCATCATTTactcagaaaggtaacctcctccgccacattaaaCTG	46F_47E_49N_50I_52G_53A_54S_55F_67L_	WT	MUT	WT	MUT	WT	WT	WT	WT	WT	-1.36131	3.31059	-0.000289764	3369	1.86271	8.849	16.4831	818	-0.172919	0.768658	-0.0140246	8213	2.32848	10.4882	24.4216	670	2.55309	10.0271	25.6	393	0.848505	3.56719	3.02678	2120	-1.41686	5.64714	0	4683	0.651617	1.8269	1.19044	1244
856	TTCGAGTGTAACATTTGTGGGGCAACTTTTactcagaaaggtaacctcctccgccacattaaaCTG	46F_47E_49N_50I_52G_53A_54T_55F_67L_	WT	MUT	WT	MUT	WT	WT	MUT	WT	WT	-1.17981	2.84686	-0.000728105	4037	1.74462	7.89674	13.7768	939	-1.47535	7.87982	0	4699.5	0.129962	0.685248	0.089056	2358	2.23013	9.71514	21.666	533	0.432932	2.14574	0.928959	2560	-1.57975	6.74196	0	4683	0.493121	1.37145	0.67629	1440
857	TTCGAGTGTAACATCTGTGGGGCAGTATTTactcagaaaggtaacctcctccgccacattaaaCTG	46F_47E_49N_50I_52G_53A_54V_55F_67L_	WT	MUT	WT	MUT	WT	WT	MUT	WT	WT	-1.13209	2.77121	-0.000831613	4165	2.15735	9.14194	19.7224	679	-1.71237	8.27538	0	4699.5	0.560695	2.152	1.20661	2023	2.61735	9.79577	25.639	390	1.43051	6.93881	9.92602	1310	-1.65642	6.809	0	4683	0.648687	2.36031	1.53111	1122
858	TTCGAATGTAATATCTGTGGGGCATGGTTTactcagaaaggtaacctcctccgccacattaaaCTG	46F_47E_49N_50I_52G_53A_54W_55F_67L_	WT	MUT	WT	MUT	WT	WT	MUT	WT	WT	-0.338577	0.821483	-0.0240425	8009	-0.408295	1.89425	-0.00227717	7781	-2.52889	9.52103	0	4699.5	-2.03725	8.74254	0	4732.5	0.257716	1.26108	0.325002	2343	-0.977265	4.77689	-8.4885e-06	6998	-2.48361	7.27427	0	4683	-0.55995	1.0767	-0.0212862	7724
859	TTCGAGTGTAACATTTGTGGGGCATACTTTactcagaaaggtaacctcctccgccacattaaaCTG	46F_47E_49N_50I_52G_53A_54Y_55F_67L_	WT	MUT	WT	MUT	WT	WT	MUT	WT	WT	-0.521928	1.16912	-0.0159019	7367	1.64385	7.81554	12.8476	999	-1.33771	5.74741	0	4699.5	0.42364	1.89698	0.803638	2089	2.01606	8.10935	16.3489	756	1.19859	5.53545	6.63474	1655	-1.38938	5.56617	0	4683	0.122061	0.537572	0.0656166	2069
860	TTCGAGTGTAACCAATGTGGGGCAGCTTTTactcagaaaggtaacctcctccgccacattaaaCTG	46F_47E_49N_50Q_52G_53A_54A_55F_67L_	WT	MUT	WT	WT	WT	WT	MUT	WT	WT	-1.26547	2.56113	-0.00151345	4721	-0.941541	4.4737	-1.22674e-05	7034	-1.76957	6.86293	0	4699.5	-0.331368	1.39628	-0.00589724	8004	0.295386	1.2694	0.374963	2318	-1.37227	5.43467	0	4976.5	-3.53375	7.56815	0	4683	-2.28869	2.35875	-0.00436314	6056
861	TTCGAGTGTAACCAGTGTGGGGCATGCTTTactcagaaaggtaacctcctccgccacattaaaCTG	46F_47E_49N_50Q_52G_53A_54C_55F_67L_	WT	MUT	WT	WT	WT	WT	MUT	WT	WT	-1.69746	2.6824	-0.00153497	4737	-1.75589	7.08262	0	4756.5	-3.23349	8.16805	0	4699.5	-2.36915	6.94466	0	4732.5	-0.0096756	0.313301	-0.00279718	7839	-1.87325	6.20462	0	4976.5	-3.11973	6.23078	0	4683	-1.40896	2.03314	-0.00569881	6290
862	TTCGAGTGTAATCAGTGTGGGGCAGACTTTactcagaaaggtaacctcctccgccacattaaaCTG	46F_47E_49N_50Q_52G_53A_54D_55F_67L_	WT	MUT	WT	WT	WT	WT	MUT	WT	WT	-1.8705	2.51763	-0.0024733	5202	-2.97271	9.07179	0	4756.5	-3.74438	9.6033	0	4699.5	-2.59099	7.45338	0	4732.5	-2.20457	7.59074	0	4674	-2.81539	8.60871	0	4976.5	-3.89905	6.91635	0	4683	-2.6567	3.27778	-0.00061167	4156
863	TTCGAATGTAACCAGTGTGGGGCAGAATTTactcagaaaggtaacctcctccgccacattaaaCTG	46F_47E_49N_50Q_52G_53A_54E_55F_67L_	WT	MUT	WT	WT	WT	WT	MUT	WT	WT	-1.44534	2.52382	-0.00187964	4927	-2.33669	9.27568	0	4756.5	-2.92562	8.20865	0	4699.5	-2.82644	8.78346	0	4732.5	-1.51301	4.91736	-6.57094e-06	6862	-2.4855	8.18304	0	4976.5	-4.24816	6.69544	0	4683	-2.72833	2.41995	-0.0045112	6083
864	TTCGAGTGTAACCAATGTGGGGCATTCTTTactcagaaaggtaacctcctccgccacattaaaCTG	46F_47E_49N_50Q_52G_53A_54F_55F_67L_	WT	MUT	WT	WT	WT	WT	MUT	WT	WT	-0.87574	2.25823	-0.00210523	5048	-2.40457	9.08511	0	4756.5	-3.11555	8.81573	0	4699.5	-3.24116	9.43588	0	4732.5	-1.80027	6.96429	0	4674	-2.5178	7.93092	0	4976.5	-3.69218	7.9016	0	4683	-2.72561	3.07876	-0.000982894	4581
865	TTCGAGTGTAACCAATGTGGGGCAGGCTTTactcagaaaggtaacctcctccgccacattaaaCTG	46F_47E_49N_50Q_52G_53A_54G_55F_67L_	WT	MUT	WT	WT	WT	WT	MUT	WT	WT	-1.63347	3.05325	-0.000624552	3913	-2.17206	10.1158	0	4756.5	-2.20104	10.9382	0	4699.5	-1.10842	5.60592	0	4732.5	-1.19678	6.94302	0	4674	-2.4323	10.1607	0	4976.5	-2.79398	9.32799	0	4683	-1.7042	3.21023	-0.000459021	3884
866	TTCGAGTGTAACCAGTGTGGGGCACATTTTactcagaaaggtaacctcctccgccacattaaaCTG	46F_47E_49N_50Q_52G_53A_54H_55F_67L_	WT	MUT	WT	WT	WT	WT	MUT	WT	WT	-0.861758	2.53402	-0.00109443	4411	-2.33649	11.4667	0	4756.5	-2.48774	10.2138	0	4699.5	-2.22077	10.5326	0	4732.5	-1.31238	6.34428	0	4674	-2.49132	10.8944	0	4976.5	-3.00971	9.10297	0	4683	-0.94429	3.71892	-7.79264e-05	2747
867	TTCGAATGTAACCAGTGTGGGGCAATCTTTactcagaaaggtaacctcctccgccacattaaaCTG	46F_47E_49N_50Q_52G_53A_54I_55F_67L_	WT	MUT	WT	WT	WT	WT	MUT	WT	WT	-1.28194	3.93204	-6.68127e-05	2810	-1.7941	8.97798	0	4756.5	-2.91571	11.7358	0	4699.5	-3.15311	11.0262	0	4732.5	-0.768474	4.67724	-6.67495e-06	6868	-2.49401	10.6312	0	4976.5	-3.35737	9.59925	0	4683	-1.85543	4.70679	-1.61162e-05	2401
868	TTCGAGTGTAACCAGTGTGGGGCAAAATTTactcagaaaggtaacctcctccgccacattaaaCTG	46F_47E_49N_50Q_52G_53A_54K_55F_67L_	WT	MUT	WT	WT	WT	WT	MUT	WT	WT	-1.18278	3.0958	-0.000411103	3593	-1.45048	7.73561	0	4756.5	-3.11716	10.4493	0	4699.5	-2.51674	9.82696	0	4732.5	-0.397101	1.94351	-0.00197558	7788	-2.92487	9.8611	0	4976.5	-3.48789	7.9507	0	4683	-1.95163	3.64325	-0.000194966	3227
869	TTCGAATGTAATCAATGTGGGGCACTGTTTactcagaaaggtaacctcctccgccacattaaaCTG	46F_47E_49N_50Q_52G_53A_54L_55F_67L_	WT	MUT	WT	WT	WT	WT	MUT	WT	WT	-1.12815	2.24817	-0.00277606	5332	-2.14619	9.60102	0	4756.5	-3.15306	10.0952	0	4699.5	-3.31978	10.4665	0	4732.5	-1.70586	7.58359	0	4674	-2.64812	9.64235	0	4976.5	-3.5435	8.24976	0	4683	-2.5491	4.04488	-9.96399e-05	2845
870	TTCGAGTGTAACCAGTGTGGGGCAATGTTTactcagaaaggtaacctcctccgccacattaaaCTG	46F_47E_49N_50Q_52G_53A_54M_55F_67L_	WT	MUT	WT	WT	WT	WT	MUT	WT	WT	-0.0641571	0.429224	-0.0129712	7055	-1.55003	7.63345	0	4756.5	-2.17032	10.1609	0	4699.5	-1.72208	6.62277	0	4732.5	-0.860541	3.95476	-4.11124e-05	7200	-1.83039	8.182	0	4976.5	-2.38761	8.11173	0	4683	-0.281046	0.581616	-0.0370906	8220
871	TTCGAGTGTAATCAATGTGGGGCAAACTTTactcagaaaggtaacctcctccgccacattaaaCTG	46F_47E_49N_50Q_52G_53A_54N_55F_67L_	WT	MUT	WT	WT	WT	WT	MUT	WT	WT	-2.41793	2.79434	-0.00169202	4821	-1.61512	7.86979	0	4756.5	-3.05755	9.10946	0	4699.5	-1.98656	8.80989	0	4732.5	-0.0533376	0.43024	-0.0107516	8096	-1.14394	3.58075	-0.000129186	7399	-3.59966	6.90507	0	4683	-1.46406	2.33435	-0.00295074	5700
872	TTCGAGTGTAACCAGTGTGGGGCACCGTTTactcagaaaggtaacctcctccgccacattaaaCTG	46F_47E_49N_50Q_52G_53A_54P_55F_67L_	WT	MUT	WT	WT	WT	WT	MUT	WT	WT	-1.34581	2.48987	-0.00189678	4934	-2.23171	9.50216	0	4756.5	-2.43213	7.99264	0	4699.5	-1.63266	7.22559	0	4732.5	-0.772389	3.18236	-0.000221466	7458	-2.41223	8.59982	0	4976.5	-2.89695	7.88356	0	4683	-1.63527	3.42788	-0.000262818	3445
873	TTCGAATGTAACCAGTGTGGGGCACAGTTTactcagaaaggtaacctcctccgccacattaaaCTG	46F_47E_49N_50Q_52G_53A_54Q_55F_67L_	WT	MUT	WT	WT	WT	WT	MUT	WT	WT	-2.49281	4.1767	-7.57855e-05	2836	-1.78147	8.10341	0	4756.5	-3.22299	10.5198	0	4699.5	-2.54438	9.36235	0	4732.5	0.167586	0.859084	0.14397	2462	-2.22926	9.75454	0	4976.5	-3.16519	8.41255	0	4683	-2.57177	3.59151	-0.000290433	3517
874	TTCGAGTGTAATCAGTGTGGGGCACGTTTTactcagaaaggtaacctcctccgccacattaaaCTG	46F_47E_49N_50Q_52G_53A_54R_55F_67L_	WT	MUT	WT	WT	WT	WT	MUT	WT	WT	-2.15359	4.20813	-5.61193e-05	2783	-0.737384	3.75222	-5.76487e-05	7262	-2.56108	10.8907	0	4699.5	-2.65405	10.4347	0	4732.5	0.784222	4.12242	3.23289	1774	-1.98638	10.0284	0	4976.5	-2.62485	9.56149	0	4683	-1.72106	3.72026	-0.000142028	3034
875	TTCGAGTGTAACCAGTGTGGGGCAAGCTTTactcagaaaggtaacctcctccgccacattaaaCTG	46F_47E_49N_50Q_52G_53A_54S_55F_67L_	WT	MUT	WT	WT	WT	WT	WT	WT	WT	-1.59069	3.04506	-0.000622026	3908	-1.53604	7.80443	0	4756.5	-2.5521	8.67342	0	4699.5	-1.25922	5.92143	0	4732.5	0.142235	0.715524	0.101773	2496	-1.95992	8.28599	0	4976.5	-2.70073	8.26596	0	4683	-0.789233	2.35876	-0.00150458	4983
876	TTCGAGTGTAACCAGTGTGGGGCAACTTTTactcagaaaggtaacctcctccgccacattaaaCTG	46F_47E_49N_50Q_52G_53A_54T_55F_67L_	WT	MUT	WT	WT	WT	WT	MUT	WT	WT	-2.17116	3.11296	-0.000726332	4035	-1.69039	9.15981	0	4756.5	-2.50719	9.67479	0	4699.5	-2.41447	9.60391	0	4732.5	-0.929252	4.47806	-1.21073e-05	6990	-2.91713	8.28617	0	4976.5	-3.01805	8.34078	0	4683	-1.50814	2.9442	-0.000747101	4340
877	TTCGAATGTAATCAGTGTGGGGCAGTTTTTactcagaaaggtaacctcctccgccacattaaaCTG	46F_47E_49N_50Q_52G_53A_54V_55F_67L_	WT	MUT	WT	WT	WT	WT	MUT	WT	WT	-1.56551	2.4349	-0.00249979	5213	-1.53927	6.74076	0	4756.5	-2.57816	7.57661	0	4699.5	-2.31969	7.28009	0	4732.5	-0.447989	1.66352	-0.00426842	7903	-1.72126	5.81073	0	4976.5	-2.48652	7.02556	0	4683	-3.13962	2.68677	-0.00281175	5636
878	TTCGAGTGTAACCAGTGTGGGGCATGGTTTactcagaaaggtaacctcctccgccacattaaaCTG	46F_47E_49N_50Q_52G_53A_54W_55F_67L_	WT	MUT	WT	WT	WT	WT	MUT	WT	WT	-0.486359	1.23181	-0.0127641	7037	-2.69587	11.2924	0	4756.5	-3.06039	10.702	0	4699.5	-2.70869	10.3529	0	4732.5	-1.9685	8.44515	0	4674	-2.70026	8.093	0	4976.5	-2.99388	8.37427	0	4683	-2.46337	3.07978	-0.000888327	4488
879	TTCGAATGTAACCAATGTGGGGCATACTTTactcagaaaggtaacctcctccgccacattaaaCTG	46F_47E_49N_50Q_52G_53A_54Y_55F_67L_	WT	MUT	WT	WT	WT	WT	MUT	WT	WT	-0.574004	1.59925	-0.00635231	6200	-1.39951	6.76321	0	4756.5	-2.64345	8.30933	0	4699.5	-1.86268	7.03473	0	4732.5	-1.13327	4.19727	-2.95313e-05	7150	-1.47805	5.47645	0	4976.5	-2.83596	7.43764	0	4683	-1.55834	2.37662	-0.00284845	5652
880	TTCGAGTGTAATGTCTGTGGGGCAGCTTTTactcagaaaggtaacctcctccgccacattaaaCTG	46F_47E_49N_50V_52G_53A_54A_55F_67L_	WT	MUT	WT	MUT	WT	WT	MUT	WT	WT	-2.01918	3.47086	-0.000298204	3384	0.680238	3.30255	2.24652	1973	-1.28044	6.49969	0	4699.5	2.04072	8.28528	16.9079	953	1.72671	8.08016	13.9521	878	0.421131	1.98767	0.83707	2582	-2.12549	7.25512	0	4683	-0.0486792	0.358585	-0.0121804	7039
881	TTCGAATGTAACGTGTGTGGGGCATGCTTTactcagaaaggtaacctcctccgccacattaaaCTG	46F_47E_49N_50V_52G_53A_54C_55F_67L_	WT	MUT	WT	MUT	WT	WT	MUT	WT	WT	-1.96781	3.18475	-0.000555678	3806	0.296807	1.33235	0.395451	2400	-1.76561	8.92114	0	4699.5	-0.578288	2.95055	-0.000281443	7631	1.00968	4.30974	4.35146	1629	0.437992	1.90177	0.832961	2585	-2.29773	7.94378	0	4683	-0.284236	0.833156	-0.0196036	7621
882	TTCGAATGTAACGTGTGTGGGGCAGATTTTactcagaaaggtaacctcctccgccacattaaaCTG	46F_47E_49N_50V_52G_53A_54D_55F_67L_	WT	MUT	WT	MUT	WT	WT	MUT	WT	WT	-1.19607	2.71305	-0.00100871	4342	-1.1518	5.39347	0	4756.5	-3.77589	8.89174	0	4699.5	-3.39203	8.7325	0	4732.5	-0.731741	3.79981	-5.08506e-05	7232	-1.05744	5.46323	0	4976.5	-4.01753	7.81251	0	4683	-1.64987	3.41949	-0.000272333	3473
883	TTCGAGTGTAATGTATGTGGGGCAGAATTTactcagaaaggtaacctcctccgccacattaaaCTG	46F_47E_49N_50V_52G_53A_54E_55F_67L_	WT	MUT	WT	MUT	WT	WT	MUT	WT	WT	-1.94447	3.04129	-0.000768819	4087	-0.812532	3.77196	-5.99944e-05	7268	-2.54796	7.71366	0	4699.5	-2.07775	7.63961	0	4732.5	-0.409114	1.3638	-0.00785933	8018	-0.917211	2.99396	-0.000402527	7540	-2.74056	7.18852	0	4683	-0.575745	1.47514	-0.00851737	6644
884	TTCGAGTGTAACGTCTGTGGGGCATTTTTTactcagaaaggtaacctcctccgccacattaaaCTG	46F_47E_49N_50V_52G_53A_54F_55F_67L_	WT	MUT	WT	MUT	WT	WT	MUT	WT	WT	-1.24519	3.23256	-0.000319153	3431	-1.73137	8.40599	0	4756.5	-3.20373	10.5287	0	4699.5	-2.75472	10.4575	0	4732.5	-1.32478	5.06029	-5.75346e-06	6835	-1.6867	7.02878	0	4976.5	-2.84436	8.00426	0	4683	-2.43192	2.55988	-0.00291906	5689
885	TTCGAGTGTAATGTCTGTGGGGCAGGATTTactcagaaaggtaacctcctccgccacattaaaCTG	46F_47E_49N_50V_52G_53A_54G_55F_67L_	WT	MUT	WT	MUT	WT	WT	MUT	WT	WT	-2.33475	2.67293	-0.0021519	5069	-0.727705	3.09669	-0.000252932	7491	-1.6006	6.49007	0	4699.5	0.770767	3.54812	2.73478	1841	-0.0781082	0.471186	-0.0139884	8215	-0.515038	1.95253	-0.00251028	7804	-2.47637	6.81065	0	4683	-0.827795	1.24774	-0.02092	7701
886	TTCGAATGTAATGTGTGTGGGGCACACTTTactcagaaaggtaacctcctccgccacattaaaCTG	46F_47E_49N_50V_52G_53A_54H_55F_67L_	WT	MUT	WT	MUT	WT	WT	MUT	WT	WT	-2.44146	2.28342	-0.00553867	6044	-0.593497	2.52833	-0.000764078	7633	-2.58402	8.77908	0	4699.5	-2.11133	8.458	0	4732.5	0.21598	0.991655	0.214178	2413	-0.566223	2.58281	-0.000642658	7615	-2.71844	7.66728	0	4683	-0.191174	0.440321	-0.0374186	8224
887	TTCGAATGTAATGTCTGTGGGGCAATCTTTactcagaaaggtaacctcctccgccacattaaaCTG	46F_47E_49N_50V_52G_53A_54I_55F_67L_	WT	MUT	WT	MUT	WT	WT	MUT	WT	WT	-0.70564	1.36314	-0.0135782	7135	0.49244	2.28349	1.12448	2165	-2.34277	8.36145	0	4699.5	-1.34849	6.03587	0	4732.5	0.5588	2.49675	1.39519	2068	-0.347121	1.34124	-0.00703284	7985	-1.69906	6.34703	0	4683	-0.778463	1.41514	-0.0132558	7144
888	TTCGAATGTAACGTATGTGGGGCAAAATTTactcagaaaggtaacctcctccgccacattaaaCTG	46F_47E_49N_50V_52G_53A_54K_55F_67L_	WT	MUT	WT	MUT	WT	WT	MUT	WT	WT	-1.06827	3.28491	-0.000241314	3262	0.140605	0.668026	0.093928	2582	-2.41331	10.1992	0	4699.5	-1.51035	7.33581	0	4732.5	0.822431	4.21801	3.46902	1734	-1.99018	9.02898	0	4976.5	-2.38829	9.08577	0	4683	-1.29696	3.61532	-0.000135199	3010
889	TTCGAGTGTAATGTATGTGGGGCACTTTTTactcagaaaggtaacctcctccgccacattaaaCTG	46F_47E_49N_50V_52G_53A_54L_55F_67L_	WT	MUT	WT	MUT	WT	WT	MUT	WT	WT	-1.83951	2.53663	-0.00232815	5149	-0.575189	2.86474	-0.000342463	7538	-3.3157	8.89959	0	4699.5	-2.93843	9.12173	0	4732.5	-0.242213	1.0285	-0.0103435	8084	-0.820551	3.0847	-0.000292336	7505	-3.13662	7.50706	0	4683	-0.764633	1.83815	-0.00485709	6151
890	TTCGAATGTAACGTTTGTGGGGCAATGTTTactcagaaaggtaacctcctccgccacattaaaCTG	46F_47E_49N_50V_52G_53A_54M_55F_67L_	WT	MUT	WT	MUT	WT	WT	MUT	WT	WT	-1.20463	2.27158	-0.00280645	5344	-0.217554	1.04394	-0.00895017	8033	-2.82003	10.9437	0	4699.5	-1.52683	7.28121	0	4732.5	0.123073	0.738594	0.0909014	2508	-0.986741	5.34449	0	4976.5	-2.49546	7.55304	0	4683	-1.20893	2.24313	-0.00300653	5717
891	TTCGAATGTAACGTGTGTGGGGCAAATTTTactcagaaaggtaacctcctccgccacattaaaCTG	46F_47E_49N_50V_52G_53A_54N_55F_67L_	WT	MUT	WT	MUT	WT	WT	MUT	WT	WT	-1.78874	2.01611	-0.00752508	6379	0.642265	2.8611	1.83758	2031	-2.57681	9.40257	0	4699.5	-1.4372	5.6532	0	4732.5	1.637	6.5866	10.7823	1082	0.84457	3.11502	2.63085	2192	-1.81259	6.32478	0	4683	-0.715352	1.90791	-0.00386385	5936
892	TTCGAATGTAATGTCTGTGGGGCACCATTTactcagaaaggtaacctcctccgccacattaaaCTG	46F_47E_49N_50V_52G_53A_54P_55F_67L_	WT	MUT	WT	MUT	WT	WT	MUT	WT	WT	-0.92139	1.84964	-0.00569857	6083	0.474362	1.96964	0.934325	2212	-0.909345	4.73128	-7.89855e-06	7150	0.792922	3.88753	3.08251	1799	1.13586	5.21927	5.92837	1471	-0.216904	0.831532	-0.0150205	8224	-2.19995	6.98767	0	4683	-0.221051	0.654176	-0.0240657	7867
893	TTCGAATGTAACGTGTGTGGGGCACAATTTactcagaaaggtaacctcctccgccacattaaaCTG	46F_47E_49N_50V_52G_53A_54Q_55F_67L_	WT	MUT	WT	MUT	WT	WT	MUT	WT	WT	-2.62588	3.76536	-0.000193885	3143	0.450863	2.05021	0.924366	2214	-2.64315	9.64633	0	4699.5	-1.39743	7.02877	0	4732.5	1.65047	6.93397	11.4443	1054	-0.184993	0.779186	-0.0146098	8215	-2.03864	6.80671	0	4683	-0.618283	1.86341	-0.00370412	5895
894	TTCGAGTGTAACGTATGTGGGGCACGATTTactcagaaaggtaacctcctccgccacattaaaCTG	46F_47E_49N_50V_52G_53A_54R_55F_67L_	WT	MUT	WT	MUT	WT	WT	MUT	WT	WT	-0.862204	2.33695	-0.00172645	4842	1.35616	7.06902	9.58669	1237	-2.23707	9.12745	0	4699.5	-1.45168	7.29912	0	4732.5	1.97169	8.14219	16.0539	768	-0.480713	2.46172	-0.000721505	7633	-2.81471	6.6934	0	4683	-0.25007	0.913925	-0.0141204	7220
895	TTCGAATGTAACGTGTGTGGGGCATCGTTTactcagaaaggtaacctcctccgccacattaaaCTG	46F_47E_49N_50V_52G_53A_54S_55F_67L_	WT	MUT	WT	MUT	WT	WT	WT	WT	WT	-1.81954	4.53131	-2.37068e-05	2696	0.559219	2.81014	1.57149	2077	-1.31726	6.66531	0	4699.5	1.05864	5.84759	6.1905	1519	1.58932	8.14123	12.9391	952	0.0968568	0.625949	0.0606274	3023	-1.70434	8.09063	0	4683	-0.402348	0.811662	-0.0292823	8060
896	TTCGAGTGTAACGTCTGTGGGGCAACCTTTactcagaaaggtaacctcctccgccacattaaaCTG	46F_47E_49N_50V_52G_53A_54T_55F_67L_	WT	MUT	WT	MUT	WT	WT	MUT	WT	WT	-1.26152	3.4147	-0.000208231	3185	-0.0959043	0.544151	-0.0140111	8196	-2.30286	10.2728	0	4699.5	-1.75766	8.31768	0	4732.5	0.674463	3.88951	2.62333	1861	-0.56204	2.77469	-0.000410417	7543	-2.80445	8.48387	0	4683	-0.83429	2.44747	-0.00129582	4848
897	TTCGAATGTAATGTTTGTGGGGCAGTGTTTactcagaaaggtaacctcctccgccacattaaaCTG	46F_47E_49N_50V_52G_53A_54V_55F_67L_	WT	MUT	WT	MUT	WT	WT	MUT	WT	WT	-2.59047	3.33112	-0.000528886	3763	0.629231	2.93491	1.84673	2029	-2.42806	9.40193	0	4699.5	-1.13159	5.3678	0	4732.5	1.30888	6.4841	8.4869	1262	0.386828	1.94432	0.752116	2613	-2.45832	7.26187	0	4683	-0.33513	0.704983	-0.031978	8130
898	TTCGAGTGTAATGTCTGTGGGGCATGGTTTactcagaaaggtaacctcctccgccacattaaaCTG	46F_47E_49N_50V_52G_53A_54W_55F_67L_	WT	MUT	WT	MUT	WT	WT	MUT	WT	WT	-0.810311	1.98801	-0.00363639	5629	-1.4135	6.46578	0	4756.5	-2.95494	9.88197	0	4699.5	-2.20623	9.13375	0	4732.5	-0.750451	3.62818	-7.82294e-05	7310	-1.55194	7.42403	0	4976.5	-3.02454	7.87857	0	4683	-1.08274	1.82108	-0.00715458	6481
899	TTCGAGTGTAATGTCTGTGGGGCATACTTTactcagaaaggtaacctcctccgccacattaaaCTG	46F_47E_49N_50V_52G_53A_54Y_55F_67L_	WT	MUT	WT	MUT	WT	WT	MUT	WT	WT	-0.381489	0.712534	-0.0357013	8303	0.0832676	0.480224	0.0399872	2657	-2.35429	6.85288	0	4699.5	-0.536425	1.89215	-0.00300594	7917	0.601684	1.71543	1.03215	2146	0.069267	0.390737	0.0270651	3072	-2.33476	5.47178	0	4683	-1.4754	2.31354	-0.00312167	5755
900	TTCGAGTGTCCAATCTGTGGGGCAGCGTTTactcagaaaggtaacctcctccgccacattaaaCTG	46F_47E_49P_50I_52G_53A_54A_55F_67L_	WT	MUT	MUT	MUT	WT	WT	MUT	WT	WT	-0.590355	1.48928	-0.00844717	6509	3.11076	10.5402	32.788	270	2.36021	9.7089	22.9151	825	2.34369	9.46229	22.1767	751	3.24169	9.79156	31.7411	205	2.39454	8.7375	20.9223	455	-0.0500473	0.446748	-0.00961476	8115	1.488	5.07423	7.55045	331
901	TTCGAGTGTCCAATCTGTGGGGCATGCTTTactcagaaaggtaacctcctccgccacattaaaCTG	46F_47E_49P_50I_52G_53A_54C_55F_67L_	WT	MUT	MUT	MUT	WT	WT	MUT	WT	WT	-0.884213	2.46719	-0.00131171	4585	2.93926	10.9094	32.0655	289	0.23338	0.955264	0.222939	2213	0.194177	0.900596	0.174875	2300	3.16994	10.5881	33.5636	150	2.65622	9.86182	26.1952	180	-0.32116	1.66134	-0.00307568	7915	1.39446	4.39374	6.12689	435
902	TTCGAATGTCCCATATGTGGGGCAGATTTTactcagaaaggtaacctcctccgccacattaaaCTG	46F_47E_49P_50I_52G_53A_54D_55F_67L_	WT	MUT	MUT	MUT	WT	WT	MUT	WT	WT	-0.818302	1.83681	-0.00521243	5969	2.7845	10.1407	28.2368	400	-0.502443	2.34947	-0.000977577	7705	-1.08433	5.499	0	4732.5	3.06671	9.65179	29.5992	256	2.3229	8.12341	18.8698	603	-1.03299	5.05614	-4.48626e-06	6964	1.2458	3.96098	4.93459	546
903	TTCGAGTGTCCTATCTGTGGGGCAGAATTTactcagaaaggtaacctcctccgccacattaaaCTG	46F_47E_49P_50I_52G_53A_54E_55F_67L_	WT	MUT	MUT	MUT	WT	WT	MUT	WT	WT	-0.647882	1.08009	-0.0244293	8031	2.5806	11.0661	28.5571	385	-0.609427	2.70187	-0.00052722	7623	-0.894901	3.32092	-0.000186597	7586	2.72621	9.55544	26.0502	377	1.72484	6.86694	11.8444	1108	-0.744798	2.8497	-0.000456402	7695	0.618017	1.7172	1.06126	1286
904	TTCGAATGTCCCATTTGTGGGGCATTCTTTactcagaaaggtaacctcctccgccacattaaaCTG	46F_47E_49P_50I_52G_53A_54F_55F_67L_	WT	MUT	MUT	MUT	WT	WT	MUT	WT	WT	-0.311585	0.764775	-0.0255209	8079	1.16809	6.15355	7.1879	1416	-1.15289	5.69557	0	4699.5	-1.42653	6.59817	0	4732.5	1.16259	5.00135	5.8145	1486	0.908685	4.12773	3.7508	2021	-1.50827	6.30572	0	4683	0.00577233	0.309361	0.00178573	2316
905	TTCGAGTGTCCCATATGTGGGGCAGGCTTTactcagaaaggtaacctcctccgccacattaaaCTG	46F_47E_49P_50I_52G_53A_54G_55F_67L_	WT	MUT	MUT	MUT	WT	WT	MUT	WT	WT	-0.842693	1.85993	-0.00508937	5946	2.36242	10.1396	23.9541	530	1.8354	8.76135	16.0806	1079	1.20974	6.13112	7.41705	1429	2.48767	10.9793	27.313	322	1.71943	7.75021	13.3259	994	-0.94673	6.27644	0	4683	0.685256	3.28049	2.24798	930
906	TTCGAGTGTCCTATTTGTGGGGCACATTTTactcagaaaggtaacctcctccgccacattaaaCTG	46F_47E_49P_50I_52G_53A_54H_55F_67L_	WT	MUT	MUT	MUT	WT	WT	MUT	WT	WT	-0.777609	2.11055	-0.00262746	5268	2.55047	9.13269	23.2926	552	-0.661177	3.31706	-0.000137863	7472	-0.963407	3.4608	-0.000146466	7562	3.03048	8.6187	26.1188	372	1.83537	7.66786	14.0734	933	-1.36206	5.75878	0	4683	0.52797	1.23678	0.652984	1454
907	TTCGAATGTCCCATCTGTGGGGCAATCTTTactcagaaaggtaacctcctccgccacattaaaCTG	46F_47E_49P_50I_52G_53A_54I_55F_67L_	WT	MUT	MUT	MUT	WT	WT	MUT	WT	WT	-0.372883	1.6073	-0.00405018	5733	2.8917	11.8065	34.1408	234	-0.59513	3.22318	-0.000155124	7488	-0.924357	5.17616	-4.01445e-06	7020	2.73431	10.3044	28.1754	298	2.17055	9.84725	21.374	426	-0.185651	1.21265	-0.00509872	7992	1.42413	5.41729	7.71493	324
908	TTCGAATGTCCAATCTGTGGGGCAAAGTTTactcagaaaggtaacctcctccgccacattaaaCTG	46F_47E_49P_50I_52G_53A_54K_55F_67L_	WT	MUT	MUT	MUT	WT	WT	MUT	WT	WT	-1.10806	2.24429	-0.00275082	5324	3.00047	10.9529	32.8638	265	0.543268	2.68361	1.45792	1938	-0.491624	1.59373	-0.00551074	7985	2.92512	9.28849	27.1699	328	0.0160721	0.337035	0.00541685	3135	-0.647708	3.20877	-0.000174458	7556	1.01367	2.53136	2.56597	862
909	TTCGAGTGTCCCATTTGTGGGGCACTTTTTactcagaaaggtaacctcctccgccacattaaaCTG	46F_47E_49P_50I_52G_53A_54L_55F_67L_	WT	MUT	MUT	MUT	WT	WT	MUT	WT	WT	-0.0829342	0.434353	-0.0165177	7422	1.996	9.20814	18.3795	738	-2.04854	8.58776	0	4699.5	-1.89579	7.60138	0	4732.5	2.08573	8.72674	18.2016	672	1.69694	7.67042	13.0163	1016	-0.855756	4.25575	-2.22997e-05	7292	0.937203	3.15849	2.96015	781
910	TTCGAGTGTCCAATTTGTGGGGCAATGTTTactcagaaaggtaacctcctccgccacattaaaCTG	46F_47E_49P_50I_52G_53A_54M_55F_67L_	WT	MUT	MUT	MUT	WT	WT	MUT	WT	WT	-0.623415	1.8506	-0.00384743	5691	2.26412	8.90101	20.1529	656	-0.762774	3.71209	-6.2947e-05	7398	-0.747849	3.7032	-6.49638e-05	7466	2.34868	8.89788	20.8983	567	1.39127	5.41232	7.53002	1559	-1.23253	5.59925	0	4683	0.569528	1.50275	0.85586	1360
911	TTCGAATGTCCCATATGTGGGGCAAATTTTactcagaaaggtaacctcctccgccacattaaaCTG	46F_47E_49P_50I_52G_53A_54N_55F_67L_	WT	MUT	MUT	MUT	WT	WT	MUT	WT	WT	-0.550404	1.85943	-0.00332654	5518	3.26879	11.1285	36.3766	175	0.136166	0.661524	0.0900771	2306	0.0445878	0.397224	0.0177114	2423	3.26223	10.0739	32.8632	162	2.91849	9.63611	28.1229	123	-0.0310922	0.380917	-0.0072625	8063	2.07961	4.17909	8.69087	277
912	TTCGAGTGTCCTATCTGTGGGGCACCTTTTactcagaaaggtaacctcctccgccacattaaaCTG	46F_47E_49P_50I_52G_53A_54P_55F_67L_	WT	MUT	MUT	MUT	WT	WT	MUT	WT	WT	-0.173122	0.614805	-0.0209084	7802	2.98444	11.4601	34.2019	232	2.46445	10.0073	24.6624	760	2.43521	10.126	24.659	663	3.14751	9.86736	31.0576	224	2.23221	8.63077	19.2657	571	0.300152	1.66539	0.499869	2193	1.52466	3.34355	5.09777	534
913	TTCGAGTGTCCTATCTGTGGGGCACAATTTactcagaaaggtaacctcctccgccacattaaaCTG	46F_47E_49P_50I_52G_53A_54Q_55F_67L_	WT	MUT	MUT	MUT	WT	WT	MUT	WT	WT	-0.714498	1.52965	-0.00930445	6637	2.87742	11.386	32.7623	271	-0.253742	1.00038	-0.0115996	8118	0.37409	1.55179	0.580509	2150	3.4584	10.0826	34.8697	115	2.11162	8.13542	17.1789	706	-0.468511	2.0197	-0.00195455	7859	1.36747	3.01506	4.123	632
914	TTCGAATGTCCTATTTGTGGGGCACGCTTTactcagaaaggtaacctcctccgccacattaaaCTG	46F_47E_49P_50I_52G_53A_54R_55F_67L_	WT	MUT	MUT	MUT	WT	WT	MUT	WT	WT	0.496282	0.865727	0.429644	1656	3.36688	13.1329	44.2169	50	0.91772	4.68131	4.29613	1663	-0.44111	1.84209	-0.0027748	7899	3.25253	10.8816	35.3926	108	1.74539	8.4318	14.7168	886	-0.106558	0.550105	-0.0153163	8266	1.81238	4.55571	8.25666	294
915	TTCGAGTGTCCAATCTGTGGGGCATCTTTTactcagaaaggtaacctcctccgccacattaaaCTG	46F_47E_49P_50I_52G_53A_54S_55F_67L_	WT	MUT	MUT	MUT	WT	WT	WT	WT	WT	-1.35672	2.86534	-0.000801881	4125	3.32474	11.3713	37.8066	144	2.14922	8.94581	19.2265	963	1.90443	7.79637	14.8476	1053	3.32713	9.66358	32.152	189	2.37735	8.89705	21.1514	439	-0.116476	0.636802	-0.0132724	8235	1.97006	5.09004	10.0277	220
916	TTCGAGTGTCCCATCTGTGGGGCAACCTTTactcagaaaggtaacctcctccgccacattaaaCTG	46F_47E_49P_50I_52G_53A_54T_55F_67L_	WT	MUT	MUT	MUT	WT	WT	MUT	WT	WT	-0.107576	0.544105	-0.0157183	7354	2.90263	11.2964	32.7892	268	0.0819362	0.485346	0.0397674	2366	-0.0969102	0.565814	-0.013347	8182	2.97327	11.3437	33.7278	144	1.91451	8.16963	15.6409	809	-0.535717	2.52733	-0.000692026	7741	1.2809	4.11679	5.27322	521
917	TTCGAGTGTCCAATCTGTGGGGCAGTCTTTactcagaaaggtaacctcctccgccacattaaaCTG	46F_47E_49P_50I_52G_53A_54V_55F_67L_	WT	MUT	MUT	MUT	WT	WT	MUT	WT	WT	0.119821	0.45069	0.0540021	2329	3.33097	11.1088	37.0031	163	0.283152	1.08643	0.307625	2177	0.21375	0.778221	0.166345	2304	3.06282	9.45963	28.9732	278	2.76634	7.37696	20.4072	492	-0.0371704	0.361082	-0.00922875	8108	1.84677	2.04165	3.77044	668
918	TTCGAGTGTCCAATTTGTGGGGCATGGTTTactcagaaaggtaacctcctccgccacattaaaCTG	46F_47E_49P_50I_52G_53A_54W_55F_67L_	WT	MUT	MUT	MUT	WT	WT	MUT	WT	WT	-0.164083	0.719058	-0.0151005	7289	1.32788	6.63567	8.81137	1293	-1.73922	8.32509	0	4699.5	-1.21476	6.37286	0	4732.5	1.66953	8.34324	13.9293	880	0.844614	4.44384	3.75333	2020	-1.76073	8.0385	0	4683	0.443786	1.76609	0.783767	1393
919	TTCGAGTGTCCAATTTGTGGGGCATACTTTactcagaaaggtaacctcctccgccacattaaaCTG	46F_47E_49P_50I_52G_53A_54Y_55F_67L_	WT	MUT	MUT	MUT	WT	WT	MUT	WT	WT	-1.21092	2.232	-0.0030908	5448	2.86679	9.76165	27.9846	407	-0.00743228	0.312855	-0.00215179	7810	0.229946	0.874324	0.201047	2283	2.93309	8.12543	23.8326	453	2.00123	6.29636	12.6005	1052	-1.08511	2.92544	-0.000561132	7720	1.46007	3.1607	4.61484	578
920	TTCGAGTGTCCACAGTGTGGGGCAGCTTTTactcagaaaggtaacctcctccgccacattaaaCTG	46F_47E_49P_50Q_52G_53A_54A_55F_67L_	WT	MUT	MUT	WT	WT	WT	MUT	WT	WT	-1.84438	3.57242	-0.0002163	3202	0.206567	0.950588	0.196361	2509	-1.11491	6.36421	0	4699.5	-0.448492	2.13573	-0.00143102	7807	1.65814	7.24153	12.0075	1016	0.351377	1.90129	0.668069	2646	-1.9816	8.22349	0	4683	-0.265054	0.903438	-0.0153579	7325
921	TTCGAATGTCCCCAGTGTGGGGCATGCTTTactcagaaaggtaacctcctccgccacattaaaCTG	46F_47E_49P_50Q_52G_53A_54C_55F_67L_	WT	MUT	MUT	WT	WT	WT	MUT	WT	WT	-1.42234	3.32843	-0.000290395	3370	0.171959	0.712467	0.122515	2558	-2.2067	9.70296	0	4699.5	-2.11825	8.32353	0	4732.5	1.0846	5.74333	6.2292	1442	0.73064	3.73147	2.72636	2175	-2.56138	7.92245	0	4683	-0.767951	2.25647	-0.00185282	5200
922	TTCGAGTGTCCACAGTGTGGGGCAGATTTTactcagaaaggtaacctcctccgccacattaaaCTG	46F_47E_49P_50Q_52G_53A_54D_55F_67L_	WT	MUT	MUT	WT	WT	WT	MUT	WT	WT	-1.82682	3.76718	-0.000134886	3013	-1.7626	9.80785	0	4756.5	-3.57511	10.801	0	4699.5	-2.96895	11.3882	0	4732.5	-1.06868	6.20839	0	4674	-1.10501	6.48283	0	4976.5	-3.5785	8.73601	0	4683	-2.31607	3.1893	-0.000654018	4215
923	TTCGAATGTCCACAGTGTGGGGCAGAGTTTactcagaaaggtaacctcctccgccacattaaaCTG	46F_47E_49P_50Q_52G_53A_54E_55F_67L_	WT	MUT	MUT	WT	WT	WT	MUT	WT	WT	-2.49164	4.00917	-0.000108216	2934	-1.30728	7.00993	0	4756.5	-2.76152	10.6125	0	4699.5	-2.98065	10.1296	0	4732.5	-0.857205	4.14978	-2.60605e-05	7133	-0.98856	5.58694	0	4976.5	-3.03133	8.61277	0	4683	-2.17899	4.3688	-3.78537e-05	2533
924	TTCGAGTGTCCTCAGTGTGGGGCATTTTTTactcagaaaggtaacctcctccgccacattaaaCTG	46F_47E_49P_50Q_52G_53A_54F_55F_67L_	WT	MUT	MUT	WT	WT	WT	MUT	WT	WT	-0.792859	1.55424	-0.00974704	6698	-1.91474	8.62222	0	4756.5	-2.79798	11.0106	0	4699.5	-2.65774	9.17349	0	4732.5	-1.5745	6.14984	0	4674	-1.82042	8.39026	0	4976.5	-3.68904	8.73154	0	4683	-2.61702	3.67038	-0.000238702	3373
925	TTCGAATGTCCTCAGTGTGGGGCAGGCTTTactcagaaaggtaacctcctccgccacattaaaCTG	46F_47E_49P_50Q_52G_53A_54G_55F_67L_	WT	MUT	MUT	WT	WT	WT	MUT	WT	WT	-1.81907	2.36183	-0.00344405	5559	-0.997916	4.77029	-8.66788e-06	6979	-1.89726	7.98351	0	4699.5	-2.21757	8.09146	0	4732.5	-0.624557	2.26473	-0.00147958	7737	-1.40937	6.39085	0	4976.5	-3.17067	8.0097	0	4683	-1.42346	2.4544	-0.0021737	5368
926	TTCGAGTGTCCTCAGTGTGGGGCACACTTTactcagaaaggtaacctcctccgccacattaaaCTG	46F_47E_49P_50Q_52G_53A_54H_55F_67L_	WT	MUT	MUT	WT	WT	WT	MUT	WT	WT	-0.963289	2.83419	-0.000611239	3890	-0.856611	3.93715	-4.46453e-05	7234	-3.21498	10.7228	0	4699.5	-2.91254	9.05006	0	4732.5	0.0557203	0.422072	0.023518	2608	-0.743419	4.03718	-2.90589e-05	7196	-2.81454	8.80063	0	4683	-1.11395	2.80341	-0.000760135	4355
927	TTCGAATGTCCTCAGTGTGGGGCAATTTTTactcagaaaggtaacctcctccgccacattaaaCTG	46F_47E_49P_50Q_52G_53A_54I_55F_67L_	WT	MUT	MUT	WT	WT	WT	MUT	WT	WT	0.048242	0.351182	0.0169417	2516	-0.0506778	0.379479	-0.0118894	8111	-2.84311	7.41059	0	4699.5	-2.64228	6.45133	0	4732.5	0.353825	1.23209	0.435945	2296	-0.341765	1.05247	-0.0137733	8188	-1.51242	3.7109	-0.000124811	7520	-0.252326	0.465695	-0.0459029	8276
928	TTCGAGTGTCCCCAGTGTGGGGCAAAGTTTactcagaaaggtaacctcctccgccacattaaaCTG	46F_47E_49P_50Q_52G_53A_54K_55F_67L_	WT	MUT	MUT	WT	WT	WT	MUT	WT	WT	-1.83164	2.46809	-0.0027092	5301	0.127428	0.614877	0.0783526	2610	-1.95187	8.14599	0	4699.5	-2.17013	8.43303	0	4732.5	1.09024	4.10865	4.47943	1612	-2.12915	7.42544	0	4976.5	-2.69787	7.6927	0	4683	-0.410243	1.0833	-0.0153503	7321
929	TTCGAGTGTCCTCAGTGTGGGGCACTGTTTactcagaaaggtaacctcctccgccacattaaaCTG	46F_47E_49P_50Q_52G_53A_54L_55F_67L_	WT	MUT	MUT	WT	WT	WT	MUT	WT	WT	-1.10915	3.17478	-0.000322846	3438	-1.35318	7.74572	0	4756.5	-3.33444	11.3917	0	4699.5	-3.20983	10.7296	0	4732.5	-0.588733	2.80524	-0.000401739	7544	-0.948051	4.73506	-8.23475e-06	6993	-3.24079	8.83265	0	4683	-1.94562	3.4604	-0.000295792	3526
930	TTCGAATGTCCCCAATGTGGGGCAATGTTTactcagaaaggtaacctcctccgccacattaaaCTG	46F_47E_49P_50Q_52G_53A_54M_55F_67L_	WT	MUT	MUT	WT	WT	WT	MUT	WT	WT	-1.38947	2.30788	-0.00297624	5404	-1.14426	6.76812	0	4756.5	-2.73273	11.3248	0	4699.5	-2.86677	10.5127	0	4732.5	-0.17804	0.91268	-0.010084	8080	-1.3513	7.13948	0	4976.5	-2.69329	9.22008	0	4683	-1.66679	3.87507	-9.41101e-05	2828
931	TTCGAGTGTCCTCAGTGTGGGGCAAATTTTactcagaaaggtaacctcctccgccacattaaaCTG	46F_47E_49P_50Q_52G_53A_54N_55F_67L_	WT	MUT	MUT	WT	WT	WT	MUT	WT	WT	-1.33375	4.09319	-4.63412e-05	2756	0.400354	1.92753	0.771693	2257	-2.73396	11.6137	0	4699.5	-2.59176	10.9381	0	4732.5	1.83819	9.12404	16.7717	733	1.17225	6.57731	7.71026	1533	-2.38908	8.8739	0	4683	-0.461445	1.29836	-0.0103447	6838
932	TTCGAATGTCCCCAGTGTGGGGCACCATTTactcagaaaggtaacctcctccgccacattaaaCTG	46F_47E_49P_50Q_52G_53A_54P_55F_67L_	WT	MUT	MUT	WT	WT	WT	MUT	WT	WT	-2.18767	1.98514	-0.00988469	6718	-1.19058	5.39142	0	4756.5	-2.11168	7.73278	0	4699.5	-2.05386	7.73063	0	4732.5	0.274033	1.09908	0.301185	2360	-1.6681	5.23857	-7.24451e-06	6970	-2.36902	5.845	0	4683	-0.620344	1.1403	-0.0202447	7664
933	TTCGAGTGTCCCCAATGTGGGGCACAATTTactcagaaaggtaacctcctccgccacattaaaCTG	46F_47E_49P_50Q_52G_53A_54Q_55F_67L_	WT	MUT	MUT	WT	WT	WT	MUT	WT	WT	-2.02698	4.81571	-1.76063e-05	2686	0.0075453	0.316125	0.00238526	2740	-2.45694	11.9848	0	4699.5	-2.2866	10.7299	0	4732.5	1.30858	6.90122	9.03081	1209	-0.603761	3.95628	-2.88447e-05	7194	-2.58295	9.7694	0	4683	-0.83997	3.4989	-0.000116753	2925
934	TTCGAGTGTCCACAGTGTGGGGCACGCTTTactcagaaaggtaacctcctccgccacattaaaCTG	46F_47E_49P_50Q_52G_53A_54R_55F_67L_	WT	MUT	MUT	WT	WT	WT	MUT	WT	WT	-0.0938253	0.364084	-0.0230792	7954	1.57184	7.1814	11.288	1100	-1.42751	5.72536	0	4699.5	-1.13611	5.10804	-4.9341e-06	7112	2.2767	8.05621	18.3416	665	0.1406	0.67209	0.0944955	2989	-1.43772	4.77101	-1.2488e-05	7199	0.021816	0.316422	0.00690305	2289
935	TTCGAATGTCCCCAGTGTGGGGCAAGCTTTactcagaaaggtaacctcctccgccacattaaaCTG	46F_47E_49P_50Q_52G_53A_54S_55F_67L_	WT	MUT	MUT	WT	WT	WT	WT	WT	WT	-1.48948	2.80777	-0.00100991	4344	0.26381	1.19029	0.314009	2441	-1.22463	6.86902	0	4699.5	-1.3842	6.92573	0	4732.5	1.72351	8.00721	13.8005	887	0.0690473	0.467539	0.0322823	3062	-2.51004	8.15611	0	4683	-0.843397	2.20904	-0.00227065	5423
936	TTCGAGTGTCCACAGTGTGGGGCAACCTTTactcagaaaggtaacctcctccgccacattaaaCTG	46F_47E_49P_50Q_52G_53A_54T_55F_67L_	WT	MUT	MUT	WT	WT	WT	MUT	WT	WT	-1.00221	3.39282	-0.000174136	3102	-0.0710386	0.478692	-0.0124536	8132	-2.28221	9.40919	0	4699.5	-2.52626	8.82437	0	4732.5	0.801906	4.66352	3.7397	1700	-0.461848	2.50501	-0.000628793	7609	-2.64741	9.09308	0	4683	-0.321642	0.974735	-0.0156503	7350
937	TTCGAGTGTCCTCAGTGTGGGGCAGTGTTTactcagaaaggtaacctcctccgccacattaaaCTG	46F_47E_49P_50Q_52G_53A_54V_55F_67L_	WT	MUT	MUT	WT	WT	WT	MUT	WT	WT	-1.53952	2.57068	-0.00180097	4885	0.0293561	0.361671	0.0106172	2718	-2.28848	8.59822	0	4699.5	-2.70433	8.28201	0	4732.5	0.693258	3.40015	2.35718	1902	0.277701	1.22537	0.340286	2800	-2.40545	7.36857	0	4683	-0.431114	1.07164	-0.0165889	7421
938	TTCGAGTGTCCCCAGTGTGGGGCATGGTTTactcagaaaggtaacctcctccgccacattaaaCTG	46F_47E_49P_50Q_52G_53A_54W_55F_67L_	WT	MUT	MUT	WT	WT	WT	MUT	WT	WT	-1.54826	2.53569	-0.00195954	4965	-1.64804	8.68842	0	4756.5	-2.86561	9.83088	0	4699.5	-2.94601	10.1835	0	4732.5	-1.23065	5.59525	0	4674	-1.45101	7.31133	0	4976.5	-2.99146	8.38329	0	4683	-1.22572	3.79718	-8.51785e-05	2787
939	TTCGAATGTCCTCAGTGTGGGGCATACTTTactcagaaaggtaacctcctccgccacattaaaCTG	46F_47E_49P_50Q_52G_53A_54Y_55F_67L_	WT	MUT	MUT	WT	WT	WT	MUT	WT	WT	-0.948216	2.25571	-0.00229188	5132	-0.117515	0.585762	-0.0153369	8248	-2.3676	8.95695	0	4699.5	-1.89641	8.15493	0	4732.5	0.449975	2.26978	1.02135	2149	-0.418018	1.93994	-0.00209617	7776	-1.80263	5.8888	0	4683	-1.27697	2.81619	-0.000849158	4448
940	TTCGAATGTCCTGTATGTGGGGCAGCATTTactcagaaaggtaacctcctccgccacattaaaCTG	46F_47E_49P_50V_52G_53A_54A_55F_67L_	WT	MUT	MUT	MUT	WT	WT	MUT	WT	WT	-1.24107	2.0378	-0.00496533	5922	2.9963	11.0589	33.1357	255	2.09579	9.16896	19.2162	964	2.23884	9.16961	20.5293	812	3.19442	8.12733	25.9621	381	2.32038	7.95218	18.4521	632	-0.445135	2.00478	-0.00192145	7857	1.0271	2.33987	2.4033	882
941	TTCGAGTGTCCTGTTTGTGGGGCATGCTTTactcagaaaggtaacctcctccgccacattaaaCTG	46F_47E_49P_50V_52G_53A_54C_55F_67L_	WT	MUT	MUT	MUT	WT	WT	MUT	WT	WT	-0.737722	1.88857	-0.00416964	5759	2.74697	11.4021	31.3213	314	0.122168	0.604953	0.0739062	2319	-0.0717839	0.466571	-0.0130262	8174	3.02624	9.07595	27.466	318	2.52399	9.8386	24.8326	238	-0.608693	3.35621	-0.00011634	7514	1.43305	3.76896	5.40113	510
942	TTCGAATGTCCTGTGTGTGGGGCAGACTTTactcagaaaggtaacctcctccgccacattaaaCTG	46F_47E_49P_50V_52G_53A_54D_55F_67L_	WT	MUT	MUT	MUT	WT	WT	MUT	WT	WT	-0.925792	2.80793	-0.000627713	3920	2.24171	9.26728	20.7746	633	-1.58531	7.76617	0	4699.5	-1.84088	8.43336	0	4732.5	2.55481	10.1946	26.0453	378	2.04527	8.4045	17.1895	705	-1.55649	5.47697	0	4683	0.200123	0.784918	0.15708	1879
943	TTCGAGTGTCCCGTGTGTGGGGCAGAGTTTactcagaaaggtaacctcctccgccacattaaaCTG	46F_47E_49P_50V_52G_53A_54E_55F_67L_	WT	MUT	MUT	MUT	WT	WT	MUT	WT	WT	-1.74052	2.69452	-0.00152846	4734	1.74752	8.37613	14.6374	901	-1.6284	5.97662	0	4699.5	-1.93708	7.7296	0	4732.5	2.39468	8.24737	19.7498	603	1.33268	5.64929	7.52867	1561	-1.45033	4.95237	-6.29872e-06	7054	-0.0183941	0.320654	-0.00519183	6218
944	TTCGAGTGTCCGGTTTGTGGGGCATTCTTTactcagaaaggtaacctcctccgccacattaaaCTG	46F_47E_49P_50V_52G_53A_54F_55F_67L_	WT	MUT	MUT	MUT	WT	WT	MUT	WT	WT	-1.15387	3.07285	-0.000426132	3620	0.606537	2.97943	1.80713	2037	-1.75648	7.79828	0	4699.5	-1.78649	7.6858	0	4732.5	0.942614	4.44867	4.19338	1647	0.642243	3.24982	2.08717	2281	-1.4844	5.85527	0	4683	-0.162948	0.613911	-0.0197264	7627
945	TTCGAATGTCCCGTCTGTGGGGCAGGGTTTactcagaaaggtaacctcctccgccacattaaaCTG	46F_47E_49P_50V_52G_53A_54G_55F_67L_	WT	MUT	MUT	MUT	WT	WT	MUT	WT	WT	-0.773591	3.10312	-0.000265518	3313	1.6148	7.8131	12.6166	1011	1.17133	6.35222	7.44055	1457	0.805794	4.47407	3.60518	1751	2.01918	9.64066	19.4663	611	1.29895	7.57533	9.83998	1319	-1.40568	7.33486	0	4683	0.191976	0.568154	0.109072	1965
946	TTCGAGTGTCCTGTGTGTGGGGCACATTTTactcagaaaggtaacctcctccgccacattaaaCTG	46F_47E_49P_50V_52G_53A_54H_55F_67L_	WT	MUT	MUT	MUT	WT	WT	MUT	WT	WT	-0.0373341	0.383756	-0.00864543	6540	1.93921	9.12867	17.7024	768	-0.894281	4.86493	-3.88383e-06	6978	-1.30044	6.75203	0	4732.5	2.59311	10.7155	27.7866	309	1.44191	7.76769	11.2003	1175	-1.44802	6.82212	0	4683	0.739294	3.55239	2.62626	852
947	TTCGAGTGTCCTGTTTGTGGGGCAATCTTTactcagaaaggtaacctcctccgccacattaaaCTG	46F_47E_49P_50V_52G_53A_54I_55F_67L_	WT	MUT	MUT	MUT	WT	WT	MUT	WT	WT	-0.188983	0.710456	-0.0177805	7555	2.749	10.6516	29.2811	366	-1.30286	7.23385	0	4699.5	-1.0075	5.13762	-4.37556e-06	7052	2.58391	9.69793	25.0586	410	1.93966	8.5609	16.6052	749	-0.812103	4.74807	-7.05391e-06	7077	1.17794	3.50808	4.1323	630
948	TTCGAGTGTCCTGTCTGTGGGGCAAAGTTTactcagaaaggtaacctcctccgccacattaaaCTG	46F_47E_49P_50V_52G_53A_54K_55F_67L_	WT	MUT	MUT	MUT	WT	WT	MUT	WT	WT	-0.401986	1.14034	-0.0131187	7067	2.61615	11.5779	30.2895	340	-0.065781	0.460711	-0.0121389	8136	-0.68335	3.64218	-6.82661e-05	7475	2.67712	10.0569	26.9234	338	-0.305518	1.46013	-0.00468045	7897	-1.21058	5.92216	0	4683	0.286925	0.783834	0.224902	1788
949	TTCGAATGTCCTGTATGTGGGGCACTCTTTactcagaaaggtaacctcctccgccacattaaaCTG	46F_47E_49P_50V_52G_53A_54L_55F_67L_	WT	MUT	MUT	MUT	WT	WT	MUT	WT	WT	-1.11965	2.59183	-0.00124642	4542	1.35974	6.73276	9.15481	1262	-1.94834	9.26741	0	4699.5	-2.19787	9.4836	0	4732.5	1.44699	6.64927	9.62141	1168	1.27309	6.62923	8.43963	1456	-1.77893	7.84552	0	4683	0.443459	1.16027	0.514533	1525
950	TTCGAATGTCCTGTGTGTGGGGCAATGTTTactcagaaaggtaacctcctccgccacattaaaCTG	46F_47E_49P_50V_52G_53A_54M_55F_67L_	WT	MUT	MUT	MUT	WT	WT	MUT	WT	WT	-1.07538	2.67215	-0.000995834	4325	1.48253	7.04341	10.4421	1161	-1.57403	8.07429	0	4699.5	-1.08114	5.01347	-4.69535e-06	7082	1.94289	8.1521	15.8387	784	0.982147	4.63784	4.55504	1908	-2.18348	7.36708	0	4683	0.430095	1.23204	0.529896	1515
951	TTCGAATGTCCGGTTTGTGGGGCAAATTTTactcagaaaggtaacctcctccgccacattaaaCTG	46F_47E_49P_50V_52G_53A_54N_55F_67L_	WT	MUT	MUT	MUT	WT	WT	MUT	WT	WT	-0.771992	1.68797	-0.00694792	6294	3.16423	10.293	32.5695	277	-0.53543	2.22863	-0.00137836	7741	-0.307536	1.22275	-0.00824711	8060	3.21507	8.46435	27.2135	326	2.70011	8.03043	21.6831	398	-0.522785	1.91197	-0.00279845	7901	1.45514	3.43593	4.99976	541
952	TTCGAGTGTCCAGTATGTGGGGCACCTTTTactcagaaaggtaacctcctccgccacattaaaCTG	46F_47E_49P_50V_52G_53A_54P_55F_67L_	WT	MUT	MUT	MUT	WT	WT	MUT	WT	WT	-0.304104	0.781543	-0.023874	7999	2.64829	9.91353	26.2539	461	1.88081	8.58806	16.1525	1074	1.82354	7.93817	14.4756	1075	2.79099	8.36846	23.3563	469	1.64208	6.6066	10.8486	1211	-0.290175	0.983384	-0.013825	8246	1.20966	2.45335	2.96772	779
953	TTCGAGTGTCCCGTTTGTGGGGCACAATTTactcagaaaggtaacctcctccgccacattaaaCTG	46F_47E_49P_50V_52G_53A_54Q_55F_67L_	WT	MUT	MUT	MUT	WT	WT	MUT	WT	WT	-0.953539	2.54572	-0.00118192	4487	2.90581	11.1843	32.4995	279	-0.370058	1.58163	-0.00426686	7903	0.248204	1.14189	0.283422	2240	3.10438	10.6351	33.0156	159	2.09421	9.07331	19.0014	589	-0.59074	2.72212	-0.000487919	7703	1.34761	4.54136	6.11999	436
954	TTCGAATGTCCGGTGTGTGGGGCAAGGTTTactcagaaaggtaacctcctccgccacattaaaCTG	46F_47E_49P_50V_52G_53A_54R_55F_67L_	WT	MUT	MUT	MUT	WT	WT	MUT	WT	WT	-0.51881	1.55933	-0.00630385	6190	2.93849	11.9394	35.0839	208	0.670449	3.00264	2.01312	1869	-0.670551	3.19758	-0.000183524	7583	2.9712	9.80995	29.1473	271	1.41876	5.67784	8.05548	1499	-0.348645	1.38851	-0.00631991	8032	1.13827	3.08706	3.5139	701
955	TTCGAATGTCCCGTGTGTGGGGCAAGCTTTactcagaaaggtaacctcctccgccacattaaaCTG	46F_47E_49P_50V_52G_53A_54S_55F_67L_	WT	MUT	MUT	MUT	WT	WT	WT	WT	WT	-0.68824	2.19346	-0.00192211	4949	2.90244	11.2968	32.7883	269	1.95134	8.08528	15.7771	1084	1.44167	6.74912	9.73002	1318	3.2927	8.90466	29.3203	264	2.20374	7.45655	16.4323	757	-0.732024	3.06512	-0.000273524	7617	1.33402	4.08115	5.44434	508
956	TTCGAGTGTCCTGTATGTGGGGCAACCTTTactcagaaaggtaacctcctccgccacattaaaCTG	46F_47E_49P_50V_52G_53A_54T_55F_67L_	WT	MUT	MUT	MUT	WT	WT	MUT	WT	WT	-0.490603	1.37462	-0.00918884	6619	2.81868	10.5306	29.6823	352	-0.449854	1.84927	-0.00278422	7844	-0.409132	1.9613	-0.00195278	7851	2.77717	9.93397	27.5884	313	1.7406	8.02998	13.977	945	-0.774226	3.32276	-0.000161435	7546	1.34263	2.28596	3.06919	766
957	TTCGAGTGTCCAGTGTGTGGGGCAGTGTTTactcagaaaggtaacctcctccgccacattaaaCTG	46F_47E_49P_50V_52G_53A_54V_55F_67L_	WT	MUT	MUT	MUT	WT	WT	MUT	WT	WT	0.0657451	0.380041	0.0249858	2468	2.98753	11.0066	32.8826	263	-0.239239	0.761076	-0.0197799	8292	-0.283765	0.946922	-0.0147774	8241	2.86321	8.05294	23.0572	480	2.45813	8.01513	19.7022	535	-0.00349786	0.305684	-0.00103685	7784	1.84389	2.18839	4.03515	643
958	TTCGAGTGTCCAGTGTGTGGGGCATGGTTTactcagaaaggtaacctcctccgccacattaaaCTG	46F_47E_49P_50V_52G_53A_54W_55F_67L_	WT	MUT	MUT	MUT	WT	WT	MUT	WT	WT	-0.0501372	0.385979	-0.0115321	6912	0.755292	3.53184	2.66757	1906	-1.79234	9.20661	0	4699.5	-2.05968	8.98431	0	4732.5	1.57536	6.99448	11.0188	1077	0.711329	3.65427	2.59939	2196	-2.23651	8.20069	0	4683	-0.0621968	0.40425	-0.0135398	7174
959	TTCGAGTGTCCAGTGTGTGGGGCATATTTTactcagaaaggtaacctcctccgccacattaaaCTG	46F_47E_49P_50V_52G_53A_54Y_55F_67L_	WT	MUT	MUT	MUT	WT	WT	MUT	WT	WT	-1.12187	1.46158	-0.0171312	7490	2.58424	8.04141	20.781	632	-0.466314	1.37691	-0.00868529	8041	0.0473999	0.385725	0.0182833	2422	2.66208	7.07219	18.8267	651	1.89841	6.23903	11.8442	1109	-0.923742	2.64167	-0.000915726	7773	1.0604	1.97273	2.09188	975
960	TTCTTCTGTGACATCTGTGGGGCAGCCTTTactcagaaaggtaacctcctccgccacattaaaCTG	46F_47F_49D_50I_52G_53A_54A_55F_67L_	WT	MUT	MUT	MUT	WT	WT	MUT	WT	WT	-0.577867	1.16826	-0.0176412	7543	-0.321961	1.00177	-0.0146685	8226	2.9167	8.39287	24.4795	766	3.40635	9.18619	31.2913	476	-0.759622	2.5751	-0.000878702	7661	0.972197	3.0672	2.98192	2131	2.54784	7.57303	19.2949	826	-0.606073	1.33146	-0.0125663	7076
961	TTCTTTTGTGATATCTGTGGGGCATGTTTTactcagaaaggtaacctcctccgccacattaaaCTG	46F_47F_49D_50I_52G_53A_54C_55F_67L_	WT	MUT	MUT	MUT	WT	WT	MUT	WT	WT	-0.640392	2.29563	-0.00141085	4652	-1.14018	5.2389	-4.95178e-06	6895	3.306	12.6829	41.9295	146	3.6799	11.7948	43.4037	167	-1.2318	6.60303	0	4674	1.32862	6.98138	9.2756	1369	3.14292	9.73112	30.5841	277	-0.795867	2.92926	-0.000408097	3786
962	TTCTTCTGTGATATCTGTGGGGCAGACTTTactcagaaaggtaacctcctccgccacattaaaCTG	46F_47F_49D_50I_52G_53A_54D_55F_67L_	WT	MUT	MUT	MUT	WT	WT	MUT	WT	WT	-2.45742	2.5923	-0.00273565	5313	-2.26964	7.33413	0	4756.5	-0.121289	0.533088	-0.0182661	8286	0.826564	3.03703	2.5103	1867	-3.11177	6.17463	0	4674	-2.00812	4.95542	-8.7212e-06	7003	-0.935493	2.59317	-0.00103734	7785	-2.99399	2.92863	-0.00153523	5012
963	TTCTTTTGTGACATATGTGGGGCAGAGTTTactcagaaaggtaacctcctccgccacattaaaCTG	46F_47F_49D_50I_52G_53A_54E_55F_67L_	WT	MUT	MUT	MUT	WT	WT	MUT	WT	WT	-2.31736	2.76942	-0.00171236	4832	-1.37573	6.59905	0	4756.5	2.70406	9.48467	25.6471	719	3.18249	9.60338	30.5627	496	-2.17247	7.19532	0	4674	-0.338055	1.627	-0.00350638	7860	1.69808	7.14869	12.139	1213	-2.78062	3.07285	-0.0010269	4620
964	TTCTTCTGTGACATCTGTGGGGCATTTTTTactcagaaaggtaacctcctccgccacattaaaCTG	46F_47F_49D_50I_52G_53A_54F_55F_67L_	WT	MUT	MUT	MUT	WT	WT	MUT	WT	WT	-0.172133	0.572011	-0.023313	7967	-1.28131	6.00912	0	4756.5	1.63011	7.2957	11.8928	1251	0.6968	3.16719	2.2069	1902	-1.6343	6.31358	0	4674	-0.494627	2.37347	-0.00091059	7668	0.752209	3.937	2.96145	1855	-0.692014	1.61418	-0.00739635	6519
965	TTCTTTTGTGACATATGTGGGGCAGGTTTTactcagaaaggtaacctcctccgccacattaaaCTG	46F_47F_49D_50I_52G_53A_54G_55F_67L_	WT	MUT	MUT	MUT	WT	WT	MUT	WT	WT	-1.15998	1.58423	-0.0132973	7088	-0.766408	3.21506	-0.000203098	7461	2.89737	9.08729	26.3293	697	2.27323	8.4432	19.1934	867	-2.24522	6.40842	0	4674	0.349565	1.2347	0.431607	2746	1.77995	6.46674	11.5105	1245	-1.32	2.066	-0.00494564	6169
966	TTCTTTTGTGACATTTGTGGGGCACATTTTactcagaaaggtaacctcctccgccacattaaaCTG	46F_47F_49D_50I_52G_53A_54H_55F_67L_	WT	MUT	MUT	MUT	WT	WT	MUT	WT	WT	-0.51855	1.39232	-0.00931528	6638	-1.02778	4.82463	-4.46362e-06	6862	2.36473	8.91371	21.0785	905	2.84984	9.8313	28.0176	572	-0.874234	4.21507	-2.27812e-05	7106	0.751968	3.64281	2.73927	2172	2.59245	8.42892	21.8516	703	-0.591374	1.17173	-0.0179048	7521
967	TTCTTCTGTGATATTTGTGGGGCAATCTTTactcagaaaggtaacctcctccgccacattaaaCTG	46F_47F_49D_50I_52G_53A_54I_55F_67L_	WT	MUT	MUT	MUT	WT	WT	MUT	WT	WT	-0.286114	0.829533	-0.0199124	7722	-2.01931	7.75773	0	4756.5	1.82147	8.15317	14.8508	1119	1.68264	7.67646	12.9167	1143	-1.76203	7.0708	0	4674	-0.512792	2.07684	-0.00187411	7756	1.35072	4.63963	6.26686	1593	-1.88505	2.86761	-0.00111414	4697
968	TTCTTTTGTGATATCTGTGGGGCAAAGTTTactcagaaaggtaacctcctccgccacattaaaCTG	46F_47F_49D_50I_52G_53A_54K_55F_67L_	WT	MUT	MUT	MUT	WT	WT	MUT	WT	WT	-0.51439	1.27676	-0.0121347	6975	-0.759997	3.83381	-4.95131e-05	7249	3.34736	10.8672	36.3764	336	2.97488	10.5261	31.3139	474	-1.08288	4.89123	-4.70292e-06	6777	0.230998	0.888502	0.205242	2886	3.14815	9.08508	28.6011	373	-0.0860756	0.41437	-0.0181818	7538
969	TTCTTCTGTGATATCTGTGGGGCACTTTTTactcagaaaggtaacctcctccgccacattaaaCTG	46F_47F_49D_50I_52G_53A_54L_55F_67L_	WT	MUT	MUT	MUT	WT	WT	MUT	WT	WT	-0.03794	0.366986	-0.00924911	6630	-1.44366	7.32636	0	4756.5	2.27489	9.95183	22.6393	834	1.92525	8.86255	17.0626	947	-1.58814	6.63477	0	4674	0.356451	1.41156	0.503152	2715	1.42688	6.7695	9.65927	1364	-0.793286	1.65047	-0.00779089	6550
970	TTCTTTTGTGACATCTGTGGGGCAATGTTTactcagaaaggtaacctcctccgccacattaaaCTG	46F_47F_49D_50I_52G_53A_54M_55F_67L_	WT	MUT	MUT	MUT	WT	WT	MUT	WT	WT	-0.567847	1.48832	-0.00814551	6462	-1.94403	7.74319	0	4756.5	1.85984	7.78434	14.4776	1149	2.15076	8.66126	18.6283	888	-2.50165	8.10021	0	4674	0.154097	0.707943	0.109092	2975	1.39177	6.32938	8.80903	1419	-1.47663	2.80807	-0.00100119	4600
971	TTCTTTTGTGATATCTGTGGGGCAAATTTTactcagaaaggtaacctcctccgccacattaaaCTG	46F_47F_49D_50I_52G_53A_54N_55F_67L_	WT	MUT	MUT	MUT	WT	WT	MUT	WT	WT	-0.875394	2.2674	-0.00205853	5026	-0.752034	4.04339	-2.93957e-05	7176	2.341	11.1504	26.103	705	3.36982	12.7402	42.9321	181	-0.740977	4.3199	-1.60905e-05	7058	0.553979	3.18206	1.76279	2355	3.22805	10.8856	35.1394	116	-0.547316	1.96827	-0.00257147	5539
972	TTCTTCTGTGACATATGTGGGGCACCCTTTactcagaaaggtaacctcctccgccacattaaaCTG	46F_47F_49D_50I_52G_53A_54P_55F_67L_	WT	MUT	MUT	MUT	WT	WT	MUT	WT	WT	-0.22376	0.611579	-0.0272565	8151	-0.359821	1.17489	-0.0108121	8086	3.91946	11.1598	43.7403	103	3.24706	10.4481	33.9258	410	-1.38279	4.29874	-3.00277e-05	7153	1.0575	3.77728	3.99449	1987	3.1575	7.68905	24.2782	575	-0.247144	0.638216	-0.0280573	8024
973	TTCTTTTGTGACATTTGTGGGGCACAATTTactcagaaaggtaacctcctccgccacattaaaCTG	46F_47F_49D_50I_52G_53A_54Q_55F_67L_	WT	MUT	MUT	MUT	WT	WT	MUT	WT	WT	0.174911	0.567367	0.099239	2198	0.0186867	0.332668	0.00621646	2732	3.41005	10.5133	35.8508	355	3.80211	10.1398	38.5525	299	-0.309439	1.23238	-0.00810958	8025	1.67465	5.88426	9.85408	1317	3.28472	7.1491	23.4827	619	0.353428	0.906859	0.320509	1702
974	TTCTTTTGTGACATTTGTGGGGCAAGATTTactcagaaaggtaacctcctccgccacattaaaCTG	46F_47F_49D_50I_52G_53A_54R_55F_67L_	WT	MUT	MUT	MUT	WT	WT	MUT	WT	WT	-0.417769	1.02111	-0.018163	7590	0.0481296	0.397528	0.0191329	2697	3.5837	11.7836	42.2289	133	3.05691	11.0138	33.6681	416	-0.357956	1.63958	-0.00360617	7879	0.994178	4.76165	4.73393	1878	3.3546	8.12989	27.2725	431	-0.139725	0.571476	-0.0189511	7597
975	TTCTTCTGTGACATCTGTGGGGCAAGTTTTactcagaaaggtaacctcctccgccacattaaaCTG	46F_47F_49D_50I_52G_53A_54S_55F_67L_	WT	MUT	MUT	MUT	WT	WT	WT	WT	WT	-1.55094	2.07782	-0.00565466	6071	-0.69355	3.66027	-6.62724e-05	7281	3.23523	10.3102	33.3558	438	3.43563	11.0521	37.9709	307	-1.25427	5.47398	0	4674	0.919287	4.26115	3.91722	1997	2.98935	9.55692	28.569	375	-0.0400518	0.349926	-0.0102968	6830
976	TTCTTCTGTGACATTTGTGGGGCAACCTTTactcagaaaggtaacctcctccgccacattaaaCTG	46F_47F_49D_50I_52G_53A_54T_55F_67L_	WT	MUT	MUT	MUT	WT	WT	MUT	WT	WT	-0.41821	0.914495	-0.0235815	7981	-0.565566	2.7588	-0.000427755	7570	2.90531	10.7543	31.2445	520	3.5461	11.4508	40.6057	242	-1.20728	4.62759	-1.04864e-05	6958	0.336977	1.48369	0.499969	2717	2.76938	9.63132	26.6728	459	-0.190153	0.662042	-0.0202807	7668
977	TTCTTTTGTGACATCTGTGGGGCAGTGTTTactcagaaaggtaacctcctccgccacattaaaCTG	46F_47F_49D_50I_52G_53A_54V_55F_67L_	WT	MUT	MUT	MUT	WT	WT	MUT	WT	WT	-0.00247194	0.305158	-0.000734019	4049	-0.676039	3.42041	-0.000111589	7355	2.84205	9.74179	27.6867	645	3.07775	10.2949	31.685	464	-1.02554	3.8679	-6.23582e-05	7260	0.497732	2.48324	1.23599	2489	2.66207	8.0903	21.537	717	-0.587461	1.0125	-0.0260769	7956
978	TTCTTTTGTGACATCTGTGGGGCATGGTTTactcagaaaggtaacctcctccgccacattaaaCTG	46F_47F_49D_50I_52G_53A_54W_55F_67L_	WT	MUT	MUT	MUT	WT	WT	MUT	WT	WT	0.671763	1.63599	1.099	1230	-1.26125	5.36175	0	4756.5	0.530324	2.10052	1.11395	1984	-0.218173	0.847528	-0.0145179	8230	-1.62135	5.69107	0	4674	-1.19284	3.58368	-0.000134709	7404	-0.223459	0.673705	-0.0231197	8294	-2.01428	2.37835	-0.0036643	5882
979	TTCTTCTGTGACATTTGTGGGGCATATTTTactcagaaaggtaacctcctccgccacattaaaCTG	46F_47F_49D_50I_52G_53A_54Y_55F_67L_	WT	MUT	MUT	MUT	WT	WT	MUT	WT	WT	-0.400097	0.658724	-0.0430435	8352	-1.89728	6.65975	0	4756.5	2.54998	7.91628	20.1864	939	1.69915	6.65551	11.3087	1229	-1.78595	5.40619	0	4674	-0.11945	0.48793	-0.0204005	8289	1.36249	4.99879	6.81081	1556	-0.845478	1.38436	-0.0154754	7334
980	TTCTTTTGTGATCAATGTGGGGCAGCGTTTactcagaaaggtaacctcctccgccacattaaaCTG	46F_47F_49D_50Q_52G_53A_54A_55F_67L_	WT	MUT	MUT	WT	WT	WT	MUT	WT	WT	-1.74689	3.59086	-0.000197279	3155	-2.46382	9.5886	0	4756.5	0.0638726	0.436839	0.0279021	2385	1.19618	5.69726	6.81494	1468	-2.30644	8.23859	0	4674	-0.617321	3.20013	-0.000168956	7426	-0.34261	1.31045	-0.00746462	8067	-1.91464	3.13541	-0.000607229	4149
981	TTCTTCTGTGATCAGTGTGGGGCATGTTTTactcagaaaggtaacctcctccgccacattaaaCTG	46F_47F_49D_50Q_52G_53A_54C_55F_67L_	WT	MUT	MUT	WT	WT	WT	MUT	WT	WT	0.00722947	0.310327	0.0022435	2647	-2.30752	9.04589	0	4756.5	0.215983	0.896881	0.193711	2233	0.963419	4.72425	4.55143	1656	-2.4908	7.1524	0	4674	-0.923769	4.50425	-1.20358e-05	7068	0.198399	0.842181	0.167088	2310	-1.74039	3.25823	-0.000415827	3802
982	TTCTTTTGTGACCAGTGTGGGGCAGACTTTactcagaaaggtaacctcctccgccacattaaaCTG	46F_47F_49D_50Q_52G_53A_54D_55F_67L_	WT	MUT	MUT	WT	WT	WT	MUT	WT	WT	-1.64985	1.70193	-0.0143733	7213	-3.39735	9.84777	0	4756.5	-2.43115	7.05628	0	4699.5	-1.79421	7.03667	0	4732.5	-3.70095	7.40068	0	4674	-3.25461	8.10075	0	4976.5	-2.38233	6.94271	0	4683	-2.01891	2.47433	-0.00294221	5697
983	TTCTTCTGTGACCAGTGTGGGGCAGAATTTactcagaaaggtaacctcctccgccacattaaaCTG	46F_47F_49D_50Q_52G_53A_54E_55F_67L_	WT	MUT	MUT	WT	WT	WT	MUT	WT	WT	-1.56178	1.8823	-0.00895097	6583	-2.74496	11.8365	0	4756.5	-0.653156	3.38569	-0.000116325	7457	-0.0438047	0.399953	-0.00965944	8085	-2.78879	9.89538	0	4674	-2.47752	9.73871	0	4976.5	-1.50365	7.42677	0	4683	-2.31844	4.24627	-6.04148e-05	2655
984	TTCTTCTGTGACCAGTGTGGGGCATTCTTTactcagaaaggtaacctcctccgccacattaaaCTG	46F_47F_49D_50Q_52G_53A_54F_55F_67L_	WT	MUT	MUT	WT	WT	WT	MUT	WT	WT	-0.285195	0.736317	-0.0251127	8060	-3.15189	9.25749	0	4756.5	-1.14443	4.65408	-9.94051e-06	7176	-1.81136	7.38815	0	4732.5	-2.50263	7.51351	0	4674	-2.51807	7.13789	0	4976.5	-1.44416	4.23646	-3.76326e-05	7372	-1.40563	2.33352	-0.00283911	5649
985	TTCTTTTGTGACCAATGTGGGGCAGGGTTTactcagaaaggtaacctcctccgccacattaaaCTG	46F_47F_49D_50Q_52G_53A_54G_55F_67L_	WT	MUT	MUT	WT	WT	WT	MUT	WT	WT	-1.08053	2.16316	-0.00323499	5494	-2.0972	7.95558	0	4756.5	0.0104123	0.319801	0.00332985	2431	-0.668219	2.56054	-0.00079916	7746	-2.59285	7.19045	0	4674	-1.34024	4.87468	-5.8206e-06	6942	-1.94749	5.75738	0	4683	-1.17339	2.28369	-0.00265683	5571
986	TTCTTTTGTGATCAGTGTGGGGCACATTTTactcagaaaggtaacctcctccgccacattaaaCTG	46F_47F_49D_50Q_52G_53A_54H_55F_67L_	WT	MUT	MUT	WT	WT	WT	MUT	WT	WT	-0.789691	1.61795	-0.00836652	6491	-2.23442	7.80557	0	4756.5	-0.871356	3.13604	-0.000276351	7551	-0.52518	1.90971	-0.00282512	7902	-1.491	4.95825	-6.47538e-06	6858	-1.81269	5.87222	0	4976.5	-0.631319	2.75868	-0.000477486	7699	-1.21319	2.24469	-0.00300651	5716
987	TTCTTCTGTGATCAATGTGGGGCAATTTTTactcagaaaggtaacctcctccgccacattaaaCTG	46F_47F_49D_50Q_52G_53A_54I_55F_67L_	WT	MUT	MUT	WT	WT	WT	MUT	WT	WT	-0.123846	0.462458	-0.0227397	7931	-2.07686	9.89637	0	4756.5	-0.708359	3.23887	-0.000178481	7499	-0.530874	2.72251	-0.000436163	7683	-2.35854	8.0762	0	4674	-2.04847	8.63551	0	4976.5	-1.28085	6.27904	0	4683	-0.967574	2.43359	-0.00154923	5021
988	TTCTTCTGTGATCAGTGTGGGGCAAAATTTactcagaaaggtaacctcctccgccacattaaaCTG	46F_47F_49D_50Q_52G_53A_54K_55F_67L_	WT	MUT	MUT	WT	WT	WT	MUT	WT	WT	-1.76566	2.95028	-0.000859316	4202	-2.35211	9.43221	0	4756.5	0.890808	3.80435	3.38894	1726	0.0292386	0.360444	0.0105389	2437	-2.39091	7.82854	0	4674	-1.94386	7.64695	0	4976.5	-0.44984	1.96039	-0.002153	7871	-1.86754	2.159	-0.00564024	6277
989	TTCTTCTGTGACCAGTGTGGGGCACTATTTactcagaaaggtaacctcctccgccacattaaaCTG	46F_47F_49D_50Q_52G_53A_54L_55F_67L_	WT	MUT	MUT	WT	WT	WT	MUT	WT	WT	-0.198667	0.6631	-0.0211303	7819	-2.69273	9.31589	0	4756.5	-0.569497	2.51316	-0.00076047	7676	-0.718586	3.29293	-0.0001592	7569	-2.21219	7.02028	0	4674	-1.40127	5.48296	0	4976.5	-2.27126	7.09864	0	4683	-1.38117	2.21084	-0.00370038	5893
990	TTCTTTTGTGACCAATGTGGGGCAATGTTTactcagaaaggtaacctcctccgccacattaaaCTG	46F_47F_49D_50Q_52G_53A_54M_55F_67L_	WT	MUT	MUT	WT	WT	WT	MUT	WT	WT	-1.11777	1.80699	-0.00763257	6394	-2.52257	9.00166	0	4756.5	-0.273956	1.10732	-0.00967636	8062	-0.882074	3.84503	-5.36349e-05	7445	-2.20059	7.36246	0	4674	-2.28044	6.86268	0	4976.5	-1.83441	6.5911	0	4683	-1.2115	2.57955	-0.00138559	4913
991	TTCTTTTGTGACCAGTGTGGGGCAAACTTTactcagaaaggtaacctcctccgccacattaaaCTG	46F_47F_49D_50Q_52G_53A_54N_55F_67L_	WT	MUT	MUT	WT	WT	WT	MUT	WT	WT	-2.70119	2.91453	-0.00143207	4670	-2.39845	8.32049	0	4756.5	-0.567272	2.07295	-0.00209061	7806	1.10176	5.11032	5.63034	1556	-1.8922	6.76647	0	4674	-1.23704	5.04647	-5.3724e-06	6928	-0.254708	1.05833	-0.0101205	8132	-1.20567	1.55758	-0.0147088	7274
992	TTCTTCTGTGATCAGTGTGGGGCACCTTTTactcagaaaggtaacctcctccgccacattaaaCTG	46F_47F_49D_50Q_52G_53A_54P_55F_67L_	WT	MUT	MUT	WT	WT	WT	MUT	WT	WT	-0.739709	2.07751	-0.00270019	5297	-2.2424	9.93285	0	4756.5	0.606427	3.09095	1.87444	1885	-0.450584	2.26996	-0.00105367	7775	-2.19129	7.90389	0	4674	-2.0038	9.20927	0	4976.5	-1.00311	5.44493	0	4683	-1.08505	2.2381	-0.00273162	5606
993	TTCTTCTGTGACCAATGTGGGGCACAGTTTactcagaaaggtaacctcctccgccacattaaaCTG	46F_47F_49D_50Q_52G_53A_54Q_55F_67L_	WT	MUT	MUT	WT	WT	WT	MUT	WT	WT	-1.3758	3.80507	-9.56077e-05	2896	-2.51272	10.9165	0	4756.5	0.308591	1.33222	0.411111	2141	1.13521	5.91973	6.72017	1470	-1.90014	8.89086	0	4674	-0.875325	5.05934	-3.80151e-06	6827	0.270284	1.46376	0.39563	2221	-1.57291	3.3241	-0.000321136	3597
994	TTCTTTTGTGACCAGTGTGGGGCAAGGTTTactcagaaaggtaacctcctccgccacattaaaCTG	46F_47F_49D_50Q_52G_53A_54R_55F_67L_	WT	MUT	MUT	WT	WT	WT	MUT	WT	WT	-1.44989	2.82927	-0.000932616	4262	-1.69019	8.58284	0	4756.5	1.88724	8.44116	15.9305	1082	0.273445	1.01317	0.277047	2244	-1.52483	7.05829	0	4674	-1.43162	6.54732	0	4976.5	1.1194	5.88409	6.58666	1572	-1.6271	2.61057	-0.00173339	5135
995	TTCTTCTGTGATCAGTGTGGGGCAAGCTTTactcagaaaggtaacctcctccgccacattaaaCTG	46F_47F_49D_50Q_52G_53A_54S_55F_67L_	WT	MUT	MUT	WT	WT	WT	WT	WT	WT	-1.9523	2.82588	-0.00126427	4554	-2.29337	8.69176	0	4756.5	-0.239057	0.741315	-0.0207833	8295	0.988647	3.49595	3.45626	1764	-2.68115	7.35527	0	4674	-0.978919	4.57153	-1.27544e-05	7079	-0.367878	1.65829	-0.00354759	7933	-1.23792	2.84466	-0.000769349	4373
996	TTCTTTTGTGATCAGTGTGGGGCAACCTTTactcagaaaggtaacctcctccgccacattaaaCTG	46F_47F_49D_50Q_52G_53A_54T_55F_67L_	WT	MUT	MUT	WT	WT	WT	MUT	WT	WT	-1.02359	2.5274	-0.00132225	4595	-2.37831	10.0193	0	4756.5	0.487263	2.0907	1.01872	2000	1.4574	6.7318	9.81094	1313	-2.12158	7.62703	0	4674	-1.39567	6.8583	0	4976.5	0.32148	1.56978	0.504652	2192	-1.28583	2.54723	-0.0015882	5047
997	TTCTTTTGTGATCAGTGTGGGGCAGTGTTTactcagaaaggtaacctcctccgccacattaaaCTG	46F_47F_49D_50Q_52G_53A_54V_55F_67L_	WT	MUT	MUT	WT	WT	WT	MUT	WT	WT	-0.393262	0.61658	-0.0472719	8364	-2.13399	8.11577	0	4756.5	-0.272092	0.877915	-0.0167909	8274	0.171754	0.645776	0.110915	2340	-2.87685	6.86554	0	4674	-1.18782	5.10179	-5.15865e-06	6916	-0.0881945	0.47641	-0.0155617	8271	-0.531257	1.40454	-0.00927438	6714
998	TTCTTCTGTGACCAGTGTGGGGCATGGTTTactcagaaaggtaacctcctccgccacattaaaCTG	46F_47F_49D_50Q_52G_53A_54W_55F_67L_	WT	MUT	MUT	WT	WT	WT	MUT	WT	WT	0.464953	0.980136	0.455718	1636	-2.31842	6.1154	0	4756.5	-1.38374	3.72086	-0.000114191	7455	-1.76434	5.9758	0	4732.5	-2.22109	6.3698	0	4674	-1.9511	6.4524	0	4976.5	-1.71862	5.02316	-7.46393e-06	7090	-0.298376	0.720379	-0.0273667	8000
999	TTCTTTTGTGATCAATGTGGGGCATACTTTactcagaaaggtaacctcctccgccacattaaaCTG	46F_47F_49D_50Q_52G_53A_54Y_55F_67L_	WT	MUT	MUT	WT	WT	WT	MUT	WT	WT	-0.304741	0.599013	-0.0383849	8325	-1.63977	6.28218	0	4756.5	-0.638636	2.80066	-0.00043857	7605	-0.742463	2.60105	-0.000810361	7747	-2.33508	6.33925	0	4674	-1.56033	6.07759	0	4976.5	-1.41885	4.27189	-3.08108e-05	7338	-0.650625	1.51197	-0.00882811	6669
1000	TTCTTTTGTGACGTGTGTGGGGCAGCGTTTactcagaaaggtaacctcctccgccacattaaaCTG	46F_47F_49D_50V_52G_53A_54A_55F_67L_	WT	MUT	MUT	MUT	WT	WT	MUT	WT	WT	-0.249975	0.740096	-0.0218002	7876	-0.88881	4.18037	-2.70213e-05	7154	2.21975	10.2411	22.7327	832	3.33544	11.7664	39.2463	272	-1.117	5.63648	0	4674	0.951362	5.27135	5.01496	1850	2.58233	9.32942	24.0916	582	-0.782115	1.9155	-0.00415224	6005
1001	TTCTTTTGTGACGTATGTGGGGCATGCTTTactcagaaaggtaacctcctccgccacattaaaCTG	46F_47F_49D_50V_52G_53A_54C_55F_67L_	WT	MUT	MUT	MUT	WT	WT	MUT	WT	WT	-0.380251	0.870568	-0.0238963	8000	-1.4864	6.70266	0	4756.5	2.52648	10.108	25.5377	726	2.98355	10.618	31.6794	465	-1.3465	5.38581	0	4674	0.792894	3.37492	2.67596	2183	2.54206	8.11085	20.6182	763	-0.375344	0.700079	-0.0362707	8209
1002	TTCTTTTGTGACGTTTGTGGGGCAGATTTTactcagaaaggtaacctcctccgccacattaaaCTG	46F_47F_49D_50V_52G_53A_54D_55F_67L_	WT	MUT	MUT	MUT	WT	WT	MUT	WT	WT	-1.8936	2.53697	-0.00238837	5170	-2.51552	9.4541	0	4756.5	-1.25985	4.85245	-5.4715e-06	7102	0.279267	1.04975	0.29316	2233	-3.23632	7.85764	0	4674	-2.48849	7.76838	0	4976.5	-1.59619	6.09358	0	4683	-2.24827	3.14137	-0.000703269	4273
1003	TTCTTTTGTGATGTGTGTGGGGCAGAGTTTactcagaaaggtaacctcctccgccacattaaaCTG	46F_47F_49D_50V_52G_53A_54E_55F_67L_	WT	MUT	MUT	MUT	WT	WT	MUT	WT	WT	-1.94029	2.94397	-0.000961175	4285	-1.53902	6.21975	0	4756.5	1.08321	4.76321	5.15954	1608	2.38206	9.06145	21.5849	774	-2.59754	7.13922	0	4674	-1.20784	5.21315	-5.2456e-06	6921	0.750543	3.03437	2.27742	1919	-1.61583	2.59096	-0.00179878	5170
1004	TTCTTCTGTGACGTCTGTGGGGCATTCTTTactcagaaaggtaacctcctccgccacattaaaCTG	46F_47F_49D_50V_52G_53A_54F_55F_67L_	WT	MUT	MUT	MUT	WT	WT	MUT	WT	WT	0.381671	0.980759	0.374327	1707	-1.29961	6.34718	0	4756.5	0.477126	2.10573	1.0047	2006	0.0122881	0.323636	0.00397685	2457	-1.95503	7.71229	0	4674	-0.709312	2.63506	-0.000715507	7630	0.273693	1.23255	0.33734	2246	-0.664181	1.64605	-0.00659081	6406
1005	TTCTTTTGTGATGTATGTGGGGCAGGATTTactcagaaaggtaacctcctccgccacattaaaCTG	46F_47F_49D_50V_52G_53A_54G_55F_67L_	WT	MUT	MUT	MUT	WT	WT	MUT	WT	WT	-0.241185	0.839201	-0.0163855	7414	-2.06553	8.70019	0	4756.5	2.13126	9.67426	20.6183	922	1.57311	6.84028	10.7605	1259	-2.06874	7.77749	0	4674	-0.261003	1.27005	-0.00625655	7951	0.814525	3.80535	3.09955	1841	-1.15687	1.96593	-0.00546581	6252
1006	TTCTTTTGTGACGTGTGTGGGGCACATTTTactcagaaaggtaacctcctccgccacattaaaCTG	46F_47F_49D_50V_52G_53A_54H_55F_67L_	WT	MUT	MUT	MUT	WT	WT	MUT	WT	WT	-0.725781	2.11965	-0.00240151	5173	-1.40698	7.62619	0	4756.5	1.15701	6.11156	7.07113	1480	2.20838	9.78731	21.6141	773	-1.51629	7.0535	0	4674	0.189824	0.963331	0.182863	2906	1.68253	7.93998	13.3593	1129	-0.678756	1.77258	-0.00501836	6179
1007	TTCTTTTGTGACGTTTGTGGGGCAATTTTTactcagaaaggtaacctcctccgccacattaaaCTG	46F_47F_49D_50V_52G_53A_54I_55F_67L_	WT	MUT	MUT	MUT	WT	WT	MUT	WT	WT	0.0145936	0.3152	0.0045999	2621	-1.61402	5.66744	0	4756.5	0.795553	2.65559	2.11266	1857	1.46907	5.86963	8.62288	1375	-2.16017	6.36249	0	4674	-1.10341	3.5282	-0.000143783	7411	1.20148	2.89289	3.47576	1805	-1.16871	1.75313	-0.0090437	6693
1008	TTCTTCTGTGATGTGTGTGGGGCAAAATTTactcagaaaggtaacctcctccgccacattaaaCTG	46F_47F_49D_50V_52G_53A_54K_55F_67L_	WT	MUT	MUT	MUT	WT	WT	MUT	WT	WT	-1.41586	2.00641	-0.00608678	6154	-0.718172	2.9361	-0.000362012	7548	2.75521	9.0064	24.8145	752	2.49698	8.96154	22.3768	745	-1.2603	4.46505	-1.64205e-05	7060	-0.126656	0.52285	-0.0196208	8285	2.44155	7.71872	18.8456	848	-1.44563	1.13092	-0.048248	8283
1009	TTCTTCTGTGACGTGTGTGGGGCACTGTTTactcagaaaggtaacctcctccgccacattaaaCTG	46F_47F_49D_50V_52G_53A_54L_55F_67L_	WT	MUT	MUT	MUT	WT	WT	MUT	WT	WT	-0.191466	0.550738	-0.0274732	8161	-2.02984	7.44898	0	4756.5	0.848335	3.34895	2.84103	1770	1.2688	5.25754	6.67078	1474	-1.92844	6.05375	0	4674	-0.294813	1.01076	-0.0131418	8170	0.691894	2.50693	1.73453	1994	-0.789754	1.68649	-0.00713229	6478
1010	TTCTTCTGTGATGTGTGTGGGGCAATGTTTactcagaaaggtaacctcctccgccacattaaaCTG	46F_47F_49D_50V_52G_53A_54M_55F_67L_	WT	MUT	MUT	MUT	WT	WT	MUT	WT	WT	-1.62608	2.19555	-0.00451288	5837	-2.15767	7.66639	0	4756.5	1.25782	4.38686	5.51787	1580	1.45577	6.50355	9.46767	1336	-2.72913	7.13431	0	4674	-0.28931	1.03315	-0.0122162	8137	0.948675	3.09077	2.93214	1859	-1.88104	2.29414	-0.00416056	6008
1011	TTCTTTTGTGATGTTTGTGGGGCAAACTTTactcagaaaggtaacctcctccgccacattaaaCTG	46F_47F_49D_50V_52G_53A_54N_55F_67L_	WT	MUT	MUT	MUT	WT	WT	MUT	WT	WT	-0.69041	1.43772	-0.0111489	6864	-1.00736	4.44999	-1.75e-05	7092	1.25233	5.22844	6.54772	1511	3.41367	10.7234	36.606	346	-1.116	4.3525	-1.93873e-05	7086	0.242643	0.952025	0.231002	2871	2.70367	7.92057	21.4146	726	-0.441592	0.957937	-0.0223856	7791
1012	TTCTTCTGTGATGTTTGTGGGGCACCTTTTactcagaaaggtaacctcctccgccacattaaaCTG	46F_47F_49D_50V_52G_53A_54P_55F_67L_	WT	MUT	MUT	MUT	WT	WT	MUT	WT	WT	-0.430322	1.37475	-0.0080559	6452	-0.765665	4.06539	-2.99285e-05	7180	2.96189	11.5057	34.0786	411	2.32606	9.2638	21.5481	776	-1.74643	7.40414	0	4674	0.306748	1.49136	0.457472	2736	1.95286	7.49985	14.6461	1049	-0.633475	1.62801	-0.00655646	6402
1013	TTCTTTTGTGACGTTTGTGGGGCACAATTTactcagaaaggtaacctcctccgccacattaaaCTG	46F_47F_49D_50V_52G_53A_54Q_55F_67L_	WT	MUT	MUT	MUT	WT	WT	MUT	WT	WT	-1.5126	2.89187	-0.000841388	4180	-0.36845	1.45473	-0.0057175	7945	2.82389	10.6758	30.1471	562	3.62986	12.0068	43.5831	162	-1.06519	3.43885	-0.000166568	7419	1.30714	5.50841	7.20026	1596	3.16303	8.79738	27.8263	407	-1.00295	1.47234	-0.0149319	7294
1014	TTCTTTTGTGACGTGTGTGGGGCACGTTTTactcagaaaggtaacctcctccgccacattaaaCTG	46F_47F_49D_50V_52G_53A_54R_55F_67L_	WT	MUT	MUT	MUT	WT	WT	MUT	WT	WT	-1.31182	2.18825	-0.00370376	5656	-0.102295	0.532762	-0.0154194	8249	3.49801	10.7077	37.4555	286	2.7593	9.95001	27.455	590	-0.640658	2.55315	-0.000780148	7641	0.548641	2.29337	1.25824	2485	3.1512	8.33243	26.2571	478	-0.491868	0.868831	-0.031044	8108
1015	TTCTTTTGTGATGTGTGTGGGGCATCCTTTactcagaaaggtaacctcctccgccacattaaaCTG	46F_47F_49D_50V_52G_53A_54S_55F_67L_	WT	MUT	MUT	MUT	WT	WT	WT	WT	WT	-1.49733	2.28354	-0.00339682	5543	-1.41687	6.48084	0	4756.5	2.35207	9.56594	22.4998	839	3.54965	10.4086	36.9467	333	-1.57679	6.20088	0	4674	0.578431	2.60956	1.50945	2418	2.72759	7.89572	21.5363	718	-1.18529	2.58082	-0.00135561	4891
1016	TTCTTCTGTGATGTTTGTGGGGCAACTTTTactcagaaaggtaacctcctccgccacattaaaCTG	46F_47F_49D_50V_52G_53A_54T_55F_67L_	WT	MUT	MUT	MUT	WT	WT	MUT	WT	WT	-2.45628	2.55332	-0.00299109	5410	-1.53985	5.55006	0	4756.5	1.93033	6.41957	12.3919	1232	3.21798	9.39792	30.2424	505	-1.26321	3.05707	-0.000482985	7572	-0.0251935	0.336205	-0.00676426	7976	2.26273	6.30678	14.2705	1075	-2.49482	2.85112	-0.00152879	5006
1017	TTCTTCTGTGATGTGTGTGGGGCAGTGTTTactcagaaaggtaacctcctccgccacattaaaCTG	46F_47F_49D_50V_52G_53A_54V_55F_67L_	WT	MUT	MUT	MUT	WT	WT	MUT	WT	WT	0.406615	1.46952	0.597529	1520	-1.42201	6.16437	0	4756.5	1.55342	7.41183	11.5137	1268	2.34715	10.1676	23.8649	688	-1.44292	6.77942	0	4674	-0.221834	1.03182	-0.0093967	8042	1.98394	8.74347	17.3466	918	-0.395805	0.831267	-0.0274275	8003
1018	TTCTTCTGTGATGTATGTGGGGCATGGTTTactcagaaaggtaacctcctccgccacattaaaCTG	46F_47F_49D_50V_52G_53A_54W_55F_67L_	WT	MUT	MUT	MUT	WT	WT	MUT	WT	WT	0.622369	1.54185	0.959597	1295	-2.05398	8.20589	0	4756.5	-0.706901	2.8253	-0.000460851	7610	-0.900567	3.21206	-0.000238651	7610	-2.09053	7.04569	0	4674	-1.62441	6.14033	0	4976.5	-1.02507	4.43527	-1.78077e-05	7268	-0.809543	1.60356	-0.00886879	6672
1019	TTCTTCTGTGATGTATGTGGGGCATATTTTactcagaaaggtaacctcctccgccacattaaaCTG	46F_47F_49D_50V_52G_53A_54Y_55F_67L_	WT	MUT	MUT	MUT	WT	WT	MUT	WT	WT	-0.485992	1.07271	-0.0186522	7633	-1.5512	7.03783	0	4756.5	0.773304	2.98222	2.30616	1832	1.00019	3.65632	3.65702	1745	-2.09561	6.92599	0	4674	-0.130168	0.615306	-0.0156998	8240	0.526507	1.58314	0.833537	2122	-1.44781	2.06288	-0.00546259	6251
1020	TTCTTCTGTGAGATCTGTGGGGCAGCTTTTactcagaaaggtaacctcctccgccacattaaaCTG	46F_47F_49E_50I_52G_53A_54A_55F_67L_	WT	MUT	MUT	MUT	WT	WT	MUT	WT	WT	-1.69483	2.54278	-0.00211551	5053	1.87025	7.74307	14.4814	907	3.54927	10.781	38.2649	260	3.72928	10.7619	40.1342	252	1.72782	7.01418	12.1192	1005	2.55349	8.1197	20.7336	471	3.64477	7.69906	28.0613	400	0.409397	1.09589	0.448655	1575
1021	TTCTTTTGTGAAATCTGTGGGGCATGCTTTactcagaaaggtaacctcctccgccacattaaaCTG	46F_47F_49E_50I_52G_53A_54C_55F_67L_	WT	MUT	MUT	MUT	WT	WT	MUT	WT	WT	-0.304635	0.854151	-0.0199402	7728	1.60618	7.45327	11.9713	1047	3.78356	12.2929	46.5108	44	3.99511	11.772	47.0305	83	1.48271	7.02572	10.4171	1102	2.32655	9.30592	21.6506	403	3.83535	10.4439	40.056	34	1.03557	2.98117	3.08722	762
1022	TTCTTCTGTGAAATCTGTGGGGCAGACTTTactcagaaaggtaacctcctccgccacattaaaCTG	46F_47F_49E_50I_52G_53A_54D_55F_67L_	WT	MUT	MUT	MUT	WT	WT	MUT	WT	WT	-1.8752	1.82062	-0.0123993	7005	-0.679087	2.38611	-0.00121464	7698	0.435908	0.913427	0.39817	2147	3.23491	8.38368	27.1205	603	-0.415896	1.31749	-0.00891138	8049	-0.411114	1.18967	-0.0119253	8127	1.48092	4.67455	6.92261	1546	-4.30437	3.70865	-0.00037391	3705
1023	TTCTTCTGTGAAATATGTGGGGCAGAGTTTactcagaaaggtaacctcctccgccacattaaaCTG	46F_47F_49E_50I_52G_53A_54E_55F_67L_	WT	MUT	MUT	MUT	WT	WT	MUT	WT	WT	-1.49727	3.46739	-0.000221124	3216	0.967347	4.94765	4.7861	1666	3.19244	12.0515	38.4737	253	3.66469	12.4029	45.4527	118	0.889949	4.90651	4.36654	1627	0.945646	4.79452	4.53392	1913	3.11386	9.74304	30.3385	285	0.123814	0.545948	0.0675962	2065
1024	TTCTTTTGTGAAATTTGTGGGGCATTCTTTactcagaaaggtaacctcctccgccacattaaaCTG	46F_47F_49E_50I_52G_53A_54F_55F_67L_	WT	MUT	MUT	MUT	WT	WT	MUT	WT	WT	-0.342464	0.713364	-0.0319809	8269	-0.749419	3.59176	-8.46329e-05	7315	2.58412	10.3331	26.7019	674	2.32637	9.23325	21.48	778	-0.75448	3.54163	-9.50371e-05	7344	1.26535	5.88659	7.44861	1568	2.78061	7.72983	21.4936	722	-0.447525	0.985228	-0.0212262	7718
1025	TTCTTCTGTGAAATTTGTGGGGCAGGGTTTactcagaaaggtaacctcctccgccacattaaaCTG	46F_47F_49E_50I_52G_53A_54G_55F_67L_	WT	MUT	MUT	MUT	WT	WT	MUT	WT	WT	-0.72327	1.85846	-0.00438086	5805	0.676574	2.87651	1.94617	2009	3.51314	11.1432	39.1477	226	3.15741	11.1759	35.2868	382	0.258308	1.08971	0.281481	2368	1.60784	6.21832	9.99805	1301	2.89589	9.97253	28.8794	360	0.555813	2.03011	1.12836	1263
1026	TTCTTTTGTGAGATCTGTGGGGCACACTTTactcagaaaggtaacctcctccgccacattaaaCTG	46F_47F_49E_50I_52G_53A_54H_55F_67L_	WT	MUT	MUT	MUT	WT	WT	MUT	WT	WT	-0.388482	0.823012	-0.0274811	8162	1.00172	5.06479	5.07349	1627	3.34285	12.2965	41.1053	167	3.61522	12.1285	43.8472	153	1.6998	6.8578	11.6569	1039	2.07055	8.80231	18.2256	643	3.32956	8.88183	29.5726	324	0.376506	1.19783	0.450989	1573
1027	TTCTTCTGTGAGATCTGTGGGGCAATTTTTactcagaaaggtaacctcctccgccacattaaaCTG	46F_47F_49E_50I_52G_53A_54I_55F_67L_	WT	MUT	MUT	MUT	WT	WT	MUT	WT	WT	0.0109814	0.314249	0.0034509	2633	0.938371	4.52452	4.24568	1719	3.40216	10.8383	36.8735	318	3.4782	11.293	39.2793	270	0.882265	3.89949	3.44039	1738	1.62028	6.33951	10.2718	1271	3.60746	7.56519	27.2912	428	0.164714	0.596845	0.098309	1991
1028	TTCTTTTGTGAGATTTGTGGGGCAAAATTTactcagaaaggtaacctcctccgccacattaaaCTG	46F_47F_49E_50I_52G_53A_54K_55F_67L_	WT	MUT	MUT	MUT	WT	WT	MUT	WT	WT	-0.796646	1.5058	-0.0109665	6843	1.70382	7.55447	12.8714	997	3.78106	10.2927	38.9173	235	3.70222	10.5882	39.1999	273	1.50584	6.25979	9.42626	1178	1.36876	5.20009	7.11767	1603	3.65419	9.2764	33.8977	154	0.494859	0.889141	0.439999	1580
1029	TTCTTCTGTGAAATTTGTGGGGCACTGTTTactcagaaaggtaacctcctccgccacattaaaCTG	46F_47F_49E_50I_52G_53A_54L_55F_67L_	WT	MUT	MUT	MUT	WT	WT	MUT	WT	WT	0.354412	1.22113	0.432782	1653	0.645962	3.01679	1.94873	2008	3.18183	10.8481	34.5168	396	3.53064	10.6125	37.4687	320	0.464151	1.9897	0.923521	2174	1.74278	7.02795	12.2481	1078	2.90659	9.30303	27.0401	439	0.37823	0.967381	0.365892	1658
1030	TTCTTTTGTGAGATCTGTGGGGCAATGTTTactcagaaaggtaacctcctccgccacattaaaCTG	46F_47F_49E_50I_52G_53A_54M_55F_67L_	WT	MUT	MUT	MUT	WT	WT	MUT	WT	WT	0.00164319	0.304037	0.000499591	2667	0.537445	2.16338	1.1627	2153	3.34378	12.6192	42.1958	134	3.37936	12.0262	40.641	240	0.551776	2.88978	1.59451	2028	1.91207	8.54688	16.3422	768	3.12105	10.492	32.746	195	7.67507e-05	0.301134	2.31122e-05	2331
1031	TTCTTCTGTGAGATTTGTGGGGCAAATTTTactcagaaaggtaacctcctccgccacattaaaCTG	46F_47F_49E_50I_52G_53A_54N_55F_67L_	WT	MUT	MUT	MUT	WT	WT	MUT	WT	WT	-0.830078	1.38837	-0.0150506	7284	1.6012	7.51367	12.0309	1044	3.0753	10.7182	32.9617	454	4.08833	10.9262	44.6698	135	1.78706	7.44312	13.3013	926	1.74829	7.09953	12.412	1064	3.62845	8.19941	29.7511	316	0.695194	1.59375	1.10797	1270
1032	TTCTTTTGTGAAATCTGTGGGGCACCCTTTactcagaaaggtaacctcctccgccacattaaaCTG	46F_47F_49E_50I_52G_53A_54P_55F_67L_	WT	MUT	MUT	MUT	WT	WT	MUT	WT	WT	-0.25463	0.512791	-0.0405621	8341	1.94958	8.49835	16.5682	811	3.40383	10.4766	35.6606	362	3.21455	9.46714	30.4326	499	1.18832	4.87449	5.79247	1488	2.28349	6.5082	14.8614	873	3.3413	6.87546	22.973	645	1.3375	2.11397	2.82743	809
1033	TTCTTCTGTGAGATCTGTGGGGCACAGTTTactcagaaaggtaacctcctccgccacattaaaCTG	46F_47F_49E_50I_52G_53A_54Q_55F_67L_	WT	MUT	MUT	MUT	WT	WT	MUT	WT	WT	-0.763922	1.49362	-0.010821	6819	1.93073	8.48356	16.3794	825	3.66984	11.019	40.4381	182	3.53467	10.3464	36.5712	349	2.26167	8.07403	18.2608	669	2.55921	8.50716	21.7716	391	3.66995	9.18876	33.7223	159	1.0231	1.60988	1.64707	1088
1034	TTCTTTTGTGAAATCTGTGGGGCAAGGTTTactcagaaaggtaacctcctccgccacattaaaCTG	46F_47F_49E_50I_52G_53A_54R_55F_67L_	WT	MUT	MUT	MUT	WT	WT	MUT	WT	WT	-0.885723	1.49789	-0.0124231	7008	1.88496	8.07068	15.2129	884	3.52857	10.647	37.5687	281	3.13338	9.86538	30.912	483	2.07034	6.92209	14.3311	852	1.65836	5.38962	8.93794	1397	3.66069	7.33574	26.8538	445	0.654116	1.38235	0.904217	1343
1035	TTCTTTTGTGAGATCTGTGGGGCAAGCTTTactcagaaaggtaacctcctccgccacattaaaCTG	46F_47F_49E_50I_52G_53A_54S_55F_67L_	WT	MUT	MUT	MUT	WT	WT	WT	WT	WT	-0.932943	2.57044	-0.00109138	4407	1.6304	7.77689	12.6795	1008	3.60301	11.9042	42.891	119	3.70687	11.9754	44.3914	142	1.53369	7.56909	11.6087	1046	2.31428	9.2769	21.4693	422	3.72232	8.71528	32.4411	208	0.947958	4.04926	3.83852	657
1036	TTCTTTTGTGAAATTTGTGGGGCAACTTTTactcagaaaggtaacctcctccgccacattaaaCTG	46F_47F_49E_50I_52G_53A_54T_55F_67L_	WT	MUT	MUT	MUT	WT	WT	MUT	WT	WT	-1.95436	2.87306	-0.00113811	4455	1.48579	7.35515	10.9282	1131	3.27342	10.9483	35.8385	356	3.66566	11.3826	41.7247	214	1.71662	6.26703	10.7581	1083	1.79436	6.58001	11.8069	1117	3.80419	8.63132	32.8352	190	0.684145	1.60509	1.09812	1275
1037	TTCTTTTGTGAGATCTGTGGGGCAGTGTTTactcagaaaggtaacctcctccgccacattaaaCTG	46F_47F_49E_50I_52G_53A_54V_55F_67L_	WT	MUT	MUT	MUT	WT	WT	MUT	WT	WT	-0.205837	0.657163	-0.0222349	7902	1.64286	7.53493	12.3788	1030	3.4594	11.6139	40.1771	192	3.73784	11.7087	43.7652	157	1.5974	7.58616	12.1182	1006	2.19532	9.08465	19.9437	520	3.75712	9.46053	35.5444	103	0.240026	0.711147	0.170694	1859
1038	TTCTTTTGTGAAATTTGTGGGGCATGGTTTactcagaaaggtaacctcctccgccacattaaaCTG	46F_47F_49E_50I_52G_53A_54W_55F_67L_	WT	MUT	MUT	MUT	WT	WT	MUT	WT	WT	0.40827	0.835469	0.341097	1743	-1.16739	4.14894	-3.54905e-05	7206	1.33913	4.42221	5.9219	1548	0.982044	3.94746	3.87658	1724	-1.43729	4.35668	-2.49687e-05	7124	-0.32116	0.962454	-0.016102	8249	1.56857	3.62351	5.68373	1642	-0.845928	1.36384	-0.0162508	7394
[truncated: 7,341 more rows]

## Sheet: Thalidomide
Degron-ID	Sequence	Annotation	146	147	149	150	152	153	154	155	167	DMSO_logFC	DMSO_log10p	DMSO_enrich_pi	DMSO_rank	Thal_logFC	Thal_log10p	Thal_enrich_pi	Thal_rank	Compound FC/DMSO FC
[truncated: 8,380 more rows]

[truncated: 6 more sheets: Lenalidomide, Compound_19, Compound_22, Compound_23, Compound_33, Raw_counts]
