# Supplementary material for: Orthogonal IMiD-Degron Pairs Induce Selective Protein Degradation in Cells
Source: ACS Chem Biol. 2025 Nov 2;20(11):2827–43. doi: 10.1021/acschembio.5c00751 (PMC12645437; doi:10.1021/acschembio.5c00751)
Supplement: Supplementary file 3 [file cb5c00751_si_003.xlsx]

## Sheet: Sheet3 (3)
						Thal
146	153	155	147	149	150	154
						A	C	D	E	F	G	H	I	K	L	M	N	P	Q	R	S	T	V	W	Y		logFC
F	A	F	A	D	I	-0.517	-1.269	-2.301	-1.72	-2.34	-1.445	-1.889	-1.382	-0.768	-1.99	-1.814	-1.523	0.3834	-1.138	-0.978	-1.011	-1.504	-1.279	-2.699	-1.461		4
					Q	-3.141	-2.805	-2.96	-3.465	-3.467	-2.453	-3.395	-2.606	-2.197	-2.669	-2.56	-3.17	-2.413	-3.13	-2.687	-3.413	-2.789	-2.289	-2.855	-2.434		3
					V	-1.127	-2.56	-2.992	-2.382	-1.984	-2.062	-2.252	-1.829	-1.451	-2.465	-2.292	-2.148	-0.917	-1.666	-1.191	-1.271	-1.78	-2.075	-2.993	-2.065		2
				E	I	1.3786	0.745	-1.319	-0.214	-0.84	0.3385	-0.546	0.2071	1.3543	-0.493	-0.021	0.5748	1.7153	1.0724	1.1632	1.0649	0.374	0.6063	-1.118	0.2024		1
					Q	-1.151	-1.751	-2.687	-2.567	-2.451	-2.144	-2.45	-1.919	-1.443	-3.068	-2.088	-2.264	-2.429	-1.958	-1.533	-1.929	-1.949	-1.81	-2.908	-1.616		0
					V	1.3137	0.4007	-1.968	-0.582	-1.198	0.3826	-0.296	-0.295	0.8894	-1.045	-0.322	-0.59	0.8714	0.7295	1.169	1.0287	-0.109	0.1551	-1.17	0.0135		-1
				N	I	0.3339	-0.49	-1.275	-0.686	-1.08	-0.983	-0.859	-0.254	-0.18	-1.1	-0.357	-0.478	1.1923	-0.104	-0.278	0.1124	-0.538	-0.444	-1.223	-0.125		-2
					Q	-1.712	-2.201	-2.409	-2.609	-2.276	-2.184	-2.375	-2.239	-2.182	-2.116	-2.066	-2.249	-1.814	-2.504	-2.77	-2.407	-2.829	-2.14	-1.964	-2.158		-3
					V	-0.69	-0.929	-2.095	-2.199	-1.677	-1.711	-1.759	-1.428	-1.337	-1.705	-1.443	-1.713	-0.235	-0.902	-1.048	-1.163	-1.432	-1.382	-2.178	-1.492		-4
				P	I	1.6901	1.0584	0.2003	0.7782	-0.182	0.8032	0.5629	0.3268	0.9919	-0.353	0.2654	1.0727	2.6429	1.2874	1.3088	1.6066	0.6385	1.059	-0.352	0.9734		-5
					Q	-1.041	-1.68	-2.764	-2.435	-1.87	-1.648	-1.722	-2.167	-1.033	-2.623	-2.198	-2.182	-1.398	-1.081	-1.058	-1.441	-1.626	-1.427	-2.683	-1.265
					V	1.5639	0.6463	-0.22	0.0187	-0.718	0.6773	0.2214	-0.042	0.7272	-0.901	-0.075	0.7234	2.2323	1.0232	1.0634	1.3903	0.5549	0.5017	-0.456	0.7938
			C	D	I	0.5338	0.5428	-1.559	-0.702	-2.261	-0.7	-0.915	0.1316	0.8584	-0.781	-0.808	-0.325	0.4774	0.2051	1.572	0.4015	0.1772	0.4072	-1.779	-0.799
					Q	-2.105	-1.973	-3.271	-2.601	-2.816	-2.398	-2.927	-1.855	-1.527	-2.495	-2.072	-2.243	-2.298	-2.371	-0.669	-2.646	-2.288	-2.135	-2.438	-2.474
					V	-0.01	-0.593	-2.75	-1.777	-1.863	-1.064	-1.417	-0.652	0.1865	-1.57	-1.509	-1.215	-0.435	-0.702	0.7813	-0.311	-0.4	-0.913	-2.187	-2.088
				E	I	2.4589	2.2382	-0.004	1.5404	-0.199	1.4214	1.0332	1.9678	2.5301	0.9569	1.3941	1.841	2.0542	2.2733	3.0789	2.3453	2.3293	2.1607	-0.502	0.7581
					Q	-0.412	-0.551	-3.119	-2.013	-2.154	-1.504	-1.454	-1.031	-0.149	-1.808	-1.41	-1.299	-1.277	-0.701	0.5516	-0.39	-0.701	-1.051	-2.107	-1.676
					V	2.3505	2.256	-0.496	1.01	-0.561	1.1748	0.628	1.1451	2.7089	0.4763	0.8522	1.7427	1.2624	1.9671	2.8994	2.3433	2.4592	1.7886	-0.895	0.5796
				N	I	1.5612	1.4244	-0.341	0.71	-0.534	0.4834	-0.195	0.8228	1.1907	0.1563	0.6293	0.7917	1.857	1.2211	1.5731	1.4107	1.4614	1.5081	-1.025	0.4468
					Q	-1.284	-1.14	-2.886	-2.104	-2.058	-1.988	-2.047	-1.562	-1.036	-2.181	-1.874	-1.949	-1.526	-2.01	-0.915	-1.531	-0.966	-1.722	-1.811	-1.863
					V	0.4473	0.1649	-1.335	-0.874	-1.713	-0.412	-0.891	-0.21	0.4097	-1.099	-0.557	-0.385	0.2632	-0.134	0.7147	0.3201	0.254	-0.139	-1.336	-0.748
				P	I	2.2094	2.1056	1.6014	1.6973	0.3474	1.3584	1.2361	1.7198	2.0931	0.8347	1.2329	2.2206	2.6676	1.9264	2.546	2.37	2.0887	2.0621	0.1464	1.4224
					Q	-0.349	-0.433	-2.315	-2.305	-1.852	-1.001	-1.416	-0.966	-0.197	-1.257	-0.935	-0.853	-1.334	-0.927	0.2436	-0.542	-0.551	-0.817	-1.271	-1.627
					V	2.163	2.0577	0.7412	1.0916	-0.148	1.257	0.961	1.2084	1.8941	0.4878	1.1824	1.7852	2.0956	2.2957	2.2625	2.3649	2.1146	1.8179	-0.351	0.8988
			D	D	I	-0.826	-1.18	-2.341	-1.892	-1.7	-1.785	-1.12	-1.227	-0.749	-1.958	-2.094	-1.602	-0.767	-1.044	-0.024	-1.059	-1.776	-1.47	-1.757	-1.369
					Q	-2.79	-2.998	-2.584	-3.251	-2.29	-3.039	-3.074	-2.542	-2.799	-2.276	-2.772	-2.979	-2.192	-2.896	-1.796	-3.177	-3.042	-3.197	-2.494	-2.509
					V	-1.517	-2.171	-2.923	-3.026	-2.51	-2.085	-1.882	-2.218	-2.097	-1.779	-1.662	-1.961	-1.978	-1.699	-0.643	-1.661	-2.122	-1.637	-2.064	-1.003
				E	I	1.3828	0.6334	-1.535	-0.445	-0.434	-0.065	1.015	-0.014	1.0056	-0.123	0.2171	0.1279	0.7891	1.2921	2.2682	1.2441	0.4359	0.691	-1.323	-0.2
					Q	-1.762	-2.303	-3.013	-3.014	-2.163	-2.482	-2.637	-2.286	-1.693	-2.799	-1.55	-3.295	-2.483	-1.921	-0.847	-1.969	-2.267	-2.179	-2.197	-2.008
					V	1.141	-0.089	-1.937	-0.884	-0.885	-0.721	0.4178	-0.082	0.9925	-0.25	0.0891	0.1158	-0.746	1.1903	2.0794	0.979	0.3169	0.0687	-1.378	-0.462
				N	I	0.958	0.2639	-1.514	-0.403	-0.692	-0.13	0.0266	0.3186	0.4121	-0.095	0.3935	0.0762	0.7007	0.5517	1.2433	0.8865	-0.035	0.5223	-0.994	0.1817
					Q	-2.232	-1.991	-2.562	-2.072	-1.654	-2.012	-2.097	-1.536	-2.349	-2.111	-2.175	-2.305	-1.889	-2.514	-1.941	-2.097	-2.617	-2.526	-1.258	-1.708
					V	-0.447	-1.113	-1.869	-1.666	-1.254	-1.526	-1.318	-0.858	-0.89	-0.856	-0.963	-1.245	-0.873	-0.778	0.2352	-0.474	-1.099	-0.885	-1.441	-0.685
				P	I	2.199	2.1261	0.4943	0.5788	0.2771	1.114	1.3111	1.2857	2.1691	0.9045	1.3192	2.1458	2.1494	2.5595	2.7625	1.8985	1.6823	1.8061	-0.116	1.4504
					Q	-1.5	-1.728	-3.457	-2.803	-2.237	-2.764	-1.563	-1.908	-1.19	-2.095	-1.75	-1.677	-2.133	-1.081	-0.205	-1.467	-2.293	-1.616	-2.329	-1.674
					V	2.0016	1.3434	-0.464	0.1307	-0.154	0.4983	1.193	0.6655	1.9247	0.2619	0.8413	1.3653	1.5485	2.2332	2.7066	1.9178	1.243	1.1489	-0.61	1.068
			E	D	I	0.4005	0.1569	-1.517	-1.379	-1.711	-1.065	-0.791	0.1709	0.6099	-0.896	-0.866	0.0119	0.3045	0.2583	1.6891	-0.01	0.092	0.3743	-2.083	-0.209
					Q	-1.604	-1.772	-3.583	-2.32	-2.68	-1.99	-2.171	-2.058	-1.936	-2.518	-2.837	-1.858	-2.575	-2.094	-0.498	-2.216	-1.912	-1.991	-3.098	-2.262
					V	-0.178	-0.603	-2.313	-2.835	-2.465	-1.401	-1.755	-0.911	-0.383	-1.421	-1.532	-0.264	-0.771	-0.629	0.7255	-0.687	-1.114	-0.608	-2.518	-0.66
				E	I	2.5263	2.3452	0.2251	0.663	0.1363	1.5335	1.2642	2.4043	2.6193	1.3401	1.1633	2.43	2.0737	2.5014	3.5492	2.429	2.1679	2.3945	0.0489	1.8238
					Q	0.2437	-0.647	-2.361	-2.471	-2.43	-1.37	-1.84	-0.499	-0.103	-1.46	-1.344	-0.073	-1.494	-0.108	1.1135	-0.118	-0.514	-0.549	-2.376	-0.3
					V	2.5099	2.1804	-0.142	0.4621	-0.463	1.2116	0.9579	1.6782	2.5927	0.8675	1.0819	2.3128	1.6015	2.2909	3.2918	2.3157	2.1652	2.3087	-0.403	1.9063
				N	I	2.1019	1.6423	0.4093	0.8589	-0.277	0.6094	0.6115	1.8433	1.6208	0.6195	0.7879	2.2187	1.9551	2.0581	2.3252	1.8627	1.7446	2.1573	-0.408	1.6438
					Q	-0.941	-1.755	-2.972	-2.336	-2.404	-2.172	-2.336	-1.794	-1.45	-2.146	-1.55	-1.615	-2.231	-1.781	-0.737	-1.536	-1.69	-1.539	-2.695	-1.399
					V	0.6802	0.2968	-1.151	-0.812	-1.731	-0.727	-0.593	0.4924	0.1406	-0.575	-0.217	0.6422	0.4743	0.4508	1.3561	0.5592	-0.095	0.6292	-1.413	0.0832
				P	I	3.1107	2.9392	2.7845	2.5805	1.168	2.3624	2.5504	2.8917	3.0004	1.996	2.2641	3.2687	2.9844	2.8774	3.3668	3.3247	2.9026	3.3309	1.3278	2.8667
					Q	0.2065	0.1719	-1.762	-1.307	-1.914	-0.997	-0.856	-0.05	0.1274	-1.353	-1.144	0.4003	-1.19	0.0075	1.5718	0.2638	-0.071	0.0293	-1.648	-0.117
					V	2.9963	2.7469	2.2417	1.7475	0.6065	1.6148	1.9392	2.7489	2.6161	1.3597	1.4825	3.1642	2.6482	2.9058	2.9384	2.9024	2.8186	2.9875	0.7552	2.5842
			F	D	I	-0.321	-1.14	-2.269	-1.375	-1.281	-0.766	-1.027	-2.019	-0.759	-1.443	-1.944	-0.752	-0.359	0.0186	0.0481	-0.693	-0.565	-0.676	-1.261	-1.897
					Q	-2.463	-2.307	-3.397	-2.744	-3.151	-2.097	-2.234	-2.076	-2.352	-2.692	-2.522	-2.398	-2.242	-2.512	-1.69	-2.293	-2.378	-2.133	-2.318	-1.639
					V	-0.888	-1.486	-2.515	-1.539	-1.299	-2.065	-1.406	-1.614	-0.718	-2.029	-2.157	-1.007	-0.765	-0.368	-0.102	-1.416	-1.539	-1.422	-2.053	-1.551
				E	I	1.8702	1.6061	-0.679	0.9673	-0.749	0.6765	1.0017	0.9383	1.7038	0.6459	0.5374	1.6012	1.9495	1.9307	1.8849	1.6304	1.4857	1.6428	-1.167	0.4913
					Q	-1.105	-0.615	-2.93	-1.761	-1.932	-2.016	-1.059	-1.086	-0.89	-1.814	-1.508	-0.613	-1.506	-0.938	-0.432	-0.866	-1.014	-1.399	-2.081	-2.089
					V	1.6086	1.2387	-0.804	0.8985	-0.539	0.5123	0.6895	0.7181	1.6381	0.4074	0.3135	1.4694	1.7314	1.8849	2.1922	1.6077	1.47	1.0407	-1.666	0.4041
				N	I	0.0601	-0.006	-2.086	-0.454	-0.943	-0.411	-0.412	-0.377	-0.599	-0.597	-0.7	-0.093	0.8929	0.3183	0.2085	-0.156	-0.369	0.0313	-1.271	-0.794
					Q	-1.91	-1.897	-2.677	-2.466	-1.665	-1.827	-2.252	-1.367	-1.914	-1.535	-1.878	-1.658	-1.439	-1.633	-1.401	-2.09	-2.088	-2.34	-1.332	-1.705
					V	-0.812	-1.024	-2.08	-1.445	-1.091	-1.264	-1.454	-1.207	-1.265	-1.427	-1.63	-0.897	-0.472	-0.552	-0.904	-0.572	-1.123	-0.744	-1.271	-1.051
				P	I	1.3284	1.1562	-0.314	1.1069	0.2672	0.4854	0.6152	0.5213	1.1144	0.4106	0.1786	1.3269	2.0876	1.7998	1.2617	1.7442	1.3513	0.7542	-0.23	1.0726
					Q	-0.687	-0.658	-3.358	-1.929	-1.123	-1.17	-0.834	-0.941	-0.823	-1.245	-1.341	-0.492	-1.139	-0.07	-0.318	-0.796	-0.682	-0.636	-0.992	-0.754
					V	1.0853	1.304	-0.65	0.5733	-0.106	0.5277	1.1865	0.2398	0.5596	0.0805	0.4957	1.2193	1.5013	1.9191	1.3537	1.4199	1.1678	0.6776	-0.354	0.7217
			G	D	I	-0.234	-0.688	-2.097	-1.282	-1.184	-1.271	-1.33	-0.381	0.6592	-1.25	-0.86	-0.563	-1.398	-0.223	0.1951	-0.666	-0.353	-0.051	-1.797	-0.88
					Q	-2.16	-2.493	-3.435	-3.638	-1.939	-3.012	-2.965	-2.449	-1.875	-2.307	-3.641	-2.496	-2.651	-2.248	-1.78	-2.333	-2.711	-1.641	-2.297	-2.489
					V	-0.688	-1.09	-2.323	-1.842	-1.685	-1.634	-2.158	-1.372	-0.412	-1.672	-1.797	-1.093	-2.213	-1.322	-0.568	-1.364	-1.179	-1.238	-2.416	-1.23
				E	I	1.3938	1.138	-1.703	0.4751	0.0705	-0.107	-0.13	0.8041	1.7277	0.1722	0.5229	0.7705	-0.51	1.1409	1.4829	1.0305	1.1092	1.1256	-0.935	0.8831
					Q	-1.343	-1.595	-3.136	-2.537	-1.698	-2.213	-1.987	-1.922	-0.778	-2.301	-2.066	-2.047	-2.828	-1.836	-1.199	-2.525	-1.74	-1.932	-2.171	-1.91
					V	1.0239	0.4965	-1.296	-0.108	0.0725	-0.635	-0.36	0.3585	1.1583	-0.492	-0.148	0.2148	-1.076	0.8658	1.2735	0.8161	0.7844	0.696	-1.444	0.1863
				N	I	0.7275	0.3549	-0.578	0.2857	-0.367	-0.439	-0.754	0.3402	0.8336	-0.292	-0.111	0.1005	-0.248	0.489	0.5818	0.4909	0.1093	0.8144	-0.971	0.1683
					Q	-2.155	-1.957	-3.127	-2.154	-1.617	-2.342	-2.166	-1.496	-1.735	-1.742	-2.295	-1.787	-1.946	-1.968	-1.558	-1.663	-1.995	-1.752	-1.561	-1.152
					V	-0.381	-0.871	-1.809	-0.925	-1.007	-1.458	-1.524	-0.554	-0.419	-0.968	-0.93	-1.566	-1.318	-0.565	-0.452	-0.695	-0.977	-1.088	-1.735	-0.55
				P	I	1.6256	1.2389	0.2666	0.9107	0.278	0.4457	0.3329	0.9862	1.3084	0.077	0.6062	1.4203	1.6623	1.3729	1.0475	1.3066	1.083	1.2336	-0.077	1.608
					Q	-1.654	-2.648	-2.809	-1.611	-1.618	-2.294	-1.81	-1.548	-1.213	-2.08	-2.042	-2.204	-2.129	-1.705	-1.107	-1.43	-1.675	-0.897	-1.833	-1.244
					V	1.2861	1.1019	-0.411	0.6073	-0.031	0.3321	0.1737	0.8993	1.1226	-0.511	0.2898	1.0013	0.43	1.0658	1.0279	1.0768	1.1194	1.148	-0.65	1.0357
			H	D	I	-1.311	-1.249	-3.066	-2.451	-2.336	-1.606	-2.004	-2.023	-1.124	-1.864	-1.652	-2.82	0.3458	-1.238	-1.104	-1.819	-2.101	-1.767	-2.344	-2.157
					Q	-3.128	-2.89	-2.57	-4.03	-3.056	-2.335	-3.402	-2.692	-2.628	-3.369	-3.292	-3.698	-2.969	-3.03	-2.721	-3.046	-3.311	-3.211	-2.684	-2.811
					V	-1.926	-2.432	-3.817	-2.727	-2.828	-2.257	-2.512	-2.711	-1.629	-2.506	-2.167	-2.965	-0.521	-1.689	-1.601	-2.15	-2.588	-2.469	-2.722	-2.442
				E	I	0.7734	0.1344	-2.342	-0.562	-1.2	-0.622	-0.718	-0.387	0.5437	-0.801	-0.251	-0.882	1.9048	0.9684	0.7061	0.2195	-0.278	0.1094	-2.024	-0.666
					Q	-1.81	-2.041	-4.305	-2.772	-3.144	-2.863	-2.802	-2.104	-2.041	-2.695	-2.455	-2.909	-1.75	-1.403	-1.729	-2.298	-2.096	-1.851	-2.562	-2.707
					V	0.7371	0.2738	-2.237	-0.891	-1.285	-0.275	-0.718	-0.957	0.3874	-1.257	-0.808	-0.544	1.3776	0.794	0.568	0.1978	-0.221	-0.291	-1.889	-0.755
				N	I	-0.25	-0.529	-2.079	-1.156	-1.134	-0.884	-1.485	-0.75	-0.806	-1.124	-0.936	-1.183	1.1108	-0.18	-0.213	-0.797	-0.935	-0.783	-1.782	-0.81
					Q	-2.339	-2.369	-3.229	-3.205	-2.283	-2.962	-2.847	-1.915	-1.726	-2.311	-2.469	-2.723	-1.722	-2.083	-2.182	-2.687	-2.187	-2.004	-2.103	-1.739
					V	-0.99	-1.346	-2.903	-2.329	-2.054	-1.529	-2.088	-1.81	-1.357	-1.548	-1.599	-1.843	-0.244	-0.871	-1.046	-1.471	-1.548	-1.297	-2.087	-1.361
				P	I	1.1904	0.899	-0.761	0.6538	-0.166	0.0353	0.2301	0.126	0.6742	0.1278	0.3055	0.5528	2.2816	1.6552	0.8509	0.9259	0.4814	0.7747	-0.637	0.8722
					Q	-1.133	-1.818	-3.267	-2.097	-2.076	-1.824	-1.63	-2.209	-1.361	-2.117	-1.684	-2.078	-1.125	-1.33	-1.209	-1.436	-1.765	-2.045	-2.136	-1.716
					V	0.9423	0.5282	-1.457	0.08	-0.224	-0.326	0.1821	-0.098	0.5555	-0.106	-0.051	0.3335	1.8227	1.1336	0.9366	0.495	-0.007	0.3646	-0.609	0.5454
			I	D	I	1.4969	0.2932	-1.666	0.2121	-1.03	1.0008	-0.084	-0.613	0.8979	-0.295	0.1275	0.9026	2.4694	1.5492	1.4052	1.1298	-0.112	-0.236	-1.404	0.4066
					Q	-1.154	-1.752	-3.598	-2.402	-2.585	-1.207	-1.947	-2.142	-1.766	-2.314	-2.088	-1.619	-0.463	-1.253	-1.226	-1.179	-2.195	-1.962	-2.499	-1.801
					V	0.5932	-0.242	-2.17	-0.719	-1.455	0.3082	-0.75	-1.556	0.0296	-0.806	-0.719	0.3591	1.6697	0.883	0.7636	0.4273	-0.887	-1.038	-1.834	-0.416
				E	I	3.0859	2.6376	0.2984	2.541	0.8735	2.76	2.1036	1.7078	2.6118	1.6659	2.131	2.6756	3.4327	3.1638	3.0426	2.9498	2.2303	2.124	0.2917	2.1219
					Q	1.0423	0.4371	-2.152	-0.381	-1.374	0.4916	-0.694	-0.929	0.2675	-0.975	-0.482	0.3224	1.1107	1.0248	1.0255	0.8421	-0.312	-0.738	-1.811	-0.342
					V	3.0432	2.7506	0.1838	2.3241	0.9593	2.5555	2.1394	1.1387	2.6773	1.5712	1.9922	2.4414	3.168	2.6942	2.6046	2.9473	2.0505	1.668	0.3085	2.1373
				N	I	1.7996	1.2116	-0.92	0.8912	-0.046	1.7072	0.6356	0.4572	0.9304	0.4485	0.695	1.4564	2.7551	2.0495	1.6979	1.6319	1.0953	0.688	-0.407	0.9665
					Q	-0.648	-1.246	-3.065	-1.754	-1.798	-0.965	-1.856	-1.601	-0.793	-1.88	-1.603	-1.05	0.2633	-0.825	-0.659	-0.676	-1.77	-1.533	-1.679	-1.449
					V	0.9208	0.4689	-1.861	-0.025	-0.883	0.3728	-0.499	-1.361	0.1749	-0.726	-0.412	0.4394	2.0671	0.7612	0.4218	0.5435	-0.186	-0.565	-1.229	-0.379
				P	I	2.7831	2.1725	1.8882	2.613	1.172	2.3758	1.9901	1.6429	2.0566	1.3438	1.606	2.6294	3.1633	2.9722	2.6278	2.5991	1.8644	1.8475	0.773	1.8607
					Q	0.9703	-0.174	-2.042	-0.624	-1.183	0.4003	-0.813	-0.933	0.1823	-0.524	-0.412	-0.044	1.2697	0.8049	0.7526	0.5843	-0.224	-0.84	-0.746	-0.329
					V	2.7655	2.1621	1.1191	2.1348	0.888	2.139	1.5493	0.9537	1.7013	0.9982	1.6415	2.3458	3.0789	2.7315	2.1514	2.6192	1.8261	1.4458	0.4938	1.6623
			K	D	I	-1	-2.275	-2.481	-2.582	-2.805	-1.434	-2.328	-2.011	-2.285	-3.135	-2.435	-1.585	1.0227	-1.727	-2.363	-1.692	-3.102	-1.876	-2.88	-2.313
					Q	-2.707	-3.236	-4.469	-2.998	-3.17	-2.556	-3.306	-3.217	-3.349	-3.181	-3.325	-3.991	-1.937	-3.157	-3.152	-3.969	-3.159	-3.532	-2.114	-3.458
					V	-1.552	-2.956	-2.81	-2.736	-2.614	-1.664	-2.809	-2.121	-2.357	-3.521	-2.992	-2.122	0.2948	-1.939	-3.032	-1.578	-2.9	-2.434	-3.105	-2.825
				E	I	0.6059	-0.784	-1.552	-0.121	-2.18	0.328	-1.958	-1.422	-1.373	-2.485	-2.131	-0.806	2.5057	-0.084	-1.173	-0.267	-1.058	-1.087	-2.48	-2.281
					Q	-1.91	-2.613	-2.722	-3.158	-3.37	-1.899	-2.918	-2.904	-2.546	-2.831	-2.794	-2.802	-1.187	-2.409	-3.022	-2.189	-3.293	-3.187	-2.797	-3.153
					V	0.4789	-0.751	-1.907	-1.022	-2.241	0.3493	-1.684	-1.697	-1.573	-2.143	-1.961	-1.314	1.9526	-0.411	-1.872	0.154	-1.106	-1.472	-1.605	-2.336
				N	I	-0.573	-1.426	-1.938	-1.352	-2.638	-1.046	-1.978	-1.783	-2.169	-2.16	-2.291	-1.507	1.8436	-1.132	-1.398	-1.123	-1.209	-1.809	-1.78	-1.821
					Q	-2.549	-2.607	-3.297	-2.301	-2.979	-2.653	-2.832	-2.216	-2.901	-2.676	-2.72	-2.821	-1.056	-2.907	-2.795	-2.946	-3.202	-2.521	-2.218	-2.045
					V	-1.488	-2.316	-3.007	-2.1	-2.599	-1.591	-2.544	-2.698	-2.441	-2.676	-2.633	-2.191	0.541	-1.598	-2.641	-1.876	-2.418	-1.998	-2.282	-2.026
				P	I	1.0062	-0.709	-0.384	0.0401	-1.321	0.5995	-0.554	-1.632	-1.08	-2.182	-1.277	-0.511	2.8745	0.0895	-1.567	0.4216	-1.173	-1.103	-1.083	-1.204
					Q	-1.05	-2.337	-3.386	-2.494	-2.438	-1.653	-2.624	-2.437	-2.693	-2.931	-2.79	-2.235	-0.175	-2.242	-2.544	-1.89	-1.857	-2.843	-2.405	-2.514
					V	0.7981	-0.831	-0.88	-0.999	-1.502	0.0699	-1.222	-1.538	-1.184	-1.609	-1.832	-0.842	2.3875	0.0199	-1.482	0.1524	-0.96	-1.198	-1.52	-1.29
			L	D	I	-0.372	-0.568	-2.218	-0.617	-1.624	-1.025	-1.198	-0.51	0.0222	-0.614	-1.093	-0.528	1.9849	0.0613	0.425	-0.524	-0.564	-0.414	-1.652	-0.778
					Q	-1.654	-2.296	-3.524	-2.919	-2.867	-2.538	-2.801	-2.14	-2.322	-2.11	-2.697	-2.426	-1.23	-2.048	-1.12	-3.07	-2.837	-2.35	-2.586	-2.408
					V	-0.799	-0.875	-2.993	-1.838	-2.382	-1.422	-1.539	-1.172	-0.928	-1.23	-1.193	-1.15	1.1591	-1.036	-0.241	-0.966	-1.139	-1.406	-1.819	-1.52
				E	I	1.5855	1.5685	-0.411	1.488	-0.457	0.798	0.7915	1.6049	2.0725	1.4586	0.8866	1.7498	3.1679	2.068	2.3326	1.4166	1.8006	1.5458	0.0079	1.0261
					Q	-0.756	-0.71	-2.618	-1.626	-1.871	-1.548	-1.96	-0.715	-0.708	-1.005	-1.309	-1.404	-0.071	-0.776	-0.012	-0.944	-1.013	-0.908	-2.005	-1.872
					V	1.5487	1.5863	-0.833	1.0106	-0.687	1.0793	0.2854	0.9143	1.4947	0.982	0.1499	1.25	2.9737	1.5711	2.0899	1.4501	1.3406	1.4662	-1.075	0.3013
				N	I	0.2307	0.3853	-1.153	0.0401	-0.969	-0.186	-0.376	0.3025	0.061	-0.034	-0.361	0.2608	2.4912	0.6711	0.8417	0.3999	0.1009	0.1442	-1.2	-0.245
					Q	-1.961	-1.96	-2.29	-2.469	-1.879	-1.893	-2.044	-1.651	-1.614	-1.481	-2.209	-2.431	-0.931	-1.979	-1.148	-2.246	-2.189	-2.002	-1.934	-2.095
					V	-0.568	-0.633	-1.569	-1.092	-1.585	-0.879	-1.455	-1.168	-1.031	-0.853	-1.036	-0.72	1.3209	-0.808	-0.211	-0.826	-0.637	-1.395	-2.189	-1.042
				P	I	1.592	1.6207	0.3708	1.6738	0.7822	1.0105	1.071	1.2909	1.2537	1.1902	1.0836	1.7734	3.184	1.9085	1.9246	1.5697	1.6791	1.1688	-0.026	1.3144
					Q	-1.004	-0.915	-2.723	-1.717	-1.24	-0.754	-1.206	-0.88	-0.83	-1.115	-1.59	-0.813	0.7177	-0.584	-0.009	-0.896	-0.949	-1.177	-1.327	-0.691
					V	1.4241	1.6185	-0.174	1.2381	0.4104	0.9591	0.9426	0.7969	0.8027	0.9372	0.6927	1.5397	3.4141	1.606	1.6822	1.3733	1.0949	0.7774	0.0104	0.7916
			M	D	I	0.3425	-0.554	-1.472	-1.285	-2.187	-0.291	-1.874	-0.62	-0.431	-1.423	-1.448	-0.502	1.8922	-0.153	-0.243	0.0395	-0.336	-0.449	-1.817	-1.529
					Q	-2.319	-2.624	-3.239	-2.625	-3.049	-2.288	-2.876	-2.616	-2.265	-2.108	-2.885	-2.261	-1.299	-1.897	-2.403	-2.12	-2.026	-2.333	-2.531	-3.073
					V	-0.154	-1.101	-1.933	-2.102	-2.656	-1.242	-1.964	-1.696	-1.551	-1.903	-2.218	-0.865	0.719	-0.931	-0.772	-0.525	-1.292	-1.283	-2.52	-1.536
				E	I	2.4636	1.0916	-0.153	1.2905	-1.431	1.3108	0.5472	0.9598	1.27	0.0502	0.5138	1.5566	2.9449	1.9665	1.5018	2.0004	1.1511	1.3669	-1.291	-0.033
					Q	-0.271	-1.2	-2.74	-1.895	-2.631	-1.418	-2	-1.436	-1.397	-2.339	-1.528	-0.759	-0.399	-1.162	-1.111	-0.528	-1.295	-1.094	-2.163	-2.247
					V	2.2801	1.4504	-0.741	0.3582	-1.369	1.4059	-0.087	0.2939	0.6043	-0.216	0.0829	1.1056	2.6021	1.5546	1.4762	2.0536	0.9366	0.9612	-1.268	-0.104
				N	I	1.4035	0.2378	-0.661	-0.036	-1.537	0.3807	-0.758	0.2558	-0.373	-0.647	-0.652	0.3809	2.4235	0.656	0.0839	0.9023	0.22	0.3688	-1.076	-0.637
					Q	-1.341	-1.895	-2.439	-2.109	-2.644	-1.802	-2.263	-1.47	-2.106	-1.889	-2.498	-1.909	-0.822	-2.267	-0.975	-1.497	-2.084	-2.095	-1.905	-2.108
					V	0.2719	-0.802	-1.759	-1.062	-1.833	-0.505	-1.278	-1.172	-0.932	-1.201	-1.255	-0.79	1.0827	-0.484	-0.847	-0.349	-0.853	-0.812	-1.769	-1.526
				P	I	2.3172	1.4077	1.2336	1.674	-0.382	1.6382	0.9504	0.8893	0.8882	0.054	0.5108	1.9825	2.981	1.9669	1.1094	2.4102	1.3379	1.3649	-0.221	0.3803
					Q	-0.119	-0.992	-2.439	-1.488	-1.673	-0.757	-1.322	-1.456	-1.179	-1.45	-1.399	-0.646	0.067	-0.515	-0.604	-0.24	-0.87	-0.96	-1.552	-1.588
					V	2.1135	0.9623	0.8679	1.1379	-0.48	1.4153	0.77	0.4319	0.7971	-0.382	0.3699	1.6903	2.9635	1.7761	0.7193	2.0217	1.0649	1.0923	-0.216	0.3823
			N	D	I	-1.319	-1.232	-2.935	-2.45	-2.25	-2.065	-1.755	-2.646	-2.019	-2.24	-1.794	-1.21	-0.152	-1.534	-1.099	-1.348	-1.948	-2.033	-2.049	-1.531
					Q	-2.916	-2.669	-3.181	-3.442	-2.534	-2.462	-3.316	-3.712	-2.895	-2.491	-3.134	-2.897	-2.553	-2.535	-2.085	-2.738	-3.684	-2.619	-2.683	-2.457
					V	-1.655	-2.073	-3.054	-2.794	-2.421	-2.607	-2.361	-2.464	-1.81	-2.035	-2.735	-2.085	-1.336	-1.968	-1.714	-2.179	-2.19	-2.678	-2.916	-1.932
				E	I	0.7184	0.0995	-1.402	-0.166	-1.255	-0.254	-0.421	-0.484	0.4531	-1.129	-0.551	-0.462	1.5785	0.5637	0.6452	0.4566	-0.324	-0.335	-1.902	0.7299
					Q	-1.831	-2.411	-3.507	-2.21	-2.606	-2.802	-2.761	-3.038	-2.191	-3.297	-2.205	-2.409	-2.169	-2.219	-1.683	-2.282	-2.476	-2.04	-2.134	-2.529
					V	0.5762	-0.549	-1.856	-0.894	-1.168	-0.267	-0.561	-0.947	0.1388	-1.461	-0.742	-0.321	0.8474	0.3336	0.2493	0.4354	-0.309	-0.655	-1.594	-0.206
				N	I	-0.128	-0.352	-0.99	-0.835	-1.154	-1.027	-0.81	-1.094	-0.483	-1.173	-1.149	-0.94	0.9699	-0.25	-0.266	-0.419	-0.575	-0.579	-1.314	0.0537
					Q	-2.35	-2.073	-3.097	-3.028	-2.345	-2.415	-2.169	-1.936	-1.987	-2.054	-2.449	-2.226	-1.917	-2.596	-1.763	-2.711	-2.699	-1.966	-2.696	-1.968
					V	-1.068	-1.526	-2.491	-1.815	-1.712	-1.403	-1.765	-1.4	-1.504	-1.893	-1.563	-1.828	-0.289	-1.348	-1.071	-1.596	-1.72	-1.241	-1.84	-1.02
				P	I	1.1348	0.8431	-0.057	0.8973	-0.121	0.3499	0.6017	0.082	0.7201	0.0682	0.478	0.6511	2.4284	1.099	0.9706	0.8756	0.6521	0.4329	-0.578	0.8248
					Q	-1.604	-1.836	-3.693	-1.937	-2.239	-2.065	-2.035	-2.32	-1.978	-2.233	-2.249	-2.309	-1.805	-1.619	-1.518	-1.679	-2.257	-2.182	-2.272	-1.427
					V	0.6607	-0.022	-0.851	0.1541	-0.311	0.0535	0.1378	-0.316	0.347	-0.324	0.1094	0.3059	2.2483	0.9534	0.6134	0.4333	0.0691	0.1976	-0.828	0.5659
			Q	D	I	3.0102	3.2987	1.5401	2.4376	0.8717	1.6912	1.8171	3.4672	3.2821	2.3571	2.9123	2.7159	3.3459	2.896	3.0257	2.9907	3.2486	3.169	1.0178	1.8173
					Q	1.1644	0.9045	-1.342	-0.012	-1.428	-0.546	-0.933	1.4127	1.0896	-0.218	0.6824	-0.262	-0.149	0.4138	1.3339	0.7899	1.3139	1.3027	-1.392	-0.605
					V	2.8368	3.0128	0.5439	1.7737	0.0287	1.0625	0.995	2.8719	2.869	1.9218	2.3685	1.9748	2.4819	2.4055	2.8097	2.8869	3.1557	3.0136	0.0346	0.8827
				E	I	3.6438	3.4773	2.9976	3.5251	2.7066	3.0875	3.1716	3.6753	3.4611	3.5342	3.5742	3.5913	3.7224	3.5572	3.704	3.7484	3.2558	3.2219	2.2614	3.234
					Q	3.0106	3.0189	-0.31	1.6613	0.0057	0.8683	0.8011	2.7229	2.7011	1.1973	2.3077	1.5925	1.314	2.2965	3.03	2.8353	3.0979	2.9177	-0.183	0.9329
					V	3.6499	3.686	3.0911	3.6981	2.252	3.2136	3.0547	3.7034	3.401	3.2083	3.522	3.5613	3.5346	3.7719	3.7064	3.531	3.7445	3.7106	2.0611	2.9604
				N	I	3.3862	3.3749	2.7167	3.2431	1.9075	2.4386	2.3154	3.8114	3.259	2.8156	2.9101	3.0842	3.7087	3.279	3.2616	3.343	3.8666	3.4731	1.8072	3.0848
					Q	1.6634	1.5408	-1.048	-0.073	-1.278	-0.186	-0.567	1.4936	1.1545	0.2253	0.7839	-0.014	0.4213	1.0984	1.4258	1.1337	1.4684	1.6799	-1.055	-0.226
					V	3.0944	3.2083	1.6777	2.4414	0.3861	1.6641	1.4929	3.3742	2.8013	1.7045	2.6938	2.5477	2.6866	2.8331	2.7055	2.881	2.7427	3.4086	0.7935	1.408
				P	I	3.5287	3.771	3.8058	3.6072	2.6716	3.6913	3.3179	3.7923	3.4355	3.3727	3.6159	3.5799	3.6507	3.6489	3.5489	3.7899	3.5596	3.6716	2.8688	3.3613
					Q	3.2733	3.2551	0.7122	2.0665	0.2226	1.1975	1.4276	2.9458	2.8474	1.6113	2.5293	2.121	1.7753	2.6683	2.986	2.8106	3.1743	3.4232	0.3561	1.2529
					V	3.6882	3.4649	3.4001	3.7616	2.3984	3.3811	3.2658	3.5274	3.9618	3.4973	3.5816	3.4837	3.8716	3.5898	3.6332	3.6018	3.7941	3.7459	2.6984	2.9833
			R	D	I	1.205	0.1162	-0.63	-0.767	0.1569	0.1502	-1.175	-0.028	0.1707	-0.563	-0.692	-0.325	3.5214	0.1237	-0.574	0.3879	-0.328	0.4234	0.0238	0.6204
					Q	-1.29	-2.516	-3.132	-2.484	-1.673	-2.238	-2.481	-2.163	-2.088	-2.631	-2.178	-2.623	1.0334	-2.381	-2.183	-2.202	-2.426	-2.498	-1.936	-1.478
					V	0.6401	-0.336	-1.433	-1.256	-1.024	-0.613	-1.128	-0.768	-0.731	-1.081	-1.117	-0.938	2.8845	-0.854	-1.078	0.0607	-0.923	-0.631	-0.892	-0.666
				E	I	2.4932	1.5349	0.5851	1.314	1.3683	1.6959	0.7348	1.5575	1.6803	0.675	0.8304	1.3587	3.5751	1.9383	0.8528	2.1171	1.4242	1.7145	1.3307	1.978
					Q	0.192	-1.185	-2.714	-1.361	-1.33	-0.648	-1.403	-1.173	-1.271	-1.642	-1.562	-1.629	1.8062	-1.295	-1.248	-0.516	-1.307	-1.053	-1.44	-1.218
					V	2.6233	1.5027	0.3308	0.6163	1.0879	1.5695	0.2022	1.0711	1.0854	0.476	0.6051	0.8523	3.6174	1.5589	0.516	2.071	1.0555	1.5988	0.7607	1.4674
				N	I	1.3194	0.4061	-0.234	0.2924	0.7908	0.5527	-0.389	0.732	-0.118	-0.015	-0.17	0.221	3.3799	0.1109	-0.769	0.8394	0.0274	0.6283	0.4099	1.073
					Q	-0.642	-1.597	-2.649	-2.363	-1.255	-1.53	-1.872	-1.39	-1.533	-2.021	-1.702	-1.49	1.5413	-1.543	-1.343	-1.164	-1.914	-1.745	-1.358	-1.178
					V	0.6154	-0.049	-1.027	-1.395	-0.297	-0.742	-1.067	-0.595	-1.15	-1.174	-1.142	-0.615	2.7677	-0.56	-1.181	-0.166	-0.913	-0.685	-0.688	0.1025
				P	I	2.1907	1.3481	1.5079	1.3404	1.5967	1.5539	1.0762	1.178	0.8089	0.8017	0.963	1.5672	3.528	1.4137	0.3771	1.7774	1.1203	1.3656	1.4572	1.9647
					Q	0.2193	-0.634	-1.352	-1.345	-0.881	-0.375	-1.301	-1.206	-1.014	-1.405	-1.208	-1.067	2.5007	-0.822	-1.268	-0.314	-0.911	-0.848	-0.833	-0.427
					V	2.3088	0.9814	1.3027	0.8978	1.1881	1.7235	0.4776	0.8319	0.6487	0.3603	0.5686	1.1764	3.5131	1.2783	0.153	1.8788	0.8303	1.1798	0.9021	1.6415
			S	D	I	0.4871	-0.055	-1.885	-1.428	-1.692	-0.847	-1.137	-0.561	0.3936	-1.268	-1.076	-0.782	0.6684	0.0773	0.8082	0.0023	-0.178	0.24	-2.314	-0.815
					Q	-2.075	-2.164	-3.008	-2.938	-2.969	-2.493	-3.167	-2.503	-1.905	-3.021	-2.821	-2.649	-2.43	-2.612	-1.658	-2.804	-1.976	-2.698	-2.746	-1.895
					V	-0.291	-0.802	-2.498	-1.961	-2.181	-1.627	-1.765	-1.431	-0.456	-2.202	-1.71	-1.3	-0.557	-1.137	0.0262	-0.873	-0.694	-0.804	-2.661	-1.518
				E	I	2.15	1.401	-0.831	0.0707	-0.884	0.6134	0.206	0.91	1.7564	-0.114	0.5268	0.4414	1.9855	1.5006	2.1163	1.6417	1.3574	1.439	-1.003	0.8479
					Q	-0.797	-1.267	-3.488	-1.891	-2.342	-1.863	-1.946	-2.557	-1.4	-2.187	-1.988	-1.946	-1.675	-1.387	-0.682	-1.196	-1.61	-1.826	-2.583	-1.481
					V	2.0057	1.3388	-1.019	-0.082	-1.383	0.5179	0.0401	0.379	1.4493	-0.344	0.4078	0.8977	1.1042	1.3269	2.082	1.6315	1.2982	0.7407	-1.242	0.8514
				N	I	1.4153	1.064	-0.893	0.0689	-0.769	0.088	-0.112	0.3021	0.4107	-0.063	-0.096	0.3736	1.7131	0.7002	1.2927	0.5436	0.7734	0.8696	-1.142	0.5278
					Q	-1.667	-1.404	-2.937	-2.802	-2.19	-1.727	-2.371	-2.105	-1.694	-2.119	-2.265	-2.282	-1.455	-1.628	-1.006	-1.594	-2.042	-1.796	-2.054	-1.641
					V	0.1349	-0.192	-2.071	-1.043	-1.209	-1.368	-1.123	-0.776	-0.634	-1.312	-0.947	-0.948	0.1458	-0.394	-0.06	-0.015	-0.374	-0.67	-1.751	-0.673
				P	I	2.1096	1.4674	0.2274	1.1115	0.0583	0.7545	1.1296	0.9345	1.277	0.1339	0.7709	1.5392	2.6222	1.5393	1.648	2.0122	1.4979	1.4772	-0.151	1.3774
					Q	-0.879	-1.173	-2.718	-2.651	-2.248	-1.28	-1.512	-1.265	-0.939	-2.351	-1.751	-1.55	-1.503	-1.403	-0.61	-0.744	-1.344	-1.4	-1.863	-1.784
					V	1.8767	1.0717	-0.394	0.4721	-0.545	0.6225	0.7605	0.6512	1.2731	-0.237	0.4487	0.8648	2.1174	1.4483	1.5513	1.7134	1.0997	1.3876	-0.318	1.3823
			T	D	I	1.4511	0.8863	-1.371	-0.212	-0.939	0.5546	-0.054	0.0298	0.9628	-0.697	-0.189	0.4898	1.9329	1.15	1.7649	1.2653	0.9067	0.4869	-1.163	0.562
					Q	-1.538	-1.795	-3.006	-2.989	-2.228	-1.755	-2.084	-2.628	-1.299	-2.767	-2.14	-1.698	-1.217	-1.902	-0.626	-1.394	-1.766	-1.726	-3.068	-2.355
					V	0.5917	0.1345	-2.293	-1.036	-1.475	-0.282	-0.705	-0.95	0.3013	-1.724	-0.839	-0.323	0.9481	0.0667	1.3614	0.7978	0.358	-0.443	-1.734	-0.057
				E	I	3.0175	2.8574	1.3226	2.0212	1.5697	2.2725	2.11	2.1515	2.7051	1.1633	1.8226	2.4255	3.1704	2.9167	3.2328	2.9985	2.9868	2.6426	1.0397	2.8544
					Q	0.8849	0.1823	-2.037	-1.353	-1.365	-0.483	-0.624	-1.318	0.4493	-2.051	-0.589	-0.541	-0.082	-0.012	1.3216	1.0081	0.4068	-0.221	-1.789	-0.424
					V	3.0468	2.6636	0.571	1.9012	0.9363	2.3205	2.0376	1.5085	2.7705	0.6123	1.624	2.0286	2.7102	2.7849	3.2558	3.1207	2.6174	2.3642	0.4883	2.5851
				N	I	2.4187	1.7773	0.4924	1.4482	0.3539	1.2054	1.0796	1.0586	1.3941	0.2766	0.8797	1.3227	2.7286	1.7738	2.4104	2.127	1.9111	1.781	0.3817	2.1336
					Q	-0.795	-1.475	-2.695	-2.172	-1.889	-1.743	-1.558	-1.925	-0.915	-2.155	-1.576	-1.514	-0.698	-1.058	-0.2	-0.764	-1.163	-1.424	-1.71	-0.93
					V	1.2939	0.8617	-0.843	-0.501	-0.492	0.2589	0.1887	-0.017	0.3434	-1.099	-0.539	0.1946	1.5083	0.6291	1.4527	1.0151	0.4917	0.4626	-0.416	0.9293
				P	I	2.6706	3.0268	2.5319	2.5157	2.4364	2.3999	2.3412	2.7056	2.3457	1.4255	2.1747	2.8473	3.2534	3.0596	3.001	3.2284	2.8832	2.9491	2.2777	3.3098
					Q	0.7976	0.6852	-1.838	-0.927	-0.782	-0.206	0.026	-0.809	0.2529	-1.575	-0.529	0.0086	-0.414	1.0693	1.4565	1.0185	0.6763	0.1315	-0.222	0.6813
					V	2.9983	3.3296	1.8485	2.5449	2.0531	2.4748	2.4578	2.1209	2.5126	1.2265	1.7733	2.7941	3.0291	2.7189	2.9477	2.7889	2.6334	2.8945	2.2885	2.9448
			V	D	I	1.8718	0.7278	-0.998	0.4213	-0.794	1.4928	-0.03	-0.357	0.9448	-0.432	0.2382	1.1229	2.6125	1.7048	1.4719	1.4613	0.2616	0.1843	-1.288	0.8502
					Q	-0.277	-1.691	-3.052	-1.781	-2.187	-0.863	-2.015	-2.246	-0.925	-2.371	-1.794	-1.914	-0.016	-1.01	-0.81	-1.073	-2.19	-2.028	-2.257	-1.87
					V	1.4207	0.1855	-1.733	-0.912	-1.934	0.879	-0.552	-1.513	0.3004	-1.215	-0.512	0.237	2.086	0.8089	0.9631	0.6561	-0.883	-0.894	-2.002	0.2238
				E	I	3.1546	2.7471	0.9429	2.3873	1.0755	3.2269	1.9492	1.7081	3.0675	1.7383	2.1588	2.7002	3.6506	3.2237	3.0676	2.9973	2.544	2.3347	0.5825	2.5539
					Q	1.5221	0.2304	-2.14	-0.662	-1.296	1.1983	-0.575	-1.053	1.1686	-0.77	0.0072	-0.05	1.5111	1.0743	1.2485	1.2007	-0.451	-0.643	-1.565	-0.171
					V	3.3553	2.7029	0.7271	2.2651	0.698	2.949	1.8727	1.4726	2.7324	1.3067	2.0475	2.7364	3.0669	2.9938	3.254	3.5395	2.2426	2.012	0.0931	2.2809
				N	I	2.3109	1.3666	-0.238	1.2749	-0.068	1.9365	0.7333	0.6871	1.453	0.5849	0.8742	0.8292	3.3319	1.9249	1.7965	1.9582	0.9928	1.1933	-0.325	1.235
					Q	-0.145	-1.137	-2.787	-1.848	-2.083	-1.053	-1.706	-1.254	-0.888	-1.688	-1.636	-1.306	0.468	-0.85	-0.597	-0.906	-1.67	-1.533	-1.914	-1.706
					V	1.3367	0.1574	-1.508	-0.06	-0.973	0.9974	-0.327	-0.877	0.4493	-0.747	-0.279	0.3512	2.0734	0.9706	0.565	1.1348	-0.217	-0.363	-1.246	0.3604
				P	I	3.0315	2.3769	1.9484	2.5966	1.3922	2.9838	2.4097	1.6862	2.4471	1.4997	1.8484	2.8142	3.4926	2.8017	2.7085	3.0818	2.2275	2.1723	1.0222	2.5912
					Q	1.456	0.3014	-1.875	-0.352	-0.988	1.1549	-0.583	-0.946	0.6418	-0.926	-0.861	0.5771	1.6052	1.0781	1.1454	1.2467	0.1457	-0.724	-0.952	0.092
					V	3.0755	2.5322	1.7636	2.5283	1.0798	2.7899	2.0656	1.302	2.0945	0.9505	1.7128	2.767	3.1949	2.9818	2.8032	2.7851	2.0143	1.7038	0.6285	2.3189
			W	D	I	-0.516	-0.399	-2.527	-1.921	-0.879	-1.401	-0.668	-0.712	-0.173	-1.11	-1.073	0.1389	-0.538	0.1739	0.2651	-0.346	-1.077	-0.864	-1.016	-1.074
					Q	-1.869	-1.48	-3.249	-2.605	-1.947	-2.751	-1.663	-1.02	-1.824	-1.762	-2.121	-1.999	-1.918	-1.651	-1.65	-1.914	-1.98	-1.97	-1.575	-1.953
					V	-0.68	-0.931	-2.198	-2.313	-1.876	-2.134	-1.015	-0.751	-0.492	-1.681	-1.355	-0.759	-1.325	-0.531	0.033	-0.778	-1.186	-0.972	-1.606	-1.545
				E	I	1.5722	1.1636	-1.497	-0.62	-0.452	-0.285	1.0493	0.5185	1.3109	-0.084	0.5173	1.5717	1.2276	2.0398	1.4586	1.4161	0.7928	0.9157	-0.931	0.1399
					Q	-0.612	-0.995	-2.543	-2.558	-1.693	-2.141	-1.137	-1.072	-0.551	-1.51	-1.795	-0.72	-1.389	-0.633	-0.593	-1.072	-1.675	-1.35	-1.973	-1.231
					V	1.5375	1.2505	-1.264	-0.654	-0.479	-0.328	0.9355	0.1752	1.5354	-0.071	0.3155	1.6072	1.013	2.0319	1.5932	1.371	0.3346	0.5937	-1.026	-0.034
				N	I	0.3481	0.4446	-1.288	-0.855	-0.294	-0.74	0.3241	0.2543	0.118	-0.362	-0.457	0.4403	0.2502	0.626	0.5229	0.4812	-0.268	-0.277	-0.883	-0.082
					Q	-1.489	-1.257	-2.569	-2.85	-1.175	-2.374	-1.185	-0.896	-1.526	-1.257	-1.755	-1.002	-1.13	-1.172	-0.934	-1.9	-1.997	-1.282	-1.194	-1.051
					V	-0.339	-0.431	-1.994	-1.674	-0.833	-1.226	-0.914	-0.573	-0.488	-0.765	-0.832	-0.095	-0.594	-0.067	-0.286	-0.302	-1.729	-0.942	-0.745	-0.896
				P	I	1.2044	1.4594	-0.821	0.113	0.7697	0.5183	0.881	0.2517	0.8266	0.2762	0.3293	1.5131	1.3718	1.7593	1.1539	1.3515	0.5234	0.6611	-0.165	0.9732
					Q	-0.495	-0.237	-2.587	-1.754	-0.749	-1.784	-0.798	-0.195	-0.257	-0.966	-0.749	-0.36	-1.331	0.1578	0.059	-0.638	-1.244	-0.595	-1.104	-0.568
					V	1.1124	1.3575	-0.884	-0.058	0.614	0.0533	0.84	0.4116	0.8094	0.113	0.3162	1.6888	1.059	2.09	1.2647	1.3464	0.5233	0.5712	-0.682	0.6267
			Y	D	I	-0.554	-0.703	-2.236	-1.712	-1.426	-1.59	-1.029	-1.745	-0.631	-1.187	-1.546	-0.676	0.2698	-0.007	-0.312	-0.763	-1.351	-1.183	-1.787	-1.541
					Q	-2.282	-2.453	-3.054	-3.079	-2.48	-2.431	-2.326	-2.556	-2.656	-2.489	-2.689	-2.037	-2.235	-2.111	-1.998	-2.426	-2.353	-1.834	-1.99	-2.227
					V	-1.415	-1.111	-3.954	-2.514	-1.657	-1.538	-1.528	-1.855	-1.148	-1.549	-1.946	-0.41	-0.588	-0.781	-0.569	-1.009	-1.49	-1.562	-1.73	-2.001
				E	I	1.6391	1.4336	-1.129	0.3772	-0.228	0.7074	1.237	0.4014	1.5941	0.3649	0.9101	1.5411	2.4371	2.1195	1.8005	1.6444	1.1914	1.0718	-0.926	0.3068
					Q	-0.924	-0.911	-3.077	-2.405	-2.171	-1.661	-1.601	-1.73	-0.888	-1.747	-1.697	-1.292	-1.07	-0.757	-0.65	-1.034	-1.403	-1.527	-1.919	-1.444
					V	1.8038	1.3679	-1.359	0.0761	-0.433	0.4445	0.9157	0.3802	1.5444	0.4314	0.3825	1.5007	1.6317	1.9368	1.9526	1.5905	1.1167	0.689	-1.169	-0.037
				N	I	-0.258	0.2777	-2.332	-1.029	-0.835	-0.729	-0.211	-0.747	-0.655	-0.611	-0.584	0.0075	1.0439	0.339	-0.644	-0.147	-0.961	-0.488	-1.143	-0.473
					Q	-1.858	-1.793	-2.937	-2.782	-1.148	-1.969	-1.977	-1.703	-1.757	-2.434	-1.663	-1.683	-1.396	-1.559	-1.563	-1.906	-2.429	-1.969	-1.787	-2.258
					V	-0.953	-0.448	-2.654	-1.923	-1.281	-1.321	-1.139	-1.434	-1.565	-1.14	-1.615	-0.662	-0.11	-0.757	-0.418	-0.61	-1.272	-1.557	-1.656	-1.159
				P	I	0.5783	1.5927	-0.522	0.7649	0.4556	-0.123	0.7021	0.3855	0.5034	0.5097	0.0371	1.5233	2.1957	1.7016	-0.068	1.2405	1.1559	0.6545	-0.416	1.0073
					Q	-0.429	-0.45	-2.638	-1.934	-1.069	-1.267	-0.931	-0.838	-0.55	-0.841	-1.056	-1.13	-0.407	-0.263	-0.595	-0.378	-0.731	-0.953	-1.332	-1.072
					V	0.9689	1.2914	-0.489	0.4762	0.2273	-0.083	0.9284	0.2521	0.3541	0.3505	0.2392	1.3027	1.6166	1.6874	0.1405	1.1164	1.0184	0.556	-0.615	0.8112
						A	C	D	E	F	G	H	I	K	L	M	N	P	Q	R	S	T	V	W	Y
146	153	155	147	149	150	154
						A	C	D	E	F	G	H	I	K	L	M	N	P	Q	R	S	T	V	W	Y
F	H	F	A	E	I	-3.298	-2.971	-3.421	-2.909	-1.823	-2.717	-3.141	-2.473	-2.645	-2.642	-2.845	-3.104	-1.07	-2.929	-2.506	-3.064	-3.645	-2.715	-2.269	-2.495
				N	Q	-0.872	-2.144	-2.804	-3.418	-1.849	-2.261	-2.006	-2.561	-1.754	-2.832	-2.672	-2.2	-2.138	-2.918	-2.284	-2.814	-2.756	-2.552	-1.86	-2.252
				P	I	-1.402	-2.168	-2.744	-1.814	-1.932	-1.678	-2.039	-1.548	-1.524	-2.189	-1.9	-1.877	0.3545	-3.019	-1.38	-1.604	-2.56	-1.667	-1.696	-1.507
				S	V	-2.823	-2.397	-3.454	-3.3	-1.986	-2.926	-2.754	-2.454	-2.389	-2.524	-2.41	-2.739	-1.959	-3.416	-2.181	-2.332	-2.975	-2.581	-2.299	-2.688
			C	E	I	-2.791	-2.484	-2.408	-2.973	-1.89	-2.24	-3.187	-1.606	-1.747	-2.095	-2.353	-2.762	-1.035	-2.055	-1.186	-2.959	-2.7	-2.162	-2.437	-2.579
				N	Q	-2.51	-2.054	-2.802	-3.646	-2.055	-2.045	-2.825	-1.979	-2.061	-1.909	-2.67	-2.37	-2.288	-2.629	-2.17	-2.747	-2.528	-2.838	-1.757	-1.934
				P	I	-1.62	-1.16	-2.005	-1.613	-1.477	-1.746	-2.187	-1.01	-1.839	-1.558	-1.206	-1.279	-0.041	-1.088	-0.603	-1.446	-1.624	-1.029	-1.186	-1.396
				S	V	-2.177	-2.69	-3.132	-2.693	-1.846	-2.443	-2.6	-1.739	-2.037	-2.246	-2.547	-2.55	-2.206	-2.457	-2.205	-2.535	-2.991	-2.113	-2.005	-1.941
			D	E	I	-2.618	-2.505	-3.058	-2.81	-1.377	-2.571	-2.435	-2.159	-2.973	-1.619	-2.143	-3.134	-1.662	-3.137	-1.869	-3.027	-3.231	-2.202	-1.238	-1.82
				N	Q	-2.94	-2.374	-2.776	-2.821	-1.294	-2.417	-1.853	-1.768	-2.271	-1.635	-1.594	-2.038	-2.206	-2.646	-2.439	-2.624	-2.819	-2.207	-0.873	-1.177
				P	I	-1.608	-1.77	-2.252	-2.067	-1.754	-1.534	-2.102	-1.374	-0.79	-1.331	-1.664	-2.023	-0.234	-1.597	-0.581	-2.009	-1.797	-1.081	-1.391	-1.657
				S	V	-2.404	-2.139	-2.427	-2.748	-1.178	-2.605	-2.41	-1.28	-2.728	-1.147	-2.422	-2.596	-1.895	-2.999	-2.465	-2.745	-2.803	-2.161	-0.649	-1.485
			E	E	I	-2.694	-2.736	-2.924	-3.521	-2.995	-2.45	-3.143	-2.434	-1.991	-2.552	-2.931	-2.876	-1.682	-2.609	-1.77	-3.141	-2.569	-2.634	-2.304	-2.865
				N	Q	-3.311	-2.574	-2.93	-2.772	-2.28	-3.029	-2.481	-3.257	-2.708	-3.181	-3.318	-3.457	-2.502	-3.347	-2.717	-3.426	-3.701	-3.315	-2.363	-2.639
				P	I	-1.533	-1.632	-1.701	-1.821	-1.848	-1.841	-1.569	-1.032	-1.194	-1.54	-1.541	-0.884	-0.173	-1.16	-0.824	-1.647	-1.602	-0.897	-1.918	-1.195
				S	V	-2.93	-3.036	-3.318	-2.887	-3.188	-2.826	-3.114	-2.681	-2.841	-3.077	-3.029	-2.952	-2.727	-3.455	-2.873	-3.326	-2.624	-2.817	-2.31	-2.899
			F	E	I	-2.433	-2.568	-3.064	-2.806	-1.716	-2.711	-2.801	-1.037	-1.688	-2.146	-2.01	-2.835	-1.227	-3.108	-1.717	-2.649	-2.091	-1.869	-2.212	-2.064
				N	Q	-2.062	-2.098	-2.799	-3.558	-1.599	-2.523	-1.927	-1.509	-2.416	-1.301	-2.132	-2.152	-1.357	-2.948	-1.979	-1.995	-2.552	-1.995	-1.489	-1.825
				P	I	-1.294	-1.303	-2.252	-1.407	-1.1	-1.48	-1.371	-1.048	-1.053	-1.017	-1	-1.735	-0.259	-1.178	-1.157	-1.422	-1.652	-1.124	-1.165	-1.024
				S	V	-2.188	-2.147	-3.06	-2.556	-1.49	-2.198	-1.832	-1.243	-2.596	-1.713	-1.623	-2.233	-1.247	-2.469	-1.895	-2.087	-2.454	-3.358	-1.261	-1.55
			G	E	I	-2.356	-1.989	-2.4	-2.022	-2.351	-2.42	-2.727	-1.911	-2.265	-2.111	-2.439	-2.453	-2.276	-2.994	-2.777	-2.499	-3.141	-2.486	-1.878	-2.563
				N	Q	-1.928	-1.335	-2.373	-2.576	-0.889	-1.948	-1.826	-1.442	-1.836	-1.454	-1.649	-1.845	-1.371	-1.771	-1.367	-1.934	-2.429	-1.807	-0.958	-1.385
				P	I	-1.739	-2.056	-2.21	-2.261	-1.927	-2.103	-1.975	-1.418	-1.751	-2.385	-1.817	-2.115	-0.76	-2.384	-2.105	-2.131	-2.078	-2.241	-1.771	-1.685
				S	V	-2.25	-1.815	-2.068	-2.859	-1.717	-2.458	-1.837	-1.899	-2.631	-1.913	-2.141	-2.33	-2.774	-2.197	-2.191	-2.972	-2.55	-2.288	-1.523	-1.63
			H	E	I	-2.301	-2.303	-2.718	-3.174	-2.413	-2.654	-2.854	-2.063	-1.844	-2.196	-2.357	-3.291	-0.93	-2.45	-1.972	-3.224	-2.523	-2.361	-2.301	-3.012
				N	Q	-2.397	-2.246	-3.175	-3.101	-1.662	-2.394	-1.814	-2.333	-2.45	-2.049	-2.201	-2.524	-2.462	-2.565	-1.869	-2.96	-2.109	-2.561	-1.773	-1.615
				P	I	-1.702	-1.512	-2.345	-1.749	-1.354	-1.624	-1.879	-1.192	-1.713	-2.074	-1.492	-1.831	-0.077	-1.311	-1.748	-2.316	-1.645	-1.388	-1.617	-1.3
				S	V	-2.181	-2.038	-3.236	-2.971	-2.047	-2.589	-2.559	-2.141	-2.665	-2.409	-2.466	-2.665	-1.705	-2.639	-2.143	-2.5	-3.023	-2.179	-1.872	-2.39
			I	E	I	-1.671	-2.244	-3.182	-2.108	-1.791	-2.335	-2.649	-1.68	-1.04	-1.737	-1.956	-2.358	-0.748	-1.493	-1.192	-2.167	-2.116	-2.074	-2.799	-1.941
				N	Q	-2.696	-2.627	-3.263	-3.584	-2.518	-2.661	-2.917	-1.954	-3.109	-2.946	-2.334	-2.298	-2.265	-3.105	-2.258	-2.897	-2.39	-2.614	-2.189	-1.957
				P	I	-1.22	-1.464	-1.871	-1.489	-1.312	-1.161	-1.249	-1.295	-0.996	-1.291	-1.005	-1.416	0.0269	-1.122	-0.795	-1.284	-1.755	-0.926	-1.719	-1.181
				S	V	-2.331	-2.398	-3.124	-3.405	-2.043	-2.621	-2.543	-1.712	-2.454	-2.594	-2.473	-2.941	-1.497	-4.932	-2.542	-3.514	-2.666	-2.39	-2.263	-2.22
			K	E	I	-2.864	-2.98	-3.284	-3.188	-2.849	-2.893	-3.715	-2.616	-3.649	-2.704	-3.479	-2.887	-0.946	-2.882	-3.201	-3.172	-3.677	-2.85	-2.636	-2.402
				N	Q	-2.579	-2.424	-3.024	-3.321	-2.367	-2.464	-2.571	-2.519	-2.661	-2.479	-2.662	-3.013	-2.296	-3.246	-2.518	-3.368	-2.713	-2.6	-2.119	-2.308
				P	I	-1.999	-2.114	-2.045	-2.434	-2.336	-1.694	-2.16	-2.858	-3.421	-2.429	-2.38	-2.539	0.027	-2.014	-2.522	-2.612	-2.899	-2.443	-1.861	-2.544
				S	V	-2.818	-2.597	-3.223	-3.063	-2.658	-2.47	-2.65	-2.418	-2.555	-2.989	-2.704	-2.249	-1.701	-2.958	-2.701	-3.053	-2.974	-3.074	-1.858	-2.218
			L	E	I	-2.598	-2.402	-3.997	-3.161	-2.325	-3.172	-2.777	-1.807	-2.054	-2.396	-2.303	-2.408	-0.501	-2.176	-2.296	-2.226	-3.881	-1.775	-2.108	-2.386
				N	Q	-2.683	-2.834	-3.017	-2.895	-2.241	-2.479	-2.823	-2.297	-2.541	-2.336	-2.898	-2.644	-1.872	-2.95	-2.573	-2.74	-2.787	-2.577	-1.635	-2.592
				P	I	-1.453	-1.494	-1.8	-1.859	-0.632	-2.043	-1.517	-1.258	-1.298	-1.485	-1.333	-1.764	0.5305	-1.608	-1.195	-1.682	-1.883	-1.423	-1.452	-1.353
				S	V	-2.673	-2.095	-3.457	-3.096	-1.501	-2.839	-2.825	-1.826	-2.487	-2.002	-2.587	-2.577	-1.804	-2.764	-2.446	-3.036	-2.951	-2.179	-1.561	-1.807
			M	E	I	-2.393	-3.087	-3.443	-3.015	-3.016	-2.732	-2.8	-2.73	-2.224	-2.628	-2.323	-2.233	-0.396	-1.874	-2.086	-2.264	-3.138	-2.541	-2.683	-2.462
				N	Q	-3.068	-2.266	-3.386	-3.418	-1.74	-3.03	-2.375	-1.945	-2.499	-2.398	-2.333	-2.463	-2.549	-2.662	-2.363	-2.922	-2.837	-2.672	-2.728	-2.207
				P	I	-1.029	-1.565	-1.99	-1.439	-1.533	-1.332	-1.586	-1.203	-1.361	-1.814	-1.386	-1.405	0.6176	-1.523	-1.876	-1.292	-2.491	-1.566	-1.698	-1.796
				S	V	-2.625	-2.566	-2.936	-3.396	-1.994	-2.352	-2.61	-1.983	-2.621	-2.221	-2.188	-2.671	-1.509	-2.593	-2.079	-2.57	-2.935	-2.606	-1.919	-1.929
			N	E	I	-2.659	-3.143	-2.885	-3.688	-2.342	-2.946	-2.648	-2.106	-2.688	-2.412	-2.888	-3.126	-1.142	-3.494	-2.329	-3.095	-3.121	-2.329	-2.722	-1.922
				N	Q	-2.377	-2.422	-2.813	-2.552	-1.569	-2.433	-1.924	-2.168	-2.316	-2.008	-1.894	-2.036	-2.613	-2.491	-1.53	-2.387	-2.924	-2.34	-1.384	-1.681
				P	I	-1.737	-2.148	-2.576	-2.283	-1.549	-2.151	-1.883	-1.497	-1.671	-1.695	-1.748	-2.29	-0.185	-1.499	-1.32	-2.359	-2.242	-1.598	-1.41	-1.435
				S	V	-2.824	-2.434	-3.216	-3.066	-1.769	-2.171	-2.462	-1.981	-2.629	-1.89	-2.195	-2.827	-2.345	-2.752	-1.823	-3.011	-2.714	-2.16	-1.267	-1.627
			Q	E	I	-1.504	-1.336	-2.404	-1.624	-1.634	-2.207	-1.915	-0.449	-0.633	-1.27	-0.993	-1.492	0.1337	-1.593	-0.577	-1.656	-1.136	-0.727	-1.448	-1.548
				N	Q	-2.844	-2.956	-3.764	-3.275	-2.619	-2.343	-2.391	-2.695	-2.561	-2.275	-2.469	-2.768	-2.26	-1.991	-2.277	-2.853	-2.736	-2.781	-2.633	-2.475
				P	I	-0.018	0.2886	-0.508	-0.097	-0.778	-0.646	-0.324	1.0338	0.3419	0	0.4697	0.3752	1.7843	0.104	0.0365	-0.175	0.1163	0.5698	-0.725	-0.601
				S	V	-2.227	-2.2	-3.171	-2.941	-2.247	-2.534	-2.596	-2.341	-2.38	-2.302	-2.003	-2.842	-1.952	-2.447	-1.642	-2.491	-2.261	-2.113	-2.096	-1.892
			R	E	I	-1.869	-2.351	-3.144	-2.347	-1.835	-2.123	-2.174	-2.369	-1.816	-2.351	-2.173	-2.568	1.4928	-2.144	-2.222	-1.396	-3.178	-2.208	-1.3	-1.755
				N	Q	-1.955	-2.525	-2.956	-2.876	-1.857	-2.309	-2.737	-2.587	-2.185	-2.447	-2.259	-2.257	-0.69	-2.274	-2.172	-2.539	-2.53	-2.194	-1.808	-2.123
				P	I	-0.645	-1.534	-1.792	-1.352	-1.073	-1.09	-1.558	-1.421	-1.545	-1.208	-1.509	-1.57	2.7437	-1.649	-1.606	-1.707	-2.016	-1.862	-0.604	-0.845
				S	V	-1.9	-2.035	-2.695	-3.264	-1.782	-1.902	-2.181	-2.015	-2.811	-2.394	-2.23	-2.889	-0.255	-2.593	-2.233	-1.9	-2.567	-2.477	-1.842	-1.881
			S	E	I	-2.331	-3.145	-3.215	-3.193	-2.922	-2.362	-2.899	-2.229	-2.219	-2.529	-2.269	-3.092	-1.309	-2.732	-1.994	-2.705	-3.589	-2.674	-2.766	-2.989
				N	Q	-2.319	-2.742	-3.017	-2.81	-1.7	-2.176	-1.574	-2.408	-2.595	-2.346	-2.332	-3.129	-2.149	-3.224	-1.962	-2.814	-2.594	-2.875	-1.765	-1.864
				P	I	-0.955	-1.809	-2.461	-2.602	-2.003	-1.419	-1.927	-1.951	-2.015	-2.201	-1.624	-2.252	-0.295	-1.824	-1.051	-1.966	-1.847	-1.644	-1.497	-1.665
				S	V	-2.399	-2.572	-2.822	-3.457	-1.99	-2.669	-2.387	-2.19	-2.808	-2.561	-2.674	-2.792	-2.537	-2.696	-2.112	-2.782	-3.02	-2.404	-1.875	-2.164
			T	E	I	-1.897	-2.52	-2.966	-2.384	-2.162	-2.272	-3.261	-2.594	-1.559	-2.409	-2.797	-2.166	-0.784	-1.7	-0.636	-2.388	-2.438	-1.925	-2.271	-1.776
				N	Q	-2.39	-2.797	-3.515	-3.105	-2.005	-3.097	-3.082	-3.39	-3.054	-2.565	-2.642	-2.887	-2.265	-3.363	-2.009	-3.265	-2.923	-2.797	-2.523	-2.036
				P	I	-1.249	-1.085	-1.889	-1.093	-0.91	-1.423	-1.14	-0.984	-1.209	-1.567	-0.959	-1.09	0.4794	2.2786	-0.33	-1.182	-1.55	-0.814	-1.432	-0.903
				S	V	-2.315	-2.632	-3.168	-3.494	-2.2	-2.305	-2.409	-2.617	-2.304	-2.546	-2.238	-2.74	-1.694	-3.119	-2.202	-2.898	-2.499	-2.594	-2.422	-2.192
			V	E	I	-1.971	-2.684	-2.871	-2.335	-2.43	-1.607	-2.457	-1.547	-1.455	-2.39	-2.396	-2.246	-0.105	-1.985	-1.607	-1.974	-2.266	-1.797	-3.368	-2.332
				N	Q	-2.342	-2.73	-3.371	-2.94	-2.506	-2.61	-2.683	-2.052	-2.903	-2.493	-2.649	-3.151	-2.501	-2.767	-2.331	-3.171	-3.409	-2.927	-3.673	-2.444
				P	I	-0.675	-1.316	-1.651	-1.187	-1.187	-0.904	-1.601	-1.011	-0.797	-1.431	-1.034	-1.079	0.295	-0.815	-0.679	-0.538	-1.495	-0.831	-2.78	-1.241
				S	V	-0.79	-0.79	-0.79	-0.79	-0.79	-0.79	-0.79	-0.79	-0.79	-0.79	-0.79	-0.79	-0.79	-0.79	-0.79	-0.79	-0.79	-0.79	-0.79	-0.79
			W	E	I	-2.551	-2.382	-2.824	-2.896	-1.668	-2.381	-2.15	-0.95	-1.552	-1.532	-2.037	-2.221	-1.06	-1.982	-1.727	-2.365	-2.86	-1.825	-1.278	-1.626
				N	Q	-1.614	-1.51	-2.082	-2.007	-1.189	-1.521	-1.486	-1.05	-2.24	-1.323	-1.395	-1.602	-0.962	-1.808	-1.268	-1.979	-1.665	-1.445	-1.004	-1.316
				P	I	-0.817	-0.276	-1.704	-1.48	-0.15	-0.004	-0.914	-0.754	-0.717	-0.898	-0.273	-1.122	-0.19	-0.941	-0.477	-1.085	-2.179	-1.051	-0.619	-0.279
				S	V	-0.79	-0.79	-0.79	-0.79	-0.79	-0.79	-0.79	-0.79	-0.79	-0.79	-0.79	-0.79	-0.79	-0.79	-0.79	-0.79	-0.79	-0.79	-0.79	-0.79
			Y	E	I	-2.277	-2.42	-2.87	-2.551	-1.326	-2.316	-2.433	-2.003	-1.812	-1.558	-1.987	-2.676	-0.828	-2.332	-1.547	-2.799	-2.878	-1.798	-1.788	-2.016
				N	Q	-2.662	-2.43	-3.039	-2.921	-1.815	-2.327	-1.985	-1.73	-2.375	-1.724	-2.333	-2.317	-1.894	-2.624	-1.846	-2.285	-2.567	-1.76	-1.71	-2.192
				P	I	-2.014	-1.614	-2.271	-1.189	-0.822	-1.947	-1.74	-0.669	-1.498	-1.109	-1.344	-1.915	-0.16	-1.045	-3.023	-1.497	-1.498	-1.311	-1.207	-1.128
				S	V	-0.79	-0.79	-0.79	-0.79	-0.79	-0.79	-0.79	-0.79	-0.79	-0.79	-0.79	-0.79	-0.79	-0.79	-0.79	-0.79	-0.79	-0.79	-0.79	-0.79
						A	C	D	E	F	G	H	I	K	L	M	N	P	Q	R	S	T	V	W	Y
146	153	155	147	149	150	154
						A	C	D	E	F	G	H	I	K	L	M	N	P	Q	R	S	T	V	W	Y
F	R	F	A	E	I	-1.664	-1.886	-3.191	-2.346	-1.48	-2.157	-1.882	-1.01	-0.464	-1.373	-1.555	-1.663	-0.341	-1.013	-0.318	-2.383	-1.745	-1.319	-1.433	-1.222
				N	Q	-2.833	-2.45	-2.521	-3.468	-1.95	-2.397	-2.929	-2.283	-2.585	-2.561	-2.797	-2.383	-2.016	-2.266	-2.107	-3.303	-2.383	-2.749	-1.571	-1.61
				P	I	-0.042	-0.804	-1.103	-0.485	-0.997	-0.16	-0.462	0.072	0.1394	-0.471	0.1195	0.7229	1.3134	0.3077	0.5265	0.1277	-0.327	0.4128	-0.638	0.0381
			C	E	I	-1.414	-1.198	-2.418	-1.555	-1.244	-1.098	-0.872	-0.345	0.2108	-0.88	-0.478	-0.618	-0.598	-0.424	0.8389	-1.15	-0.974	-0.333	-1.333	-0.797
				N	Q	-2.65	-1.909	-2.443	-3.498	-2.015	-2.184	-2.293	-1.696	-1.991	-2.087	-2.109	-2.078	-2.077	-2.31	-1.819	-2.759	-2.491	-2.116	-1.878	-1.833
				P	I	0.1236	0.1877	-0.527	0.1647	-0.277	0.0147	-0.048	0.6637	0.7063	0.5522	0.2666	1.0171	0.6947	1.2525	1.2611	0.4223	0.4277	0.8317	0.1866	0.3271
			D	E	I	-1.274	-1.16	-2.458	-2.306	-0.88	-1.679	-0.856	-0.947	0.5703	-0.814	-0.666	-1.622	-1.33	-1.139	0.9941	-2.063	-1.644	-0.745	-1.113	-0.787
				N	Q	-2.408	-1.93	-1.99	-3.241	-1.198	-2.145	-2.638	-1.721	-2.14	-1.685	-1.744	-2.108	-2.009	-2.393	-1.548	-2.929	-3.131	-1.911	-0.874	-1.231
				P	I	0.8365	1.2714	-0.847	0.273	1.2796	0.1049	0.4056	2.0372	2.6804	1.768	1.702	1.0679	1.0269	1.9145	2.6613	0.5771	1.5088	1.9675	0.73	1.3584
			E	E	I	-1.414	-1.146	-2.822	-1.84	-1.934	-1.583	-0.86	-0.396	0.6132	-0.374	-1.05	-0.731	-0.974	-0.365	0.9436	-1.322	-0.706	-0.605	-1.839	-1.207
				N	Q	-3.189	-2.774	-3.351	-3.186	-2.374	-2.964	-2.977	-2.231	-2.573	-3.08	-3.177	-2.693	-2.976	-2.775	-1.997	-2.975	-3.653	-3.073	-2.663	-2.331
				P	I	0.8045	1.1146	-0.177	0.2204	0.6321	0.5624	0.8181	1.6448	2.284	1.0914	0.7446	1.85	0.9592	1.621	2.5788	1.1447	1.4261	1.5256	0.2464	1.0559
			F	E	I	-1.107	-0.767	-2.687	-1.424	-1.252	-1.628	-1.279	-0.315	0.4001	-0.673	-0.753	-1.082	-0.132	-0.274	0.2313	-0.893	-0.813	-0.354	-1.229	-0.887
				N	Q	-2.49	-1.848	-2.854	-2.948	-1.721	-1.888	-1.741	-1.005	-2.574	-1.601	-1.885	-2.159	-1.858	-2.668	-1.681	-2.531	-2.586	-1.655	-1.014	-1.781
				P	I	-1.31	-0.293	-1.559	0.0604	-0.818	-1.953	-0.498	-0.064	-1.309	0.0451	-0.935	-0.21	0.415	0.5711	-0.638	-0.145	0.2198	0.1049	-0.691	-0.469
			G	E	I	-3.568	-2.026	-2.873	-2.844	-2.042	-2.185	-2.176	-0.998	-0.878	-1.497	-1.709	-1.872	-1.772	-1.415	-0.876	-1.603	-1.722	-1.409	-1.298	-1.308
				N	Q	-1.914	-1.696	-2.21	-2.8	-1.527	-1.702	-1.652	-1.446	-1.896	-1.559	-1.957	-1.486	-1.736	-1.988	-1.949	-2.389	-2.505	-2.115	-1.147	-1.643
				P	I	-0.49	-0.562	-1.048	-0.761	-0.168	-0.871	-0.863	-0.16	-0.605	-0.917	-0.43	0.1478	0.2754	-0.4	-0.421	-0.535	-0.831	-0.119	-0.431	0.3937
			H	E	I	-1.02	-1.242	-2.419	-2.151	-2.023	-2.03	-1.948	-0.54	-0.655	-0.916	-1.359	-1.478	-0.467	-0.734	-0.136	-2.106	-1.475	-0.525	-2.299	-1.737
				N	Q	-2.282	-2.278	-3.174	-2.842	-1.709	-2.304	-2.812	-1.849	-2.507	-1.72	-2	-3.167	-2.052	-2.646	-1.687	-2.285	-2.3	-1.866	-2.287	-1.986
				P	I	-1.264	-0.857	-1.353	-0.184	-1.655	-1.744	-0.83	0.2494	-1.131	-0.155	-1.014	-0.527	0.8355	0.2859	-0.381	-1.06	-0.459	0.3203	-0.559	-0.818
			I	E	I	-0.305	-0.601	-2.553	-1.692	-0.59	-1.119	-0.529	-0.161	1.1135	-0.614	-0.738	-0.373	-0.412	0.204	0.9486	-0.771	-0.216	-0.223	-1.355	-0.408
				N	Q	-2.565	-1.945	-3.73	-3.426	-1.995	-2.956	-2.391	-1.541	-2.146	-1.845	-1.951	-2.601	-2.211	-2.34	-1.815	-3.609	-2.658	-2.115	-1.839	-1.667
				P	I	0.2957	0.4245	-0.583	0.3793	0.2363	0.0621	0.569	0.9306	0.8351	0.4927	0.4915	0.7037	0.3215	1.0999	1.4961	0.5065	0.5434	0.6372	-0.215	0.7329
			K	E	I	-2.08	-2.725	-2.51	-3.29	-2.893	-2.211	-2.463	-2.226	-1.909	-2.701	-2.462	-2.372	-0.433	-2.037	-1.894	-1.991	-2.328	-2.411	-2.583	-2.576
				N	Q	-2.981	-2.763	-3.279	-3.346	-2.332	-2.643	-2.393	-2.44	-2.805	-2.481	-2.603	-2.742	-2.207	-2.782	-2.869	-2.824	-2.853	-2.808	-2.375	-1.959
				P	I	-0.307	-1.459	-1.193	-1.475	-1.32	-0.84	-1.103	-1.893	-0.847	-1.514	-1.392	-0.457	0.8346	-0.82	-1.513	-0.711	-1.253	-1.263	-1.434	-1.588
			L	E	I	-1.22	-0.924	-2.58	-1.651	-0.77	-1.546	-0.554	-0.061	0.3078	-1.087	-1.181	-0.408	0.1013	-0.278	-0.071	-1.223	-0.78	-0.55	-0.644	-0.647
				N	Q	-2.337	-2.105	-2.678	-3.239	-1.502	-2.589	-2.001	-1.338	-1.935	-1.989	-1.945	-2.526	-2.277	-2.905	-2.193	-3.055	-2.175	-1.867	-1.619	-2.077
				P	I	0.2834	-0.029	-1.156	0.0399	0.16	-0.723	0.3979	0.2778	0.5041	0.2576	0.3088	0.6982	1.1583	0.5676	0.8372	0.4269	-0.072	0.3124	0.0941	0.6391
			M	E	I	-1.102	-1.787	-2.873	-1.867	-1.981	-1.759	-1.644	-0.637	-0.532	-0.917	-1.408	-1.022	-0.452	-1.1	-0.703	-1.4	-1.705	-1.371	-1.621	-1.357
				N	Q	-2.207	-2.396	-3.366	-3.013	-1.84	-2.71	-2.386	-1.69	-2.861	-1.956	-2.414	-2.395	-2.166	-2.971	-1.925	-2.416	-3.002	-2.237	-1.467	-2.172
				P	I	0.634	-0.158	-1.052	-0.304	-0.557	0.0423	-0.017	-0.127	0.3754	-0.495	-0.214	0.5131	0.8555	0.4367	0.2773	0.5616	-0.114	-0.066	-0.774	0.0366
			N	E	I	-1.831	-1.848	-2.534	-2.641	-1.71	-2.426	-1.597	-1.74	-0.768	-1.459	-1.511	-1.821	-0.826	-1.487	-0.311	-1.773	-1.999	-1.476	-1.503	-1.453
				N	Q	-2.819	-2.35	-2.918	-3.877	-1.597	-2.883	-1.925	-3.264	-2.18	-2.118	-2.517	-2.605	-2.052	-2.721	-1.87	-2.641	-2.705	-1.706	-1.795	-1.57
				P	I	-0.223	-0.224	-1.087	0.166	-0.081	-1.032	-0.421	0.3846	0.2474	0.2749	-0.181	0.0905	1.015	0.299	0.9062	-0.321	0.117	0.5938	-0.248	1.0569
			Q	E	I	0.2584	1.0801	-0.905	0.3471	1.165	-0.081	0.7695	2.1228	1.9471	1.3932	1.1931	0.915	1.3125	0.9833	1.7899	0.5703	0.945	1.8622	0.4366	1.2519
				N	Q	-2.579	-2.141	-2.691	-2.948	-2.195	-2.165	-2.328	-1.597	-1.321	-2.056	-1.753	-2.191	-2.057	-2.344	-1.766	-3.116	-1.975	-1.52	-1.972	-1.861
				P	I	2.1477	2.2919	1.5756	2.2006	2.2186	1.7983	2.151	3.1771	2.5197	2.2908	2.6193	2.5776	2.9161	2.3297	2.3556	2.4576	2.427	2.8789	1.8446	2.3282
			R	E	I	0.0765	-1.044	-1.861	-1.794	0.6937	-0.562	-1.045	-0.94	0.1116	-0.558	-0.608	-0.795	2.0635	-0.449	-0.633	-0.503	-1.352	-0.698	0.7764	1.2677
				N	Q	-1.912	-2.224	-3.056	-3.652	-1.441	-2.555	-2.073	-2.111	-2.65	-1.795	-2.145	-2.562	-0.868	-2.311	-1.958	-2.698	-2.44	-1.613	-1.215	-1.245
				P	I	1.597	-0.084	-0.285	-0.187	1.4348	0.7452	0.1598	0.3259	0.8025	0.6873	0.3194	0.6994	2.9663	0.5215	-0.178	0.4987	-0.503	0.5557	1.5608	1.4918
			S	E	I	-1.908	-1.803	-2.148	-2.012	-2.028	-1.923	-1.608	-1.37	-0.376	-0.995	-1.306	-1.791	-0.704	-0.913	0.1206	-1.711	-2.058	-1.388	-2.044	-1.444
				N	Q	-2.414	-2.728	-2.971	-2.968	-1.765	-2.704	-2.33	-2.517	-2.045	-2.228	-2.792	-2.604	-2.119	-2.955	-1.749	-2.958	-2.342	-2.196	-1.818	-1.613
				P	I	0.0583	-0.39	-0.866	-0.21	-1.173	-0.368	-0.389	0.174	-0.018	-0.36	-0.154	0.2446	0.7852	0.3353	1.0136	-0.157	-0.051	0.5562	-0.452	0.0546
			T	E	I	-0.776	-0.886	-1.807	-1.016	-1.107	-1.027	-0.399	-0.04	0.7503	-0.343	-0.404	-0.013	-0.463	-0.285	1.7484	-0.865	-0.806	-0.137	-1.016	-0.343
				N	Q	-2.385	-2.429	-3.152	-3.22	-2.359	-2.93	-2.703	-2.613	-2.339	-2.305	-2.152	-2.64	-2.552	-2.532	-1.417	-2.904	-2.662	-2.076	-1.922	-2.318
				P	I	0.5941	0.7025	0.0574	0.5833	0.2223	0.3574	0.5708	1.1678	0.9584	0.5544	0.6277	1.3762	1.0776	0.8108	2.0757	0.7329	1.1342	1.2292	0.3098	0.7822
			V	E	I	-0.472	-0.612	-2.111	-1.28	-0.696	-0.549	-0.208	0.4375	1.2972	0.2074	-0.297	-0.062	-0.035	0.347	1.4357	-0.557	-0.439	-0.062	-1.028	-0.136
				N	Q	-1.51	-2.429	-3.28	-3.452	-2.096	-3.121	-2.01	-2.162	-2.24	-1.681	-2.392	-2.754	-2.421	-2.548	-2.052	-3.347	-2.604	-2.904	-1.901	-1.802
				P	I	0.6994	0.7394	-0.145	0.53	0.0425	0.3275	0.8385	1.3205	1.149	1.0827	0.6104	1.4744	0.623	1.5059	2.0832	0.8435	0.8279	1.319	0.2051	0.9234
			W	E	I	-1.28	-0.546	-2.924	-2.02	-0.94	-1.806	-0.898	-0.029	0.5217	-0.422	-0.578	-1.111	-0.911	-0.433	0.0816	-1.296	-0.83	-0.434	-0.977	-0.842
				N	Q	-2.097	-1.499	-2.785	-2.219	-0.813	-1.679	-1.551	-0.548	-2.067	-1.41	-1.69	-2.008	-1.5	-1.87	-1.252	-2.065	-1.448	-1.219	-1.07	-1.177
				P	I	-0.774	-0.113	-1.354	-0.494	-0.986	-1.295	-0.794	-0.235	-0.62	-0.202	-0.502	-0.508	-0.187	0.8972	-0.364	0.0079	-0.435	-0.121	-0.146	-0.691
			Y	E	I	-1.582	-0.962	-2.667	-1.928	-1.288	-1.95	-1.434	-0.291	-0.731	-0.608	-0.728	-1.188	0.0232	-0.536	-1.313	-1.257	-1.016	-0.564	-1.724	-1.203
				N	Q	-2.292	-2.276	-3.304	-2.806	-1.466	-2.632	-2.05	-1.316	-2.347	-1.701	-2.191	-2.63	-1.679	-2.011	-2.292	-2.207	-2.082	-1.414	-1.646	-1.873
				P	I	-3.397	-1.679	-1.279	-0.482	-2.073	-3.327	-2.172	-0.34	-2.386	-0.624	-1.57	-1.492	0.3966	-0.142	-4.189	-2.399	-0.096	-1.298	-1.429	-2.214
						A	C	D	E	F	G	H	I	K	L	M	N	P	Q	R	S	T	V	W	Y
146	153	155	147	149	150	154
						A	C	D	E	F	G	H	I	K	L	M	N	P	Q	R	S	T	V	W	Y
L	F	C	A	E	I	0.9216	-0.105	-2.174	-0.803	0.3291	-0.744	-0.057	-0.408	0.9166	-0.9	0.1324	-0.742	-0.862	0.6601	1.4131	1.5513	1.3645	-0.064	0.5227	0.7056
				N	Q	-1.867	-2.495	-2.786	-2.241	-0.847	-1.949	-1.793	-1.586	-1.549	-1.993	-2.173	-2.117	-1.922	-1.711	-1.217	-2.301	-2.206	-2.608	-0.775	-1.276
				P	I	2.4261	1.6457	-0.456	0.9223	2.2442	1.4027	1.8161	0.7759	1.7019	0.5674	1.3889	1.4947	1.4856	1.7779	2.1192	2.9353	2.6124	0.9587	2.4548	2.8932
			C	E	I	1.5076	1.2086	-2.13	0.6027	0.7131	0.2253	0.8445	1.0491	2.4805	0.2305	1.3119	0.0948	-0.691	1.9126	2.6528	2.5611	2.9834	1.1317	0.4141	1.6588
				N	Q	-1.41	-2.004	-2.774	-2.447	-0.873	-1.944	-1.957	-1.306	-0.951	-1.347	-1.429	-1.765	-1.866	-1.789	-1.009	-1.436	-1.287	-1.832	-1.071	-1.071
				P	I	2.7731	2.6346	-0.035	2.1991	2.3908	2.5804	2.2541	2.1457	2.5453	1.286	2.3023	2.027	1.7625	2.479	2.9408	3.1148	3.3822	2.0994	2.2485	3.2403
			D	E	I	-0.863	-1.355	-2.491	-1.974	-0.093	-1.78	-0.834	-0.457	-0.368	-0.479	-0.669	-1.735	-1.778	-0.615	0.4256	-0.007	0.278	-0.706	-0.182	-0.562
				N	Q	-2.25	-2.575	-2.682	-3.17	-0.893	-1.989	-1.621	-1.719	-1.75	-1.421	-1.551	-2.439	-2.17	-1.933	-1.509	-2.321	-2.127	-1.82	-0.924	-1.358
				P	I	1.6126	1.3321	-1.679	-0.692	2.0043	0.3774	1.4144	1.0873	2.0239	0.5028	1.4086	0.7058	-0.496	1.8033	2.5546	2.165	2.4136	1.2619	1.3276	2.2778
			E	E	I	1.549	0.7549	-2.752	-0.983	0.5586	-0.201	0.5533	1.0923	2.525	0.1286	0.8317	0.0671	-1.611	2.006	3.1519	2.4628	2.8669	1.2059	0.1275	1.2609
				N	Q	-1.86	-2.434	-3.453	-2.532	-1.92	-2.44	-2.524	-2.105	-2.036	-1.892	-2.415	-2.172	-2.445	-1.972	-0.737	-1.972	-1.72	-2.626	-1.625	-1.495
				P	I	3.1697	2.8411	-0.859	1.3667	2.5641	2.2749	2.8416	2.2514	3.2584	1.6688	2.3709	2.4819	1.0383	3.1568	3.6214	3.6152	3.3823	2.8377	2.0379	3.3431
			F	E	I	1.9191	1.319	-1.769	0.3187	0.8854	0.1878	1.7339	1.1839	1.6436	0.12	1.1704	0.7869	-0.422	2.0897	2.3141	2.7871	2.5636	1.3113	0.1164	1.4329
				N	Q	-1.135	-0.972	-1.994	-2.09	-0.415	-1.424	-1.104	-0.605	-1.403	-0.692	-1.239	-1.452	-1.628	-1.586	-0.647	-1.138	-1.548	-1.027	-0.47	-0.421
				P	I	1.9392	2.2634	-0.373	0.9885	1.3053	1.4786	1.8849	1.2199	1.4176	0.4148	0.9469	1.7851	1.049	2.0413	1.6874	2.7811	2.6938	1.45	0.7695	1.7578
			G	E	I	-0.556	-0.993	-2.335	-1.444	0.1978	-1.745	-0.74	-0.336	0.0853	-0.479	-0.334	-1.13	-1.688	-0.255	0.4679	-0.251	0.4151	-0.289	0.0686	0.4327
				N	Q	-1.745	-1.894	-2.516	-2.516	-0.293	-1.824	-1.561	-1.331	-1.584	-1.182	-1.39	-1.634	-1.707	-2.297	-0.876	-1.706	-2.027	-1.894	-0.068	-0.814
				P	I	1.0855	0.8783	-0.837	0.3691	1.9423	-0.346	0.7772	0.7025	1.2721	0.4823	0.5366	1.0062	0.2355	1.175	1.1401	1.5525	1.3638	0.7468	1.6401	2.0962
			H	E	I	1.8383	0.874	-1.968	0.7705	0.7895	0.3794	1.2298	0.5673	1.6177	-0.169	1.022	0.1581	-0.682	1.6354	1.8778	2.4398	2.4251	0.8765	0.4262	1.3217
				N	Q	-1.744	-2.155	-2.504	-2.753	-0.865	-1.793	-1.808	-1.789	-1.525	-1.33	-2.021	-2.035	-1.909	-1.884	-1.614	-1.692	-1.829	-1.902	-0.88	-1.226
				P	I	2.3135	1.8233	-0.312	1.5022	2.2321	1.4647	1.9493	1.0145	1.4007	0.8105	1.4418	1.5637	1.6168	1.9597	1.7412	2.5426	2.3438	1.1362	1.5852	2.7027
			I	E	I	2.7444	2.1539	-2.069	1.6391	1.2717	2.1446	1.5988	1.0906	2.7156	0.4898	2.1818	0.164	-0.385	2.9957	3.0136	3.2426	3.1324	1.5711	0.787	1.8105
				N	Q	-0.856	-1.333	-2.97	-2.254	-0.587	-1.089	-1.545	-1.562	-1.447	-1.682	-1.049	-1.924	-1.647	-1.202	-0.37	-0.488	-0.813	-1.619	-0.894	-1.193
				P	I	2.8732	2.5111	-0.655	2.6248	2.0521	3.0674	2.0837	1.3759	2.3124	1.1617	2.4046	1.7599	1.7791	2.94	2.8355	3.1848	2.8122	1.782	1.5301	2.3914
			K	E	I	0.333	-0.44	-2.338	-0.269	-0.45	-0.245	-0.571	-0.989	-0.681	-1.162	-0.832	-1.445	-0.602	0.0324	-0.336	0.7621	0.1243	-0.691	-1.011	-0.68
				N	Q	-1.855	-1.522	-3.183	-2.381	-1.252	-1.907	-1.788	-1.598	-1.828	-1.627	-1.971	-2.113	-1.467	-2.475	-1.58	-1.672	-2.146	-2.157	-1.291	-1.357
				P	I	1.1947	0.3375	-0.788	0.3043	0.5453	1.4936	0.3132	-0.746	-0.797	-0.873	-0.666	0.131	1.988	0.6475	-0.569	1.6398	0.6623	-0.594	0.1391	0.8277
			L	E	I	1.3497	1.258	-2.32	0.3178	0.3508	0.7291	0.4555	1.0369	1.9583	0.4787	1.0814	-0.266	-0.39	1.9871	2.4781	2.4336	2.6467	1.0397	-0.152	0.6226
				N	Q	-1.533	-1.694	-2.552	-2.166	-0.708	-1.447	-1.438	-1.321	-1.537	-0.912	-1.33	-1.849	-1.835	-1.676	-0.572	-1.272	-1.751	-1.502	-0.814	-1.022
				P	I	1.9246	1.9215	-0.296	1.3546	1.7073	2.1898	1.5131	1.2728	1.5251	1.0027	1.4044	0.855	2.1354	2.274	2.4413	2.4984	2.6435	1.2866	1.2785	1.9631
			M	E	I	1.8549	1.4033	-1.704	0.6462	0.6173	0.7265	0.8594	0.9746	1.4537	0.1886	1.2338	0.0651	-0.251	2.0381	2.4076	2.3619	2.9661	1.3818	0.1755	1.3382
				N	Q	-1.031	-1.366	-2.342	-2.148	-1.08	-1.414	-1.545	-1.534	-1.612	-1.434	-1.421	-1.572	-1.763	-1.649	-0.934	-0.958	-1.265	-0.872	-1.166	-1.133
				P	I	2.9681	2.0803	-0.323	1.3851	1.7952	2.2857	2.0601	1.2701	1.6289	0.7183	1.4929	1.6452	1.9367	2.3695	1.9956	2.6911	2.7865	1.6655	1.1236	2.1885
			N	E	I	0.1331	-0.715	-2.578	-0.997	-0.118	-1.015	-0.322	-0.467	-0.35	-0.74	-0.554	-1.348	-1.154	0.0944	0.3779	0.7422	0.396	-0.142	-0.185	0.3777
				N	Q	-1.549	-2.007	-2.829	-2.261	-0.758	-1.499	-1.54	-1.828	-1.956	-1.16	-1.506	-2.57	-1.826	-2.211	-1.324	-2.073	-2.072	-1.804	-0.653	-1.06
				P	I	1.7752	1.1472	-0.883	1.0004	1.8468	1.0509	1.1214	0.3039	0.3293	0.391	1.0739	0.5891	1.3291	1.1885	1.0443	2.0003	1.9902	0.5257	1.2537	2.0421
			Q	E	I	3.4022	3.1266	-1.204	2.6913	1.7731	1.9039	2.0827	3.214	3.2668	2.5019	3.1712	1.3509	0.344	3.2975	3.5752	3.5756	3.649	3.3974	1.3756	2.5654
				N	Q	-0.329	-1.123	-2.719	-1.402	-1.123	-2.198	-1.416	-0.472	-0.439	-1.397	-0.379	-1.669	-1.744	-0.737	0.1098	-0.033	0.213	-0.378	-1.314	-0.69
				P	I	3.551	3.6064	1.4824	3.4422	3.1351	3.2301	3.3048	3.4533	3.4012	3.228	3.5531	2.9664	3.1188	3.4486	3.3462	3.5324	3.6605	3.7567	2.585	3.469
			R	E	I	2.3434	1.5448	-1.173	0.9356	1.1211	1.6052	0.8809	0.7945	1.1174	0.3658	1.2007	0.0395	2.0736	1.599	0.7609	2.9885	2.3213	1.5276	0.4846	1.6063
				N	Q	-0.94	-1.481	-2.267	-2.242	-0.845	-1.083	-1.297	-1.296	-1.673	-1.303	-1.418	-1.645	-0.027	-1.203	-1.373	-0.831	-1.274	-1.394	-0.819	-0.708
				P	I	2.5733	1.9971	0.6699	1.27	2.4243	2.4689	2.3197	1.669	1.3959	1.4781	1.725	1.2418	3.4382	1.6211	1.0603	2.7071	2.2263	1.4009	1.8087	2.403
			S	E	I	1.1529	0.7297	-2.058	0.0528	0.4972	-0.176	0.2224	0.23	1.0949	-0.431	0.7255	-0.528	-0.871	1.1852	1.8326	1.7974	1.9582	0.4031	0.1173	1.1423
				N	Q	-1.438	-1.945	-2.839	-2.568	-1.045	-2.128	-1.743	-1.605	-1.577	-1.357	-1.596	-2.197	-1.808	-1.82	-1.024	-1.373	-1.482	-2.241	-1.241	-0.761
				P	I	2.5388	2.015	-0.618	1.2118	2.3888	1.5589	2.2847	0.8478	1.7686	0.5442	1.4188	1.4119	1.6182	1.929	2.2725	2.8043	2.5933	1.2903	2.0777	2.9337
			T	E	I	2.4625	2.05	-2.456	0.7591	0.9795	1.1831	1.9505	1.0962	2.3861	-0.223	1.5981	1.014	-0.755	2.6002	2.7284	3.1958	3.1361	1.4562	0.5389	1.856
				N	Q	-1.304	-1.477	-3.191	-2.338	-1.273	-1.618	-1.366	-1.606	-1.787	-1.908	-1.226	-1.623	-1.71	-1.469	-0.561	-1.018	-0.792	-1.738	-1.218	-1.142
				P	I	3.0214	2.9952	-0.287	2.4043	2.7034	2.8905	2.7846	1.776	2.6529	1.1164	2.3044	2.8571	1.6423	2.8786	2.917	3.4948	3.4442	2.2393	2.2993	3.236
			V	E	I	3.091	2.4365	-1.809	1.8909	1.4156	2.4126	1.9136	1.5254	2.9501	0.6381	2.4072	0.9647	-0.423	3.1317	3.2774	3.326	3.2049	1.6242	0.5595	2.7274
				N	Q	-0.599	-1.344	-2.709	-2.249	-1.123	-1.293	-1.649	-1.21	-0.985	-2.031	-1.685	-1.885	-1.934	-0.997	-0.483	-0.085	-1.213	-1.581	-1.279	-0.827
				P	I	3.558	2.97	0.0019	2.9859	2.5248	3.1826	2.5665	1.7894	2.778	1.4806	2.63	2.7372	1.9023	3.0889	3.2024	3.5873	3.2147	1.9449	1.766	2.8417
			W	E	I	1.0584	0.7515	-1.377	-0.531	0.9112	-0.006	1.1155	1.0292	1.2385	0.2949	0.84	0.1076	-0.289	1.134	1.8022	1.8924	1.8346	0.6592	0.4077	0.931
				N	Q	-0.888	-0.769	-1.815	-1.755	-0.112	-0.913	-0.471	-0.033	-0.864	-0.106	-0.622	-0.801	-1.265	-1.222	-0.056	-0.527	-0.809	-0.285	0.0354	-0.155
				P	I	1.8387	2.1686	0.7922	0.3824	2.0468	1.0538	1.6537	1.2382	1.5815	1.4095	1.5604	1.532	1.2231	1.9732	2.0535	2.3331	2.0904	1.1406	1.0646	1.9964
			Y	E	I	1.7091	1.3625	-1.722	-0.223	0.8486	0.2859	1.6568	0.746	1.4162	-0.3	1.0456	0.8687	-0.655	1.7984	1.8974	2.4453	2.2462	0.9539	0.1356	1.6416
				N	Q	-1.502	-1.48	-2.149	-2.136	-0.794	-1.268	-1.422	-0.875	-1.397	-1.287	-1.293	-1.257	-1.598	-2.137	-1.138	-1.382	-1.628	-1.76	-0.878	-0.771
				P	I	1.7673	1.9912	-0.673	0.7364	1.2648	1.4565	1.8251	0.9367	1.0118	0.3229	1.1393	1.5597	1.3569	1.8736	1.1505	2.6974	2.6319	1.1979	0.7483	1.8243
						A	C	D	E	F	G	H	I	K	L	M	N	P	Q	R	S	T	V	W	Y
						Len
146	153	155	147	149	150	154
						A	C	D	E	F	G	H	I	K	L	M	N	P	Q	R	S	T	V	W	Y
F	A	F	A	D	I	-1.194	-2.177	-3.186	-2.844	-2.347	-2.661	-2.2	-2.411	-1.606	-2.41	-2.495	-2.451	-0.494	-1.789	-1.846	-1.651	-2.304	-2.078	-3.129	-2.264
					Q	-4.081	-3.212	-4.123	-3.345	-3.54	-3.027	-3.109	-2.792	-2.249	-2.634	-3.45	-3.684	-2.67	-2.687	-2.972	-2.989	-3.185	-2.146	-3.027	-3.026
					V	-1.962	-2.793	-2.87	-3.021	-2.135	-2.38	-2.647	-2.266	-2.454	-2.628	-1.962	-2.767	-1.948	-2.566	-1.796	-2.659	-2.5	-2.913	-2.6	-2.373
				E	I	0.97	-0.037	-1.484	-0.848	-1.551	-0.496	-0.605	-0.79	0.4905	-1.082	-0.343	-0.108	1.2364	0.8238	0.4492	0.6016	-0.361	-0.22	-1.544	-0.415
					Q	-1.114	-2.05	-2.517	-2.41	-3.242	-1.935	-2.56	-2.062	-1.715	-3.207	-2.549	-1.968	-2.301	-1.531	-0.879	-1.556	-2.024	-2.012	-3.156	-2.015
					V	0.8664	0.1616	-2.278	-0.875	-1.105	-0.271	-0.028	-0.866	0.3451	-1.577	0.0428	0.1651	0.5806	0.6817	0.5916	0.9635	-0.292	-0.169	-1.928	-0.481
				N	I	0.9388	-0.255	-0.932	-0.36	-1.155	-0.123	-0.442	-0.227	-0.144	-1.232	-0.523	0.0733	1.5186	0.485	-0.163	0.3389	-0.37	-0.259	-1.464	-0.274
					Q	-1.536	-2.187	-3.242	-2.572	-2.102	-1.739	-1.777	-2.549	-1.632	-2.09	-2.406	-2.101	-1.931	-2.234	-1.867	-2.225	-2.709	-2.151	-2.054	-2.165
					V	-0.088	-1.028	-1.991	-1.934	-1.794	-1.57	-1.276	-1.641	-1.242	-2.14	-1.376	-1.162	-0.057	-0.954	-1.05	-0.719	-1.288	-1.068	-1.62	-1.58
				P	I	1.754	0.9046	0.2187	0.3315	-0.778	0.7126	0.7453	0.6211	0.3761	-0.73	0.3598	1.1908	2.5932	1.5717	0.9233	1.5738	0.7221	0.967	-0.513	0.5483
					Q	-1.002	-1.531	-3.063	-1.932	-1.893	-1.207	-1.204	-1.781	-1.356	-2.116	-1.443	-1.583	-1.623	-0.713	-0.824	-2.299	-1.686	-1.632	-2.313	-1.519
					V	1.37	0.745	-0.393	-0.167	-0.644	0.4391	0.5524	-0.169	0.7644	-0.977	0.015	0.4575	2.2379	1.1127	0.8318	1.2163	0.1905	0.3446	-0.689	-0.019
			C	D	I	-0.678	-0.921	-2.675	-1.291	-2.93	-1.489	-1.583	-1.574	-0.193	-1.218	-1.043	-1.016	-0.052	-0.607	0.1427	-1.149	-1.103	-1.028	-2.317	-1.701
					Q	-2.193	-2.013	-2.759	-3.254	-2.806	-3.089	-2.978	-2.55	-2.153	-2.496	-2.233	-2.359	-2.335	-2.196	-1.158	-2.665	-2.437	-2.268	-3.082	-2.779
					V	-1.238	-1.416	-3.199	-2.709	-2.364	-2.221	-2.416	-1.843	-0.871	-1.943	-1.894	-1.842	-1.31	-1.111	-0.12	-1.248	-1.407	-1.619	-2.415	-2.768
				E	I	1.9233	1.422	-0.545	0.481	-0.782	0.7333	0.8262	1.039	1.8347	0.2761	0.7625	1.3469	1.8634	2.012	2.4064	2.0152	1.7551	1.3763	-1.161	-0.194
					Q	0.1717	-0.465	-3.332	-2.072	-2.051	-1.403	-1.347	-0.894	-0.005	-1.27	-1.101	-0.882	-1.726	-0.249	0.5514	-0.114	-0.291	-1.185	-1.925	-1.599
					V	2.019	1.5646	-0.592	0.6458	-0.616	0.7109	0.6188	0.8348	2.1413	0.3531	0.8559	1.5159	1.1013	1.8756	2.4391	2.0255	1.9185	1.4954	-1.282	0.0148
				N	I	1.6863	1.3665	-0.106	0.9276	-0.691	0.334	0.1627	0.7508	1.2496	0.3448	0.7163	1.3712	1.7712	1.5088	1.2817	1.6744	1.5103	1.3067	-0.796	0.278
					Q	-0.535	-1.054	-2.507	-2.12	-1.451	-1.622	-1.569	-1.401	-0.772	-2.1	-1.605	-1.136	-1.519	-0.816	-0.792	-1.007	-1.118	-1.672	-2.13	-1.641
					V	0.6389	0.1975	-1.146	-1.672	-1.52	-0.656	-0.504	-0.345	0.1236	-1.001	-0.637	0.1275	0.2414	0.1869	0.6155	0.3688	0.1825	-0.196	-1.113	-0.846
				P	I	2.2959	1.9743	1.3509	1.3491	-0.136	1.3231	1.4066	1.3992	1.8919	0.7581	1.2598	2.1398	2.5558	2.2138	2.2084	2.1646	1.7776	1.9662	0.0048	1.0437
					Q	0.2698	-0.167	-2.528	-1.883	-1.544	-0.93	-1.241	-1.167	-0.03	-1.774	-0.715	-0.299	-1.157	0.0778	0.5248	0.0425	-0.143	-0.467	-1.903	-1.002
					V	2.0156	1.7577	0.615	0.7827	-0.241	1.2577	1.0069	1.1797	1.77	0.3722	0.9629	1.9241	1.9	2.2194	1.9826	2.0398	1.5348	1.6943	-0.342	0.4788
			D	D	I	-1.865	-2.094	-2.728	-3.155	-1.917	-2.646	-1.722	-2.527	-1.442	-2.255	-2.662	-2.496	-1.378	-1.497	-0.798	-1.941	-2.675	-2.258	-2.034	-1.216
					Q	-2.657	-2.995	-3.18	-2.815	-2.195	-2.834	-3.363	-2.694	-3.042	-2.638	-3.011	-3.213	-2.771	-3.068	-2.309	-3.112	-3.014	-3.078	-2.345	-3.09
					V	-2.187	-2.396	-2.711	-2.841	-2.212	-3.226	-2.263	-2.405	-2.638	-2.016	-2.427	-2.117	-2.884	-2.16	-1.293	-2.577	-2.956	-2.113	-1.85	-1.419
				E	I	0.8094	0.0346	-2.569	-1.115	-0.674	-0.638	0.4489	-0.973	0.2076	-1.035	-0.311	0.0712	-0.289	1.2503	1.9328	0.6193	-0.144	-0.429	-1.358	-0.624
					Q	-1.641	-2.238	-2.797	-2.875	-2.459	-2.803	-2.235	-2.21	-1.46	-2.809	-1.653	-2.878	-2.69	-1.004	-0.209	-1.153	-2.484	-2.341	-2.467	-2.163
					V	0.9332	-0.307	-2.153	-0.951	-0.925	-1.201	0.5797	-0.767	0.5035	-0.967	-0.181	0.3674	-1.084	1.4052	2.1567	1.0448	0.0809	-0.233	-1.789	-0.893
				N	I	1.1914	0.944	-1.235	-0.136	-0.781	-0.372	0.7069	0.0661	1.0321	-0.034	0.8174	0.7296	0.6505	1.4809	1.7689	1.3646	0.5152	0.5539	-1.214	0.3602
					Q	-1.603	-1.928	-2.577	-1.988	-1.552	-2.314	-2.09	-2.266	-1.911	-2.234	-1.76	-1.754	-2.005	-1.544	-0.768	-1.42	-2.145	-2.28	-1.397	-1.7
					V	0.0436	-0.889	-1.846	-1.439	-1.404	-1.037	-0.907	-1.176	-1.078	-1.572	-0.501	-0.631	-0.668	0.5265	0.8227	0.0263	-0.879	-0.569	-1.461	-0.42
				P	I	2.0643	2.0688	0.6596	0.356	0.3325	0.8211	1.442	0.9287	2.2307	0.5846	1.3154	2.2511	1.9386	2.9299	2.8357	2.1165	1.2789	1.4641	-0.729	0.8795
					Q	-0.895	-1.358	-2.818	-2.87	-2.76	-2.301	-1.382	-2.093	-0.913	-2.431	-1.327	-1.399	-1.976	-0.201	0.6298	-0.876	-1.725	-1.635	-2.056	-1.897
					V	1.8011	1.3279	-0.504	-0.296	-0.279	0.4883	1.3582	0.2618	1.7978	-0.034	0.8807	1.7632	1.1168	2.5315	2.598	1.9443	1.1334	0.8639	-0.865	0.5631
			E	D	I	-0.089	-0.691	-2.163	-2.292	-2.126	-2.061	-1.739	-0.92	-0.345	-1.962	-1.291	-0.227	-0.042	-0.51	0.8705	-0.747	-1.242	-0.681	-2.326	-1.124
					Q	-1.301	-1.912	-3.445	-2.461	-3.235	-1.355	-2.482	-1.724	-1.948	-2.815	-2.43	-1.375	-1.873	-1.293	-0.333	-2.093	-2.232	-1.883	-3.137	-1.92
					V	-0.771	-1.205	-2.594	-3.713	-2.707	-2.227	-2.093	-1.397	-0.899	-2.017	-1.885	-0.996	-1.077	-1.132	0.1738	-0.941	-1.409	-1.297	-3.143	-1.433
				E	I	2.5309	2.0415	-0.115	0.4127	-0.669	1.1804	1.2631	1.6721	2.0897	1.1763	0.9031	2.5095	1.9014	2.4267	2.8397	2.1541	1.7353	1.8952	-0.688	1.3945
					Q	0.956	0.1318	-2.034	-1.859	-2.019	-0.581	-0.716	-0.477	0.6821	-0.799	-0.642	0.4504	-0.58	0.8225	2.0481	0.8267	-0.023	-0.114	-1.894	-0.183
					V	2.5084	2.0884	-0.512	0.5969	-0.422	1.0765	1.2011	1.4496	2.4342	0.8322	1.315	2.6763	1.6582	2.4958	3.1794	2.5931	2.1772	1.915	-0.401	1.6609
				N	I	2.5314	2.3567	1.0729	1.3175	0.1214	1.6823	1.661	2.1928	2.515	1.2874	1.3768	3.0119	2.5734	2.8689	2.8611	2.553	2.2301	2.6173	0.2577	2.016
					Q	0.2953	-0.009	-2.204	-1.513	-1.8	-1.196	-1.312	-0.768	-0.397	-1.705	-0.86	-0.053	-0.772	0.1675	0.7842	0.1422	-0.929	-0.447	-1.968	-1.133
					V	1.7267	1.0096	-0.731	-0.409	-1.324	-0.078	0.2159	0.5588	0.8224	-0.242	0.123	1.6369	1.1358	1.6504	1.9716	1.5893	0.6744	1.3088	-0.75	0.6016
				P	I	3.2416	3.1699	3.0667	2.7262	1.1625	2.4876	3.0304	2.7343	2.9251	2.0857	2.3486	3.2622	3.1475	3.4584	3.2525	3.3271	2.9732	3.0628	1.6695	2.933
					Q	1.6581	1.0845	-1.068	-0.857	-1.574	-0.624	0.0557	0.3538	1.0902	-0.588	-0.178	1.8381	0.274	1.3085	2.2767	1.7235	0.8019	0.6932	-1.23	0.4499
					V	3.1944	3.0262	2.5548	2.3946	0.9426	2.0191	2.5931	2.5839	2.6771	1.4469	1.9428	3.215	2.7909	3.1043	2.9712	3.2926	2.7771	2.8632	1.5753	2.662
			F	D	I	-0.759	-1.231	-3.111	-2.172	-1.634	-2.245	-0.874	-1.762	-1.082	-1.588	-2.501	-0.74	-1.382	-0.309	-0.357	-1.254	-1.207	-1.025	-1.621	-1.785
					Q	-2.306	-2.49	-3.7	-2.788	-2.502	-2.592	-1.491	-2.358	-2.39	-2.212	-2.2	-1.892	-2.191	-1.9	-1.524	-2.681	-2.121	-2.876	-2.221	-2.335
					V	-1.117	-1.346	-3.236	-2.597	-1.955	-2.068	-1.516	-2.16	-1.26	-1.928	-2.729	-1.115	-1.746	-1.065	-0.64	-1.576	-1.263	-1.442	-2.09	-2.095
				E	I	1.7278	1.4827	-0.415	0.8899	-0.754	0.2583	1.6997	0.8822	1.5058	0.4641	0.5517	1.787	1.1883	2.2616	2.0703	1.5336	1.7166	1.5974	-1.437	0.1283
					Q	-0.163	0.0714	-3.058	-1.074	-1.361	-1.273	0.3852	-0.83	-0.21	-1.153	-0.894	0.3036	-1.293	0.465	0.5998	0.3391	-0.021	-0.631	-1.633	-1.749
					V	1.79	1.6368	-0.718	0.9476	-0.775	0.3097	1.7417	0.8594	1.7876	0.7147	0.7483	2.0463	0.8565	2.2829	2.1369	1.7265	1.7877	1.4052	-0.763	0.2218
				N	I	0.7941	0.6134	-0.964	0.1273	-1.011	-0.487	0.7667	0.1701	0.0139	-0.496	-0.266	1.0037	0.8253	1.3431	0.2367	0.6878	0.7857	0.3648	-1.351	-0.011
					Q	-1.502	-1.264	-2.33	-2.269	-1.392	-1.759	-0.847	-1.255	-1.788	-1.655	-1.686	-0.966	-1.516	-1.01	-1.117	-1.476	-1.435	-1.511	-1.839	-1.718
					V	-0.343	-0.188	-1.812	-1.092	-0.956	-1.155	-0.169	-1.017	-0.568	-0.645	-0.896	-0.07	-0.757	0.2501	-0.641	-0.286	-0.566	-0.661	-1.262	-0.976
				P	I	1.509	1.5469	0.0209	1.3138	0.2645	0.2992	1.4146	0.686	1.0819	0.6518	0.7718	1.8787	1.6286	2.547	1.5731	1.922	1.6139	1.1001	-0.455	1.115
					Q	-0.253	0.2141	-2.874	-1.78	-0.978	-1.144	0.1367	-0.425	-0.402	-0.781	-0.858	0.319	-1.147	0.7964	0.3252	0.492	-0.022	-0.203	-0.877	-0.617
					V	1.3304	1.3792	-0.509	1.0779	-0.005	0.3573	1.5877	0.6274	0.9573	0.2934	0.6273	2.1049	1.1001	2.2854	1.7485	1.8059	1.4129	0.7173	-0.445	0.4016
			G	D	I	-0.978	-1.389	-2.219	-1.842	-1.864	-1.928	-2.239	-1.08	-0.671	-1.653	-1.578	-0.883	-1.765	-1.07	-0.673	-1.927	-1.289	-0.786	-2.489	-1.193
					Q	-2.415	-3.194	-3.369	-3.519	-2.608	-3.256	-2.599	-2.716	-2.414	-2.216	-3.087	-3.263	-2.941	-2.516	-2.885	-2.272	-2.551	-3.045	-2.331	-2.244
					V	-1.213	-1.328	-2.303	-2.395	-2.168	-2.229	-2.472	-1.534	-1.328	-2.441	-2.122	-1.498	-2.434	-1.878	-1.215	-1.828	-2.244	-1.509	-2.414	-1.585
				E	I	0.6943	0.584	-1.265	0.2125	-0.246	-0.579	-0.222	0.5569	0.9934	-0.406	-0.095	0.4795	-0.842	0.9696	1.0724	0.8688	0.6318	0.827	-1.101	0.1722
					Q	-1.497	-1.635	-2.876	-3.262	-1.753	-2.545	-1.732	-1.947	-1.179	-2.362	-1.829	-1.614	-2.919	-0.792	-1.011	-1.728	-1.554	-1.533	-3.326	-1.878
					V	1.0004	0.5359	-1.692	-0.302	-0.23	-0.889	-0.001	0.0259	0.7409	-0.554	0.064	0.2534	-1.473	1.0508	1.2282	0.8904	0.4835	0.4425	-1.133	0.144
				N	I	1.2338	0.7439	-0.267	0.3673	0.0123	-0.305	-0.002	0.6659	0.6677	0.1503	0.1099	0.8831	-0.095	0.8839	0.8547	0.7622	0.6873	1.1945	-0.979	0.6304
					Q	-1.384	-1.523	-3.022	-2.313	-1.874	-2.302	-2.188	-1.081	-1.646	-1.732	-1.324	-1.483	-1.858	-1.675	-0.975	-1.866	-2.034	-1.643	-1.5	-1.062
					V	-0.132	-0.762	-1.421	-0.606	-0.953	-1.274	-0.929	-0.497	-0.202	-0.636	-0.854	-0.567	-1.623	-0.215	-0.509	-0.216	-0.629	-0.149	-1.327	-0.387
				P	I	1.5604	1.2821	0.5443	0.9029	0.218	0.4346	0.9939	1.0632	1.1059	0.2175	0.5109	1.5726	1.2437	1.568	0.7633	1.4909	1.007	1.3849	-0.278	0.999
					Q	-0.717	-0.893	-2.694	-1.717	-1.595	-2.303	-1.286	-1.412	-0.855	-1.824	-1.438	-1.115	-2.588	-1.021	-0.454	-0.999	-1.642	-1.036	-1.572	-1.284
					V	1.343	1.1094	-0.42	0.3754	0.1512	0.2661	0.5028	0.6869	0.8622	-0.381	0.4609	1.2255	0.2096	1.29	0.7673	1.2012	1.1064	1.0891	-0.347	0.8598
			H	D	I	-1.871	-1.263	-3.813	-3.05	-2.544	-2.403	-2.55	-2.462	-1.846	-2.45	-2.469	-2.98	-0.12	-1.108	-1.703	-2.817	-3.253	-2.448	-2.298	-2.159
					Q	-3.297	-2.851	-2.684	-3.484	-3.974	-3.128	-2.66	-2.83	-2.927	-2.829	-2.868	-3.499	-2.827	-2.559	-2.287	-3.053	-3.424	-2.82	-3.404	-1.923
					V	-2.057	-2.831	-4.214	-3.809	-2.036	-2.827	-2.484	-2.597	-2.188	-2.633	-2.564	-2.56	-1.132	-1.829	-2.14	-1.83	-3.294	-2.677	-2.731	-2.579
				E	I	0.6527	0.1143	-2.679	-1.001	-1.774	-0.679	-0.297	-0.65	0.7031	-0.875	-0.169	-0.742	2.0262	1.382	0.9485	0.281	-0.63	-0.251	-2.245	-1.448
					Q	-1.19	-1.662	-3.899	-2.686	-2.355	-2.921	-2.027	-2.487	-1.8	-2.348	-2.219	-2.782	-1.38	-1	-0.842	-1.71	-2.387	-2.282	-3.51	-2.675
					V	0.8172	0.2675	-2.218	-1.001	-1.316	-0.378	-0.086	-0.755	0.5675	-0.518	-0.312	-0.753	1.7165	1.7037	0.8956	0.251	-0.331	-0.221	-1.749	-0.662
				N	I	0.3193	-0.066	-2.355	-0.589	-1.127	-0.644	-0.457	-0.617	-0.222	-0.831	-0.594	-1.14	1.7416	1.095	-0.042	-0.39	-0.628	-0.613	-1.782	-0.59
					Q	-1.704	-1.954	-3.346	-3.532	-2.032	-2.249	-2.317	-2.008	-1.844	-2.729	-1.87	-2.291	-1.354	-1.71	-1.733	-2.72	-2.156	-2.386	-1.895	-2.181
					V	-0.615	-1.156	-3.15	-1.594	-2.329	-1.566	-1.244	-1.667	-1.333	-1.573	-1.253	-1.816	0.2147	-0.194	-0.732	-1.396	-1.23	-1.681	-2.086	-1.416
				P	I	1.6454	1.5083	-0.288	1.2709	0.1985	0.3968	1.2885	0.7286	0.9425	0.7916	1.1063	1.4629	2.6818	2.4676	1.4862	1.3121	0.82	1.2064	-0.26	1.2688
					Q	-0.411	-0.871	-2.854	-1.874	-1.55	-1.9	-0.873	-1.64	-0.536	-1.666	-0.766	-1.379	-0.394	0.0987	-0.467	-0.877	-1.431	-1.513	-1.964	-1.235
					V	1.2287	1.2675	-0.751	0.8637	-0.228	-0.172	0.9348	0.2414	0.9403	0.2669	0.9023	1.1087	2.2592	2.099	1.2045	1.0324	0.5463	0.7466	-0.443	1.0842
			I	D	I	0.1877	-0.799	-2.337	-1.117	-1.757	-0.538	-0.779	-1.411	0.0136	-1.275	-1.16	0.0731	1.543	0.4215	0.085	-0.225	-0.957	-1.448	-2.378	-1.22
					Q	-1.432	-1.919	-2.988	-2.162	-2.694	-1.752	-2.354	-2.032	-1.831	-1.973	-2.201	-1.456	-0.762	-1.057	-1.035	-1.315	-2.095	-2.574	-2.523	-2.401
					V	-0.556	-1.473	-2.804	-2.173	-1.776	-1.01	-1.166	-2.605	-1.093	-1.326	-1.626	-0.354	0.6164	0.0973	-0.343	-0.475	-2.104	-1.743	-2.372	-1.413
				E	I	2.4985	2.134	0.1142	2.0246	0.2136	2.0265	1.8794	0.8059	2.2613	0.9568	1.6893	2.4521	3.2579	2.695	2.2821	2.5317	1.6019	1.2199	-0.651	1.433
					Q	1.3154	0.6271	-1.566	-0.071	-1.23	0.7312	0.4564	-1.229	0.7124	-0.798	-0.526	0.7799	1.3131	1.538	1.1188	0.9764	-0.001	-0.604	-1.333	-0.069
					V	2.5811	2.2438	0.1092	1.7661	0.3565	2.1773	1.9948	0.6019	2.222	0.8639	1.7447	2.4051	3.0634	2.7791	2.3964	2.6099	1.4788	1.0227	-0.069	1.5958
				N	I	1.8547	1.507	-0.02	1.3826	-0.136	1.4385	1.2318	0.4986	0.9087	0.4185	0.9874	1.7598	2.9043	2.2488	1.389	1.8053	0.9894	0.6652	-0.472	0.9266
					Q	-0.221	-0.575	-2.666	-1.089	-1.503	-0.573	-1.033	-1.646	-0.541	-1.407	-1.195	-0.079	0.7888	0.4649	-0.326	0.0153	-1.248	-1.148	-1.458	-1.096
					V	0.9196	0.2975	-1.386	0.0024	-1.639	0.4404	-0.204	-1.204	0.0359	-0.705	-0.694	0.771	1.7315	1.2691	0.1814	0.5418	-0.206	-0.673	-1.692	-0.186
				P	I	2.4294	1.9432	1.6806	2.3854	0.7231	2.1287	2.0698	0.8324	1.98	1.1973	1.5412	2.3791	2.8498	2.7272	2.1189	2.5136	1.6165	1.4405	0.5941	1.8647
					Q	1.2414	0.3167	-1.056	-0.1	-0.724	0.6522	-0.081	-0.719	0.5499	-0.687	-0.169	1.11	1.538	1.6584	1.0384	1.1117	-0.299	-0.243	-0.644	0.2073
					V	2.3877	2.0141	1.1759	1.9759	0.5071	1.9135	1.859	0.2805	1.6488	0.8517	1.245	2.3207	2.743	2.9346	1.9563	2.3357	1.3986	0.9138	0.1565	1.6213
			K	D	I	-2.235	-2.909	-3.213	-3.216	-2.782	-2.344	-2.7	-2.869	-2.864	-3.815	-2.412	-2.737	-0.366	-2.582	-2.576	-2.476	-3.899	-2.998	-2.932	-3.315
					Q	-3.329	-2.944	-4.023	-3.207	-2.753	-2.841	-3.464	-3.271	-2.952	-3.048	-4.349	-3.914	-2.47	-3.369	-2.827	-4.443	-3.681	-3.546	-3.124	-3.97
					V	-2.339	-3.2	-3.227	-3.298	-3.323	-2.511	-3.324	-3.067	-2.914	-3.936	-3.756	-3.015	-1.479	-2.445	-3.391	-3.492	-2.824	-3.325	-3.315	-3.038
				E	I	-0.051	-1.467	-1.397	-1.314	-2.473	-0.402	-1.62	-1.888	-1.828	-3.391	-2.945	-1.035	1.7848	-0.687	-1.682	-0.79	-1.731	-2.469	-2.369	-1.502
					Q	-1.675	-2.677	-3.287	-2.56	-3.127	-2.238	-3.322	-3.247	-2.722	-3.337	-2.988	-2.255	-1.251	-2.928	-2.691	-2.453	-3.425	-3.677	-3.465	-3.326
					V	0.2077	-1.643	-1.387	-1.185	-2.728	-0.197	-1.725	-2.487	-2.394	-2.75	-2.035	-0.726	1.252	-0.573	-2.294	-0.348	-1.952	-2.046	-2.174	-2.583
				N	I	-0.683	-1.927	-1.341	-1.111	-2.602	-1.455	-2.319	-1.869	-2.238	-3.198	-2.575	-1.365	1.3343	-1.286	-2.859	-1.083	-1.777	-1.832	-2.246	-2.241
					Q	-2.39	-2.824	-2.835	-2.367	-3.028	-2.622	-2.881	-2.332	-2.843	-3.084	-2.736	-2.953	-1.258	-2.257	-2.624	-2.064	-3.438	-3.082	-2.308	-2.353
					V	-1.421	-2.068	-2.878	-2.574	-2.372	-1.692	-2.318	-3.027	-3.537	-3.41	-2.775	-2.191	0.2328	-1.983	-2.654	-2.698	-2.446	-2.977	-2.241	-1.118
				P	I	0.706	-1.352	-0.102	0.0908	-1.733	0.1971	-0.793	-1.587	-1.371	-2.822	-1.493	-0.194	2.3349	0.2635	-1.646	0.1432	-1.449	-1.437	-1.419	-1.294
					Q	-1.145	-2.885	-2.701	-2.214	-2.777	-1.55	-2.477	-2.351	-2.41	-3.222	-2.584	-2.275	-0.303	-1.658	-2.737	-1.423	-2.828	-2.91	-2.262	-2.678
					V	0.4465	-1.179	-1	-0.635	-1.567	-0.153	-1.28	-1.599	-1.863	-2.527	-1.694	-0.838	1.9389	0.2316	-1.709	-0.206	-1.175	-1.332	-1.824	-1.462
			L	D	I	-1.536	-0.918	-2.984	-1.864	-2.159	-1.396	-1.612	-0.835	-0.77	-0.997	-0.847	-0.961	0.9937	-0.739	-0.333	-1.31	-0.794	-1.44	-1.516	-1.655
					Q	-2.497	-2.423	-3.603	-4.174	-2.657	-2.976	-2.451	-1.981	-1.522	-2.12	-2.215	-2.392	-1.068	-2.846	-1.167	-2.858	-2.122	-2.497	-2.494	-2.594
					V	-1.5	-1.159	-3.871	-2.369	-2.549	-2.689	-2.316	-1.6	-0.966	-1.481	-1.944	-1.649	-0.103	-1.22	-0.513	-1.25	-2.067	-1.673	-2.17	-2.347
				E	I	1.0727	1.2594	-0.966	0.9121	-0.886	0.1938	0.6426	1.3341	1.6974	0.8712	0.3665	1.6303	2.6333	1.8323	1.9749	1.1508	1.3794	1.0765	-0.832	0.5795
					Q	-0.461	-0.191	-3.041	-0.976	-2.18	-0.888	-1.377	-0.454	-0.072	-0.59	-0.532	-0.912	0.2904	-0.009	0.7491	-0.26	-0.209	-0.906	-1.974	-1.063
					V	1.1465	1.2883	-1.039	0.8019	-1.056	0.6733	0.28	0.7092	1.4142	0.7825	0.3556	1.3694	2.8335	1.6716	1.8377	1.5484	1.3705	1.0232	-1.482	-0.188
				N	I	0.3876	0.8294	-0.697	0.4509	-0.575	-0.18	-0.489	0.2612	0.3294	0.4517	0.0717	0.7048	2.6014	0.9542	1.208	0.466	0.4757	0.5392	-0.92	0.0809
					Q	-0.971	-1.576	-2.363	-2.021	-2.1	-1.513	-2.208	-1.421	-1.585	-0.982	-1.505	-1.487	-0.141	-1.529	-0.965	-1.552	-1.827	-1.848	-2.118	-1.649
					V	-0.38	-0.71	-2.721	-0.554	-1.481	-0.985	-1.067	-1.007	-0.78	-0.782	-0.679	-0.638	1.3226	-0.394	0.0406	-0.723	-0.481	-0.937	-1.991	-1.229
				P	I	1.4975	1.6785	0.6575	1.5978	0.4754	1.0073	1.3676	1.0626	1.1844	1.1381	1.1214	1.9062	2.9852	1.8254	2.0306	1.7377	1.7816	1.0671	0.06	1.2846
					Q	-0.567	-0.263	-2.297	-0.991	-1.122	-0.612	-0.663	-0.718	-0.221	-0.469	-0.961	-0.647	1.0041	0.1382	0.2623	-0.654	-0.577	-0.673	-1.198	-0.624
					V	1.3438	1.3575	0.2541	1.2228	0.1869	0.6483	1.0228	0.7494	0.9795	1.1648	0.7577	1.7599	2.8704	1.455	1.9383	1.4447	1.189	0.9357	0.1981	0.9009
			M	D	I	-0.787	-1.927	-2.619	-2.232	-2.731	-1.168	-2.311	-1.539	-1.466	-2.083	-2.343	-1.3	0.6115	-0.947	-1.34	-1.207	-1.747	-1.507	-2.568	-2.114
					Q	-2.112	-2.688	-3.145	-2.963	-3.115	-2.718	-2.828	-2.503	-2.45	-2.36	-2.779	-2.494	-1.811	-1.977	-2.391	-2.323	-2.209	-2.32	-2.966	-2.605
					V	-1.097	-2.391	-2.608	-2.638	-2.633	-1.583	-2.608	-2.152	-2.21	-2.387	-2.786	-1.33	-0.369	-1.896	-2.206	-1.445	-2.34	-2.204	-2.429	-2.099
				E	I	1.8953	0.7251	-0.468	0.2665	-1.67	0.9582	0.1019	-0.188	0.4438	-0.687	-0.455	1.0248	2.444	1.4334	0.949	1.3989	0.6608	0.5476	-1.735	-0.754
					Q	0.1928	-0.903	-3.127	-1.848	-3.083	-0.954	-2.06	-1.714	-1.207	-2.312	-1.183	-0.357	-0.073	-0.307	-0.577	0.0224	-1.467	-1.093	-2.025	-2.153
					V	2.2023	0.8929	-0.728	0.1115	-1.417	1.134	0.1166	-0.185	0.3069	-0.725	-0.253	0.9878	2.3178	1.2666	0.997	1.7126	0.5748	0.0368	-1.501	-0.752
				N	I	1.7303	0.5052	-0.36	0.5704	-1.428	0.9679	-0.166	0.0345	-0.604	-0.522	-0.235	0.7686	2.657	1.0119	0.0815	1.2328	0.5762	0.5892	-1.212	-0.992
					Q	-0.873	-1.373	-2.203	-2.01	-2.418	-1.107	-1.96	-1.447	-1.773	-1.766	-1.963	-1.591	-0.188	-0.997	-1.673	-0.99	-1.714	-1.667	-2.338	-2.034
					V	0.4042	-0.925	-1.409	-1.121	-2.488	-0.27	-1.187	-1.364	-1.111	-1.255	-1.208	-0.6	1.4248	0.0624	-0.639	0.0795	-0.73	-1.057	-2.273	-1.685
				P	I	2.3659	1.1712	1.103	1.4264	-0.489	1.6146	1.2501	0.5917	0.9965	0.2159	0.7702	1.8733	3.029	2.0561	0.7578	2.416	1.2656	0.8575	-0.435	0.0883
					Q	0.7727	-0.391	-1.788	-1.007	-2.214	0.0993	-0.834	-0.888	-0.767	-0.947	-0.976	-0.183	0.4089	0.3492	-0.124	0.3587	-0.674	-1.013	-1.651	-1.318
					V	2.4281	1.1292	0.7467	1.1471	-0.778	1.68	0.8422	0.2294	0.6677	-0.167	0.4763	1.6077	2.7559	1.9897	0.9943	2.2498	1.077	0.5657	-0.558	0.4325
			N	D	I	-1.934	-1.488	-2.685	-3.479	-2.258	-2.216	-2.252	-2.169	-2.763	-2.365	-1.997	-2.538	-0.378	-1.779	-2.041	-2.107	-2.786	-2.343	-2.305	-1.54
					Q	-2.892	-2.939	-3.249	-3.901	-2.522	-3.131	-3.405	-3.34	-3.289	-2.621	-3.297	-3.103	-2.869	-2.746	-2.193	-3.024	-3.492	-2.957	-2.287	-2.779
					V	-2.128	-2.251	-3.564	-2.838	-2.235	-3.357	-2.498	-2.632	-2.752	-2.272	-2.729	-2.648	-1.378	-2.531	-1.929	-2.454	-2.801	-2.63	-2.954	-2.054
				E	I	0.3357	-0.181	-1.655	-0.428	-1.218	-0.892	-0.598	-0.515	-0.05	-1.073	-0.402	-0.377	1.653	0.6509	0.3742	0.0306	-0.732	-0.732	-1.656	-0.05
					Q	-1.531	-2.434	-3.351	-3.089	-2.925	-2.182	-1.896	-2.737	-2.12	-2.915	-1.713	-2.233	-2.107	-1.485	-1.766	-1.685	-2.165	-2.69	-1.845	-2.197
					V	0.7827	-0.034	-2.073	-0.776	-0.968	-0.552	-0.444	-1.089	-0.069	-0.846	-0.419	-0.501	1.2165	0.9384	0.3864	0.0774	-0.932	-0.701	-1.395	-0.122
				N	I	0.2327	-0.14	-1.339	0.0114	-0.827	-0.818	-0.405	-0.517	-0.287	-0.526	-0.403	-0.174	1.8905	0.5062	0.1661	0.0564	-0.504	0.1256	-1.19	0.209
					Q	-1.702	-1.993	-2.752	-2.536	-2.201	-2.067	-1.914	-2.305	-2.044	-2.043	-1.875	-2.097	-1.473	-1.992	-1.685	-2.221	-2.808	-1.97	-2.482	-1.848
					V	-0.668	-1.327	-2.327	-1.803	-1.395	-1.702	-1.36	-1.343	-1.484	-1.631	-1.496	-1.29	0.1047	-0.827	-0.811	-1.062	-1.883	-1.769	-1.658	-0.851
				P	I	1.7553	1.3622	-0.001	1.5988	0.8701	0.4034	1.2909	0.5846	0.9863	1.0627	1.4003	1.1672	3.2049	2.2777	1.445	1.3059	0.9914	1.2196	0.3196	1.7905
					Q	-0.937	-1.244	-3.328	-1.351	-1.521	-1.68	-1.062	-1.721	-0.77	-1.504	-1.25	-1.979	-0.489	-0.27	-0.743	-1.082	-1.368	-1.776	-1.303	-1.23
					V	1.6754	1.1509	-0.515	1.2403	0.5829	0.1433	0.8879	-0.037	0.9528	0.743	1.0313	0.9234	2.6917	1.9795	1.4615	1.1976	0.411	0.6283	0.3662	1.3098
			Q	D	I	3.104	3.494	1.8656	2.6743	0.7956	1.5102	1.949	3.4499	3.0266	2.6734	3.0311	2.6614	3.0423	3.0914	2.9664	2.9831	3.2122	3.341	0.9972	1.7339
					Q	2.3751	2.3478	-0.805	1.309	-0.404	-0.443	0.1817	2.4534	2.1686	1.1288	1.8829	0.8732	0.7266	1.9244	2.4191	1.9287	2.5334	2.4873	-0.691	0.4266
					V	3.0934	3.0218	1.0048	2.2372	0.1757	0.9784	1.4487	3.0497	2.6951	2.0237	2.8282	2.2118	2.1838	3.0548	2.802	2.8353	3.1178	3.0994	0.089	0.9995
				E	I	3.3474	3.5068	3.3709	3.3674	2.8826	3.3592	3.5206	3.4898	3.5995	3.634	3.6537	3.6422	3.6142	3.514	3.7802	3.547	3.528	3.3792	2.7192	3.4494
					Q	3.7291	3.7801	1.4419	2.9926	1.3715	2.2999	2.2818	3.5367	3.4259	2.7417	3.3026	2.9319	2.1098	3.4326	3.4516	3.4529	3.7472	3.7518	1.0392	1.8489
					V	3.7953	3.584	3.2416	3.5874	2.704	3.5	3.2889	3.7619	3.5252	3.4536	3.5644	3.5415	3.3684	3.6418	3.7467	3.68	3.6874	3.7338	2.7424	3.321
				N	I	3.8169	3.6787	3.5359	3.9145	3.0218	3.1169	3.5542	3.7833	3.691	3.5162	3.4938	3.5198	3.6352	3.8638	3.6333	3.6299	3.8289	3.5522	2.8218	3.4865
					Q	3.3469	3.5391	1.129	2.7845	0.8193	1.4745	1.5743	3.3461	2.8946	2.3845	3.0008	2.2429	2.2318	3.1755	2.9782	3.0311	3.2275	3.1518	0.5684	1.4942
					V	3.665	3.6077	2.7972	3.4053	2.0955	2.5122	2.7119	3.6555	3.3566	3.2223	3.5946	3.3731	3.1113	3.615	3.4328	3.4842	3.5043	3.886	1.8602	2.6439
				P	I	3.6833	3.3967	3.4643	3.5681	3.2374	3.5337	3.6749	3.6061	3.6307	3.8344	3.5626	3.7189	3.6399	3.6038	3.4029	3.7741	3.5916	3.7105	3.0033	3.5015
					Q	3.7513	3.7521	2.2549	3.4029	1.9658	2.4165	2.8248	3.5266	3.4819	2.9065	3.3868	3.1813	2.5667	3.6415	3.587	3.687	3.6919	3.7592	1.7937	2.5675
					V	3.6928	3.4562	3.8921	3.726	2.8809	3.6395	3.6118	3.7349	3.6303	3.6556	3.7021	3.8559	3.633	3.6729	3.6402	3.4892	3.8855	3.7702	3.0366	3.5939
			R	D	I	0.7557	-1.16	-1.104	-1.093	-1.485	-0.606	-1.349	-0.939	-1.133	-1.144	-1.276	-1.112	3.0378	-0.551	-1.513	-0.542	-1.191	-0.711	-1.531	-1.248
					Q	-1.327	-3.165	-2.781	-3.697	-1.878	-1.915	-2.508	-2.493	-2.151	-1.995	-2.006	-3.212	1.5145	-2.265	-2.65	-2.742	-2.442	-2.732	-2.331	-1.91
					V	0.2522	-1.577	-1.646	-2.165	-1.862	-0.926	-1.26	-1.541	-1.635	-1.343	-2.337	-1.821	2.935	-1.061	-1.77	-0.566	-1.807	-1.714	-2.024	-1.636
				E	I	2.1529	1.2082	1.019	0.9393	0.0856	1.6528	0.1165	0.8045	1.0969	0.7158	0.4783	0.8807	3.5743	1.5975	0.4644	1.7334	0.9095	1.2183	0.0452	0.9101
					Q	0.8168	-0.928	-1.428	-1.371	-1.544	0.2917	-1.881	-1.144	-1.04	-0.939	-1.688	-1.686	2.3699	-0.517	-1.072	0.0849	-1.745	-0.706	-1.667	-1.578
					V	2.5575	1.1596	1.0981	0.531	0.5379	1.9895	0.1879	0.5775	0.8639	1.1274	0.4792	0.5993	3.5081	1.4676	0.4314	1.7084	0.6953	0.8259	-0.476	0.6958
				N	I	1.7079	0.5029	0.702	0.4886	0.2067	1.0276	-0.244	0.2895	-0.075	0.3392	-0.036	0.5143	3.3371	0.6157	-0.679	0.9948	0.2063	0.6672	-0.275	0.5245
					Q	-0.058	-1.052	-1.762	-2.064	-1.274	-0.627	-1.444	-1.321	-1.118	-1.598	-1.671	-0.797	2.5343	-1.274	-1.597	-0.9	-1.806	-0.969	-1.38	-1.441
					V	0.7859	-0.422	-0.464	-1.149	-0.938	-0.069	-0.997	-0.692	-1.018	-0.861	-0.919	-0.676	3.0381	-0.375	-1.665	0.1211	-0.797	-0.812	-1.261	-0.447
				P	I	2.5289	1.3733	2.1472	1.5342	1.4527	2.1263	0.8779	1.0991	1.1897	1.3065	1.1875	1.4161	3.4146	1.6818	0.5421	2.01	1.1685	1.3884	0.8478	1.83
					Q	1.3669	0.003	-0.342	-0.245	-0.793	0.9959	-0.766	-0.952	-0.244	-0.02	-0.67	-0.516	3.0905	0.0816	-0.837	0.6738	-0.593	-0.644	-1.066	0.0044
					V	2.5503	1.5579	2.2283	1.3267	1.3107	2.1325	0.8263	1.0302	1.1914	1.1915	1.063	1.3025	3.4798	1.7746	0.4144	2.125	0.7459	1.275	0.5796	1.327
			S	D	I	-0.912	-1.169	-2.976	-3.174	-2.587	-2.267	-2.032	-1.842	-0.857	-2.666	-1.725	-1.485	-0.5	-0.956	-1.262	-1.399	-1.636	-1.24	-2.542	-1.812
					Q	-2.089	-2.964	-1.604	-2.841	-3.15	-3.21	-2.668	-2.639	-2.686	-2.746	-2.987	-3.279	-2.445	-2.817	-2.216	-3.362	-2.406	-2.79	-2.436	-3.336
					V	-1.129	-2.114	-2.846	-2.872	-2.608	-2.413	-2.778	-2.209	-1.866	-2.85	-1.932	-1.602	-1.446	-1.716	-1.095	-1.829	-2.545	-1.523	-2.905	-1.917
				E	I	1.5042	0.4918	-1.372	-0.858	-1.701	-0.325	-0.192	-0.212	0.9817	-0.469	-0.051	0.0027	1.3427	1.1741	1.189	1.0425	0.4289	0.2092	-1.062	0.1139
					Q	-0.979	-1.315	-3.672	-2.801	-2.391	-2.228	-2.029	-1.84	-1.33	-2.407	-2.061	-0.521	-1.656	-0.859	-0.392	-1.178	-1.554	-2.146	-3.013	-1.441
					V	1.875	0.8331	-1.15	-0.309	-1.416	-0.114	-0.283	-0.715	0.8224	-0.581	0.2653	0.3907	1.0929	1.2163	1.275	1.3569	0.7115	0.185	-1.598	0.2568
				N	I	1.7007	0.6653	-0.623	0.1352	-0.983	0.1411	-0.019	0.1136	0.4984	-0.512	-0.049	0.6083	1.6975	0.9797	0.8884	0.6739	0.6867	0.4199	-1.049	0.0948
					Q	-1.386	-1.224	-2.912	-2.515	-1.754	-1.887	-2.026	-1.827	-1.62	-1.751	-1.898	-1.374	-1.168	-1.367	-1.083	-1.182	-2.051	-1.486	-1.962	-1.664
					V	0.1441	-0.409	-1.643	-1.285	-1.335	-1.396	-1.076	-1.17	-0.755	-1.524	-1.083	-1.159	0.0166	-0.507	-0.322	0.3193	-0.918	-0.509	-1.507	-0.904
				P	I	2.0333	1.5395	0.1838	0.7075	-0.105	0.7255	1.2512	0.5688	1.1626	-0.024	0.7724	1.3939	2.5145	1.783	1.5527	1.7303	1.3292	1.082	-0.147	1.008
					Q	-0.512	-0.877	-2.855	-2.244	-2.053	-1.809	-1.486	-1.352	-1.271	-1.713	-1.463	-1.066	-1.183	-0.528	-0.2	-0.513	-1.289	-1.481	-1.719	-1.686
					V	1.9728	1.3391	-0.426	0.2351	-0.826	0.1065	0.605	0.1262	0.775	-0.524	0.6076	0.9929	2.068	1.4906	1.5014	1.6178	0.7529	0.813	-0.388	0.5987
			T	D	I	-0.002	-0.316	-1.62	-1.594	-1.108	-0.643	-0.605	-1.103	0.046	-1.242	-0.967	-0.481	1.143	0.2205	1.0721	0.279	-0.031	-0.535	-1.578	-0.573
					Q	-1.974	-1.796	-3.786	-3.205	-2.409	-2.41	-2.15	-2.832	-0.933	-2.167	-2.421	-1.576	-1.555	-1.021	-0.453	-1.197	-1.794	-2.126	-2.042	-2.048
					V	-0.119	-0.738	-2.936	-1.962	-1.899	-1.241	-1.31	-2.092	-0.463	-1.999	-1.522	-0.879	0.1501	-0.744	0.5115	-0.427	-1.039	-1.145	-2.162	-1.035
				E	I	2.6188	2.3951	1.2561	1.5579	0.9583	1.7693	1.6701	1.5714	2.6535	1.1283	1.5696	2.2494	2.8086	2.5303	2.9949	2.6482	2.4455	2.1891	0.6059	2.0003
					Q	1.2391	0.7873	-1.513	-0.709	-1.055	-0.03	0.0317	-0.437	0.9043	-1.56	0.0582	0.2974	0.2663	0.7843	1.7925	1.401	1.0909	0.1389	-1.121	0.2332
					V	2.6166	2.4861	0.4593	1.5662	0.6317	2.1198	1.6101	1.4807	2.4159	0.5307	1.7393	2.3186	2.5137	2.6601	3.0864	2.9018	2.3527	2.16	0.5202	2.5221
				N	I	2.576	2.3832	1.3783	1.7343	0.5096	1.4948	1.5611	1.3707	1.7076	0.4628	1.3067	2.0394	2.7232	2.2045	2.4609	2.5238	2.1879	2.0395	0.5065	1.9711
					Q	0.1117	-0.444	-1.647	-1.162	-1.573	-1.032	-1.036	-1.398	-0.207	-1.552	-0.871	-0.43	-0.146	-0.449	0.7681	0.6385	-0.08	-0.699	-1.226	-0.409
					V	1.5476	1.1466	-0.458	0.1395	-0.34	0.0305	0.5861	0.0216	0.4664	-0.739	0.2635	0.7897	1.6294	1.1512	1.7226	1.5136	0.8259	0.7356	-0.337	1.3276
				P	I	2.9169	3.0393	2.6147	2.5527	2.2933	2.449	2.4933	2.4636	2.4138	1.612	2.1205	2.7779	3.0325	3.003	3.0058	3.1084	2.8146	2.8685	2.2468	3.2352
					Q	1.3515	1.4173	-1.088	-0.005	-0.412	0.269	0.7671	-0.325	0.841	-0.89	0.2301	1.0493	0.4292	1.8384	1.9104	1.8477	1.3579	0.7541	0.0733	1.1339
					V	3.0624	2.6811	2.2429	2.282	1.8904	2.2836	2.6499	2.1693	2.3316	1.4871	2.0223	2.8088	3.0313	2.86	3.1175	2.8256	2.883	2.9281	2.3358	2.7889
			V	D	I	0.6045	-0.296	-2.143	-0.991	-1.642	0.1458	-0.55	-1.607	-0.088	-1.234	-0.752	0.0735	1.9622	0.7086	0.2956	0.2921	-0.734	-0.732	-1.641	-0.672
					Q	-1.069	-1.949	-2.315	-2.88	-2.51	-1.118	-2.124	-2.155	-1.369	-2.526	-2.264	-0.935	-0.195	-0.923	-0.935	-1.492	-2.377	-2.454	-2.26	-2.071
					V	0.0343	-0.934	-2.239	-1.768	-1.955	-0.519	-1.042	-1.995	-0.859	-2.053	-1.254	-0.735	0.7972	0.0131	0.0587	-0.579	-1.725	-1.716	-2.676	-0.499
				E	I	2.5421	2.2635	0.6313	1.8561	0.3413	2.6933	1.963	0.927	2.6459	1.1227	1.6435	2.5316	3.283	2.9039	2.7117	2.407	1.8396	1.6808	-0.185	2.0294
					Q	1.7283	0.6104	-1.32	0.0528	-1.297	1.2464	0.2693	-1.031	1.0725	-0.602	0.218	1.0678	1.6315	1.7828	1.5615	1.6385	0.3458	-0.451	-1.431	0.3789
					V	3.1919	2.5603	0.6518	2.022	0.6542	2.3878	1.8285	1.0342	2.5525	1.0028	1.9399	2.8156	3.0787	3.0477	2.794	2.9031	1.8781	1.5632	-0.356	2.0283
				N	I	2.4779	1.5056	0.1566	1.7651	0.0015	2.0684	1.4215	0.6042	1.5018	0.6391	1.1226	1.8922	3.1757	2.4159	1.8242	2.1278	1.1882	1.0437	-0.311	1.4106
					Q	0.4377	-0.641	-2.399	-1.17	-1.743	-0.286	-0.689	-1.624	-0.424	-1.376	-0.996	-0.184	1.0919	0.2686	-0.266	0.0228	-0.973	-1.006	-1.719	-1.056
					V	1.656	0.4076	-0.911	0.1829	-0.938	0.8395	0.0321	-0.696	0.4161	-0.666	0.1842	0.913	2.008	1.2338	0.57	1.0884	-0.168	-0.346	-1.418	0.2002
				P	I	2.8903	2.1052	2.0201	2.5864	1.2687	2.5947	2.4576	1.2993	2.0912	1.5153	1.858	2.7676	3.0861	2.9848	2.4299	2.6828	1.9656	1.8092	0.8386	2.3688
					Q	2.0312	0.905	-0.631	0.2114	-0.84	1.4991	0.5821	-0.513	0.8738	-0.444	0.224	1.4938	1.6298	1.9596	1.4081	2.0941	0.5053	-0.13	-0.67	0.5996
					V	2.9655	2.3114	1.6184	2.2595	0.931	2.4891	2.061	1.0591	1.9005	0.9535	1.7942	2.6695	3.0218	2.9122	2.2251	2.5552	1.7191	1.7038	0.6312	2.2375
			W	D	I	-1.063	-1.139	-2.57	-2.297	-1.22	-2.042	-0.378	-0.821	-0.842	-1.328	-1.235	-0.169	-1.028	-0.128	-0.044	-0.423	-1.561	-1.18	-1.377	-1.557
					Q	-1.969	-1.897	-3.005	-3.288	-1.983	-2.546	-1.654	-1.238	-2.064	-2.171	-2.389	-1.74	-1.684	-1.396	-1.624	-2.39	-2.229	-1.898	-1.663	-2.059
					V	-0.992	-1.394	-2.728	-2.681	-2.14	-2.527	-0.65	-1.151	-1.111	-1.486	-2.071	-0.597	-1.474	-0.29	-0.698	-1.219	-1.628	-1.378	-1.672	-1.33
				E	I	1.5348	0.8423	-1.285	-0.71	-0.377	-0.265	1.7888	0.4845	1.2196	-0.55	0	1.9891	0.9982	2.3372	1.6549	1.818	0.7228	0.4984	-1.142	-0.181
					Q	-0.038	-0.52	-3.345	-2.311	-1.438	-1.61	0.2822	-0.73	-0.012	-1.273	-1.079	0.276	-1.754	0.4536	0.2393	-0.127	-0.973	-1.086	-1.625	-1.566
					V	1.7262	1.1946	-1.002	-0.76	-0.578	-0.522	1.8561	0.204	1.4368	-0.459	-0.031	2.2536	0.5588	2.7515	1.8237	1.7505	0.6886	0.669	-1.02	-0.611
				N	I	1.0519	0.7393	-1.368	-0.485	-0.205	-0.926	1.0305	0.353	0.2715	-0.291	-0.146	1.9038	0.393	1.7363	0.8201	1.1543	0.1362	-0.006	-0.558	-0.052
					Q	-0.766	-0.928	-2.303	-2.62	-1.006	-2.151	-0.206	-1.276	-1.074	-1.085	-1.153	0.3021	-1.528	0.0098	-0.754	-0.68	-1.573	-1.518	-0.639	-1.08
					V	0.0032	-0.002	-2.528	-1.347	-0.82	-1.154	0.6706	-0.62	-0.355	-1.011	-0.485	1.2171	-0.788	0.9951	-0.205	0.1625	-0.337	-0.879	-0.768	-0.778
				P	I	1.2486	1.2493	-0.571	0.0887	0.4642	0.4164	1.517	0.1455	0.843	0.3256	0.4344	2.1113	1.3192	2.544	1.3878	1.7904	0.7135	0.4457	-0.206	0.8722
					Q	-0.059	0.0306	-2.219	-1.15	-0.49	-1.599	0.4565	-0.169	0.1001	-0.554	-0.617	0.7899	-0.97	1.2376	0.5361	0.0946	-1.029	-0.482	-0.85	-0.661
					V	1.4484	1.3547	-0.785	-0.015	0.5836	0.2258	1.6033	0.5197	0.8917	0.2551	0.6853	2.1132	0.827	2.6636	1.3658	1.4294	0.4606	0.3956	-0.635	0.7695
			Y	D	I	-0.14	-1.445	-2.619	-2.979	-2.025	-1.948	-0.975	-2.19	-1.293	-1.728	-1.805	-0.746	-1.094	-0.298	-0.764	-1.167	-1.748	-1.759	-2.087	-1.689
					Q	-2.8	-1.931	-2.743	-3.314	-2.675	-2.685	-2.321	-2.236	-1.925	-2.406	-2.495	-1.819	-2.4	-1.932	-1.782	-2.272	-3.12	-2.188	-2.328	-2.231
					V	-1.545	-1.047	-2.827	-3.032	-1.922	-2.301	-1.657	-2.486	-2.014	-1.911	-2.182	-1.014	-1.622	-0.964	-0.923	-1.822	-1.887	-1.677	-2.427	-2.176
				E	I	1.2947	1.2936	-1.054	0.0495	-0.802	0.0761	1.4228	-0.108	1.2602	0.1333	0.2212	1.1949	1.4288	2.2258	1.7981	1.4893	1.1432	0.582	-1.251	-0.429
					Q	-0.355	-0.225	-2.767	-2.222	-2.211	-1.713	-0.736	-1.446	-0.509	-1.489	-1.24	-0.564	-0.866	0.1062	0.1595	-0.864	-1.183	-1.1	-2.148	-1.674
					V	1.6004	1.3673	-1.359	-0.218	-0.582	-0.122	1.5371	0.1002	1.3291	-0.139	0.6595	1.8299	1.0892	2.337	2.0118	1.5851	1.0525	0.6981	-1.48	-0.166
				N	I	0.0916	0.4416	-1.78	-0.828	-0.848	-1.053	0.5179	-1.001	-0.715	-0.366	-0.318	0.6984	0.7017	0.7477	-0.62	-0.102	-0.218	-0.363	-0.809	-0.307
					Q	-1.464	-1.557	-2.386	-2.55	-1.184	-1.872	-0.88	-1.374	-1.863	-1.753	-1.616	-1.102	-1.166	-1.33	-1.075	-1.744	-1.54	-1.851	-1.638	-1.71
					V	-0.886	-0.564	-2.438	-2.022	-1.442	-1.672	-0.211	-1.636	-1.235	-1.205	-1.485	0.089	-0.628	-0.083	-1.109	-0.569	-1.291	-1.188	-1.333	-1.033
				P	I	0.9354	1.719	-0.334	1.1431	0.5459	-0.291	1.5365	0.7705	0.6991	0.6718	0.8984	1.8821	1.7865	2.2472	0.0975	1.3689	1.4487	0.9243	-0.489	0.8995
					Q	-0.08	0.4058	-2.673	-1.449	-0.74	-1.114	-0.032	-0.505	-0.008	-0.685	-0.512	0.0497	-0.78	0.9418	0.3867	0.1519	0.009	-0.807	-1.14	-0.775
					V	0.9744	1.3883	-0.284	0.6446	0.2493	-0.307	1.3835	0.531	0.4242	0.6059	0.915	1.8864	1.2143	2.2411	0.2038	1.1851	1.464	0.7931	-0.64	0.6792
						A	C	D	E	F	G	H	I	K	L	M	N	P	Q	R	S	T	V	W	Y
146	153	155	147	149	150	154
						A	C	D	E	F	G	H	I	K	L	M	N	P	Q	R	S	T	V	W	Y
F	H	F	A	E	I	-4.353	-2.657	-3.135	-3.266	-3.229	-3.517	-2.944	-3.455	-3.138	-2.893	-3.095	-3.152	-1.964	-3.877	-2.817	-3.638	-3.438	-3.534	-2.449	-3.272
				N	Q	-1.147	-2.652	-2.366	-3.727	-2.17	-2.032	-2.795	-2.303	-1.764	-2.432	-3.043	-2.494	-2.358	-3.808	-2.396	-2.524	-3.365	-2.543	-2.042	-1.937
				P	I	-1.974	-2.522	-2.417	-2.443	-1.673	-2.125	-2.101	-1.783	-2.202	-1.983	-1.843	-2.058	-0.103	-3.168	-1.811	-1.908	-3.104	-2.494	-1.517	-1.997
				S	V	-3.226	-2.548	-3.411	-2.923	-2.241	-2.245	-2.762	-2.419	-2.88	-2.585	-2.616	-2.658	-2.098	-3.026	-2.252	-2.635	-3.083	-2.925	-2.137	-2.07
			C	E	I	-3.052	-2.631	-3.352	-3.653	-2.164	-2.325	-3.038	-2.498	-3.026	-2.437	-2.635	-3.065	-1.732	-2.703	-2.628	-3.362	-3.161	-2.853	-2.718	-2.149
				N	Q	-1.931	-1.819	-3.142	-3.527	-2.191	-2.058	-2.429	-2.447	-2.625	-2.183	-2.729	-2.482	-2.67	-2.499	-2.18	-3.266	-3.01	-2.646	-1.725	-2.017
				P	I	-1.705	-1.701	-2.525	-2.151	-1.663	-1.807	-2.075	-1.332	-2.097	-2.088	-1.368	-2.208	-0.513	-1.547	-1.34	-2.006	-1.856	-1.504	-1.255	-1.726
				S	V	-2.826	-2.302	-3.177	-3.111	-1.912	-2.698	-2.304	-2.143	-2.139	-2.577	-2.42	-2.748	-2.558	-2.876	-2.104	-3.226	-2.655	-2.382	-2.094	-1.682
			D	E	I	-2.706	-3.099	-2.401	-2.76	-1.568	-2.487	-3.005	-1.427	-3.149	-2.036	-3.015	-3.356	-1.423	-3.415	-2.82	-3.314	-3.027	-2.755	-1.309	-1.857
				N	Q	-2.035	-2.42	-2.835	-2.732	-0.98	-2.054	-2.196	-1.705	-1.836	-1.697	-1.802	-2.313	-2.457	-2.488	-2.478	-2.736	-2.462	-1.957	-0.863	-1.337
				P	I	-2.439	-1.697	-2.666	-2.6	-1.881	-2.41	-2.494	-1.801	-1.555	-2.577	-2.377	-2.377	-1.216	-1.879	-0.944	-2.261	-2.111	-2.035	-1.91	-2.271
				S	V	-2.075	-2.096	-2.647	-2.777	-1.19	-2.615	-2.619	-1.302	-2.716	-1.446	-2.033	-2.342	-2.432	-3.464	-2.708	-2.789	-2.684	-2.468	-0.828	-1.709
			E	E	I	-3.273	-2.938	-3.612	-3.831	-2.647	-3.139	-2.982	-3.434	-2.94	-3.577	-3.523	-3.656	-2.049	-3.459	-2.621	-3.067	-3.108	-2.933	-2.368	-2.77
				N	Q	-3.012	-3.044	-3.135	-3.418	-2.506	-2.731	-3.534	-2.733	-2.718	-2.963	-2.896	-2.781	-2.547	-3.432	-3.525	-3.214	-3.354	-3.507	-2.091	-2.264
				P	I	-1.195	-2.125	-1.837	-1.718	-1.825	-1.986	-1.406	-1.73	-1.428	-2.019	-1.596	-1.165	-0.152	-1.197	-0.751	-1.719	-1.812	-1.515	-1.974	-1.289
				S	V	-3.216	-2.966	-3.775	-3.159	-2.574	-3.004	-3.793	-3.471	-2.82	-2.638	-3.21	-2.96	-2.749	-3.804	-3.53	-2.897	-3.102	-2.717	-2.039	-2.618
			F	E	I	-2.827	-2.666	-3.045	-2.96	-2.142	-3.218	-2.573	-0.853	-1.796	-1.755	-2.366	-2.575	-2.083	-2.844	-1.935	-2.978	-2.574	-1.988	-1.616	-2.228
				N	Q	-3.058	-2.303	-3.392	-3.484	-1.34	-2.006	-2.375	-1.52	-2.178	-1.969	-1.704	-2.384	-1.5	-2.602	-2.079	-2.536	-2.142	-2.319	-1.638	-1.573
				P	I	-1.592	-1.447	-2.602	-1.467	-1.201	-1.434	-1.804	-1.213	-1.442	-1.386	-1.077	-1.55	-0.54	-0.961	-1.188	-1.725	-0.908	-1.381	-1.219	-1.168
				S	V	-2.153	-2.202	-3.26	-4.033	-1.492	-2.139	-1.875	-1.775	-2.913	-1.566	-1.99	-2.574	-1.327	-2.598	-2.197	-2.544	-2.303	-1.571	-0.973	-2.451
			G	E	I	-2.83	-2.663	-2.55	-2.139	-2.103	-3.129	-2.403	-1.945	-2.627	-2.305	-2.839	-2.738	-2.438	-3.006	-2.677	-2.778	-2.966	-2.711	-2.05	-2.091
				N	Q	-1.638	-1.77	-2.196	-2.552	-1.243	-1.7	-1.479	-2.049	-2.057	-1.519	-1.994	-1.842	-1.839	-2.518	-1.276	-2.092	-2.324	-1.888	-0.794	-1.47
				P	I	-1.848	-2.166	-2.677	-2.67	-1.781	-2.424	-2.35	-1.502	-2.171	-2.308	-1.908	-2.297	-1.354	-1.743	-2.446	-2.25	-2.939	-2.213	-1.902	-1.522
				S	V	-2.686	-1.971	-1.87	-2.874	-1.451	-2.059	-2.177	-1.876	-2.274	-1.771	-1.958	-2.126	-1.865	-2.473	-1.908	-2.333	-2.696	-2.056	-1.373	-1.7
			H	E	I	-2.951	-2.902	-3.182	-3.462	-2.888	-3.298	-2.928	-2.278	-2.792	-2.655	-2.05	-3.137	-1.446	-2.807	-2.179	-3.318	-3.008	-2.764	-2.197	-3.138
				N	Q	-2.264	-2.293	-3.062	-3.185	-2.016	-2.389	-1.663	-2.145	-2.027	-2.132	-2.462	-2.743	-2.103	-2.02	-1.892	-2.745	-1.95	-2.698	-1.891	-1.74
				P	I	-1.736	-1.261	-2.539	-2.028	-1.749	-2.014	-1.844	-1.226	-2.047	-1.484	-1.656	-2.128	-0.338	-1.635	-1.59	-2.413	-2.253	-1.558	-1.669	-1.532
				S	V	-2.652	-2.469	-3.19	-3.091	-1.927	-2.684	-2.272	-2.124	-2.2	-2.407	-2.777	-2.514	-2.039	-3.301	-2.238	-3.285	-3.593	-2.352	-1.658	-2.277
			I	E	I	-2.385	-3.149	-4.74	-3.924	-2.266	-3.252	-3.099	-1.975	-1.506	-2.442	-2.761	-3.145	-1.979	-2.234	-2.313	-2.787	-3.907	-2.455	-3.007	-2.652
				N	Q	-3.201	-2.772	-3.488	-3.432	-2.143	-3.012	-2.607	-2.444	-2.894	-2.885	-2.715	-2.627	-2.794	-3.033	-2.859	-3.102	-2.989	-3.39	-2.534	-2.407
				P	I	-1.511	-1.636	-2.102	-2.111	-1.839	-2.062	-1.905	-1.867	-1.243	-1.707	-1.764	-2.061	-0.97	-1.422	-1.495	-1.722	-2.741	-1.717	-2.143	-1.375
				S	V	-2.403	-2.39	-3.823	-3.718	-2.022	-2.959	-2.889	-2.259	-2.395	-2.609	-2.561	-2.619	-2.283	-5.26	-2.252	-4.084	-2.896	-2.681	-2.406	-2.395
			K	E	I	-3.111	-2.791	-3.376	-3.293	-3.168	-3.255	-3.237	-2.666	-4.211	-2.777	-3.931	-3.694	-1.877	-3.737	-3.907	-3.895	-3.48	-3.228	-2.473	-3.2
				N	Q	-2.837	-3.122	-3.761	-4.199	-2.36	-2.216	-2.407	-2.459	-2.662	-2.915	-2.81	-3.167	-2.097	-3.217	-2.315	-2.966	-2.706	-2.428	-2.275	-2.02
				P	I	-2.702	-2.483	-2.586	-2.16	-2.126	-2.642	-2.568	-2.923	-2.992	-2.773	-3.371	-2.69	-0.901	-2.516	-2.511	-2.43	-3.814	-2.66	-2.126	-2.344
				S	V	-3.144	-2.705	-3.445	-3.099	-2.216	-2.773	-2.647	-2.784	-2.901	-2.795	-3.992	-1.861	-1.756	-2.703	-2.465	-3.604	-3.203	-3.257	-2.33	-2.448
			L	E	I	-3.052	-3.047	-3.002	-4.025	-2.359	-3.22	-2.889	-2.599	-2.768	-3.037	-3.151	-2.974	-1.488	-3.051	-2.578	-3.581	-2.941	-2.828	-2.101	-2.338
				N	Q	-3.012	-2.867	-3.347	-2.708	-1.955	-2.769	-3.124	-2.324	-2.549	-2.122	-2.559	-2.527	-1.734	-2.766	-2.203	-3.294	-2.718	-2.609	-1.647	-1.849
				P	I	-1.814	-1.665	-2.279	-1.491	-0.985	-2.146	-1.746	-1.848	-1.772	-1.508	-1.532	-2.238	0.0367	-2.013	-1.768	-2.019	-2.485	-2.251	-1.655	-1.322
				S	V	-2.456	-2.857	-3.407	-2.578	-1.538	-3.304	-3.006	-2.042	-2.749	-2.215	-2.586	-2.303	-1.976	-2.63	-2.559	-3.127	-2.842	-2.254	-1.614	-2.127
			M	E	I	-3.011	-3.183	-3.425	-3.175	-2.67	-3.335	-3.139	-2.317	-3.105	-2.958	-3.083	-2.783	-1.414	-2.474	-3.087	-3.653	-3.568	-3.475	-2.292	-3.437
				N	Q	-2.757	-2.849	-2.355	-1.697	-2.162	-3.286	-2.057	-1.961	-2.799	-2.856	-2.461	-2.657	-2.871	-3.129	-1.997	-3.094	-2.404	-2.773	-1.749	-2.571
				P	I	-1.293	-2.348	-1.976	-2.177	-1.516	-1.642	-1.964	-2.01	-2.178	-1.95	-1.801	-1.809	0.2998	-1.652	-1.795	-1.167	-2.404	-2.084	-1.607	-1.515
				S	V	-2.907	-2.503	-3.418	-3.832	-2.119	-2.649	-2.42	-1.953	-2.554	-2.025	-2.476	-2.517	-1.566	-3.605	-2.832	-2.552	-3.541	-2.759	-1.736	-2.415
			N	E	I	-2.984	-3.005	-2.943	-3.611	-2.216	-3.388	-3.727	-2.533	-3.325	-2.704	-3.131	-2.888	-2.072	-2.919	-2.611	-2.886	-2.89	-3.228	-2	-2.082
				N	Q	-2.635	-2.251	-2.567	-2.682	-1.836	-1.515	-2.515	-1.887	-1.791	-1.758	-2.108	-2.325	-2.111	-2.298	-1.932	-2.264	-2.61	-2.375	-1.481	-1.607
				P	I	-1.956	-1.779	-2.631	-1.749	-1.317	-2.351	-1.972	-1.776	-1.842	-1.438	-1.31	-2.283	0.2588	-1.566	-1.601	-2.084	-2.197	-1.64	-1.307	-1.236
				S	V	-2.676	-2.293	-3.019	-3.021	-1.929	-2.714	-2.258	-1.82	-2.433	-2.287	-1.156	-2.81	-2.173	-3.259	-2.536	-2.785	-3.206	-2.628	-1.678	-1.685
			Q	E	I	-2.247	-1.594	-3.36	-2.43	-2.463	-2.146	-2.228	-0.828	-1.105	-1.336	-1.028	-1.681	-0.734	-2.028	-1.165	-2.199	-2.078	-1.154	-1.865	-2.144
				N	Q	-2.991	-2.643	-3.468	-3.313	-2.838	-2.354	-2.149	-2.141	-2.489	-2.122	-2.872	-2.276	-2.46	-2.822	-2.343	-2.966	-3.291	-2.728	-2.099	-2.709
				P	I	0.296	0.5541	-0.783	0.2515	-0.662	-0.795	-0.239	1.5303	0.4807	0.2158	0.863	0.0194	1.7327	0.1478	0.5487	0.0312	0.2375	1.0653	-0.237	-0.279
				S	V	-2.281	-1.948	-2.951	-2.828	-2.266	-2.621	-2.753	-2.231	-1.957	-2.023	-2.089	-3.304	-1.762	-2.698	-1.658	-2.594	-2.424	-2.04	-2.233	-2.466
			R	E	I	-2.717	-2.795	-3.206	-3.214	-2.653	-2.797	-2.511	-2.648	-2.642	-2.455	-2.706	-2.432	1.1639	-3.436	-2.76	-2.767	-3.77	-2.615	-3.143	-2.604
				N	Q	-2.349	-2.321	-3.652	-2.396	-1.679	-2.297	-1.839	-2.4	-2.217	-2.184	-2.327	-2.174	-0.667	-2.419	-2.478	-2.546	-2.604	-2.085	-1.841	-2.119
				P	I	-0.424	-1.948	-2.274	-1.1	-1.291	-1.224	-2.135	-1.761	-1.34	-1.136	-1.053	-1.216	2.7887	-2.192	-1.697	-1.713	-2.604	-1.548	-0.964	-1.23
				S	V	-2.082	-2.05	-2.893	-3.231	-1.843	-2.502	-2.581	-2.327	-2.727	-2.378	-2.399	-2.822	-0.196	-2.413	-2.157	-2.235	-2.71	-2.548	-2.138	-1.612
			S	E	I	-2.327	-3.304	-3.575	-3.647	-2.81	-2.404	-2.947	-3.021	-2.523	-4.137	-3.545	-3.006	-2.218	-3.367	-2.89	-3.218	-3.794	-3.187	-2.535	-2.682
				N	Q	-3.507	-2.571	-2.758	-2.846	-1.837	-2.247	-2.321	-2.274	-2.636	-2.069	-1.828	-2.672	-2.559	-2.098	-1.969	-2.884	-2.844	-2.547	-1.411	-1.507
				P	I	-1.8	-2.317	-3.143	-2.747	-2.507	-2.176	-2.437	-2.091	-2.427	-2.525	-1.722	-2.608	-0.905	-1.974	-1.555	-2.138	-2.107	-2.326	-2.036	-2.138
				S	V	-2.489	-2.544	-3.115	-3.566	-1.268	-2.079	-2.461	-2.494	-2.835	-2.493	-2.669	-3.294	-2.064	-3.345	-2.468	-2.896	-2.644	-2.429	-2.123	-2.654
			T	E	I	-3.112	-3.107	-3.037	-3.649	-2.598	-3.744	-3.386	-2.461	-2.184	-2.53	-3.016	-3.262	-1.703	-3.506	-1.912	-3.063	-3.431	-2.637	-2.451	-2.619
				N	Q	-2.765	-2.581	-3.488	-2.851	-2.235	-2.806	-2.46	-2.768	-2.531	-2.508	-2.775	-3.059	-2.315	-3.635	-2.256	-2.639	-3.159	-2.714	-2.613	-2.452
				P	I	-1.598	-1.654	-2.36	-2.189	-1.339	-2.004	-1.81	-1.571	-1.536	-1.877	-1.642	-1.742	-0.441	1.6029	-0.556	-1.577	-1.757	-1.265	-2.554	-1.416
				S	V	-3.353	-2.603	-3.459	-3.367	-2.089	-3.164	-2.973	-3.642	-3.044	-2.494	-2.625	-3.263	-2.452	-3.168	-2.104	-3.386	-3.34	-2.606	-2.565	-2.327
			V	E	I	-2.783	-2.547	-2.797	-3.142	-2.936	-3.052	-3.295	-2.501	-2.223	-3.692	-2.665	-3.448	-1.459	-2.76	-2.14	-2.955	-3.43	-3.008	-3.518	-2.663
				N	Q	-3.736	-2.598	-3.488	-3.308	-2.731	-2.59	-2.495	-2.121	-3.181	-2.361	-3.079	-3.204	-2.747	-3.132	-2.416	-2.733	-2.936	-2.69	-3.079	-2.018
				P	I	-1.612	-1.83	-2.085	-1.734	-1.5	-1.685	-2.025	-1.413	-1.3	-1.816	-1.879	-1.727	-0.386	-1.361	-1.378	-1.496	-1.774	-1.093	-2.49	-1.699
				S	V	-0.956	-0.956	-0.956	-0.956	-0.956	-0.956	-0.956	-0.956	-0.956	-0.956	-0.956	-0.956	-0.956	-0.956	-0.956	-0.956	-0.956	-0.956	-0.956	-0.956
			W	E	I	-2.431	-2.32	-2.722	-3.72	-1.893	-2.709	-2.148	-1.152	-2.54	-1.389	-2.264	-2.227	-1.235	-2.28	-2.276	-3.242	-2.653	-2.038	-1.658	-1.653
				N	Q	-2.012	-1.856	-1.87	-2.235	-1.142	-1.929	-1.424	-0.815	-2.038	-1.35	-1.366	-1.692	-0.809	-1.864	-1.247	-2.001	-1.596	-1.958	-0.943	-1.728
				P	I	-1.036	-0.444	-1.641	-2.048	-0.095	-0.172	-1.168	-0.708	-0.954	-1.038	-0.336	-1.311	-0.786	-0.957	-0.769	-1.645	-1.947	-1.514	-0.453	-1.069
				S	V	-0.956	-0.956	-0.956	-0.956	-0.956	-0.956	-0.956	-0.956	-0.956	-0.956	-0.956	-0.956	-0.956	-0.956	-0.956	-0.956	-0.956	-0.956	-0.956	-0.956
			Y	E	I	-2.571	-2.485	-3.058	-3.356	-1.163	-3.188	-2.292	-1.917	-2.258	-2.044	-2.292	-2.58	-1.457	-2.406	-2.822	-3.71	-2.699	-2.001	-1.968	-2.147
				N	Q	-2.591	-2.254	-2.542	-3.033	-1.607	-2.351	-1.98	-2.048	-2.109	-1.898	-2.452	-1.978	-2.028	-2.861	-2.095	-2.664	-2.621	-2.335	-1.816	-1.962
				P	I	-2.793	-1.277	-2.119	-1.5	-1.033	-2.342	-1.668	-0.991	-2.018	-1.37	-1.299	-2.006	-0.864	-1.051	-3.721	-2.026	-1.533	-1.879	-1.264	-1.944
				S	V	-0.956	-0.956	-0.956	-0.956	-0.956	-0.956	-0.956	-0.956	-0.956	-0.956	-0.956	-0.956	-0.956	-0.956	-0.956	-0.956	-0.956	-0.956	-0.956	-0.956
						A	C	D	E	F	G	H	I	K	L	M	N	P	Q	R	S	T	V	W	Y
146	153	155	147	149	150	154
						A	C	D	E	F	G	H	I	K	L	M	N	P	Q	R	S	T	V	W	Y
F	R	F	A	E	I	-2.594	-2.598	-3.122	-3.12	-3.081	-2.504	-2.321	-1.972	-1.218	-1.92	-2.052	-1.814	-0.984	-2.944	-0.96	-2.762	-2.564	-2.512	-2.168	-1.684
				N	Q	-3.163	-2.475	-2.609	-3.362	-2.093	-2.236	-3.095	-2.372	-2.258	-2.763	-2.258	-2.793	-2.489	-2.337	-1.858	-3.219	-2.802	-2.813	-1.566	-1.881
				P	I	-0.294	-0.86	-1.017	-0.811	-1.121	-0.352	-0.451	0.0628	-0.372	-0.411	-0.15	0.4885	0.9873	0.1168	0.4821	-0.17	-0.512	0.0953	-0.809	-0.411
			C	E	I	-2.144	-2.327	-3.789	-2.533	-1.819	-1.91	-2.308	-1.48	-0.539	-1.589	-1.427	-2.021	-1.662	-1.707	-0.299	-2.885	-1.519	-1.419	-1.933	-1.808
				N	Q	-2.886	-2.31	-2.542	-2.887	-1.57	-2.413	-2.452	-1.999	-2.302	-2.144	-1.994	-2.419	-2.413	-2.178	-2.105	-2.689	-2.348	-2.358	-2.107	-1.92
				P	I	0.3051	-0.195	-0.78	-0.187	-0.554	-0.467	-0.499	0.371	0.396	0.1891	-0.012	0.7622	0.317	0.8514	0.8517	0.0657	0.2634	0.6519	-0.272	-0.25
			D	E	I	-1.818	-1.739	-2.872	-2.654	-1.356	-2.2	-1.508	-1.878	-0.309	-1.562	-1.527	-2.366	-2.025	-1.67	-0.03	-2.269	-2.814	-1.758	-1.47	-1.094
				N	Q	-2.59	-2.132	-2.216	-3.062	-1.067	-2.143	-2.33	-1.839	-2.14	-1.618	-2.196	-2.344	-1.958	-2.231	-1.989	-2.937	-2.311	-1.895	-1.126	-1.178
				P	I	0.7961	1.0729	-0.872	-0.079	0.9409	-0.332	0.4129	1.5409	2.8001	1.4431	1.5523	1.0076	0.58	2.1344	2.6385	0.699	1.6711	1.6743	0.1865	1.3258
			E	E	I	-2.152	-2.037	-3.308	-2.838	-2.097	-2.229	-1.744	-0.894	0.2406	-1.231	-1.786	-1.371	-1.613	-1.118	0.6817	-1.503	-1.834	-1.795	-1.991	-1.603
				N	Q	-3.048	-2.563	-2.843	-2.914	-2.688	-2.627	-3.117	-2.7	-2.726	-2.991	-3.207	-2.712	-2.501	-3.002	-2.127	-2.905	-3.75	-2.976	-3.006	-2.386
				P	I	1.2404	1.0349	0.0391	0.2822	0.4423	0.5722	1.2248	1.2506	2.5201	1.2165	0.9298	1.8442	1.2132	1.8445	2.7132	1.3316	1.4009	1.7613	0.0479	1.2715
			F	E	I	-2.581	-1.566	-2.35	-2.058	-1.422	-2.76	-1.756	-0.667	-0.424	-0.74	-1.46	-1.277	-1.183	-0.742	-0.36	-0.867	-1.172	-1.195	-1.256	-1.647
				N	Q	-1.543	-1.84	-2.89	-2.518	-1.492	-2.723	-1.874	-1.082	-1.828	-1.715	-2.297	-2.507	-1.997	-2.516	-1.76	-2.809	-2.054	-1.687	-1.34	-2.171
				P	I	-1.179	-0.399	-1.376	-0.046	-1.287	-2.632	-0.642	-0.059	-1.403	-0.161	-0.78	0.1378	-0.047	0.8499	-0.866	-0.322	0.2883	0.1279	-0.595	-0.648
			G	E	I	-2.317	-2.122	-2.606	-3.625	-2.255	-3.09	-3.119	-1.443	-1.912	-2.074	-2.849	-2.273	-2.551	-2.617	-1.738	-2.661	-2.001	-2.079	-2.035	-2.07
				N	Q	-1.978	-1.505	-2.028	-3.033	-1.493	-2.287	-2.157	-2.06	-2.107	-1.688	-1.966	-2.764	-2.193	-2.37	-1.762	-2.622	-2.759	-1.972	-1.507	-1.253
				P	I	-0.502	-0.905	-1.129	-0.63	-0.799	-1.096	-1.025	-0.506	-1.052	-0.758	-0.532	-0.31	-0.094	-0.478	-0.778	-0.94	-0.967	-0.385	-1.173	-0.481
			H	E	I	-1.843	-1.812	-2.833	-2.931	-2.231	-2.457	-2.48	-1.042	-0.978	-1.596	-1.598	-2.085	-1.015	-1.235	-0.504	-2.379	-2.228	-1.326	-2.33	-1.914
				N	Q	-2.395	-2.537	-3.653	-3.21	-1.755	-2.547	-2.328	-1.692	-2.769	-1.673	-2.509	-2.67	-2.011	-2.899	-2.103	-2.771	-2.345	-1.736	-2.226	-2.028
				P	I	-1.3	-0.442	-1.318	-0.059	-2.066	-1.701	-0.8	0.3306	-0.828	0.1863	-0.743	-0.43	0.6965	0.3872	-0.398	-1.2	-0.652	0.5619	-1.131	-1.153
			I	E	I	-1.5	-1.526	-2.822	-2.885	-1.9	-2.482	-1.293	-1.017	0.1393	-1.717	-1.401	-1.663	-1.486	-0.831	-0.123	-1.824	-0.894	-1.23	-2.28	-1.238
				N	Q	-2.657	-2.35	-3.137	-3.733	-1.965	-3.343	-2.087	-1.812	-2.443	-1.662	-2.499	-2.297	-2.54	-3.099	-1.963	-2.772	-2.875	-1.995	-1.853	-1.723
				P	I	-0.313	-0.224	-1.053	-0.201	-0.686	-0.567	0.4369	0.4592	0.5786	0.2176	-0.01	0.2052	-0.363	0.7295	0.9516	0.0913	0.0584	0.4327	-0.722	0.0553
			K	E	I	-3.109	-3.834	-2.993	-3.112	-3.096	-2.911	-3.409	-3.295	-3.201	-2.586	-2.828	-2.845	-1.575	-3.075	-3.33	-2.103	-2.898	-3.416	-2.484	-3.029
				N	Q	-2.4	-2.835	-3.178	-3.109	-2.588	-2.886	-2.53	-2.344	-3.86	-2.505	-2.838	-2.852	-2.222	-2.197	-3.308	-2.813	-2.856	-2.528	-2.327	-2.434
				P	I	-0.938	-2.271	-1.455	-1.343	-1.542	-0.293	-1.544	-2.28	-1.822	-1.869	-2.167	-0.506	-0.027	-1.225	-1.214	-1.084	-2.004	-1.999	-2.538	-1.942
			L	E	I	-2.167	-1.854	-2.906	-2.383	-1.298	-2.738	-1.679	-0.489	-0.276	-1.412	-2.161	-1.579	-0.89	-1.41	-0.781	-2.159	-1.578	-1.276	-1.554	-1.164
				N	Q	-2.81	-2.223	-2.845	-2.779	-1.355	-2.385	-2.233	-1.356	-2.802	-2.055	-2.072	-3.021	-2.053	-2.695	-2.32	-3.223	-3.049	-1.981	-1.549	-2.445
				P	I	0.1479	-0.17	-1.456	-0.145	0.0972	-0.564	0.2752	0.1837	0.3843	0.2898	0.1712	0.4874	0.6839	0.5479	0.5509	0.3442	-0.148	-0.014	-0.221	0.4873
			M	E	I	-2.222	-2.452	-4.074	-2.995	-2.385	-3.212	-2.211	-1.359	-1.326	-2.062	-1.937	-1.98	-1.365	-1.989	-1.966	-2.178	-2.242	-1.841	-2.546	-2.492
				N	Q	-2.289	-2.924	-2.905	-3.813	-1.738	-2.415	-2.735	-1.964	-2.738	-2.343	-2.198	-2.455	-2.932	-2.865	-2.279	-2.32	-3.02	-2.799	-2.108	-2.212
				P	I	0.8358	-0.374	-1.342	-0.299	-0.797	-0.264	0.1216	-0.13	0.2788	-0.556	-0.159	0.2629	0.4203	0.4082	0.2326	0.7859	-0.382	-0.134	-1.18	-0.416
			N	E	I	-2.477	-2.139	-3.509	-3.069	-1.818	-2.856	-2.492	-1.436	-1.015	-2.013	-2.26	-2.982	-1.169	-2.571	-0.844	-2.826	-2.634	-1.913	-2.128	-1.915
				N	Q	-2.71	-3.021	-2.662	-2.54	-1.697	-2.558	-2.083	-2.547	-2.477	-2.094	-2.26	-2.809	-2.15	-2.896	-2.264	-2.191	-2.502	-1.675	-1.89	-1.597
				P	I	0.516	0.2179	-1.203	0.9066	0.4823	-0.956	0.2244	0.9359	0.5732	0.8188	0.5382	-0.007	1.6083	0.9093	1.3897	0.1726	0.4597	1.2145	0.5351	1.4491
			Q	E	I	-0.032	1.0569	-1.566	0.1107	0.7226	-0.827	0.3049	2.0223	1.6929	1.5738	1.2732	0.8244	0.8968	0.6531	1.6763	0.242	0.7111	1.7053	0.1745	1.1091
				N	Q	-2.276	-1.756	-2.807	-3.024	-1.649	-2.1	-2.188	-0.525	-1.021	-1.223	-1.37	-2.402	-1.697	-1.877	-1.344	-2.294	-1.987	-1.112	-2.279	-1.576
				P	I	2.5618	2.7287	1.9575	2.8805	2.6238	2.0131	2.2583	3.232	2.6835	2.9625	3.118	3.0284	2.8751	2.9513	2.5993	2.813	2.8771	3.3178	2.1532	2.7356
			R	E	I	0.4766	-1.88	-2.276	-2.61	-0.825	-0.744	-1.693	-1.417	-0.482	-0.764	-0.976	-1.923	1.7393	-1.169	-0.877	-1.325	-2.086	-1.356	-0.89	-0.811
				N	Q	-2.237	-2.352	-2.672	-3.291	-1.689	-2.188	-2.362	-2.28	-2.413	-1.789	-2.382	-2.115	-0.832	-2.316	-3.007	-2.467	-2.129	-2.242	-1.41	-2.146
				P	I	2.53	0.1744	-0.227	0.1511	0.8977	1.5144	-0.124	0.5227	1.2839	1.2388	0.5295	0.8921	2.9596	0.9776	0.3667	0.7617	-0.686	0.6529	0.1913	0.7183
			S	E	I	-2.927	-2.75	-3.025	-3.003	-2.547	-2.876	-2.446	-1.828	-1.328	-1.894	-2.188	-2.18	-1.661	-2.407	-0.803	-2.456	-2.587	-1.773	-2.012	-1.856
				N	Q	-2.753	-2.803	-2.772	-3.26	-1.987	-2.365	-2.655	-2.373	-2.666	-2.444	-2.577	-2.491	-2.254	-3.058	-2.03	-3.355	-3.463	-2.287	-1.675	-1.701
				P	I	-0.207	-0.938	-1.182	-0.256	-1.204	-0.798	-0.604	-0.046	-0.122	-0.289	-0.259	0.0764	0.2929	0.3997	0.8905	-0.174	-0.36	0.2626	-0.762	-0.524
			T	E	I	-2.012	-1.806	-2.694	-2.82	-2.202	-1.814	-1.561	-0.78	0.1446	-0.952	-1.45	-1.008	-1.853	-1.486	1.3453	-1.715	-2.132	-0.8	-1.944	-1.578
				N	Q	-2.627	-2.836	-2.974	-2.987	-2.342	-3.161	-2.471	-3.048	-2.304	-1.983	-2.468	-2.393	-2.492	-3.603	-1.764	-3.242	-2.861	-2.656	-2.205	-2.082
				P	I	0.3859	0.6354	-0.146	0.2017	-0.427	-0.013	0.2637	1.0727	0.9153	0.2815	0.4283	1.2142	0.5862	0.7809	1.9272	0.4105	0.7314	1.1419	-0.258	0.2896
			V	E	I	-1.311	-1.568	-3.255	-2.541	-1.351	-1.818	-1.204	-0.935	0.3716	-0.503	-1.14	-0.885	-1.127	-0.673	0.3713	-1.682	-1.258	-0.855	-1.731	-1.122
				N	Q	-2.404	-2.455	-3.437	-3.595	-2.102	-3.095	-2.254	-2.046	-2.382	-2.131	-2.446	-2.823	-2.19	-3.022	-1.538	-3.534	-2.734	-2.453	-2.101	-2.281
				P	I	0.0508	0.1658	-0.71	0.2016	-0.5	0.0455	0.4228	0.9212	0.8556	0.8359	0.3346	1.2814	0.0952	1.0834	1.8103	0.6333	0.637	0.8658	-0.357	0.5145
			W	E	I	-2.016	-1.399	-2.606	-2.545	-0.991	-2.046	-1.399	-0.259	-0.115	-0.679	-1.247	-1.127	-1.387	-0.858	-0.364	-1.735	-1.445	-0.934	-1.02	-0.856
				N	Q	-1.452	-1.61	-2.335	-2.777	-1.173	-2.17	-1.793	-0.604	-1.914	-0.827	-1.386	-2.121	-1.569	-2.002	-1.396	-1.954	-1.81	-1.356	-1.187	-1.22
				P	I	-0.811	-0.278	-1.648	-0.515	-1.355	-1.902	-1.019	-0.339	-0.968	-0.302	-0.714	-0.682	-0.467	0.6709	-0.598	-0.244	-0.617	-0.107	-0.33	-0.819
			Y	E	I	-2.332	-1.437	-3.605	-2.673	-1.267	-2.703	-1.711	-0.888	-0.94	-1.231	-1.482	-2.404	-0.962	-0.781	-2.014	-1.938	-1.645	-0.967	-2.401	-1.822
				N	Q	-2.526	-2.002	-2.791	-2.663	-1.508	-3.032	-2.222	-0.968	-2.508	-2.004	-2.307	-2.603	-2.524	-2.101	-3.295	-2.292	-2.206	-1.901	-1.781	-1.951
				P	I	-3.847	-1.923	-1.239	-0.492	-2.882	-3.903	-2.27	-0.253	-2.846	-1.057	-2.481	-1.581	0.0148	-0.016	-4.313	-2.473	-0.225	-1.403	-1.386	-2.236
						A	C	D	E	F	G	H	I	K	L	M	N	P	Q	R	S	T	V	W	Y
146	153	155	147	149	150	154
						A	C	D	E	F	G	H	I	K	L	M	N	P	Q	R	S	T	V	W	Y
L	F	C	A	E	I	0.2482	-0.455	-3.01	-1.059	-0.163	-1.089	-0.388	-0.876	-0.186	-1.49	-0.296	-1.156	-0.33	-0.212	0.6138	0.6702	0.6383	-1.235	0.1747	0.0273
				N	Q	-1.722	-2.192	-2.405	-2.813	-1.328	-1.954	-1.808	-1.777	-2.148	-1.674	-1.765	-2.115	-2.121	-2.318	-1.899	-1.812	-2.017	-2.738	-0.764	-1.634
				P	I	2.1171	1.3513	-0.542	0.6439	2.3565	1.0017	1.878	0.2306	1.2272	-0.034	1.3845	1.3648	0.8878	1.6007	1.5593	2.6344	2.0561	0.4928	2.2707	2.3815
			C	E	I	1.1047	0.2046	-2.652	-0.415	0.4263	-0.286	0.5669	0.2792	1.6102	-0.442	0.7164	-0.434	-1.149	1.2313	1.8634	1.9206	2.2152	0.5042	0.0876	0.857
				N	Q	-1.715	-1.72	-2.731	-2.711	-0.887	-1.724	-2.137	-1.555	-1.514	-1.534	-1.285	-1.679	-2.204	-1.927	-1.509	-1.655	-1.478	-1.666	-0.895	-1.07
				P	I	2.6671	2.1122	-0.266	1.6552	2.4687	1.8875	2.3006	1.3302	1.8979	0.746	1.9967	1.8194	0.9625	2.2813	2.3035	2.9765	2.6766	1.5988	1.9663	2.6738
			D	E	I	-0.987	-1.374	-2.677	-2.382	-0.331	-2.051	-0.863	-0.563	-0.924	-0.544	-0.75	-1.594	-1.852	-0.957	-0.073	0.1447	-0.423	-1.053	-0.421	-0.704
				N	Q	-1.971	-2.269	-2.537	-2.629	-0.933	-1.938	-1.895	-1.261	-2.373	-1.495	-1.456	-2.639	-2.251	-2.21	-1.583	-1.747	-1.806	-2.076	-0.714	-1.429
				P	I	1.407	1.1737	-1.629	-0.999	1.5055	-0.261	1.1547	0.6093	1.565	0.3253	1.0016	0.6291	-1.067	1.6246	2.2518	2.0972	2.2345	0.6807	0.9739	1.9044
			E	E	I	1.3922	0.4537	-2.338	-1.716	0.4186	-0.59	0.6108	0.1861	1.6806	-0.41	0.3858	-0.032	-1.619	1.4972	2.4999	2.8476	2.2725	0.4847	0.2048	0.8532
				N	Q	-2.087	-2.145	-2.505	-2.651	-1.661	-2.633	-2.126	-2.3	-1.825	-1.992	-2.026	-1.142	-2.928	-1.895	-0.871	-1.601	-1.377	-2.221	-1.537	-1.562
				P	I	3.1596	2.6266	-0.564	1.4306	2.5361	2.2422	2.9514	1.9002	2.8481	1.3852	2.2284	2.5071	0.8121	2.9596	3.3693	3.3656	3.261	2.4773	2.534	2.9865
			F	E	I	1.3088	0.855	-2.048	-0.076	0.5554	-0.156	1.2193	0.8231	1.0868	0.0724	0.6856	0.3881	-0.876	1.477	1.9915	2.4019	2.4243	0.9974	-0.176	0.892
				N	Q	-1.345	-0.802	-2.257	-1.854	-0.399	-1.808	-0.956	-0.799	-1.248	-0.668	-1.502	-1.727	-1.474	-1.321	-0.684	-1.42	-1.281	-1.141	-0.779	-0.734
				P	I	1.604	1.7162	-0.225	0.9479	1.0872	1.1242	2.0348	0.8302	0.8931	0.2677	0.7507	1.6854	0.0698	1.9573	1.4994	2.5109	2.465	0.9826	0.7362	1.3063
			G	E	I	-0.975	-1.252	-2.305	-1.545	0.2641	-2.013	-1.018	-0.672	-0.68	-1.105	-1.194	-1.675	-1.613	-0.688	-0.14	-0.957	-0.205	-0.784	-0.183	-0.111
				N	Q	-1.66	-1.939	-2.289	-1.958	-0.653	-1.742	-0.904	-1.205	-1.932	-1.134	-1.471	-1.585	-1.651	-1.546	-0.797	-1.774	-1.992	-1.865	-0.551	-0.914
				P	I	0.6511	0.5393	-1.288	-0.102	1.6472	-0.379	0.731	0.0557	0.7235	0.1799	0.3387	0.5756	-0.246	0.4968	0.6841	1.154	1.0128	0.084	1.3671	1.6814
			H	E	I	1.687	0.7849	-1.603	0.6872	1.1328	-0.096	1.4119	0.0957	1.2972	-0.26	0.9237	0.0769	-1.191	1.5592	1.7172	2.1931	2.2017	0.3911	0.7251	1.325
				N	Q	-1.933	-1.815	-2.676	-2.643	-0.836	-1.667	-1.937	-1.708	-2.046	-1.134	-1.914	-1.916	-2.013	-1.971	-1.4	-1.7	-2.08	-2.304	-0.867	-1.074
				P	I	2.3904	2.0294	-0.05	1.9514	2.4189	1.4978	2.4997	1.0531	1.6815	0.9045	1.8096	1.8287	1.4071	2.3073	1.8359	2.7819	2.5459	1.3051	1.7904	2.4872
			I	E	I	2.085	1.3067	-2.441	0.6984	0.5023	1.4984	1.0828	0.4029	1.6241	-0.31	1.4079	-0.236	-0.989	2.4243	2.2369	3.2421	2.3111	0.6675	0.1555	1.0614
				N	Q	-1.083	-1.718	-3.557	-2.386	-0.9	-1.564	-1.877	-1.535	-1.275	-1.551	-1.469	-2.27	-1.99	-1.464	-0.809	-0.803	-0.815	-1.699	-1.424	-1.016
				P	I	2.5314	2.0407	-0.704	2.1482	1.6193	2.4621	1.8909	0.7184	1.7829	0.4905	1.809	1.3535	0.8507	2.4782	2.22	2.852	2.3626	1.1305	1.0917	1.7058
			K	E	I	-0.549	-1.229	-2.331	-1.177	-1.055	-0.868	-1.428	-1.887	-1.48	-1.907	-1.492	-1.648	-1.345	-0.918	-1.091	-0.254	-1.155	-1.89	-1.844	-1.207
				N	Q	-2.08	-2.321	-3.206	-2.385	-1.353	-1.85	-1.857	-2.849	-1.999	-1.876	-2.137	-2.198	-1.755	-2.632	-1.713	-2.066	-2.118	-2.506	-1.28	-1.537
				P	I	0.7259	-0.329	-1.014	-0.072	0.3354	1.017	-0.016	-1.774	-1.776	-1.15	-0.985	-0.192	0.8163	0.0036	-1.233	1.0708	0.0564	-1.373	-0.269	0.1413
			L	E	I	0.8546	0.5616	-2.411	-0.334	0.1179	-0.055	0.1825	0.4002	1.2114	-0.186	0.6702	-0.674	-0.952	1.4036	1.7488	1.8244	2.1415	0.2232	-0.062	0.2675
				N	Q	-1.939	-1.776	-2.562	-2.218	-0.676	-1.218	-1.725	-1.138	-1.795	-1.091	-1.64	-2.013	-1.54	-1.653	-1.018	-1.527	-1.475	-1.293	-1.019	-0.893
				P	I	1.5711	1.5382	-0.77	0.8803	1.4581	1.849	1.1432	0.8059	1.1132	0.5333	1.1307	0.7699	1.2422	1.8279	1.9541	2.0639	2.2475	1.0573	0.8602	1.5073
			M	E	I	1.167	0.4663	-2.329	-0.953	0.0032	0.1192	0.0903	-0.253	0.3997	-0.684	0.143	-0.547	-0.886	1.2786	1.4288	1.5405	1.9364	0.1318	-0.232	0.2994
				N	Q	-1.578	-1.581	-2.701	-2.956	-0.712	-2.195	-1.523	-1.172	-1.835	-1.34	-1.062	-1.821	-1.784	-1.71	-1.231	-1.247	-1.471	-1.795	-0.822	-1.235
				P	I	2.2718	1.5367	-0.842	0.9252	1.456	1.9998	1.7096	0.5824	0.9704	0.2944	1.2136	1.5453	1.4432	1.9203	1.4051	2.5866	2.1305	0.78	1.0111	1.7376
			N	E	I	-0.384	-0.924	-2.706	-1.265	-0.141	-1.171	-0.581	-0.892	-0.973	-0.888	-0.674	-1.906	-1.524	-0.569	-0.17	0.7449	-0.325	-1.202	-0.465	-0.08
				N	Q	-2.07	-1.87	-2.724	-2.356	-0.972	-1.431	-1.156	-1.504	-1.852	-1.115	-1.579	-2.456	-1.924	-2.037	-1.407	-1.873	-2.086	-2.008	-0.567	-1.244
				P	I	1.9251	1.1891	-0.768	1.0977	2.0895	0.7512	1.512	0.2414	0.3806	0.6591	1.5467	0.759	1.0358	1.148	1.2173	1.8792	1.9283	0.1866	1.6371	2.0926
			Q	E	I	3.2433	3.1167	-1.1	2.7915	2.1545	1.6953	2.2559	3.1397	3.3264	2.5568	3.2366	1.3782	-0.368	3.5611	3.5292	3.3128	3.4961	3.1343	1.7186	2.5326
				N	Q	0.2825	-0.218	-2.531	-0.302	-0.66	-1.471	-0.804	0.1913	0.3558	-0.154	0.4704	-1.485	-1.67	0.4432	0.8956	0.8996	1.2888	0.4163	-0.592	-0.173
				P	I	3.4026	3.5429	2.2615	3.5173	3.4017	3.3644	3.36	3.4803	3.5938	3.3384	3.6094	3.0067	2.7129	3.5045	3.5123	3.7012	3.628	3.5192	2.942	3.3576
			R	E	I	1.8804	0.8299	-1.602	0.2099	0.5992	1.1235	0.4028	-0.148	0.6181	0.3121	0.4857	-0.303	1.745	0.992	-0.067	2.2024	1.7105	0.3432	0.3335	1.1474
				N	Q	-1.037	-2.105	-2.538	-2.399	-1.002	-1.049	-1.348	-1.654	-1.227	-1.48	-1.426	-1.643	0.506	-1.87	-1.348	-1.186	-1.618	-1.63	-0.417	-1.008
				P	I	2.8116	1.886	1.8921	1.4607	2.5606	2.8455	2.8674	0.736	1.7996	2.2533	1.7392	1.5702	3.2309	1.7157	1.3787	2.7798	2.3019	0.8649	2.0233	2.6386
			S	E	I	-0.011	0.2596	-2.718	-1.023	-0.019	-0.739	-0.109	-1.019	-0.036	-1.056	-0.251	-1.112	-1.542	0.1015	0.5941	0.8361	0.6551	-0.984	-0.333	0.4429
				N	Q	-1.556	-2.046	-2.87	-2.73	-0.904	-1.997	-1.64	-1.54	-1.757	-1.652	-1.584	-1.889	-1.916	-2.037	-1.319	-1.856	-2.02	-2.455	0.024	-0.869
				P	I	2.0185	1.4358	-0.909	0.4977	1.8166	1.0373	1.78	-0.032	0.9102	0.0924	0.8378	1.1696	0.5315	1.2799	1.5566	2.3187	1.78	0.5739	1.5897	2.391
			T	E	I	1.8869	1.2916	-3.942	-0.134	0.5511	0.6196	1.2466	-0.005	1.6366	-0.705	1.0652	0.474	-1.244	2.1093	1.9409	2.7461	2.5247	0.3058	0.0804	1.3998
				N	Q	-1.576	-1.881	-2.677	-2.343	-1.091	-2.198	-1.807	-1.823	-1.755	-2.029	-1.493	-1.52	-2.205	-1.475	-0.824	-1.012	-0.936	-2.06	-1.488	-1.051
				P	I	2.7326	2.7114	-0.393	1.9501	2.1191	2.3196	2.7263	0.9678	2.1249	0.7192	2.1826	2.3666	1.0073	2.6046	2.5609	3.0821	2.984	1.8844	2.2256	2.8518
			V	E	I	2.4753	1.7399	-2.541	1.025	0.9032	1.762	1.378	0.4939	2.1	-0.034	1.6113	0.4133	-0.865	2.499	2.4201	2.9672	2.5331	0.611	-0.12	1.8315
				N	Q	-0.798	-1.52	-3.525	-2.193	-1.087	-1.713	-1.758	-1.574	-1.351	-1.772	-1.292	-2.194	-2.391	-1.111	-0.668	-0.569	-1.264	-1.542	-1.41	-1.23
				P	I	3.2492	2.4699	-0.387	2.4041	2.2549	2.9548	2.2438	1.123	2.2764	1.118	2.2433	2.2758	1.0883	2.7006	2.7472	3.1841	2.6803	1.4985	1.6099	2.542
			W	E	I	0.7007	0.3668	-1.634	-0.894	0.6941	-0.035	1.2249	0.7518	0.8052	0.0412	0.634	0.1733	-0.707	0.9467	1.5743	1.5262	1.5085	0.4895	0.366	0.6107
				N	Q	-1.085	-0.919	-2.187	-1.659	-0.217	-1.023	-0.442	0.0175	-0.693	-0.102	-0.81	-0.764	-0.929	-1.183	-0.169	-0.472	-0.731	-0.418	-0.21	-0.251
				P	I	1.6818	1.8382	0.8072	0.0736	1.6599	0.8782	2.0485	1.114	1.2797	1.0332	1.5935	1.5522	0.717	2.0337	1.9223	2.2877	1.9282	1.1013	0.8642	1.7593
			Y	E	I	1.29	0.7816	-1.826	-0.723	0.3722	-0.122	1.5845	0.1881	0.8345	-0.513	0.5179	0.2994	-1.276	1.2824	1.6227	2.065	1.7776	0.2068	-0.178	0.814
				N	Q	-1.81	-1.55	-2.229	-2.159	-0.682	-1.635	-1.345	-0.976	-1.393	-1.206	-1.376	-1.458	-1.685	-1.911	-0.972	-1.579	-1.717	-1.803	-1.363	-1.042
				P	I	1.3348	1.5775	-0.964	0.484	1.2642	0.9575	2.0173	0.4187	0.5959	0.0827	0.6406	1.4925	0.4638	1.7041	0.842	2.3124	2.2589	0.7568	0.7098	1.5745
						A	C	D	E	F	G	H	I	K	L	M	N	P	Q	R	S	T	V	W	Y
						19
146	153	155	147	149	150	154
						A	C	D	E	F	G	H	I	K	L	M	N	P	Q	R	S	T	V	W	Y
F	A	F	A	D	I	3.4202	2.8475	0.3338	0.9661	1.1089	2.5401	1.9486	2.1344	3.1152	0.8627	2.4362	1.7846	3.4641	2.5995	3.46	3.0594	2.7311	2.2151	-0.578	1.7803
					Q	0.1534	-0.59	-2.706	-2.772	-2.34	-0.946	-1.742	-1.299	0.0911	-2.094	-1.108	-1.787	-1.701	-0.573	0.6616	-0.53	-0.909	-1.093	-2.282	-1.747
					V	2.8385	1.8309	-0.684	-0.545	-0.536	1.6309	0.5348	0.398	2.6734	-0.354	1.0118	0.4393	1.6841	1.7484	2.8204	2.5232	1.5843	0.8689	-1.055	0.0598
				E	I	3.8965	3.7125	2.04	2.5238	2.6095	3.7523	3.3165	3.5152	3.8215	2.706	3.2968	2.9342	3.6033	3.656	3.8371	3.6676	3.3344	3.2945	1.5341	3.1715
					Q	1.449	1.0064	-2.126	-1.295	-1.429	0.4166	-0.683	-0.289	1.8996	-1.351	0.3641	-0.792	-0.751	0.284	2.3057	1.4244	0.3879	-0.193	-2.191	-0.764
					V	3.6438	3.7567	1.1135	2.2697	2.1312	3.4037	3.1619	2.7122	3.9175	1.9756	3.2506	2.9404	3.1924	3.4852	3.9083	3.8697	3.3236	3.2429	0.6293	2.4012
				N	I	2.7734	2.1255	-0.805	0.0292	0.2927	1.9093	1.1591	1.1095	2.5178	0.1664	1.7818	1.0509	2.9955	2.0354	2.9432	2.2861	1.6606	1.3588	-0.878	1.0568
					Q	-0.531	-1.008	-2.218	-2.438	-1.642	-1.06	-1.655	-1.642	-0.395	-1.924	-1.397	-2.039	-1.435	-1.148	-0.353	-0.983	-1.54	-1.306	-1.93	-1.086
					V	1.8803	0.8186	-1.729	-1.274	-0.837	0.5416	-0.249	-0.184	1.5034	-0.781	0.5108	-0.118	1.3446	0.5551	2.043	1.3194	0.5301	0.1876	-1.023	-0.624
				P	I	3.7271	3.4767	2.7549	2.6279	2.1581	3.6095	3.0833	2.7648	3.4278	1.6811	2.8016	3.039	3.7009	3.3262	3.7215	3.7301	3.3928	2.9133	1.2043	2.8513
					Q	1.6475	1.0631	-1.592	-0.9	-0.715	0.5405	0.1674	-0.522	1.6176	-1.165	-0.048	-1.694	-0.431	0.4947	2.0116	1.6445	0.4914	0.29	-1.715	-0.799
					V	3.5955	3.3879	2.4413	2.1976	1.92	3.4224	2.9287	2.5586	3.3975	1.0259	2.8289	2.6276	3.578	3.0967	3.4874	3.5447	3.229	3.0926	0.8317	2.7242
			C	D	I	2.8791	1.6	-0.876	0.1888	-0.849	2.4667	0.1307	-0.217	1.9743	-1.317	0.6742	0.7609	2.7019	1.7474	2.34	2.3202	0.6854	0.5421	-1.101	-0.096
					Q	-0.667	-1.521	-2.809	-2.546	-2.983	-1.108	-2.721	-2.422	-1.08	-2.775	-2.001	-2.315	-1.573	-1.898	-1.081	-0.949	-1.914	-2.489	-2.574	-2.234
					V	1.984	0.6328	-2.109	-0.901	-1.28	1.6488	-0.674	-0.693	1.2449	-2.099	-0.279	-0.067	1.6147	0.669	1.2882	1.5355	-0.323	-0.685	-1.515	-1.44
				E	I	3.7199	2.7821	0.103	1.773	0.6779	3.6791	2.0553	1.4842	3.3542	-0.063	2.2773	2.4249	3.6264	3.182	3.2524	3.3524	2.131	1.7663	-0.2	1.1553
					Q	0.4672	-0.608	-3.678	-2.007	-2.478	-0.085	-2.005	-1.732	0.2953	-2.216	-1.303	-1.501	-0.705	-0.606	-0.072	-0.004	-1.872	-2.247	-1.87	-2.029
					V	3.5697	2.5369	-0.04	1.1555	-0.063	3.3451	1.1558	0.4953	3.2262	-1.189	1.5383	2.0907	3.225	2.9952	3.0455	3.4525	1.7717	1.1821	-0.653	0.6347
				N	I	1.955	0.9576	-1.369	-0.546	-0.81	1.5666	-0.312	-0.406	1.1321	-1.395	0.1159	0.6385	3.0077	0.9262	1.3964	1.5553	-0.058	0.3821	-1.252	-0.599
					Q	-0.971	-1.817	-2.749	-2.918	-2.043	-1.369	-2.566	-1.607	-1.202	-2.017	-1.886	-1.721	-0.929	-2.495	-1.532	-1.429	-1.811	-2.256	-1.599	-1.797
					V	0.855	-0.145	-1.921	-1.82	-1.793	0.4093	-1.173	-0.872	0.2675	-2.413	-0.928	-0.697	1.2978	-0.128	0.1979	0.7432	-1.065	-1.07	-1.922	-1.065
				P	I	3.3359	2.5237	1.6109	1.9265	0.385	3.1401	1.9415	1.0051	2.6459	-0.338	1.6023	2.0659	3.6456	2.386	2.5326	3.3157	1.5121	1.3662	0.2171	1.3797
					Q	0.6078	-0.6	-2.844	-2.281	-1.939	0.1654	-1.455	-1.645	0.1247	-2.351	-1.181	-0.811	-0.647	-0.358	0.0239	0.0941	-1.188	-1.38	-2.078	-1.547
					V	3.1552	2.3739	0.8437	1.2294	-0.109	2.9602	1.5924	0.3108	2.4559	-0.814	1.3602	1.8113	3.1272	2.6875	2.3137	3.0712	1.1733	1.0262	-0.046	0.7728
			D	D	I	0.5612	0.1799	-2.119	-1.435	-1.351	0.2806	1.5795	-0.753	0.5669	-1.383	-1.35	0.4861	0.2717	0.3893	1.8524	1.318	-0.229	-0.849	-1.98	-1.078
					Q	-2.474	-2.403	-2.88	-3.438	-2.252	-2.669	-1.861	-2.052	-2.105	-1.953	-2.416	-2.68	-2.293	-2.616	-1.189	-2.585	-2.417	-3.34	-2.23	-2.216
					V	-0.518	-1.305	-3.064	-2.403	-1.798	-0.952	0.1449	-2.004	-1.242	-2.005	-1.649	-0.688	-1.747	-0.95	0.8643	-0.129	-1.311	-1.437	-1.94	-1.122
				E	I	2.6142	1.5173	-1.625	-0.152	-0.495	1.8913	3.2787	-0.448	2.1431	-0.732	0.1317	2.1678	2.2067	2.0435	3.3014	3.1805	1.7057	0.5821	-1.668	-0.019
					Q	-1.881	-1.943	-2.611	-3.213	-2.803	-2.221	-0.984	-2.803	-1.952	-2.722	-2.357	-2.433	-3.809	-2.182	0.1955	-0.767	-2.381	-2.704	-2.821	-2.135
					V	2.0928	0.7362	-2.122	-0.766	-1.075	1.179	2.9729	-1.062	1.5711	-0.916	-0.121	1.5303	0.668	1.4533	3.0933	2.8129	0.9408	-0.091	-2.287	-0.638
				N	I	-0.39	-1.167	-2.323	-2.801	-1.618	-0.56	0.9728	-1.43	-0.186	-1.346	-0.973	0.0163	0.0076	-0.355	1.302	0.3335	-0.713	-1.698	-2.052	-1.115
					Q	-1.98	-2.043	-2.657	-2.685	-1.578	-2.606	-1.787	-2.327	-1.786	-2.161	-2.187	-2.411	-2.052	-2.818	-1.681	-2.011	-2.559	-2.512	-1.455	-1.762
					V	-1.187	-1.701	-2.684	-2.515	-2.06	-1.158	-0.551	-1.866	-1.355	-2.45	-2.405	-1.297	-1.083	-1.581	0.1425	-0.854	-1.912	-1.487	-1.643	-1.559
				P	I	2.3935	1.9612	-1.023	-0.078	-0.387	2.3343	3.0075	-0.602	2.2746	-0.923	0.2741	2.6257	2.8778	2.2412	3.3539	3.0405	1.5888	0.6042	-1.27	0.4065
					Q	-1.697	-2.28	-3.018	-3.238	-3.155	-2.09	-0.356	-2.579	-1.355	-2.653	-2.549	-1.726	-2.216	-1.536	0.158	-0.904	-2.012	-2.316	-2.299	-2.438
					V	2.2012	1.3869	-1.803	-0.42	-1.305	1.8482	2.8996	-0.646	1.6491	-1.312	-0.197	2.086	2.3898	1.4445	3.1185	2.7344	1.07	0.0322	-1.595	-0.045
			E	D	I	1.1468	-0.943	-2.368	-1.821	-2.054	0.3369	-1.927	-1.916	-0.726	-2.357	-1.81	-1.276	1.2719	-1.361	-0.105	0.7744	-1.037	-1.63	-2.412	-1.127
					Q	-1.3	-3.258	-3.579	-2.689	-3.03	-1.889	-4.098	-3.334	-3.533	-3.051	-3.374	-3.579	-2.443	-2.977	-2.574	-2.1	-3.279	-3.119	-3.441	-2.99
					V	0.3026	-1.339	-3.211	-3.189	-2.331	-0.535	-2.744	-1.991	-1.63	-3.193	-2.712	-1.887	-0.589	-2.41	-0.832	-0.175	-2.314	-2.293	-3.451	-1.766
				E	I	2.8605	0.5054	-1.964	-0.987	-1.778	1.9671	-0.919	-1.244	0.5213	-2.059	-0.962	0.0673	2.7017	-0.353	1.1286	2.1155	-0.474	-0.462	-2.092	-0.024
					Q	-1.114	-2.505	-3.849	-3.852	-3.523	-1.661	-3.107	-2.855	-2.264	-3.05	-3.588	-2.901	-1.702	-2.991	-1.449	-1.262	-2.844	-2.765	-3.061	-2.309
					V	2.561	0.0523	-2.486	-1.161	-1.832	1.7237	-1.166	-1.761	0.4514	-2.789	-1.403	-0.491	1.6477	-0.548	1.1278	2.0874	-0.643	-0.491	-2.736	-0.352
				N	I	0.3738	-1.256	-2.886	-2.137	-2.847	-0.486	-1.953	-2.222	-1.162	-3.14	-2.298	-1.932	0.9204	-1.717	-1.154	-0.172	-1.475	-1.712	-2.528	-1.337
					Q	-1.769	-3.233	-3.744	-2.925	-3.115	-2.201	-2.487	-2.915	-3.117	-3.153	-2.17	-3.057	-2.432	-3.222	-2.561	-2.552	-2.507	-2.578	-3.06	-2.643
					V	-1.28	-1.765	-3.775	-2.547	-3.203	-1.6	-2.584	-2.342	-2.413	-3.315	-2.82	-2.576	-0.909	-2.643	-2.237	-1.317	-2.302	-2.428	-2.954	-2.354
				P	I	2.3602	0.2333	-0.502	-0.609	-1.152	1.8354	-0.661	-0.595	0.5432	-2.048	-0.762	0.1361	2.4644	-0.253	0.9177	2.1492	0.0819	0.2831	-1.739	-0.007
					Q	-1.114	-2.206	-3.575	-2.761	-2.797	-1.897	-3.214	-2.843	-1.951	-3.334	-2.732	-2.733	-2.111	-2.456	-1.427	-1.224	-2.282	-2.288	-2.865	-2.367
					V	2.0957	0.1221	-1.585	-1.628	-1.756	1.1713	-0.894	-1.302	-0.065	-1.948	-1.574	-0.535	1.8808	-0.37	0.6704	1.9513	-0.449	-0.239	-1.792	-0.466
			F	D	I	2.9166	3.3059	-0.121	2.704	1.6301	2.8973	2.3647	1.8214	3.3473	2.2748	1.8598	2.3409	3.9194	3.41	3.5837	3.2352	2.9053	2.842	0.5303	2.5499
					Q	0.0638	0.2159	-2.431	-0.653	-1.144	0.0104	-0.871	-0.708	0.8908	-0.569	-0.273	-0.567	0.6064	0.3085	1.8872	-0.239	0.4872	-0.272	-1.383	-0.638
					V	2.2197	2.5264	-1.259	1.0832	0.4771	2.1312	1.157	0.7955	2.7552	0.8483	1.2578	1.2523	2.9618	2.8238	3.498	2.352	1.9303	1.5534	-0.706	0.7733
				E	I	3.5492	3.7835	0.4359	3.1924	2.5841	3.5131	3.3428	3.4021	3.781	3.1818	3.3437	3.0752	3.4038	3.6698	3.5285	3.603	3.2734	3.4594	1.3391	3.0846
					Q	0.8424	1.4375	-2.879	0.0212	-0.288	0.2336	-0.48	-0.099	1.2298	-0.504	0	-0.149	1.1791	1.2872	1.8589	0.8124	-0.268	0.0284	-1.432	-0.559
					V	3.4703	3.5525	-0.049	3.0104	2.1675	3.6487	2.7982	2.498	3.532	2.5524	3.1378	2.8318	3.9979	3.3602	3.7848	3.4482	2.7194	2.8678	0.6759	2.6648
				N	I	2.1945	2.3659	-1.264	1.7708	0.6018	2.3383	1.3306	0.5325	1.7717	0.8433	1.588	1.1842	3.8238	2.0154	1.9364	2.1572	0.294	1.0808	-0.379	1
					Q	-1.049	-0.542	-2.888	-1.014	-1.441	-0.73	-2.177	-0.948	-0.804	-0.877	-0.898	-1.032	0.5861	-0.656	-0.385	-1.022	-1.916	-1.358	-1.552	-1.367
					V	1.1954	1.0397	-2.255	0.3793	-0.38	1.019	-0.312	-0.62	0.7915	-0.24	0.5472	0.1406	2.7981	0.8853	1.0025	0.7137	-0.766	-0.085	-1.215	-0.163
				P	I	3.1476	3.2203	0.7715	3.0235	2.7265	3.0243	2.664	2.2942	2.9233	2.5811	2.5579	2.8052	3.9164	3.0701	3.1264	3.2605	2.8126	2.7782	1.4807	2.8683
					Q	0.2675	1.042	-2.891	-0.388	-0.081	0.6418	0.0594	-0.046	0.7386	-0.549	-0.28	-0.138	0.8085	0.7413	1.5554	0.438	0.2229	0.2522	-0.701	0.2364
					V	2.8799	3.0001	0.5039	2.8568	2.1933	3.1485	2.6947	1.9699	2.7873	1.6171	2.5465	2.5295	3.5333	3.1085	3.3512	3.0368	2.5873	2.3424	1.0187	2.6855
			G	D	I	1.509	2.1171	-2.108	-0.685	0.9837	0.4765	-0.467	1.2961	2.4342	0.7111	1.7596	-0.277	0.3289	1.9655	2.1542	1.1652	1.5137	1.1054	-1.248	0.1948
					Q	-2.114	-1.299	-3.643	-3.448	-1.64	-2.524	-2.549	-1.967	-1.427	-1.824	-1.846	-2.521	-2.38	-1.743	-1.284	-2.088	-1.776	-2.77	-2.444	-2.112
					V	0.5652	1.1418	-2.294	-1.807	-0.111	-0.738	-1.325	0.2158	1.4778	-0.284	0.8681	-0.845	-1.146	0.8745	1.4939	0.477	0.508	-0.051	-2.276	-0.452
				E	I	3.041	3.4033	-1.265	0.8362	2.4801	2.1222	1.3269	2.9321	3.493	2.6457	2.9999	1.0135	1.8813	3.4816	3.1532	3.0714	3.2248	2.8821	-0.258	1.7415
					Q	-1.301	-0.104	-3.197	-2.814	-1.382	-1.61	-2.756	-0.978	0.3195	-1.398	-0.338	-2.299	-2.606	-0.33	0.4184	-1.223	-0.5	-1.25	-2.814	-2.05
					V	2.8764	3.5804	-1.708	0.4047	2.1002	1.925	0.9132	2.5282	3.6932	2.1765	3.3193	1.0585	0.8202	3.1824	3.8587	3.3709	3.0881	2.869	-0.308	1.3506
				N	I	0.2627	1.074	-1.835	-1.169	0.0065	-0.201	-0.683	0.1475	1.3248	-0.269	0.887	-0.753	0.6526	0.6822	0.7346	0.0443	0.0778	0.0575	-1.174	-0.709
					Q	-2.393	-2.072	-1.944	-2.628	-1.535	-2.155	-2.345	-1.825	-1.135	-2.034	-1.906	-2.4	-2.131	-1.826	-1.245	-1.555	-2.047	-2.094	-1.701	-1.474
					V	-0.599	0.2205	-2.573	-2.619	-0.888	-1.209	-1.477	-0.363	0.2607	-0.646	-0.102	-2.038	-0.995	-0.082	0.1299	-0.702	-0.343	-0.801	-1.564	-1.29
				P	I	3.5672	3.9005	1.783	2.6023	3.1695	3.282	2.8897	3.8127	3.5919	3.0125	3.327	2.7866	3.7432	3.581	3.3949	3.2717	3.4604	3.557	1.5394	2.9338
					Q	0.8252	2.5996	-2.079	-0.404	-0.126	-0.179	-0.264	1.7484	2.1884	0.7404	1.8567	-0.533	-1.034	1.7022	2.4325	1.0244	1.4089	1.2523	-1.208	-0.194
					V	3.3195	3.8844	1.1517	3.041	2.9471	3.2591	2.8535	3.7322	3.8173	3.1358	3.8585	2.8402	3.3413	3.7969	3.5997	3.3896	3.6606	3.555	1.4178	2.9973
			H	D	I	2.1711	1.5343	-2.887	-0.166	-0.565	2.1446	0.1103	-0.26	2.0046	0.0018	0.8138	-0.866	3.1761	1.0369	1.8232	1.7155	0.2361	0.4303	-1.733	-0.049
					Q	-1.253	-1.693	-2.892	-2.402	-2.918	-1.293	-2.519	-2.66	-1.016	-2.629	-1.896	-3.032	-0.671	-2.003	-1.25	-1.966	-2.731	-2.184	-2.392	-2.569
					V	1.0969	0.3834	-2.695	-0.975	-1.483	1.2223	-1.256	-1.543	0.9104	-0.708	-0.446	-1.733	2.3634	-0.28	0.4476	0.2933	-0.966	-1.053	-2.809	-1.081
				E	I	3.2379	2.9702	-1.376	1.7961	0.8848	3.5073	1.6767	1.0612	2.9908	1.6253	2.3749	1.0148	4.0012	2.6556	2.7186	3.1309	1.7152	1.6906	-0.981	1.3519
					Q	-0.292	-0.9	-3.837	-1.768	-1.898	-0.06	-1.677	-2.308	-0.623	-2.167	-1.322	-2.056	-0.022	-1.256	-0.959	-0.842	-2.197	-1.953	-2.546	-2.446
					V	3.0803	2.2155	-1.527	0.9944	0.2231	3.1823	1.1861	0.5495	2.9153	0.6559	1.4443	0.8464	3.5404	1.7142	2.3936	2.9322	1.1151	0.9905	-1.474	0.7287
				N	I	1.6637	1.1626	-2.71	-0.36	-0.424	1.7644	0.23	-0.568	1.2902	0.1188	0.3925	-0.554	3.6361	0.6552	1.4385	1.0989	-0.283	0.2032	-1.624	-0.211
					Q	-1.242	-1.485	-2.741	-2.839	-1.876	-1.212	-2.137	-2.349	-1.427	-1.802	-1.866	-2.376	-0.272	-1.728	-1.492	-1.601	-2.078	-1.886	-2.062	-1.905
					V	0.6078	0.0655	-3.071	-1.239	-1.273	0.4183	-1.428	-1.314	-0.085	-1.062	-0.732	-1.395	2.2161	-0.611	0.1387	0.0778	-1.313	-1.261	-1.45	-1.108
				P	I	3.051	2.7081	-0.219	2.3955	1.8796	3.1233	2.1453	1.0209	2.5956	1.1933	1.9681	1.8348	3.635	2.4592	2.3739	2.7692	1.6382	1.7747	-0.22	2.3009
					Q	-0.045	-0.734	-3.154	-1.208	-1.404	0.0664	-0.786	-2.231	-0.015	-1.743	-1.143	-1.735	0.4589	-1.166	-0.197	-0.383	-1.342	-1.546	-1.817	-0.88
					V	2.9582	2.4149	-0.684	1.7284	0.94	2.8465	1.691	0.1641	2.3525	0.4388	1.3971	1.6632	3.2008	1.7833	1.9921	2.482	1.1392	0.9654	-0.735	2.2124
			I	D	I	-0.219	-1.391	-2.772	-1.588	-1.813	-0.595	-1.266	-1.756	-1.201	-1.723	-1.517	-1.53	1.261	-0.904	-0.557	-0.486	-1.386	-1.483	-2.207	-1.275
					Q	-2.033	-2.606	-3.751	-2.502	-3.05	-2.448	-2.476	-2.854	-2.797	-2.496	-3.536	-2.818	-2.055	-2.224	-2.79	-2.826	-2.532	-2.733	-2.704	-2.945
					V	-1.23	-2.367	-3.128	-2.153	-2.06	-1.948	-2.223	-2.147	-1.808	-1.816	-2.347	-1.586	-0.148	-1.721	-1.35	-1.488	-2.47	-2.392	-2.547	-2.564
				E	I	0.7594	-0.122	-2.325	-0.193	-1.144	0.51	-0.091	-0.705	0.4192	-0.431	-0.357	-0.186	2.8309	0.5058	0.8173	0.5414	-0.868	-0.571	-1.791	-0.272
					Q	-1.943	-2.15	-3.093	-2.279	-2.756	-2.551	-2.683	-2.034	-2.036	-2.44	-2.67	-2.086	-1.333	-2.195	-2.076	-2.773	-2.645	-2.664	-2.837	-2.467
					V	0.0771	-0.743	-2.236	-1.376	-1.398	-0.137	-1.031	-1.144	-0.589	-1.872	-1.344	-0.804	2.0296	-0.278	0.1084	0.0301	-1.276	-1.361	-1.879	-1.094
				N	I	-1.136	-1.09	-2.466	-1.861	-1.812	-0.99	-1.836	-1.381	-1.491	-2.104	-1.722	-1.175	1.3096	-1.024	-0.962	-0.925	-1.794	-1.192	-1.548	-1.497
					Q	-2.194	-2.25	-3.679	-3.369	-2.377	-2.566	-2.731	-2.246	-2.606	-2.09	-2.724	-2.923	-1.84	-2.678	-2.423	-2.648	-3.411	-2.245	-1.853	-2.368
					V	-2.113	-2.352	-3.436	-2.809	-2.242	-2.05	-2.234	-2.945	-2.367	-2.124	-2.554	-2.115	-0.339	-1.948	-2.172	-1.597	-2.594	-2.279	-2.012	-2.22
				P	I	0.2684	-0.628	-0.646	-0.626	-0.825	-0.222	-0.478	-1.09	-0.381	-1.187	-0.709	-0.552	1.9442	-0.146	0.0921	-0.028	-1.055	-0.716	-1.276	-0.481
					Q	-2.055	-2.226	-3.682	-2.783	-1.609	-2.141	-2.782	-1.718	-2.274	-2.621	-1.791	-1.718	-1.169	-2.374	-1.714	-1.753	-2.398	-1.842	-1.652	-2.233
					V	-0.385	-0.981	-1.77	-0.996	-1.351	-0.52	-1.071	-1.693	-1.084	-1.653	-1.13	-1.07	1.1837	-0.744	-0.537	-0.33	-1.378	-1.466	-1.351	-0.574
			K	D	I	0.7484	-1.668	-2.394	-3.015	-3.102	0.7342	-2.123	-2.933	-2.454	-3.065	-2.25	-2.127	1.2112	-1.273	-2.493	-0.288	-3.332	-2.355	-2.517	-2.635
					Q	-2.36	-2.752	-3.717	-2.808	-2.981	-1.834	-2.363	-3.053	-3.255	-3.32	-3.313	-3.714	-1.918	-2.901	-3.037	-2.175	-2.94	-3.176	-2.729	-3.533
					V	-0.215	-1.809	-2.966	-3.017	-2.995	0.0609	-2.22	-2.638	-2.524	-3.122	-2.822	-2.429	-0.146	-1.692	-2.892	-1.034	-2.469	-3.255	-3.059	-2.992
				E	I	2.154	-0.171	-1.366	-0.284	-2.335	2.6944	-1.241	-2.194	-1.09	-2.949	-1.662	-1.06	2.9896	0.1053	-1.501	1.5702	-1.263	-1.883	-2.511	-2.372
					Q	-1.511	-2.56	-3.039	-3.701	-3.391	-1.079	-2.972	-3.397	-3.499	-2.835	-2.503	-2.525	-1.281	-2.761	-2.909	-1.73	-3.48	-3.73	-3.537	-3.212
					V	2.1316	-0.018	-1.764	-1.418	-2.609	2.3242	-2.005	-2.441	-1.411	-2.679	-1.981	-1.143	2.0157	-0.062	-1.757	1.4254	-1.631	-2.295	-2.24	-2.583
				N	I	0.1249	-1.314	-2.219	-2.298	-2.689	0.3242	-1.736	-2.517	-2.396	-2.661	-1.981	-1.758	1.7449	-0.964	-2.723	-0.439	-2.185	-2.434	-1.981	-2.053
					Q	-2.186	-2.454	-3.372	-3.11	-2.726	-2.016	-2.55	-2.298	-2.905	-2.782	-2.812	-2.628	-1.33	-2.573	-3.42	-2.532	-3.164	-2.575	-2.457	-2.286
					V	-1.017	-2.208	-3.126	-3.181	-2.65	-0.749	-2.901	-2.363	-2.445	-3.357	-3.338	-2.445	0.2008	-2.17	-2.812	-1.29	-3.119	-2.435	-2.206	-2.385
				P	I	2.0423	-0.51	-0.973	-0.974	-1.457	2.0765	-1.18	-2.31	-1.547	-2.675	-1.509	-0.888	2.5498	-0.036	-2.043	1.4874	-1.468	-2.444	-1.507	-1.783
					Q	-0.591	-2.358	-3.477	-2.814	-3.053	-1.32	-2.931	-2.781	-3.033	-2.694	-2.837	-2.488	-0.965	-2.307	-2.489	-1.156	-2.049	-3.664	-2.045	-2.555
					V	1.6997	-0.715	-1.145	-1.334	-2.298	1.69	-1.433	-2.035	-1.683	-2.487	-2.2	-1.233	2.0567	-0.596	-1.779	1.072	-1.606	-2.102	-1.946	-2.086
			L	D	I	0.6905	-0.48	-2.356	-0.63	-1.991	1.1408	-1.157	-1.451	-0.854	-1.791	-1.328	-1.241	1.6152	-0.363	-0.593	0.3292	-1.669	-1.447	-1.791	-1.159
					Q	-1.916	-2.504	-3.338	-3.23	-2.982	-1.584	-2.624	-2.306	-2.428	-3.107	-3.105	-2.402	-2.15	-2.745	-2.467	-1.998	-3.511	-3.314	-2.891	-3.041
					V	-0.47	-1.032	-3.192	-1.556	-2.471	-0.036	-1.613	-2.121	-1.993	-2.271	-2.204	-1.839	-0.404	-1.198	-1.588	-0.557	-3.21	-2.355	-2.117	-2.05
				E	I	2.0215	1.1894	-1.504	1.483	-0.639	2.5506	0.7285	-0.588	0.8336	-0.919	-0.287	0.5798	2.9563	1.2875	0.5737	1.8013	-1.297	-0.393	-0.913	0.4021
					Q	-1.394	-1.807	-3.154	-2.337	-2.147	-1.355	-2.139	-2.089	-1.928	-2.563	-2.203	-2.524	-0.929	-1.608	-1.682	-1.508	-2.956	-2.544	-2.192	-2.053
					V	1.906	0.4372	-2.235	0.4929	-1.262	2.2788	0.0374	-1.592	0.2697	-1.385	-0.921	-0.079	2.3872	0.5578	-0.109	1.6417	-1.713	-1.193	-1.897	-0.234
				N	I	-0.363	-1.094	-2.937	-1.212	-1.497	-0.121	-1.653	-1.495	-1.278	-1.789	-1.89	-1.165	1.4556	-1.376	-1.102	-0.319	-2.929	-1.529	-1.658	-1.328
					Q	-2.31	-2.224	-2.761	-3.477	-1.953	-1.948	-2.481	-2.148	-2.203	-2.148	-2.833	-2.106	-1.62	-2.479	-2.454	-2.167	-2.954	-2.616	-1.986	-2.362
					V	-1.604	-2.064	-3.111	-1.297	-2.166	-1.105	-2.148	-1.696	-1.995	-2.396	-1.668	-1.614	-0.289	-2.314	-1.898	-1.466	-2.268	-2.523	-2.387	-2.157
				P	I	1.3137	0.664	-1.152	0.7803	-0.213	1.8597	0.2632	-0.614	0.1139	-0.611	0.1862	0.7437	2.0217	0.7472	0.4066	1.5114	-1.023	-0.87	-0.728	0.2616
					Q	-1.508	-1.757	-3.37	-2.536	-1.435	-1.113	-2.008	-1.628	-2.442	-1.809	-2.531	-2.199	-1.51	-2.203	-1.401	-1.88	-3.008	-2.283	-1.295	-1.286
					V	0.8603	0.2414	-1.669	-0.14	-0.811	1.3833	-0.298	-1.076	-0.54	-1.104	-0.847	-0.131	1.2896	0.2897	-0.178	0.8191	-1.388	-1.272	-0.833	-0.492
			M	D	I	0.9597	-1.127	-2.82	-1.699	-2.955	1.3395	-1.623	-1.972	-0.739	-2.276	-1.51	-1.458	2.7091	-1.1	-0.893	0.1244	-2.058	-2.036	-2.403	-1.886
					Q	-1.963	-2.845	-3.537	-3.303	-2.757	-1.588	-3.457	-2.705	-2.587	-2.862	-2.854	-3.172	-1.44	-2.53	-2.311	-2.316	-2.774	-3.412	-3.01	-3.217
					V	-0.046	-1.809	-3.309	-2.915	-3.17	-0.013	-2.535	-2.284	-1.635	-3.121	-2.485	-1.959	0.6689	-1.668	-1.475	-1.004	-2.12	-2.085	-2.112	-2.931
				E	I	2.6408	0.3189	-1.98	-0.085	-1.969	2.8079	-0.195	-1.181	0.7473	-1.964	-0.963	-0.122	3.5942	0.4863	-0.02	1.6116	-1.211	-1.098	-1.969	-0.883
					Q	-1.403	-2.461	-4.221	-2.789	-3.292	-1	-2.55	-2.601	-2.318	-3.572	-2.181	-2.254	-0.389	-2.879	-1.504	-1.6	-2.84	-2.45	-2.546	-2.392
					V	2.2299	-0.094	-2.304	-0.886	-2.24	2.5394	-0.748	-1.687	0.0707	-2.073	-1.505	-0.728	2.7521	0.022	0.1673	1.3859	-1.562	-1.466	-1.57	-1.361
				N	I	0.321	-1.372	-2.578	-2.084	-2.522	0.7198	-1.613	-1.682	-1.576	-1.874	-1.678	-1.524	2.52	-1.383	-1.023	-0.621	-1.978	-1.554	-1.878	-1.884
					Q	-2.239	-2.289	-3.571	-2.798	-2.342	-1.582	-2.615	-1.991	-2.867	-2.378	-2.53	-2.578	-1.21	-2.724	-1.927	-2.545	-3.022	-2.025	-2.338	-2.487
					V	-1.074	-1.948	-2.778	-2.261	-2.506	-0.52	-2.032	-1.77	-2.051	-1.949	-2.09	-2.223	0.8036	-1.956	-2.03	-1.439	-2.398	-2.622	-2.544	-2.389
				P	I	2.3094	-0.173	-1.3	0.101	-1.358	2.7028	-0.426	-1.117	-0.056	-1.792	-0.414	-0.073	3.3582	0.2449	-0.05	1.5361	-1.305	-1.125	-1.261	-0.817
					Q	-0.873	-2.096	-3.615	-2.822	-2.442	-0.613	-2.094	-1.919	-2.161	-2.164	-2.34	-1.647	-0.399	-1.636	-1.452	-1.805	-2.741	-2.106	-2.109	-1.991
					V	1.7216	-0.624	-1.607	-0.479	-1.482	2.1958	-0.687	-1.268	-0.123	-1.525	-0.772	-0.564	2.5264	-0.257	-0.509	1.0565	-1.091	-1.413	-1.63	-1.059
			N	D	I	2.3617	1.1135	-2.111	0.2282	-0.564	2.2167	0.871	-1.177	0.5543	-1.098	-0.011	0.7937	2.6812	1.009	1.3224	1.8844	-0.117	-0.78	-1.244	0.2553
					Q	-1.892	-2.029	-3.531	-2.872	-2.379	-1.658	-2.327	-2.726	-2.57	-2.049	-2.191	-2.156	-1.37	-2.481	-1.459	-1.89	-3.164	-2.116	-2.789	-1.999
					V	1.0297	-0.199	-3.159	-1.267	-1.566	1.0035	-0.166	-1.735	-0.299	-1.999	-1.138	-0.228	0.937	0.007	0.2576	0.7754	-0.794	-1.476	-2.184	-0.973
				E	I	3.0809	2.7184	-1.149	1.6197	0.7983	3.4629	2.6519	0.3659	2.5346	0.1304	1.6509	2.424	3.3944	2.8831	2.4851	3.4323	1.8356	1.147	-0.959	2.185
					Q	-0.628	-1.279	-4.045	-2.673	-2.047	-0.14	-1.345	-2.831	-1.324	-2.866	-2.084	-1.481	-1.19	-1.51	-0.956	-0.493	-1.869	-2.37	-2.531	-1.914
					V	3.0678	2.0999	-1.372	0.9	0.0628	3.1492	2.2007	-0.615	1.9885	-0.821	0.9601	2.0937	2.7023	2.4766	2.1237	3.2174	1.3532	0.5188	-1.453	1.3747
				N	I	1.6075	0.8532	-1.664	-0.383	-0.533	1.4567	0.8763	-1.136	0.6531	-0.687	-0.324	0.6624	3.0434	1.0345	1.2814	1.4861	-0.074	0.0769	-1.25	0.681
					Q	-1.972	-1.703	-2.91	-2.846	-2.07	-1.077	-1.921	-2.065	-2.033	-2.225	-2.386	-2.017	-1.425	-1.741	-1.648	-1.588	-3.62	-2.428	-2.487	-2.206
					V	0.3271	-0.263	-2.6	-1.915	-1.419	0.2364	-0.513	-1.607	-0.581	-1.536	-1.394	-0.983	1.0002	-0.681	0.1477	-0.117	-1.263	-1.653	-1.997	-0.555
				P	I	2.9562	2.3448	-0.192	1.924	1.2622	2.8983	2.5763	0.249	2.0671	0.3462	1.7303	2.1405	3.4827	2.4766	2.0996	2.844	1.8778	1.121	-0.157	2.2019
					Q	-0.581	-0.958	-3.442	-1.79	-1.804	-0.183	-0.862	-2.441	-1.014	-1.789	-1.537	-1.425	-0.816	-1.022	-0.835	-0.542	-2.132	-1.731	-2.207	-1.115
					V	2.6815	1.5953	-0.732	1.1263	0.6887	2.8758	2.143	-0.196	1.6735	0.1352	0.95	1.788	3.4139	2.0103	2.0225	2.782	1.2262	0.5919	-0.557	1.8483
			Q	D	I	1.7373	-0.255	-1.507	0.0063	-2.313	1.0161	-1.42	-1.318	-0.689	-1.749	-1.058	-0.789	2.5634	-0.784	-1.012	1.0688	-0.685	-1.002	-2.085	-1.983
					Q	-1.551	-2.361	-3.011	-2.444	-2.844	-1.619	-3.133	-2.87	-2.55	-3.216	-2.255	-2.744	-1.302	-2.805	-2.485	-2.031	-2.691	-2.629	-2.293	-3.257
					V	0.9088	-1.137	-2.035	-1.829	-2.748	0.1386	-2.062	-1.926	-1.212	-2.161	-2.009	-1.549	0.9963	-1.586	-1.344	0.1807	-1.789	-1.911	-2.373	-2.309
				E	I	2.8905	1.2302	-0.469	1.146	-2.107	2.8107	-0.039	-0.254	0.9295	-1.218	-0.05	0.7347	3.685	0.9621	0.1059	2.4992	0.6649	0.1314	-1.836	-1.083
					Q	-0.398	-1.806	-3.223	-2.57	-3.039	-1.024	-3.129	-2.001	-1.533	-2.771	-2.555	-2.075	-0.585	-1.739	-1.997	-0.719	-1.815	-2.327	-2.849	-2.723
					V	2.7242	0.8068	-0.529	0.65	-2.129	2.4455	-0.69	-1.129	0.4139	-1.324	-0.364	0.1043	3.0484	0.6587	-0.109	2.4879	0.1521	-0.43	-2.435	-1.37
				N	I	1.0096	-0.734	-1.699	-1.126	-2.163	0.5624	-1.647	-0.971	-1.159	-1.617	-1.354	-0.813	2.3532	-0.94	-0.915	0.6089	-0.501	-1.01	-2.279	-1.804
					Q	-1.733	-1.931	-3.119	-2.536	-2.563	-1.616	-2.729	-2.143	-2.367	-2.471	-2.22	-2.237	-1.667	-2.335	-2.639	-1.829	-2.457	-1.94	-2.381	-2.887
					V	-0.26	-1.23	-2.23	-1.987	-2.264	-0.572	-1.832	-1.8	-1.434	-2.046	-1.888	-1.319	0.6182	-1.23	-1.806	-0.537	-1.478	-1.738	-2.393	-2.249
				P	I	2.6511	0.8281	0.4568	1.173	-1.333	2.3856	0.0421	-0.241	0.5345	-1.042	-0.248	0.5554	3.383	0.6966	-0.209	2.5459	0.7166	0.1091	-1.566	-1.057
					Q	-0.422	-1.398	-2.637	-1.999	-2.582	-0.905	-2.23	-2.03	-1.342	-2.724	-1.88	-2.078	-0.297	-1.205	-1.686	-0.649	-1.484	-1.528	-2.384	-1.879
					V	2.544	0.5529	-0.246	0.4745	-1.565	2.2102	-0.252	-0.448	0.1858	-1.054	-0.606	0.1895	3.1126	0.7124	-0.394	2.3499	0.3964	-0.23	-0.95	-0.954
			R	D	I	1.506	-1.252	-2.264	-1.613	-2.306	1.4641	-1.41	-2.379	-1.599	-2.81	-1.638	-1.475	3.1689	-1.378	-1.841	0.6594	-2.141	-1.94	-1.93	-1.869
					Q	-1.362	-2.925	-3.5	-3.917	-2.86	-1.286	-2.757	-2.777	-3.142	-2.977	-2.164	-3.065	-0.421	-2.54	-3.046	-1.874	-3.163	-3.277	-2.655	-2.819
					V	0.6493	-1.057	-2.814	-2.429	-2.503	0.7204	-1.984	-2.615	-1.663	-2.185	-2.414	-2.463	2.0682	-1.995	-2.284	-0.114	-2.307	-2.781	-1.853	-2.216
				E	I	2.7173	0.091	-1.414	-0.599	-1.141	2.7802	-0.542	-1.639	-0.269	-2.142	-0.73	-0.592	3.6168	0.1617	-0.586	2.3806	-0.979	-1.222	-1.187	-0.964
					Q	-0.487	-2.607	-3.542	-3.161	-3.121	-0.467	-2.551	-3.254	-2.667	-3.49	-2.725	-2.856	0.5707	-2.35	-1.543	-1.068	-2.908	-2.617	-2.306	-2.843
					V	2.607	-0.334	-1.683	-0.898	-1.426	2.6629	-1.194	-1.36	-0.517	-2.018	-0.953	-1.185	3.4534	0.1803	-1.49	2.0713	-0.884	-1.518	-1.525	-1.477
				N	I	1.0876	-1.251	-2.212	-1.575	-1.521	0.9792	-1.381	-1.897	-1.52	-1.776	-1.413	-1.33	2.8842	-1.024	-1.747	0.3305	-1.645	-1.719	-1.423	-1.612
					Q	-1.066	-2.483	-3.088	-2.677	-2.09	-1.312	-2.177	-2.679	-2.177	-2.697	-2.305	-1.677	0.3733	-2.434	-2.46	-1.707	-2.623	-2.117	-1.983	-1.954
					V	0.3686	-1.729	-2.474	-2.248	-1.74	-0.105	-1.594	-1.967	-2.079	-2.718	-2.122	-1.79	2.2625	-1.54	-2.468	-0.52	-2.503	-2.173	-1.553	-1.933
				P	I	2.2637	-0.121	-0.99	-0.437	-0.678	2.2256	0.0729	-1.286	-0.704	-1.293	-0.342	-0.337	3.4398	0	-0.853	1.9574	-0.752	-1.185	-0.517	-0.233
					Q	-0.164	-2.085	-3.075	-2.591	-2.029	-0.165	-1.93	-2.48	-2.175	-2.951	-1.969	-2.239	0.8572	-1.528	-2.302	-0.572	-2.052	-2.294	-1.74	-1.848
					V	2.2108	-0.619	-0.976	-0.675	-0.609	2.3167	-0.862	-1.667	-0.598	-1.714	-0.929	-0.728	3.2921	-0.139	-1.257	1.9685	-0.758	-1.204	-0.755	-0.774
			S	D	I	2.3432	1.9467	-0.845	-0.047	-0.03	2.0761	0.9499	1.0697	1.9057	-0.278	0.9383	0.9559	2.3562	1.7391	2.5355	2.5005	1.896	1.4026	-1.2	1.0466
					Q	-0.624	-1.489	-3.423	-2.574	-2.799	-1.397	-1.826	-2.188	-1.628	-2.603	-1.796	-2.213	-2.026	-1.707	-0.551	-1.107	-1.242	-2.333	-2.345	-1.158
					V	1.563	1.1613	-1.844	-0.732	-1.599	0.8512	-0.59	-0.276	0.9282	-1.165	0.1063	-0.105	0.8832	0.6445	1.9463	1.6689	0.6183	-0.211	-1.89	-0.391
				E	I	3.5615	3.3072	0.2807	1.6927	1.3343	3.3891	2.4659	2.191	3.2334	0.8511	2.3185	2.1122	3.5363	2.8597	3.2493	3.564	2.8301	2.7288	0.2648	2.4568
					Q	0.4548	-0.529	-2.959	-2.08	-2.113	-0.478	-1.337	-1.246	-0.344	-2.213	-1.4	-1.573	-0.957	-0.806	0.7054	0.0708	-0.35	-1.489	-2.543	-1.69
					V	3.5962	3.2647	0.1797	1.2185	0.6403	3.2233	2.1922	1.2748	3.0769	0.3002	2.4252	2.2576	2.89	2.7715	3.5315	3.5751	2.7305	2.1898	-0.344	2.0339
				N	I	1.8156	0.6318	-1.349	-0.854	-0.864	1.1481	0.2029	-0.129	0.846	-0.864	0.167	0.161	2.5193	0.8146	1.4187	1.6631	0.8617	0.3009	-1.43	0.327
					Q	-1.536	-1.763	-3.075	-2.916	-1.839	-1.467	-2.015	-2.305	-1.552	-2.067	-2.061	-2.243	-1.156	-1.994	-1.018	-1.464	-2.294	-1.788	-2.308	-1.458
					V	0.5177	-0.232	-2.571	-1.816	-1.715	-0.258	-1.247	-1.253	-0.208	-1.83	-0.814	-0.705	0.8187	-0.646	0.4902	0.5308	-0.29	-0.865	-1.739	-0.836
				P	I	3.1189	2.8401	1.3006	1.919	1.1851	2.8283	2.3496	1.5784	2.3278	0.4862	1.6645	2.4646	3.2865	2.3689	2.6301	3.3532	2.7761	2.1553	0.6032	2.2347
					Q	0.1383	-0.437	-3.322	-2.113	-1.571	0.1827	-1.057	-1.874	-0.4	-2.246	-1.411	-1.192	-1.051	-0.921	0.2635	0.5508	-0.527	-1.143	-1.654	-1.084
					V	3.2254	2.6391	0.6934	1.119	0.8979	2.7264	2.4176	1.3389	2.1379	-0.366	1.6786	1.9212	3.0448	2.2443	2.7802	3.331	2.7228	1.8595	0.2824	2.1635
			T	D	I	2.3863	1.0429	-1.323	-0.348	-1.275	1.5062	-0.522	-1.066	-0.131	-1.08	-0.37	-0.846	2.0998	-0.503	1.4435	1.3827	-0.352	-0.383	-1.991	-0.017
					Q	-1.142	-2.291	-3.702	-3.454	-2.379	-1.44	-2.219	-3.118	-2.201	-3.107	-2.666	-2.939	-1.809	-2.58	-1.731	-1.408	-3.23	-2.969	-2.439	-3.071
					V	1.6244	-0.47	-2.294	-1.466	-2.226	0.1371	-1.407	-2.201	-0.585	-1.704	-1.402	-1.319	0.6288	-1.353	0.3097	0.9043	-1.33	-1.44	-2.435	-1.174
				E	I	3.1562	1.7707	-0.349	0.5029	-0.326	2.3535	0.4665	-0.132	0.9128	-0.162	0.1355	0.2265	2.9879	0.5567	1.8378	2.2712	0.5766	0.4169	-0.787	0.5977
					Q	-0.288	-1.751	-3.52	-3.105	-2.355	-1.024	-1.816	-2.665	-1.644	-3.128	-1.947	-2.219	-1.07	-2.06	-1.2	-0.929	-2.429	-2.325	-2.448	-2.337
					V	2.8009	1.369	-1.265	-0.301	-0.934	2.3868	-0.086	-0.79	0.5754	-0.892	-0.15	-0.296	2.1644	-0.191	1.7663	2.2723	-0.038	-0.208	-1.418	0.5573
				N	I	1.19	-0.116	-1.497	-1.157	-1.386	0.3775	-1.123	-1.004	-0.985	-1.463	-1.09	-0.961	2.0337	-1.071	0.3126	0.3358	-0.506	-0.761	-1.191	-0.971
					Q	-1.541	-2.29	-2.81	-2.705	-2.206	-2.453	-3.07	-2.465	-2.12	-2.635	-2.5	-2.31	-1.466	-2.958	-1.903	-1.666	-2.783	-2.424	-2.656	-2.179
					V	0.1787	-1.694	-2.592	-2.701	-1.755	-0.826	-1.825	-1.679	-1.669	-2.246	-2.078	-2.152	0.1451	-1.873	-0.784	-0.688	-1.413	-1.756	-1.99	-1.101
				P	I	2.4749	1.2921	-0.063	0.3856	0.3268	1.5496	0.381	-0.365	0.031	-0.698	-0.126	0.0113	2.6785	0.2207	1.2376	2.1703	0.225	0.1039	-0.072	1.005
					Q	-0.475	-1.634	-3.307	-3.271	-2.117	-1.439	-2.215	-2.17	-2.221	-2.718	-2.294	-1.897	-1.707	-2.029	-1.145	-1.197	-1.998	-1.913	-1.967	-1.91
					V	2.2975	0.9481	-0.771	-0.29	-0.46	1.4249	0.1715	-1.193	-0.322	-1.183	-0.316	0.0957	1.8794	0.0342	0.9342	1.4548	-0.27	-0.439	-0.291	0.2975
			V	D	I	0.4466	-0.627	-1.869	-1.18	-1.329	0.2312	-0.939	-1.263	-0.397	-1.725	-0.963	-0.564	1.6311	-0.371	0.2296	-0.159	-0.555	-0.792	-2.059	-0.854
					Q	-1.727	-2.752	-3.589	-3.016	-2.601	-2.791	-2.881	-2.975	-1.949	-3.049	-2.957	-3.28	-1.329	-2.827	-1.803	-2.83	-3.008	-2.728	-2.142	-3.027
					V	-0.529	-1.448	-2.638	-2.721	-2.553	-0.789	-1.759	-2.464	-1.573	-2.094	-2.081	-1.782	-0.061	-1.63	-0.856	-1.452	-2.43	-2.203	-2.633	-1.38
				E	I	1.9306	0.5418	-1.494	0.2589	-0.343	1.5323	0.3019	-0.224	1.4181	-0.131	0.2015	0.5891	3.2605	0.9132	1.6685	1.3641	0.6297	0.421	-1.196	0.4625
					Q	-1.759	-2.586	-3.512	-2.802	-2.01	-1.395	-2.888	-2.106	-1.394	-2.458	-2.29	-2.522	-0.782	-1.929	-1.595	-1.431	-2.597	-2.554	-1.993	-2.264
					V	1.6398	-0.059	-1.809	-0.605	-0.978	0.8824	-0.243	-1.031	0.6112	-1.099	-0.335	-0.01	2.228	0.146	1.3509	1.21	-0.245	-0.566	-1.7	-0.067
				N	I	-0.113	-1.183	-2.487	-1.134	-1.093	-0.022	-0.917	-1.338	-0.607	-1.318	-1.193	-0.839	1.8656	-0.604	0.0115	-0.473	-0.984	-1.117	-1.186	-0.917
					Q	-2.275	-2.192	-3.459	-3.53	-2.545	-2.258	-2.656	-2.301	-2.091	-2.419	-1.865	-2.756	-1.476	-2.772	-2.147	-2.591	-2.741	-2.575	-1.994	-1.978
					V	-1.097	-2.032	-2.85	-2.441	-1.851	-1.192	-1.72	-2.166	-1.711	-2.198	-1.909	-1.828	-0.107	-1.998	-0.688	-1.273	-1.923	-2.214	-2.283	-1.786
				P	I	1.3095	0.006	-1.194	0.1623	-0.536	1.0869	-0.217	-0.597	-0.253	-0.96	-0.497	0.3272	2.4031	0.2688	0.9238	0.9945	-0.612	-0.253	-0.584	0.3192
					Q	-1.444	-1.944	-2.707	-2.41	-1.99	-1.297	-2.079	-2.014	-2.189	-2.366	-2.136	-2.474	-0.936	-1.735	-1.223	-1.705	-2.019	-2.278	-1.698	-2.255
					V	0.7075	-0.459	-0.973	-0.774	-0.955	0.554	-0.62	-1.211	-0.585	-1.753	-0.83	-0.407	1.7929	-0.525	0.0453	0.2169	-1.12	-0.831	-1.126	0.1529
			W	D	I	3.1198	3.3142	-0.378	1.9309	2.415	2.5444	2.3361	2.496	3.2192	2.4255	2.7839	2.8085	2.9056	2.8767	3.1494	3.2778	2.7433	2.4286	0.621	2.2368
					Q	0.4295	0.9091	-2.31	-1.106	-0.512	-0.449	-0.536	-0.322	1.219	-0.427	0.2202	-0.247	-0.673	0.2494	1.1528	0.7569	0.1068	-0.024	-1.235	-0.654
					V	2.6078	2.7768	-1.562	0.7777	0.9524	1.6607	1.3829	1.5255	2.9181	1.1795	2.004	1.9071	1.3864	2.6753	2.8934	2.6923	1.9396	1.8626	-0.51	1.39
				E	I	3.767	3.8524	0.3461	2.9718	3.0319	3.635	3.4538	3.1686	3.9551	2.9309	3.3334	3.4129	3.8188	3.5399	3.4256	3.8267	3.0516	3.334	1.2798	3.2391
					Q	0.8361	1.6878	-2.999	-0.538	-0.594	0.1696	-0.072	-0.201	2.4043	-0.317	0.6631	0.0998	0.1032	0.9197	1.6859	1.473	-0.329	0.2248	-1.063	0.0751
					V	3.3871	3.644	-0.302	2.3691	2.4441	3.224	3.1034	2.6564	3.7399	2.1737	3.1359	3.3304	3.0793	3.4437	3.3608	3.7711	2.7518	2.8315	0.3649	2.8508
				N	I	2.2913	2.9548	-1.371	1.3872	1.6045	1.7975	1.6464	1.211	2.6061	0.9148	2.0293	2.2745	2.8789	2.0225	2.1935	2.5968	-0.067	1.6848	0.0216	1.8302
					Q	-0.4	0.0388	-2.443	-1.477	-0.53	-0.953	-0.765	-0.19	0.0883	-0.857	-0.297	-0.463	-0.53	-0.485	-0.175	-0.366	-1.707	-0.726	-0.945	-0.591
					V	1.2487	1.8431	-2.141	-0.499	0.2517	0.6002	0.5522	0.1391	1.7778	0.0898	1.3467	1.2042	1.3438	0.7062	1.1913	1.4578	-0.873	0.3981	-0.607	0.7357
				P	I	3.1203	3.5845	0.4902	2.4669	2.386	3.2995	2.6639	1.7551	2.9374	1.8202	2.5431	2.9917	3.2826	3.0146	2.7812	3.2895	2.219	2.2448	1.0399	2.7185
					Q	1.0069	1.487	-2.041	-0.512	0.3335	0.3484	0.2982	0.0769	1.2945	-0.57	0.4947	0.2541	0.1499	0.8041	0.9262	1.3967	-0.372	-0.18	-0.782	0.1212
					V	3.1266	3.4031	0.3254	2.2305	2.2321	2.9098	2.5673	1.6901	2.7418	1.3046	2.696	3.0522	3.2314	2.9776	2.6706	3.308	2.1177	2.2188	0.4775	2.5163
			Y	D	I	3.3733	3.325	0.0497	2.6539	2.23	3.1872	2.5132	1.9359	3.2049	2.4664	2.456	2.7841	3.8626	3.1786	3.3121	3.1893	2.6916	2.9249	0.3694	2.3015
					Q	0.4965	0.6721	-2.334	-1.153	-0.965	0.0747	-0.708	-1.026	0.8222	-0.74	-0.686	-0.589	1.0226	0.267	1.3424	0.3799	-0.509	-0.545	-1.257	-0.744
					V	2.5872	2.4873	-1.393	1.1793	0.7799	2.5621	1.199	0.7453	2.6849	1.5957	1.5309	1.7449	3.0886	2.4106	3.2104	2.6562	2.0632	1.7463	-0.448	1.4301
				E	I	3.5886	3.727	1.0369	3.5465	3.3828	3.6445	3.6057	3.426	3.9034	3.2887	3.6217	3.7385	3.8608	3.5989	3.7048	3.7185	3.5751	3.6605	1.7783	3.2497
					Q	1.6656	2.1097	-2.618	-0.252	-0.395	1.379	-0.125	0.0788	1.637	-0.08	0.6432	-0.503	1.9719	1.4894	2.1911	0.9755	0.3675	0.6715	-1.437	0.0169
					V	3.8725	3.7428	0.6946	3.4026	2.7601	3.3126	3.1175	2.8941	3.4838	3.1821	3.3165	3.2614	3.6945	3.5273	3.8353	3.6983	3.1035	3.5841	1.1428	2.9934
				N	I	2.6625	2.8551	-1.402	1.8957	1.2182	2.7362	1.6649	0.7248	1.9697	1.6588	2.1417	1.6925	3.8676	2.2397	1.8292	2.4461	0.4261	1.8548	-0.521	1.7241
					Q	-0.285	-0.036	-2.538	-1.236	-1.339	-0.149	-1.281	-1.244	-0.554	-0.979	-0.544	-0.982	1.3119	-0.974	-0.37	-0.548	-1.8	-0.996	-1.078	-1.021
					V	1.5749	1.8623	-2.466	0.1408	-0.018	1.6979	0.2125	-0.301	0.9401	0.4632	0.8321	0.9703	2.9502	0.9503	0.8197	1.3483	-0.443	-0.036	-1.115	0.2933
				P	I	2.8605	3.4975	1.7262	3.1611	3.0843	2.9945	3.1224	2.7505	2.6063	2.8338	2.6491	3.1873	3.6326	3.1995	2.3834	3.2466	3.2024	2.8752	1.88	3.2619
					Q	1.0253	1.6045	-2.665	-0.117	0.2386	1.083	0.4509	-0.061	1.462	0.0606	0.5176	0.1398	1.7363	0.7955	1.423	1.4441	0.4509	0.2311	-0.594	0.2786
					V	2.9292	3.2556	1.0949	2.8292	2.6921	3.0452	2.8898	2.1726	2.5803	2.533	2.5908	2.8212	3.4749	2.8848	2.5008	3.086	2.814	2.6607	1.3637	2.8979
						A	C	D	E	F	G	H	I	K	L	M	N	P	Q	R	S	T	V	W	Y
146	153	155	147	149	150	154
						A	C	D	E	F	G	H	I	K	L	M	N	P	Q	R	S	T	V	W	Y
F	H	F	A	E	I	-2.477	-2.36	-3.154	-3.26	-1.555	-2.106	-2.755	-2.819	-1.631	-2.065	-2.021	-2.912	-0.253	-2.979	-1.595	-2.686	-2.749	-2.802	-2.014	-2.273
				N	Q	-2.23	-2.446	-3.093	-3.165	-1.894	-2.098	-2.295	-2.349	-1.483	-2.776	-3.022	-2.758	-2.414	-2.484	-2.212	-2.872	-2.882	-2.197	-2.019	-2.038
				P	I	-1.123	-1.834	-2.643	-1.872	-1.793	-1.195	-1.604	-1.517	-1.167	-1.879	-1.328	-2.075	0.6411	-1.885	-1.161	-1.405	-2.026	-1.529	-1.351	-1.265
				S	V	-2.15	-1.939	-2.946	-3.12	-1.757	-1.822	-1.746	-1.629	-1.129	-2.139	-1.984	-2.026	-0.958	-1.952	-0.491	-1.848	-2.577	-1.8	-2.283	-1.328
			C	E	I	-2.448	-3.091	-2.796	-3.605	-2.484	-2.613	-3.275	-2.191	-2.684	-2.734	-3.078	-3.396	-1.716	-3.525	-2.695	-3.535	-3.3	-2.847	-2.754	-2.563
				N	Q	-2.628	-2.134	-2.947	-3.088	-1.866	-1.924	-2.651	-2.118	-2.155	-2.283	-3.055	-2.542	-2.605	-2.618	-2.46	-2.85	-2.875	-2.612	-2.306	-2.395
				P	I	-1.943	-2.188	-2.088	-2.627	-1.418	-1.692	-2.047	-1.825	-2.285	-2.476	-1.709	-2.217	-0.721	-2.504	-1.586	-2.054	-2.862	-2.055	-1.7	-1.716
				S	V	-2.443	-2.153	-2.821	-2.929	-1.66	-2.063	-2.926	-1.99	-1.999	-2.249	-1.99	-2.768	-1.833	-2.45	-1.452	-2.656	-2.92	-1.809	-1.861	-1.923
			D	E	I	-2.172	-3.002	-3.169	-3.441	-1.452	-3.034	-2.125	-2.078	-2.888	-1.83	-2.267	-3.072	-1.081	-3.602	-2.439	-3.35	-2.904	-2.597	-1.344	-1.83
				N	Q	-2.707	-2.394	-2.546	-2.405	-1.474	-2.349	-2.408	-1.675	-2.282	-1.534	-2.088	-2.114	-2.264	-2.629	-2.412	-2.606	-3.107	-2.476	-1.019	-1.568
				P	I	-1.826	-2.353	-3.141	-3.003	-1.894	-2.039	-1.735	-2.279	-1.682	-2.464	-2.502	-2.481	0.6597	-2.896	-1.47	-2.866	-2.576	-2.204	-2.054	-1.929
				S	V	-2.666	-2.208	-2.864	-3.072	-1.293	-2.125	-2.613	-1.691	-2.667	-1.789	-1.927	-2.654	-1.842	-3.402	-3.069	-2.47	-2.751	-2.609	-0.818	-1.664
			E	E	I	-3.837	-3.471	-3.175	-3.903	-3.058	-3.386	-3.567	-3.116	-3.589	-3.925	-3.674	-3.758	-2.966	-3.402	-2.966	-3.403	-3.528	-3.459	-3.199	-2.55
				N	Q	-3.428	-3.515	-2.54	-3.121	-2.457	-2.924	-3.175	-3.194	-3.756	-3.259	-3.144	-2.67	-2.907	-2.993	-3.305	-3.384	-3.555	-2.951	-2.192	-2.796
				P	I	-2.373	-3.085	-3.264	-3.455	-3.039	-2.547	-2.419	-2.746	-3.477	-2.746	-2.971	-2.516	-2.511	-2.901	-2.872	-2.779	-2.643	-2.615	-2.713	-2.407
				S	V	-2.911	-2.85	-3.325	-3.902	-3.096	-3.387	-3.393	-2.937	-3.354	-4.094	-2.844	-3.17	-2.411	-3.147	-3.348	-3.469	-2.838	-3.074	-2.842	-3.336
			F	E	I	-1.784	-2.07	-2.537	-2.594	-1.079	-1.918	-2.165	-0.447	-0.617	-1.473	-1.683	-2.591	0.2112	-2.472	-1.063	-2.599	-2.85	-1.37	-2.069	-1.608
				N	Q	-2.383	-2.149	-3.059	-3.142	-1.653	-2.033	-2.24	-2.121	-2.29	-1.658	-1.676	-2.572	-1.678	-2.49	-1.769	-2.407	-2.442	-1.863	-1.714	-1.889
				P	I	-0.981	-1.144	-2.495	-1.462	-0.857	-1.018	-1.354	-0.861	-0.932	-0.994	-0.725	-1.708	0.1256	-1.41	-1.17	-1.453	-1.757	-0.996	-0.916	-0.926
				S	V	-1.731	-1.326	-2.892	-2.807	-1.063	-1.529	-2.103	-0.693	-1.048	-1.168	-1.184	-2.158	-0.492	-2.107	-1.269	-1.901	-1.417	-1.978	-1.15	-1.492
			G	E	I	-2.128	-2.573	-2.689	-1.787	-2.089	-2.334	-2.894	-1.871	-1.955	-1.786	-2.198	-2.552	-1.268	-2.802	-1.938	-2.939	-3.254	-2.597	-1.796	-2.204
				N	Q	-1.89	-1.69	-2.162	-2.208	-1.197	-1.813	-2.243	-1.451	-1.734	-1.833	-1.832	-2.024	-1.778	-2.27	-1.727	-2.426	-2.01	-1.943	-0.979	-1.32
				P	I	-0.905	-0.952	-2.218	-1.925	-0.96	-1.152	-1.552	0.1426	-0.294	-0.142	-0.101	-1.514	1.2961	-1.234	-0.683	-0.914	-1.112	-0.736	-1.355	-0.907
				S	V	-2.236	-1.98	-2.255	-3.02	-1.537	-2.013	-1.924	-1.232	-1.348	-1.516	-1.125	-2.29	-1.754	-1.966	-0.944	-2.1	-1.811	-1.756	-1.636	-1.579
			H	E	I	-2.109	-2.056	-3.185	-2.758	-2.56	-2.364	-2.393	-2.36	-2.431	-2.445	-2.448	-2.971	-0.306	-3.006	-2.034	-2.934	-3.161	-2.791	-2.323	-2.866
				N	Q	-2.42	-2.67	-2.362	-3.288	-1.768	-2.344	-2.292	-2.264	-2.555	-2.28	-2.275	-2.426	-2.2	-2.523	-2.076	-2.761	-2.629	-2.388	-1.845	-2.166
				P	I	-1.534	-1.654	-2.609	-2.527	-0.95	-1.565	-1.893	-1.712	-1.705	-1.729	-1.769	-2.443	0.3558	-1.979	-1.672	-2.131	-2.424	-2.087	-1.673	-0.978
				S	V	-1.816	-2.233	-3.31	-2.808	-1.517	-2.225	-2.033	-2.086	-2.056	-1.879	-2.118	-2.735	-1.005	-3.142	-1.78	-2.566	-2.589	-2.296	-1.851	-1.938
			I	E	I	-3.321	-3.366	-3.989	-2.656	-2.762	-3.446	-2.927	-2.427	-2.787	-2.591	-3.054	-3.503	-2.197	-3.07	-3.107	-3.274	-3.192	-2.851	-3.272	-3.328
				N	Q	-3.155	-2.561	-3.399	-3.62	-2.52	-2.763	-3.044	-2.316	-2.891	-2.659	-3.157	-2.701	-2.376	-3.842	-2.626	-2.45	-2.503	-3.183	-2.415	-2.124
				P	I	-2.448	-2.678	-3.026	-2.8	-1.596	-2.646	-2.352	-1.93	-2.495	-2.174	-2.135	-2.754	-1.761	-2.436	-2.272	-2.774	-2.845	-2.652	-2.146	-2.185
				S	V	-2.724	-2.318	-3.699	-3.456	-2.198	-2.994	-2.894	-2.425	-2.672	-2.239	-2.651	-3.355	-1.785	-4.317	-2.915	-2.916	-2.108	-2.896	-1.94	-2.387
			K	E	I	-2.889	-2.38	-3.576	-3.974	-2.546	-2.417	-3.824	-2.906	-3.534	-2.387	-3.433	-2.922	-2.592	-2.789	-3.089	-3.616	-3.362	-3.071	-2.528	-2.999
				N	Q	-2.796	-2.647	-3.576	-3.092	-2.108	-2.501	-2.799	-2.38	-3.034	-2.368	-3.09	-2.594	-2.61	-3.115	-2.454	-2.504	-2.79	-2.368	-2.05	-1.928
				P	I	-2.727	-2.581	-3.474	-2.889	-2.4	-2.337	-2.683	-2.57	-3.02	-2.519	-2.822	-2.599	-1.815	-2.776	-2.632	-3.017	-3.166	-3.297	-2.22	-2.32
				S	V	-2.54	-2.279	-3.444	-2.672	-2.614	-2.015	-2.261	-2.437	-2.468	-2.766	-3.171	-2.333	-2.148	-3.25	-2.895	-3.039	-3.353	-3.06	-1.923	-2.659
			L	E	I	-3.153	-3.298	-3.625	-3.989	-2.881	-3.009	-2.849	-2.503	-2.958	-3.487	-2.823	-3.089	-1.85	-3.24	-3.071	-3.495	-3.947	-2.586	-2.376	-2.308
				N	Q	-2.724	-2.335	-3.513	-2.424	-1.663	-2.491	-2.671	-1.855	-2.436	-1.837	-2.547	-2.444	-2.077	-2.761	-2.177	-2.634	-2.864	-3.005	-1.693	-2.396
				P	I	-2.714	-2.445	-2.437	-2.44	-1.799	-2.443	-2.565	-2.278	-2.713	-2.255	-2.74	-2.429	-2.043	-2.798	-2.587	-2.381	-2.586	-2.119	-2.234	-2.123
				S	V	-2.674	-3.263	-3.502	-3.077	-1.525	-2.548	-2.637	-2.218	-3.052	-2.164	-2.638	-2.743	-2.072	-2.83	-2.31	-2.686	-2.633	-2.424	-1.65	-2.117
			M	E	I	-3.242	-3.697	-4.18	-3.577	-3.03	-3.869	-3.522	-2.415	-2.969	-2.889	-2.813	-2.545	-1.767	-3.752	-2.958	-3.685	-3.32	-2.944	-2.548	-2.808
				N	Q	-2.854	-2.511	-3.058	-3.614	-1.466	-2.999	-2.831	-2.396	-2.595	-1.97	-2.724	-2.696	-2.224	-2.863	-2.257	-2.945	-2.532	-2.573	-2.236	-2.636
				P	I	-2.278	-2.484	-2.634	-2.877	-1.828	-2.07	-2.785	-2.172	-2.142	-2.153	-1.828	-2.127	-0.942	-2.701	-2.28	-2.195	-3.004	-2.373	-1.605	-2.081
				S	V	-2.668	-2.456	-2.934	-3.666	-2.298	-2.08	-2.576	-1.991	-2.447	-2.351	-2.343	-2.753	-2.273	-2.694	-2.897	-2.602	-2.906	-2.977	-2.238	-2.493
			N	E	I	-2.455	-2.624	-3.144	-3.216	-1.972	-2.443	-2.567	-2.469	-3.124	-2.178	-2.811	-3.171	-1.169	-3.104	-2.418	-2.288	-3.125	-2.317	-2.26	-1.991
				N	Q	-2.209	-2.424	-2.393	-3.095	-1.727	-2.859	-2.286	-2.007	-2.941	-1.942	-1.832	-2.551	-2.084	-2.574	-1.522	-2.75	-2.832	-2.333	-1.292	-1.517
				P	I	-1.917	-2.104	-2.707	-2.74	-1.392	-2.557	-1.592	-2.062	-1.663	-2.069	-1.926	-2.426	-0.644	-1.688	-2.167	-2.272	-2.31	-2.173	-2.288	-1.601
				S	V	-2.45	-2.357	-3.563	-3.088	-1.499	-1.699	-2.289	-1.797	-1.759	-1.827	-1.263	-2.709	-1.616	-3.104	-1.906	-2.797	-2.711	-2.326	-1.385	-1.436
			Q	E	I	-3.354	-3.29	-3.94	-4.102	-2.688	-3.85	-3.404	-3.04	-3.608	-2.776	-3.132	-2.877	-2.417	-3.409	-2.859	-3.691	-3.912	-2.894	-3.096	-3.123
				N	Q	-3.207	-2.87	-3.614	-3.09	-2.911	-2.24	-2.208	-2.775	-3.13	-3.12	-2.667	-2.534	-2.305	-2.695	-3.061	-2.932	-3.026	-3.323	-2.595	-3.071
				P	I	-2.15	-2.31	-3.279	-2.461	-2.154	-2.524	-2.252	-2.006	-1.949	-2.116	-2.273	-2.896	-1.59	-2.568	-2.326	-2.366	-2.526	-2.349	-2.177	-2.223
				S	V	-2.644	-2.477	-3.425	-3.887	-2.435	-2.475	-3.045	-3.126	-2.783	-2.528	-2.609	-2.959	-2.275	-3.151	-2.28	-2.707	-3.116	-2.553	-2.575	-1.994
			R	E	I	-3.151	-3.147	-3.769	-3.298	-2.875	-2.679	-2.83	-3.042	-3.265	-3.294	-2.484	-3.922	-1.324	-3.282	-2.944	-2.667	-3.405	-2.92	-2.498	-2.713
				N	Q	-2.374	-2.482	-2.954	-3.261	-2.113	-2.72	-2.62	-2.179	-2.591	-2.176	-2.376	-2.018	-1.261	-2.409	-2.194	-2.893	-2.988	-2.273	-1.979	-2.236
				P	I	-2.067	-2.206	-2.955	-2.683	-2.063	-2.026	-2.391	-2.22	-2.457	-2.215	-2.144	-2.212	-0.857	-2.968	-2.108	-2.634	-2.675	-2.242	-1.752	-1.985
				S	V	-2.729	-2.449	-3.214	-3.051	-2.147	-1.953	-2.173	-2.205	-2.515	-2.53	-2.173	-2.204	-1.613	-3.065	-2.021	-2.28	-2.439	-2.446	-2.312	-1.934
			S	E	I	-2.666	-3.691	-3.65	-3.482	-3.029	-2.2	-2.451	-2.493	-2.201	-3.134	-3.229	-3.255	-1.268	-2.638	-2.015	-2.724	-4.113	-2.985	-2.921	-2.134
				N	Q	-2.173	-2.504	-2.696	-3.07	-2.274	-2.239	-1.952	-2.102	-2.241	-2.185	-2.759	-2.514	-2.288	-2.672	-2.239	-2.957	-2.438	-2.59	-1.837	-1.918
				P	I	-2.135	-2.27	-2.508	-2.385	-1.767	-1.755	-1.975	-2.282	-2.769	-2.042	-2.176	-2.44	-0.746	-2.3	-1.691	-2.104	-2.415	-2.551	-2	-1.641
				S	V	-2.272	-2.169	-2.638	-3.138	-1.858	-2.415	-2.245	-2.265	-2.187	-2.239	-2.168	-2.984	-1.674	-2.438	-1.729	-3.322	-2.583	-2.465	-1.759	-1.557
			T	E	I	-2.411	-3.583	-3.182	-3.573	-2.907	-3.848	-3.98	-2.869	-2.738	-2.718	-3.469	-3.665	-2.054	-3.804	-2.439	-3.769	-3.844	-3.366	-2.991	-3.06
				N	Q	-3.03	-2.803	-3.216	-3.268	-1.822	-3.025	-3.125	-3.221	-3.06	-2.619	-2.771	-2.879	-2.54	-3.057	-2.169	-3.064	-3.378	-3.228	-2.86	-2.341
				P	I	-2.548	-2.623	-2.691	-2.103	-2.086	-2.236	-2.502	-2.542	-2.751	-2.228	-1.934	-2.348	-1.818	0.2755	-2.236	-2.59	-2.386	-2.493	-2.98	-2.351
				S	V	-2.601	-3.07	-3.776	-2.907	-1.799	-2.661	-2.427	-3.362	-2.521	-2.956	-2.715	-3.69	-1.714	-3.344	-2.336	-2.984	-3.677	-3.014	-2.413	-2.271
			V	E	I	-3.056	-3.824	-3.183	-2.967	-2.824	-2.859	-3.283	-3.088	-3.19	-3.217	-3.218	-3.713	-1.952	-3.52	-2.847	-3.815	-3.568	-2.356	-4.049	-2.702
				N	Q	-3.02	-2.821	-3.29	-2.805	-2.342	-2.557	-2.915	-1.865	-3.218	-2.723	-3.189	-3.002	-2.552	-3.069	-2.828	-3.37	-3.493	-2.66	-3.345	-3.078
				P	I	-2.477	-2.649	-2.844	-2.478	-2.202	-2.332	-2.422	-1.866	-2.74	-2.184	-2.118	-2.718	-1.642	-3.059	-2.699	-2.11	-2.568	-1.932	-2.883	-2.704
				S	V	-1.213	-1.213	-1.213	-1.213	-1.213	-1.213	-1.213	-1.213	-1.213	-1.213	-1.213	-1.213	-1.213	-1.213	-1.213	-1.213	-1.213	-1.213	-1.213	-1.213
			W	E	I	-1.504	-1.404	-2.452	-2.753	-1.116	-2.188	-1.685	-0.453	-0.235	-1.075	-1.52	-2.275	0.2995	-2.17	-1.128	-2.069	-2.332	-1.236	-1.246	-1.276
				N	Q	-2.132	-1.927	-1.97	-1.851	-1.396	-2.07	-1.521	-0.491	-1.606	-1.286	-1.27	-2.061	-1.41	-2.034	-1.401	-2.315	-1.744	-1.788	-1.135	-1.393
				P	I	-0.324	-0.131	-1.774	-1.827	-0.044	0.3518	-0.877	-0.499	-0.246	-1.021	-0.107	-1.408	0.6065	-1.189	-0.606	-1.116	-1.681	-1.191	-0.776	-0.541
				S	V	-1.213	-1.213	-1.213	-1.213	-1.213	-1.213	-1.213	-1.213	-1.213	-1.213	-1.213	-1.213	-1.213	-1.213	-1.213	-1.213	-1.213	-1.213	-1.213	-1.213
			Y	E	I	-1.657	-1.992	-3.088	-2.181	-1.044	-1.359	-1.891	-0.682	-0.722	-1.15	-1.339	-2.976	1.1395	-1.84	-0.911	-2.013	-2.512	-1.053	-1.782	-1.153
				N	Q	-2.342	-2.299	-3.183	-3.06	-1.679	-2.383	-2.109	-1.886	-2.074	-2.04	-2.208	-2.469	-2.188	-2.409	-2.018	-2.648	-2.324	-2.114	-1.741	-2.373
				P	I	-1.602	-1.24	-2.299	-1.124	-0.33	-1.37	-1.548	-0.398	-1.191	-0.914	-1.061	-1.61	0.5562	-1.217	-2.44	-1.692	-1.826	-0.843	-0.979	-0.992
				S	V	-1.213	-1.213	-1.213	-1.213	-1.213	-1.213	-1.213	-1.213	-1.213	-1.213	-1.213	-1.213	-1.213	-1.213	-1.213	-1.213	-1.213	-1.213	-1.213	-1.213
						A	C	D	E	F	G	H	I	K	L	M	N	P	Q	R	S	T	V	W	Y
146	153	155	147	149	150	154
						A	C	D	E	F	G	H	I	K	L	M	N	P	Q	R	S	T	V	W	Y
F	R	F	A	E	I	-0.35	-0.734	-1.658	-1.718	0.639	0.2156	-0.239	0.3655	1.5191	0.5629	0.0475	-0.441	0.956	0.4466	1.4971	-0.241	-0.417	-0.412	0.336	1.0151
				N	Q	-2.744	-2.316	-2.108	-2.722	-1.737	-2.526	-2.495	-2.046	-2.122	-2.584	-2.347	-2.896	-2.383	-2.817	-1.695	-3.168	-2.651	-2.282	-1.451	-1.216
				P	I	1.0565	0.207	-0.403	0.1049	0.8244	1.072	0.9754	1.6116	1.3247	0.767	1.2008	1.0659	2.4036	1.2943	1.438	1.0489	0.5604	1.47	0.8341	1.4512
			C	E	I	-1.628	-2.065	-3.211	-2.44	-1.804	-1.166	-1.456	-0.996	0.265	-1.831	-0.982	-2.236	-0.248	-1.292	-0.08	-1.637	-2.06	-1.059	-1.408	-1.198
				N	Q	-2.957	-2.79	-2.327	-3.21	-1.559	-2.639	-2.177	-2.011	-2.345	-2.313	-2.196	-2.489	-2.428	-2.52	-2.504	-2.982	-2.955	-2.288	-2.252	-2.094
				P	I	0.0587	-0.608	-1.555	-0.712	-0.554	-0.17	-0.425	-0.098	0.5444	-0.526	-0.211	-0.184	0.8813	0.4003	0.307	-0.28	-0.75	-0.105	-0.188	-0.263
			D	E	I	-1.746	-1.922	-3.078	-2.208	-1.623	-1.687	0.3843	-1.814	-0.563	-2.237	-1.73	-2.441	-0.895	-1.57	0.1868	-1.606	-2.329	-2.463	-1.382	-1.481
				N	Q	-2.686	-2.398	-1.984	-2.853	-1.086	-2.46	-2.611	-2.137	-2.641	-1.541	-1.695	-2.33	-2.113	-2.606	-2.719	-3.259	-3.262	-2.332	-0.923	-1.411
				P	I	-0.38	-0.812	-2.405	-1.429	-0.873	-0.368	1.31	-0.773	1.5593	-0.768	-0.391	0.0722	1.5316	-0.246	2.1513	-0.105	-0.326	-0.728	-1.103	-0.436
			E	E	I	-2.853	-3.102	-3.102	-3.379	-3.25	-2.59	-3.426	-2.383	-1.976	-1.719	-3.05	-2.613	-2.42	-2.82	-1.67	-2.507	-3.387	-2.686	-2.993	-2.461
				N	Q	-3.749	-3.357	-3.192	-2.9	-2.648	-2.758	-2.888	-2.754	-3.759	-3.475	-3.175	-3.17	-3.42	-3.35	-3.164	-2.908	-3.877	-3.106	-2.892	-2.753
				P	I	-1.392	-1.779	-2.348	-3.207	-1.846	-1.817	-1.717	-1.366	-0.941	-2.026	-1.935	-2.023	-1.089	-2.29	-0.662	-1.572	-1.768	-1.503	-1.626	-1.378
			F	E	I	0.6008	0.7866	-2.406	-0.548	0.8703	0.4089	0.4231	1.3729	2.2719	1.5702	1.2458	-0.14	2.5329	1.4851	2.1151	0.5989	0.4851	0.8106	0.1576	0.9414
				N	Q	-2.553	-1.86	-2.833	-2.819	-1.632	-2.394	-1.948	-0.884	-2.098	-1.327	-1.612	-2.261	-1.644	-1.733	-1.824	-2.305	-2.308	-1.731	-1.426	-2.533
				P	I	-0.764	0.1636	-1.18	0.713	0.7377	-1.13	0.2139	0.9801	-0.336	1.1601	0.209	0.3561	2.456	1.1749	-0.155	0.4073	1.1037	0.7178	1.0366	1.1697
			G	E	I	-1.091	-0.627	-2.738	-2.142	-0.336	-1.023	-1.441	0.8667	1.535	1.4073	0.8685	-1.202	-0.613	-0.21	0.9835	-0.943	-0.165	0.0012	-0.585	-0.502
				N	Q	-2.175	-1.79	-2.272	-3.018	-1.533	-1.908	-2.146	-1.524	-1.949	-1.559	-1.918	-1.489	-1.832	-1.775	-2.036	-2.774	-2.435	-2.374	-1.256	-2.019
				P	I	2.41	2.6454	0.4578	1.8284	2.5307	2.0655	1.7017	3.4654	3.0604	3.1457	3.1975	1.9461	3.0074	2.8695	2.4924	2.2784	2.8277	3.057	1.9229	2.4922
			H	E	I	-0.003	-0.749	-3.859	-1.696	-0.889	-0.106	-0.86	-0.54	0.6575	-0.635	-0.725	-1.973	1.6856	-0.924	0.0764	-1.488	-1.397	-0.361	-1.63	-0.779
				N	Q	-2.567	-2.836	-3.109	-2.441	-1.685	-2.243	-2.745	-2.311	-2.366	-1.977	-2.181	-3.146	-2.324	-2.641	-1.911	-2.651	-1.821	-1.761	-1.974	-2.201
				P	I	-0.54	-0.634	-1.548	0.0414	-0.744	-0.599	-0.052	0.0363	-0.371	-0.285	-0.5	-0.817	2.082	0.0894	-0.378	-0.752	-0.78	-0.002	-0.434	-0.068
			I	E	I	-2.826	-2.734	-3.116	-3.396	-1.911	-3.276	-1.848	-1.029	-1.594	-2.475	-2.482	-3.422	-2.246	-2.142	-1.787	-2.873	-3.048	-2.216	-2.543	-2.037
				N	Q	-2.993	-2.115	-3.129	-2.931	-2.029	-3.021	-2.525	-1.948	-2.912	-1.923	-2.785	-2.872	-2.093	-2.55	-2.088	-3.321	-2.819	-2.251	-2.142	-2.158
				P	I	-1.86	-1.98	-2.201	-2.201	-1.426	-2.061	-1.549	-1.156	-1.78	-1.276	-1.513	-1.981	-2.222	-1.974	-1.375	-2.153	-1.616	-1.467	-1.609	-1.289
			K	E	I	-2.328	-2.879	-3.16	-3.992	-2.826	-2.1	-2.879	-2.737	-2.328	-2.523	-2.788	-3.346	-1.011	-2.806	-2.867	-2.35	-2.583	-3.537	-2.804	-2.699
				N	Q	-2.77	-2.987	-3.149	-3.469	-2.43	-2.311	-2.417	-2.52	-3.444	-2.807	-3.052	-3.102	-2.127	-3.438	-2.984	-2.858	-2.987	-2.691	-2.234	-2.184
				P	I	-2.364	-2.391	-2.593	-3.223	-1.805	-1.46	-1.928	-2.27	-2.327	-2.185	-2.55	-1.885	-0.827	-2.241	-2.7	-1.731	-2.791	-2.234	-2.363	-1.973
			L	E	I	-1.895	-2.223	-3.776	-2.688	-1.645	-1.81	-1.446	-1.35	-1.09	-2.397	-2.206	-2.291	-1.369	-2.051	-1.653	-1.947	-3.062	-1.992	-1.974	-2.099
				N	Q	-2.737	-1.406	-2.243	-3.693	-1.783	-2.9	-2.397	-1.635	-3.065	-2.067	-2.265	-3.129	-2.555	-3.125	-2.293	-2.955	-2.404	-2.316	-1.7	-2.247
				P	I	-1.505	-1.314	-2.908	-2.123	-1.241	-1.58	-1.129	-0.989	-0.721	-1.541	-1.002	-1.767	-1.392	-1.954	-0.952	-1.383	-1.717	-1.349	-1.212	-0.944
			M	E	I	-1.801	-2.906	-4.097	-3.223	-2.502	-1.284	-2.265	-2.129	-1.23	-2.264	-1.991	-2.421	-0.379	-1.817	-1.887	-2.388	-3.019	-2.508	-1.885	-2.288
				N	Q	-2.924	-2.323	-3.303	-3.584	-1.655	-2.475	-2.533	-2.352	-2.965	-1.734	-2.448	-2.714	-3.092	-2.833	-1.946	-2.494	-2.98	-2.401	-1.909	-2.636
				P	I	-0.848	-1.822	-2.604	-2.134	-1.379	-0.47	-1.391	-1.578	-1.015	-1.772	-1.508	-1.544	0.216	-1.435	-1.02	-1.269	-1.906	-2.13	-1.542	-1.33
			N	E	I	-1.236	-1.44	-2.714	-2.193	-1.24	-0.683	-0.615	-1.27	0.2785	-1.838	-1.442	-1.856	0.2711	-1.343	0.1456	-1.578	-1.469	-1.372	-1.698	-0.713
				N	Q	-2.529	-2.35	-2.694	-3.953	-1.765	-2.477	-1.954	-2.088	-2.225	-1.88	-2.307	-2.655	-1.93	-2.968	-1.943	-2.508	-3.149	-1.975	-2.045	-1.638
				P	I	0.0651	-0.407	-1.885	-0.804	-0.101	0.2083	0.3152	-0.309	0.1947	-0.239	-0.587	-0.833	1.4882	-0.275	0.7845	-0.261	-0.543	-0.293	-0.802	1.2816
			Q	E	I	-2.508	-2.668	-2.816	-2.986	-2.349	-1.873	-2.417	-2.841	-1.608	-2.46	-2.898	-2.377	-0.792	-2.258	-2.35	-2.084	-2.507	-2.111	-2.6	-2.568
				N	Q	-2.862	-2.962	-3.071	-3.469	-2.504	-2.75	-2.549	-2.17	-3.044	-2.751	-2.495	-3.063	-2.445	-3.253	-2.542	-2.756	-3.316	-2.475	-2.745	-2.845
				P	I	-0.986	-1.526	-1.617	-1.556	-1.667	-0.816	-1.397	-1.136	-1.318	-1.51	-1.385	-0.933	0.1032	-1.028	-1.667	-0.859	-1.496	-1.619	-1.523	-1.64
			R	E	I	-1.67	-2.09	-3.503	-3.616	-2.437	-1.998	-2.341	-2.121	-2.161	-2.386	-1.699	-2.688	-0.208	-2.933	-2.669	-2.178	-3.122	-2.778	-2.313	-2.259
				N	Q	-2.807	-2.831	-3.242	-3.625	-1.924	-2.744	-2.387	-2.353	-2.766	-1.838	-2.218	-2.128	-1.976	-2.68	-2.903	-2.657	-2.472	-2.283	-1.96	-2.095
				P	I	-0.784	-2.106	-2.437	-2.504	-1.231	-0.987	-1.5	-1.651	-1.493	-1.831	-1.984	-1.022	0.9195	-1.308	-1.374	-1.766	-1.722	-1.666	-1.451	-1.508
			S	E	I	-1.383	-2.035	-2.497	-2.512	-0.761	-1.136	-0.428	-1.186	-0.085	-0.856	-1.13	-1.451	0.1209	-0.892	-0.142	-1.457	-1.718	-1.628	-1.342	-0.304
				N	Q	-3.517	-2.78	-3.118	-2.982	-1.676	-2.611	-2.742	-2.359	-2.195	-2.733	-2.45	-2.611	-2.387	-2.575	-1.946	-2.85	-2.51	-2.436	-2.474	-1.788
				P	I	-0.661	-0.772	-1.591	-0.775	-0.539	-0.175	0.305	-0.412	-0.556	-0.866	-0.354	-0.262	1.2128	-0.054	0.4968	-0.063	-0.496	-0.276	-0.251	0.3332
			T	E	I	-2.159	-2.851	-3.023	-3.032	-1.56	-2.358	-2.079	-2.16	-1.965	-2.865	-2.477	-2.348	-1.316	-2.696	-1.169	-2.68	-2.968	-2.27	-2.232	-1.462
				N	Q	-2.6	-2.679	-3.17	-3.532	-2.433	-3.155	-2.428	-2.89	-3.213	-2.575	-2.42	-2.593	-2.561	-3.29	-2.592	-3.084	-3.188	-2.751	-2.033	-2.237
				P	I	-1.46	-1.452	-2.334	-1.725	-1.583	-1.232	-1.858	-1.753	-1.663	-1.877	-1.687	-1.628	-1.03	-2.156	-0.829	-1.643	-1.797	-1.696	-1.383	-0.651
			V	E	I	-2.809	-3.007	-3.301	-2.892	-1.644	-3.001	-2.446	-1.797	-1.828	-1.71	-2.368	-2.125	-1.675	-2.685	-1.381	-2.954	-2.395	-2.297	-1.668	-1.616
				N	Q	-2.635	-2.203	-3.517	-3.358	-2.405	-2.935	-2.606	-2.135	-2.923	-1.993	-2.855	-3.09	-2.145	-2.907	-2.774	-3.643	-2.812	-2.595	-2.519	-1.84
				P	I	-1.737	-2.136	-2.456	-2.393	-1.688	-2.09	-1.594	-1.165	-1.472	-1.243	-1.596	-1.5	-1.805	-1.644	-1.316	-1.74	-1.761	-1.371	-1.326	-1.099
			W	E	I	0.8156	1.1777	-1.959	-0.969	1.0424	0.3856	0.4664	1.0641	2.5462	1.2805	1.383	0.0839	1.9233	1.0557	1.6666	0.7271	-0.079	0.5608	0.0217	0.9719
				N	Q	-1.907	-1.482	-2.395	-2.55	-1.366	-1.532	-1.556	-0.564	-1.645	-1.02	-1.424	-1.778	-1.479	-1.773	-1.408	-1.962	-1.548	-1.214	-1.165	-1.206
				P	I	0.1895	0.335	-0.987	0.1471	-0.038	-0.311	0.1045	-0.021	0.0166	-0.019	0.527	-0.208	2.0111	1.2384	-0.548	0.5969	-0.283	-0.28	0.2043	0.3438
			Y	E	I	1.1364	0.9392	-2.286	-0.514	1.2007	0.8018	0.6883	1.664	1.9515	1.5345	1.5089	-0.293	3.0361	1.7409	-0.216	0.4453	0.4322	0.6187	0.2317	1.0927
				N	Q	-2.326	-1.928	-3.501	-3.08	-1.614	-2.526	-2.112	-1.121	-1.978	-1.445	-1.721	-2.725	-1.628	-1.778	-2.624	-1.807	-1.917	-1.63	-1.891	-1.505
				P	I	-3.103	-1.384	-0.74	0.1477	-0.827	-2.514	-2.12	0.4928	-2.246	0.1173	-0.787	-0.564	2.7393	0.3489	-3.349	-1.808	0.4289	-0.289	0.2712	-0.567
						A	C	D	E	F	G	H	I	K	L	M	N	P	Q	R	S	T	V	W	Y
146	153	155	147	149	150	154
						A	C	D	E	F	G	H	I	K	L	M	N	P	Q	R	S	T	V	W	Y
L	F	C	A	E	I	3.0954	2.0062	-2.522	0.6022	1.2348	0.9252	1.5061	1.8322	3.4018	0.3433	2.6531	0.1203	-0.371	3.1616	3.5015	3.4097	3.4815	2.0391	0.7773	1.595
				N	Q	-1.439	-2.023	-3.237	-2.604	-0.912	-2.04	-2.223	-1.484	-1.417	-1.523	-1.65	-2.238	-1.901	-1.955	-0.828	-1.535	-1.395	-2.039	-1.075	-1.622
				P	I	3.5985	3.0381	-0.109	2.5684	3.3148	2.9729	3.0981	2.0376	2.9884	1.1112	2.926	2.2262	2.2008	3.4401	3.3737	3.6921	3.6825	2.3852	2.948	3.5622
			C	E	I	1.7729	0.9439	-2.927	-0.328	-0.006	0.2869	0.3321	0.8186	2.0006	-0.739	1.1178	-0.957	-1.186	1.95	2.3607	2.5543	2.4912	0.5108	-0.398	0.5041
				N	Q	-1.662	-1.917	-2.542	-2.678	-1.182	-1.688	-2.151	-1.844	-2.102	-1.412	-1.732	-2	-2.23	-1.788	-1.391	-1.513	-2.01	-2.13	-0.952	-1.114
				P	I	2.4924	1.7424	-1.299	0.8632	1.0938	2.1269	1.4618	0.8317	1.8351	-0.356	1.7953	0.7447	0.8122	2.0354	2.3302	2.8294	2.3034	1.0125	0.54	1.6802
			D	E	I	-1.044	-1.713	-2.293	-1.925	-0.628	-1.398	-0.11	-0.802	-0.859	-0.806	-1.442	-1.965	-2.194	-0.786	0.9488	0.3558	0.0603	-0.814	-0.719	-0.861
				N	Q	-2.285	-2.358	-3.164	-2.718	-1.112	-2.119	-2.191	-1.52	-2.271	-1.613	-1.469	-2.313	-2.756	-2.457	-1.993	-2.299	-2.43	-1.844	-0.942	-1.737
				P	I	0.3733	0.0932	-2.361	-1.563	0.0882	-0.387	1.4739	-0.956	0.6045	-1.022	-0.751	-0.712	-1.15	0.7416	1.9998	1.61	1.1406	-0.618	-0.558	-0.03
			E	E	I	0.666	-0.818	-3.741	-2.402	-0.91	-0.955	-1.225	-1.495	-0.066	-1.739	-1.178	-1.885	-2.199	-0.896	0.7283	0.4571	0.2603	-0.779	-1.408	-0.864
				N	Q	-2.545	-2.867	-2.967	-2.409	-1.902	-2.369	-2.291	-2.775	-1.916	-2.372	-2.329	-2.212	-2.723	-2.944	-2.319	-2.677	-2.399	-2.918	-1.994	-2.195
				P	I	1.747	0.4553	-2.519	-1.64	0.0185	0.6975	-0.151	-0.825	0.7563	-1.581	-0.458	-0.875	-1.29	-0.146	1.2912	1.8998	1.0997	-0.507	-0.575	0.4067
			F	E	I	3.1771	3.3707	-1.803	1.8821	2.2682	2.1857	2.7424	2.7915	3.222	1.3085	3.2009	1.1594	0.5573	3.4283	3.7069	3.6571	3.6365	3.2746	1.4196	2.4448
				N	Q	-0.744	-0.473	-2.563	-2.001	-0.482	-1.228	-1.314	-0.429	-1.306	-0.611	-1.181	-1.81	-1.533	-1.102	-0.358	-0.321	-0.961	-1.036	-0.817	-0.734
				P	I	3.0466	3.4374	-0.605	2.8016	2.5048	3.0595	2.9362	2.6334	2.8084	1.5173	2.7077	2.3109	2.0232	3.3615	3.2421	3.5517	3.3945	3.0222	1.6785	2.8808
			G	E	I	0.4639	-0.15	-2.623	-0.941	1.1502	-1.538	-0.349	0.7608	1.8167	0.0765	1.3963	-0.546	-1.158	2.0565	2.141	1.2359	2.2786	1.0126	0.6738	1.2721
				N	Q	-1.758	-1.741	-2.479	-2.048	-0.324	-1.783	-1.456	-1.474	-1.947	-1.239	-1.566	-1.914	-1.903	-1.963	-1.047	-1.866	-1.9	-1.377	-0.418	-0.771
				P	I	3.0975	3.1702	0.5767	1.9543	3.2694	1.5125	2.7235	3.0118	3.6737	2.271	3.4219	2.9645	1.9438	3.7383	3.1745	3.617	3.6478	3.0354	3.1985	3.5349
			H	E	I	2.5301	1.8365	-2.598	0.7677	0.9865	1.588	1.3194	1.0547	2.1078	-0.06	1.7492	-0.341	-0.292	2.3931	2.7143	3.1936	2.8889	1.7127	-0.09	1.5085
				N	Q	-1.766	-2.379	-3.264	-2.669	-0.977	-1.46	-1.768	-1.905	-1.867	-1.625	-1.836	-2.252	-1.951	-2.021	-1.153	-1.587	-2.068	-1.749	-0.826	-1.125
				P	I	2.7526	2.7005	-1.623	2.0282	2.3522	2.8233	2.3291	1.3146	2.1938	0.7121	2.1749	1.2633	1.8612	2.5724	2.2756	3.3309	2.7496	1.9923	1.3398	2.5599
			I	E	I	0.6923	0.0338	-2.701	-1.108	-0.401	0.3226	-0.286	-0.608	0.2355	-1.092	0.0126	-2.156	-1.413	0.7608	1.2449	1.3343	0.7949	-0.507	-0.745	0.0353
				N	Q	-2.046	-2.318	-3.408	-2.91	-0.99	-1.682	-1.945	-1.853	-2.181	-1.632	-2.111	-2.699	-2.136	-2.286	-1.543	-2.172	-2.327	-1.861	-1.158	-1.617
				P	I	0.7467	0.3143	-1.673	-0.535	0.4551	0.7058	-0.259	-0.457	0.1068	-0.185	0.2531	-0.789	0.1118	0.3166	0.7525	0.9964	0.3687	-0.646	0.0915	0.5003
			K	E	I	0.6371	-0.775	-2.446	-1.279	-1.13	0.6132	-1.27	-1.876	-1.072	-1.609	-1.232	-2.217	-1.151	-0.274	-1.069	1.0731	-1	-1.716	-1.29	-1.683
				N	Q	-1.736	-2.305	-3.168	-2.841	-1.294	-1.968	-1.62	-2.437	-1.602	-1.796	-2.212	-2.354	-1.795	-2.34	-1.688	-1.83	-2.281	-2.13	-1.304	-1.435
				P	I	1.1963	-0.225	-1.988	-0.742	-0.52	1.9688	-1.005	-1.877	-1.33	-1.621	-1.072	-1.092	0.3426	-0.036	-1.279	1.3282	-0.864	-1.293	-1.051	-0.431
			L	E	I	0.6436	0.4159	-2.895	-1.197	-0.356	0.6304	-0.441	-0.407	0.0968	-0.598	-0.446	-1.179	-1.571	0.4905	0.7845	1.677	0.0108	-0.934	-0.703	-0.29
				N	Q	-2.26	-1.899	-2.038	-2.597	-1.106	-1.647	-2.215	-1.518	-1.883	-1.609	-1.847	-2.436	-1.892	-2.02	-1.185	-1.987	-1.907	-1.672	-0.996	-1.052
				P	I	0.7009	0.7661	-1.819	-0.536	0.5015	1.453	-0.42	-0.368	-0.12	-0.47	-0.038	-1.151	-0.668	0.5949	0.6616	1.3772	0.1468	-0.362	-0.146	0.3053
			M	E	I	0.7812	-0.097	-2.427	-1.486	-0.461	0.4674	-0.672	-1.003	0.0099	-1.209	-0.354	-1.151	-1.201	0.2859	0.9918	1.2543	0.1359	-0.566	-0.746	-0.812
				N	Q	-1.799	-1.657	-2.842	-3.102	-1.232	-1.941	-1.817	-1.271	-1.711	-1.693	-1.58	-2.77	-2.18	-2.32	-1.721	-2.001	-2.165	-1.355	-1.043	-1.537
				P	I	1.5522	0.4706	-1.507	-0.924	0.3865	1.8826	0.0156	-0.334	0.1522	-0.659	-0.081	-0.468	0.3913	0.2815	0.5879	1.6293	-0.028	-0.233	-0.107	0.4823
			N	E	I	1.3876	0.2945	-2.511	-0.427	0.472	0.4292	0.6481	-0.169	0.5491	-0.664	0.3433	-0.863	-1.198	1.4572	1.3053	1.5799	1.7342	0.426	-0.211	0.602
				N	Q	-1.625	-1.919	-2.689	-2.418	-0.987	-1.751	-1.471	-1.635	-1.8	-1.274	-1.898	-2.472	-2.089	-1.796	-1.191	-2.035	-1.96	-2.098	-0.695	-1.009
				P	I	2.2977	1.6029	-1.946	1.0682	1.269	2.1858	1.3388	0.1152	1.0014	-0.106	1.2659	0.0323	0.7847	1.8799	1.5193	2.8978	2.2374	1.0128	0.5471	1.7589
			Q	E	I	2.2702	0.6587	-2.816	0.7243	-0.636	0.9285	-0.238	-0.413	0.7553	-1.109	0.1317	-1.525	-0.907	0.99	1.2908	2.412	1.5869	-0.076	-0.873	-0.142
				N	Q	-1.961	-2.277	-2.766	-3.165	-1.853	-2.514	-2.119	-2.794	-2.061	-2.332	-1.971	-2.276	-2.342	-1.605	-1.408	-1.836	-2.277	-2.848	-1.834	-1.622
				P	I	2.6603	1.1411	-1.355	1.3475	0.4003	2.464	0.5502	-0.018	0.7934	-0.591	0.6548	-0.454	1.2742	1.0061	0.3215	2.6673	1.7498	0.3246	0.033	1.0037
			R	E	I	2.2176	0.2546	-2.409	-0.677	-0.285	2.0188	-0.535	-0.547	-0.148	-0.904	0.0674	-1.417	1.2846	0.694	-0.031	2.2341	0.249	-0.723	-0.539	0.1155
				N	Q	-1.456	-1.692	-2.404	-2.506	-1.447	-1.133	-1.37	-1.675	-2.025	-1.18	-1.618	-1.834	-1.246	-2.188	-1.437	-1.427	-0.732	-1.273	-1.547	-1.19
				P	I	2.1617	0.8118	-1.489	-0.276	1.2578	2.7441	-0.01	-0.414	-0.023	-0.232	0.2755	-0.49	2.9437	0.7224	0	2.2406	0.3256	-0.312	0.712	1.0703
			S	E	I	2.2037	1.6783	-2.043	0.014	0.58	0.5627	0.9279	0.6173	2.2684	-0.12	1.7182	-0.331	-0.976	2.4009	2.8211	2.7457	3.048	1.1999	-0.048	1.1799
				N	Q	-1.986	-2.193	-2.582	-2.774	-1.138	-1.742	-2.076	-2.077	-1.851	-1.618	-1.503	-2.441	-2.47	-1.884	-1.151	-1.503	-1.698	-2.242	-1.476	-1.091
				P	I	2.8062	2.5604	-1.409	1.0798	2.0485	2.3985	2.3722	1.0562	2.1537	0.3232	1.7856	1.1096	1.1076	2.3074	2.7904	3.0409	3.1314	1.4888	1.4856	2.6817
			T	E	I	2.1185	0.8486	-3.235	-0.327	0.0809	0.7771	0.5732	-0.462	0.8985	-0.538	0.6817	-0.888	-1.519	0.844	1.6604	2.4473	1.2931	-0.01	-0.648	0.6589
				N	Q	-1.895	-2.238	-2.953	-2.521	-1.717	-2.152	-1.812	-1.798	-2.23	-2.165	-2.049	-2.114	-2.431	-2.384	-1.822	-2.061	-2.554	-2.099	-1.35	-1.504
				P	I	2.4937	1.6395	-1.729	0.5998	0.9377	1.8421	1.0957	-0.031	0.7753	-0.177	0.9871	-0.006	0.1545	0.7729	1.4549	2.5136	1.5697	0.3965	0.3636	1.6924
			V	E	I	1.9921	1.0584	-3.068	-0.009	0.1781	1.2563	0.1896	0.1182	1.4289	-0.697	1.0557	-0.866	-1.737	1.8283	2.4982	2.3894	1.833	0.3084	-1.046	0.9439
				N	Q	-2.133	-1.801	-2.991	-2.778	-1.586	-2.191	-2.544	-1.64	-2.219	-2.24	-2.197	-2.814	-2.29	-1.852	-1.534	-1.872	-2.329	-2.506	-1.329	-1.483
				P	I	1.9645	1.0152	-1.447	0.1252	0.4097	1.9375	0.161	0.1873	0.6554	-0.509	0.6879	-0.375	0.1378	1.1616	1.8644	2.2474	1.2661	0.1776	0.0972	1.0116
			W	E	I	2.6441	2.9024	-1.694	1.6496	2.3702	1.695	2.7291	2.4916	3.2922	1.1278	3.0495	1.4961	-0.01	3.1974	3.3937	3.6643	3.5529	2.8776	1.2997	2.2328
				N	Q	-0.705	-0.546	-2.065	-1.403	-0.031	-0.866	-0.321	0.2372	-0.585	-0.017	-0.444	-0.744	-0.739	-0.62	0.1865	0.0607	-0.442	-0.234	0.118	0.1312
				P	I	2.9453	3.1958	0.3519	2.1175	2.6592	2.7386	2.7351	2.2722	2.63	1.9145	2.8557	2.4308	1.5437	3.2084	3.0195	3.3111	3.2421	2.8708	1.4883	2.7793
			Y	E	I	3.1711	3.3481	-2.067	2.2248	3.0032	2.7255	3.1347	2.9873	3.6003	1.454	3.3831	2.0045	0.7512	3.5277	3.5527	3.6312	3.5697	3.3014	1.6858	1.9016
				N	Q	-1.205	-0.814	-2.393	-1.919	-0.205	-1.328	-1.033	-1.174	-0.855	-1.286	-0.787	-1.614	-1.305	-1.36	-0.455	-0.065	-0.845	-0.977	-0.923	-0.857
				P	I	2.9807	3.5611	-0.767	2.7784	2.8451	3.3139	3.1271	2.9437	2.5638	1.7409	3.1382	2.1876	2.4208	3.45	3.0763	3.7278	3.5986	3.2891	2.2306	3.2188
						A	C	D	E	F	G	H	I	K	L	M	N	P	Q	R	S	T	V	W	Y
						22
146	153	155	147	149	150	154
						A	C	D	E	F	G	H	I	K	L	M	N	P	Q	R	S	T	V	W	Y
F	A	F	A	D	I	2.0368	0.5955	-1.619	-0.453	-1.278	0.4626	-0.622	0.251	0.5244	-1.367	0.2929	0.3311	1.6607	0.6962	1.9062	1.4711	0.8647	0.7838	-1.949	-0.265
					Q	-2.007	-2.784	-3.11	-3.28	-3.11	-2.726	-2.949	-2.793	-1.907	-3.234	-2.509	-3.447	-2.927	-2.646	-1.904	-1.829	-2.512	-2.154	-3.061	-2.342
					V	1.2215	-0.406	-2.462	-2.63	-1.775	-0.843	-1.301	-1.155	-0.482	-2.419	-0.874	-0.967	-0.424	-0.391	1.1923	0.3347	-0.375	-1.311	-2.275	-1.971
				E	I	3.0303	2.5997	-0.327	1.1096	0.5556	1.8565	1.0157	1.9572	1.8617	0.3207	1.7381	1.8855	2.514	2.3751	2.8935	2.8016	2.0446	2.3923	-0.114	1.3926
					Q	-0.448	-1.679	-3.123	-2.247	-2.957	-1.929	-2.679	-1.955	-1.513	-2.693	-1.506	-2.546	-2.535	-1.613	-0.483	-1.229	-2.049	-1.834	-2.78	-2.443
					V	2.993	2.16	-1.416	0.8789	-0.147	1.1263	0.6623	1.015	2.0172	-0.613	1.3442	1.9137	1.616	2.0573	3.0327	2.7321	2.0327	2.035	-1.034	0.7196
				N	I	2.6379	1.9543	-0.081	0.4212	0.2628	0.9624	0.1773	1.285	0.9713	-0.458	1.004	1.1663	2.2523	1.6246	2.4171	2.0308	1.8867	2.0538	-0.369	1.2802
					Q	-1.237	-1.879	-2.652	-2.948	-2.142	-2.046	-3.109	-1.404	-1.865	-2.713	-2.434	-2.369	-2.793	-1.92	-1.462	-1.888	-2.403	-1.95	-2.5	-1.894
					V	1.4354	0.2637	-2.006	-1.388	-1.662	-0.832	-0.829	-0.338	-0.463	-1.634	-0.723	-0.567	0.2283	-0.238	1.0835	0.6423	-0.053	0.0437	-1.666	-0.464
				P	I	2.9344	2.0891	0.7445	1.2226	0.0114	1.6745	1	1.2123	1.4362	-0.525	1.1198	1.8524	3.0318	2.3321	2.5265	2.4432	1.8181	1.9622	-0.43	1.053
					Q	-0.79	-1.268	-2.897	-2.643	-2.492	-1.306	-2.003	-1.49	-1.336	-3.347	-2.449	-2.579	-1.934	-1.499	-0.205	-1.237	-1.317	-1.356	-2.489	-2.613
					V	2.873	1.6447	0.6851	0.4165	-0.036	1.0439	1.0545	0.6806	1.277	-1.024	0.8124	1.2971	2.5817	1.7798	2.2774	2.1503	1.6827	1.7395	-0.408	0.4632
			C	D	I	2.1707	1.3586	-1.302	-0.292	-1.429	0.6673	-0.464	0.0956	1.6456	-1.331	0.0035	0.5882	2.2147	1.5811	2.233	1.8437	1.05	1.0006	-1.288	-0.076
					Q	-1.489	-1.988	-4.009	-3.425	-3.159	-2.254	-3.7	-2.734	-1.728	-3.031	-2.514	-2.537	-2.247	-1.683	-1.115	-1.935	-2.226	-1.904	-2.946	-2.285
					V	1.2523	0.2994	-2.365	-1.905	-1.878	-0.229	-1.022	-1.126	0.5758	-1.744	-0.623	-0.085	0.3531	0.2841	1.4975	0.7669	0.049	-0.401	-2.326	-2.278
				E	I	3.101	2.0629	-0.401	1.2638	-0.074	2.093	0.6815	1.5679	2.5162	0.2486	1.3462	1.6631	2.9856	2.5832	3.0107	2.7029	2.2499	1.9081	-0.742	0.3131
					Q	-0.692	-0.987	-3.53	-2.581	-2.892	-1.767	-2.93	-1.492	-0.423	-2.461	-2.029	-1.89	-2.381	-1.608	-0.401	-1.004	-0.973	-1.517	-2.233	-2.301
					V	2.9566	2.2671	-0.873	0.8327	-0.771	1.7427	0.1558	0.8152	2.4294	-0.436	1.3419	1.8856	2.0879	2.2326	3.0223	2.8522	2.1172	1.8045	-0.58	0.5313
				N	I	2.36	1.6101	-0.687	0.3935	-0.621	1.0634	-0.202	0.8571	0.9508	-0.522	0.5817	1.3339	2.7327	1.9072	1.7574	1.9077	1.4149	1.4774	-0.272	-0.179
					Q	-1.125	-1.484	-3.186	-2.517	-2.233	-1.887	-2.872	-1.726	-2.086	-2.674	-1.635	-2.154	-1.326	-1.494	-1.335	-1.922	-1.385	-1.962	-1.987	-2.326
					V	0.9452	0.4056	-1.622	-0.967	-1.661	-0.317	-1.185	-0.605	0.0643	-1.492	-0.901	-0.408	0.6859	0.1099	0.5953	0.4539	-0.03	-0.182	-1.43	-1.206
				P	I	2.843	2.2254	1.102	1.3647	-0.008	1.9183	0.9485	1.2455	2.0507	0.2887	1.2572	2.1555	3.1626	2.6557	2.7464	2.7103	1.8231	1.9114	0.2027	1.194
					Q	-0.943	-0.949	-3.112	-1.781	-2.387	-1.066	-2.189	-1.841	-1.026	-1.964	-1.694	-1.278	-1.583	-0.986	0.2214	-0.3	-0.971	-1.365	-2.022	-1.853
					V	2.5778	1.9833	0.5093	0.9238	-0.492	1.6527	0.7518	0.7266	1.9868	0.0903	0.9574	1.6417	2.5972	2.2469	2.409	2.4357	1.8649	1.6604	-0.158	0.4284
			D	D	I	-1.319	-1.401	-3.653	-3.092	-2.445	-2.239	-0.858	-1.634	-1.127	-2.046	-2.579	-2.139	-1.448	-1.351	0.0154	-1.215	-1.862	-2.03	-2.313	-1.69
					Q	-3.36	-3.257	-3.142	-3.701	-2.99	-2.71	-2.819	-2.71	-2.91	-2.669	-2.771	-3.384	-3.799	-2.579	-2.338	-3.903	-2.666	-3.521	-2.923	-2.784
					V	-2.09	-2.261	-3.054	-3.372	-2.492	-2.793	-1.722	-2.75	-2.348	-2.949	-2.975	-2.463	-2.67	-2.451	-0.479	-1.6	-2.147	-2.985	-2.148	-2.692
				E	I	0.4182	-0.309	-2.744	-1.936	-1.12	-1.126	0.8221	-0.893	0.2782	-1.667	-1.042	-0.708	0.8907	0.9512	1.7414	0.7844	0.1409	-0.158	-1.966	-1.256
					Q	-3.12	-2.863	-2.819	-3.176	-2.783	-3.981	-3.07	-3.534	-2.701	-2.623	-2.927	-2.809	-4.041	-2.137	-1.248	-2.318	-3.176	-3.402	-2.717	-3.671
					V	0.1402	-1.468	-3.36	-1.816	-2.24	-1.451	0.7095	-1.324	-0.744	-1.681	-0.857	-1.08	-1.203	0.5717	1.517	0.5407	-0.571	-0.964	-2.816	-1.499
				N	I	-0.352	-0.895	-1.805	-1.823	-1.632	-1.588	-0.009	-1.216	-0.734	-1.36	-1.101	-0.83	0.5503	-0.126	0.6335	0.0163	-0.69	-0.667	-1.421	-1.149
					Q	-2.907	-2.168	-3.282	-2.548	-1.986	-2.833	-2.745	-3.15	-3.137	-2.247	-2.83	-2.243	-2.659	-2.568	-2.193	-2.729	-3.153	-3.485	-1.762	-2.176
					V	-1.517	-2.002	-2.989	-2.419	-2.216	-1.903	-1.536	-2.097	-2.41	-2.671	-2.059	-2.299	-1.017	-1.289	-0.693	-1.379	-2.315	-1.371	-2.189	-2.084
				P	I	0.645	0.4007	-1.563	-0.933	-1.031	-0.146	1.2948	-0.442	0.859	-0.887	-0.225	0.2853	1.7277	1.4961	1.8706	1.0585	0.1194	0.176	-1.449	-0.923
					Q	-3.339	-2.796	-3.502	-3.268	-3.383	-3.433	-1.939	-2.669	-2.666	-3.442	-2.859	-3.699	-2.951	-2.238	-1.584	-2.729	-2.517	-2.652	-2.57	-3.353
					V	0.4018	-0.358	-2.415	-1.743	-2.392	-0.691	1.0417	-0.862	0.1294	-1.259	-0.867	-0.424	0.4875	0.833	1.66	0.6535	-0.458	-0.348	-2.096	-1.016
			E	D	I	-2.007	-2.755	-3.312	-2.724	-2.98	-2.553	-3.035	-1.749	-2.12	-2.991	-2.462	-2.43	-1.618	-2.424	-1.599	-2.242	-1.794	-2.156	-3.033	-2.055
					Q	-3.375	-3.554	-3.622	-2.63	-3.163	-2.295	-3.672	-3.15	-3.571	-3.859	-3.445	-4.576	-3.309	-3.147	-2.83	-3.773	-3.441	-3.508	-3.603	-3.59
					V	-2.625	-2.72	-3.191	-3.946	-2.691	-3.711	-4.088	-2.089	-2.265	-2.783	-3.645	-2.518	-2.97	-2.688	-2.971	-2.768	-3.121	-2.481	-3.713	-2.512
				E	I	-0.832	-1.142	-2.741	-2.265	-2.174	-1.471	-2.342	-1.08	-1.414	-1.773	-1.943	-1.051	-0.51	-0.865	-0.527	-0.515	-1.33	-0.764	-2.561	-1.285
					Q	-2.29	-2.733	-4.354	-4.769	-4.018	-2.941	-3.003	-2.974	-2.476	-2.688	-3.315	-2.523	-3.271	-3.226	-1.753	-2.618	-2.861	-3.16	-2.789	-2.367
					V	-0.651	-1.583	-3.122	-2.197	-2.516	-1.52	-1.807	-1.318	-1.551	-1.935	-1.932	-1.029	-1.409	-1.16	-0.688	-1.034	-1.735	-0.885	-2.521	-1.297
				N	I	-0.89	-1.436	-2.964	-2.289	-2.76	-1.919	-2.286	-1.591	-1.528	-2.25	-2.557	-1.267	-1.219	-1.376	-1.378	-1.416	-1.579	-1.656	-2.483	-1.389
					Q	-3.533	-3.119	-3.899	-4.248	-3.692	-2.793	-3.009	-3.357	-3.487	-3.543	-2.387	-3.599	-2.896	-3.165	-2.624	-2.7	-3.018	-2.486	-2.993	-2.835
					V	-2.125	-2.297	-4.017	-2.74	-2.844	-2.476	-2.718	-1.699	-2.388	-3.136	-2.495	-1.812	-2.199	-2.038	-2.814	-1.704	-2.804	-2.458	-3.024	-2.334
				P	I	-0.05	-0.321	-1.032	-0.744	-1.508	-0.946	-1.362	-0.185	-0.647	-0.855	-1.232	-0.031	0.3001	-0.468	-0.106	-0.116	-0.535	-0.037	-1.76	-1.085
					Q	-1.981	-2.561	-3.578	-3.031	-3.689	-3.17	-2.814	-1.512	-2.697	-3.24	-2.693	-2.389	-2.369	-2.582	-1.437	-2.51	-2.647	-2.405	-2.991	-1.802
					V	-0.445	-0.608	-1.556	-1.45	-1.484	-1.405	-1.448	-0.812	-1.21	-1.778	-2.183	-0.522	-0.29	-0.59	-0.348	-0.732	-0.774	-0.003	-2.236	-0.923
			F	D	I	2.5478	3.1429	-0.935	1.698	0.7522	1.7799	2.5924	1.3507	3.1481	1.4268	1.3917	3.228	3.1574	3.2847	3.3545	2.9893	2.7693	2.662	-0.223	1.3624
					Q	-0.342	0.1983	-2.382	-1.503	-1.444	-1.947	-0.631	-1.28	-0.449	-2.271	-1.834	-0.254	-1.003	0.2702	1.1194	-0.367	0.3214	-0.088	-1.718	-1.418
					V	2.5823	2.542	-1.596	0.7505	0.2736	0.8145	1.6825	1.2014	2.4415	0.6918	0.9486	2.7036	1.9528	3.163	3.1511	2.7275	2.2627	1.9839	-1.025	0.5265
				E	I	3.6447	3.8353	1.4809	3.1138	2.7806	2.8958	3.3295	3.6074	3.6541	2.9065	3.121	3.6284	3.3412	3.6699	3.6606	3.7223	3.8041	3.7571	1.5685	2.8421
					Q	1.0107	1.1624	-2.469	-0.134	-0.009	-0.703	0.4239	0.676	1.2064	-0.215	-0.054	1.0593	-0.209	1.9265	2.4653	1.5781	1.8056	1.1023	-1.292	-0.884
					V	3.3888	3.5135	0.2303	3.0464	2.3265	2.7163	3.1236	3.0167	3.4175	2.626	3.145	3.445	3.1839	3.6021	3.7101	3.6597	3.7367	3.4411	0.9384	2.4076
				N	I	2.6795	2.6862	-0.625	1.9368	1.3429	1.7332	1.6857	1.6526	1.7813	1.1802	1.5003	2.6061	3.2871	2.8123	2.556	2.5504	2.317	2.7469	0.1281	1.6291
					Q	-0.697	-0.667	-3.392	-2.069	-1.53	-1.14	-1.591	-1.124	-0.929	-1.393	-1.648	-0.97	-0.73	-0.599	0.0058	-1.037	-0.853	-1.488	-1.879	-1.962
					V	1.433	1.6648	-1.71	0.2392	-0.178	-0.108	0.5737	0.4896	0.6796	-0.076	0.2746	1.7904	1.4387	1.7504	1.3046	1.8013	0.8758	0.8603	-0.914	0.2273
				P	I	2.9992	3.4364	1.3928	2.8397	2.5213	2.1579	2.8314	2.5545	2.9136	2.5354	2.357	3.658	3.4406	3.6641	3.3501	3.1787	3.613	2.9801	1.79	2.9259
					Q	0.8367	1.2484	-2.636	-1.023	-0.395	-0.702	0.4546	-0.073	0.805	-0.594	-0.38	1.3552	0.1078	1.6791	1.6437	1.4104	1.5509	0.8961	-0.64	-0.245
					V	2.9071	3.3385	0.8011	2.6676	2.2221	2.0255	2.8366	2.0748	2.6436	1.6364	2.3026	3.511	2.8433	3.4722	3.2902	3.1813	3.5377	2.7163	1.2253	2.3445
			G	D	I	0.5839	1.2661	-3.016	-1.574	-0.922	-1.284	-1.507	0.5755	0.1284	-0.454	0.2662	-0.473	-0.82	0.7865	0.8174	-0.096	0.3047	0.8318	-2.23	-0.72
					Q	-2.483	-2.467	-3.466	-3.934	-2.789	-3.163	-3.306	-2.215	-3.279	-2.59	-2.822	-3.252	-2.83	-2.033	-2.529	-2.903	-2.27	-2.368	-2.817	-2.792
					V	-0.229	0.5296	-3.502	-1.819	-1.35	-1.877	-2.09	-0.171	-0.805	-1.259	-0.561	-1.527	-2.27	-0.343	-0.377	-0.859	-0.002	-0.272	-2.802	-1.709
				E	I	2.5858	2.9284	-1.874	0.3376	1.0544	0.3081	0.3057	2.7192	1.6298	1.24	2.3386	0.7648	0.8021	2.6438	2.2627	2.1234	2.5861	2.5978	-1.168	0.2312
					Q	-1.783	-1.366	-3.202	-3.518	-2.123	-2.715	-2.45	-1.939	-2.255	-2.283	-1.47	-2.443	-4.088	-0.992	-0.7	-1.911	-1.222	-1.6	-3.869	-2.385
					V	2.243	2.5988	-2.17	-0.046	0.5129	-0.104	-0.113	1.6465	1.297	0.8926	2.092	0.7683	-0.556	2.36	2.7367	2.2739	2.5398	2.4401	-1.507	-0.352
				N	I	1.2871	2.0852	-1.501	-0.256	0.4103	0.1568	-0.344	1.6132	0.3117	0.4623	1.3121	0.719	0.3553	1.7818	1.4224	1.0601	1.8874	1.8063	-1.275	0.0629
					Q	-2.047	-1.892	-2.333	-3.158	-1.794	-2.798	-2.819	-1.938	-2.113	-2.164	-2.611	-3.268	-2.278	-1.433	-2.307	-1.691	-1.576	-1.468	-1.703	-2.214
					V	0.3798	0.4342	-1.898	-1.846	-1.003	-1.593	-1.491	0.1404	-0.596	-0.587	0.1499	-1.084	-1.436	0.2606	0.1347	-0.339	0.1587	0.4271	-1.998	-1.174
				P	I	2.6146	2.82	0.6335	1.3356	1.1668	1.3151	1.3071	2.5056	1.7623	1.2485	2.1912	1.8467	2.3792	2.6479	2.2777	2.2833	2.3962	2.536	-0.462	0.6514
					Q	-1.088	-0.671	-3.163	-2.366	-1.275	-3.057	-1.444	-1.347	-1.294	-1.932	-1.675	-2.349	-2.606	-1.358	-1.069	-1.208	-1.191	-1.033	-2.683	-2.285
					V	2.3358	3.1648	0.1871	0.6998	0.7756	1.1276	0.9029	2.123	1.6711	0.879	2.0824	1.4001	1.898	2.6526	2.1045	2.3634	2.405	2.402	-0.909	0.8867
			H	D	I	1.8922	1.177	-3.513	-1.528	-1.253	-0.222	-0.683	-0.499	0.889	-0.921	-0.108	-0.623	2.8538	1.1414	1.3145	1.1656	0.1721	0.3628	-1.846	-0.842
					Q	-1.631	-1.956	-3.034	-3.363	-2.948	-2.785	-2.913	-2.519	-2.59	-2.985	-2.649	-3.666	-1.823	-1.907	-1.689	-2.653	-2.671	-2.233	-3.423	-3.366
					V	0.9142	0.2995	-3.547	-2.587	-1.488	-1.083	-1.654	-1.913	-0.107	-2.082	-0.633	-1.719	1.6445	0.3849	0.5852	0.1657	-1.286	-1.154	-2.537	-1.419
				E	I	3.0031	2.535	-3.226	0.1805	-0.276	1.1307	0.6097	0.7461	2.3278	0.5967	1.8737	0.9358	3.462	2.6394	2.4213	2.6748	1.6225	1.6455	-1.565	0.6774
					Q	-0.685	-1.581	-4.232	-2.179	-2.005	-2.808	-2.44	-2.15	-1.981	-2.603	-1.959	-2.005	-1.211	-0.801	-1.063	-1.522	-1.616	-1.828	-2.604	-2.71
					V	2.8855	2.254	-2.716	-0.273	-0.595	1.066	0.3524	0.3864	1.9347	-0.298	1.2741	0.8056	3.169	2.6032	2.3785	2.6394	1.3525	1.2384	-1.809	0.4864
				N	I	2.2962	1.3935	-2.069	-0.672	-0.815	0.1747	-0.285	0.3451	0.2084	-0.519	0.4693	-0.401	3.0076	1.2876	1.1524	2.0147	0.5373	0.91	-1.801	0.1414
					Q	-1.819	-1.868	-3.601	-3.407	-1.977	-2.428	-2.571	-2.257	-1.659	-2.971	-2.213	-2.72	-1.386	-1.992	-1.777	-1.952	-2.331	-2.187	-2.357	-2.729
					V	0.773	0.1162	-2.952	-1.636	-1.444	-1.007	-1.709	-1.159	-0.613	-1.207	-0.89	-0.98	1.2991	0.0003	-0.199	0.47	-1.382	-0.732	-2.374	-1.388
				P	I	2.7802	2.6429	-0.856	1.6169	1.2403	1.1853	1.7244	1.3354	2.0924	1.1848	1.9033	2.4769	3.3862	2.7967	2.4978	2.5441	1.8901	1.7727	-0.453	1.9636
					Q	-0.039	-0.785	-3.039	-2.01	-1.744	-1.585	-1.446	-2.303	-0.421	-2.24	-1.05	-1.55	-0.112	-0.861	-0.235	-0.389	-1.808	-1.556	-2.035	-1.166
					V	2.4003	2.4444	-1.253	0.8968	0.5981	1.0265	1.286	0.6827	1.9575	0.4667	1.4606	1.9572	2.8631	2.5535	2.2275	2.5322	1.212	1.6665	-0.502	1.6751
			I	D	I	2.2898	0.8726	-1.438	0.5436	-0.829	2.0333	0.5803	-0.986	1.2878	-0.248	0.3328	1.7392	3.4644	2.1865	1.7532	1.9273	0.3321	-0.394	-1.052	0.6152
					Q	-0.748	-1.586	-3.835	-1.956	-2.499	-0.946	-2.547	-2.167	-1.858	-2.222	-2.918	-1.394	0.9988	-1.047	-0.911	-1.073	-2.605	-2.492	-3.399	-1.968
					V	1.7842	-0.123	-2.032	-0.766	-0.85	0.9067	-0.358	-1.608	0.2783	-0.923	-0.468	1.2924	3.0832	1.3794	0.9312	1.2173	-0.754	-0.893	-1.735	-0.677
				E	I	2.9509	2.0158	-0.886	1.8295	0.1774	2.5384	1.8703	0.4268	2.0727	0.9498	1.3497	2.7527	3.5302	2.862	2.6561	2.728	1.4751	1.2484	-0.92	1.4077
					Q	0.3155	-0.6	-3.458	-1.923	-2.126	-0.848	-1.103	-1.4	-0.947	-1.741	-1.699	-0.316	1.6666	-0.098	-0.431	-0.495	-1.107	-1.391	-2.615	-1.048
					V	3.0009	2.1009	-0.905	1.5784	0.0684	2.664	1.6258	0.0356	2.3469	0.5904	1.2277	2.5385	3.4838	2.7961	2.0381	2.8801	1.2134	0.6551	-0.305	1.5617
				N	I	1.5613	0.2363	-1.853	0.0384	-1.085	1.1687	-0.371	-0.745	0.1651	-0.714	0.0911	1.2769	3.4294	1.6583	0.7138	1.1367	0.0065	-0.244	-1.346	0.1015
					Q	-0.99	-1.708	-3.017	-3.087	-1.91	-1.535	-2.223	-2.012	-1.931	-2.702	-2.748	-1.573	1.071	-1.364	-1.556	-1.615	-2.226	-2.423	-2.45	-1.812
					V	0.4413	-0.442	-2.884	-1.73	-1.563	0.0938	-0.91	-2.026	-0.734	-1.66	-1.101	0.4873	2.487	0.3929	-0.67	0.1053	-1.101	-1.693	-2.102	-0.881
				P	I	3.1469	2.0189	0.9655	2.1715	0.8567	2.6669	2.1458	0.6081	1.8487	0.9866	1.4814	2.7421	3.6539	2.8555	2.3231	2.8729	1.5316	0.8356	0.3633	2.0289
					Q	0.5327	-0.6	-2.355	-1.722	-1.435	0.1112	-0.54	-1.208	-0.606	-1.285	-0.607	0.7518	2.3572	0.2707	0.2216	0.2842	-1.325	-1.528	-0.849	-0.518
					V	2.8619	2.0617	0.3829	1.7331	0.6972	2.5723	1.7456	-0.211	1.6042	0.5875	1.1126	2.8276	3.937	2.7393	2.085	2.7359	1.3841	0.6781	-0.18	1.6489
			K	D	I	-2.121	-2.915	-3.71	-3.754	-3.354	-1.827	-3.022	-3.419	-3.307	-4.2	-3.545	-3.1	0.2877	-2.182	-3.93	-2.656	-3.489	-3.064	-2.187	-3.119
					Q	-3.499	-3.305	-3.518	-1.597	-3.22	-3.934	-3.436	-4.062	-2.954	-3.602	-3.975	-3.779	-3.074	-3.695	-3.419	-4.108	-2.218	-4.053	-2.772	-3.886
					V	-1.97	-3.025	-3.345	-3.059	-3.682	-2.058	-2.772	-4.917	-2.945	-3.945	-3.678	-3.514	-0.607	-3.091	-3.15	-3.013	-3.705	-3.415	-3.401	-3.358
				E	I	-0.809	-3.018	-3.364	-2.594	-2.94	-0.466	-2.778	-2.742	-3.101	-3.789	-3.237	-1.946	1.7321	-2.166	-3.598	-0.808	-3.544	-2.826	-3.508	-3.47
					Q	-3.071	-3.694	-4.544	-3.707	-4.482	-3.076	-3.131	-3.407	-3.878	-3.188	-4	-3.339	-2.175	-3.283	-3.721	-3.448	-4.304	-2.965	-3.741	-3.9
					V	-0.688	-2.368	-2.839	-2.936	-3.02	-0.513	-3.165	-3.132	-3.283	-3.493	-3.846	-2.912	1.126	-2.241	-3.022	-1.052	-3.47	-3.459	-2.889	-3.081
				N	I	-2.077	-2.262	-2.391	-2.388	-2.426	-1.316	-2.181	-2.809	-3.544	-2.685	-2.507	-2.2	0.553	-2.114	-3.306	-1.93	-2.519	-2.681	-2.92	-3.606
					Q	-3.183	-3.389	-3.612	-3.424	-3.896	-3.28	-3.851	-2.748	-3.532	-3.277	-2.921	-3.195	-2.45	-3.286	-3.809	-2.721	-3.095	-2.71	-2.764	-2.788
					V	-1.818	-3.166	-3.279	-3.099	-3.103	-1.857	-3.591	-3.328	-2.641	-2.98	-3.016	-2.948	-1.197	-2.815	-2.694	-2.057	-3.246	-2.91	-3.337	-2.837
				P	I	-0.319	-2.326	-1.782	-2.525	-1.873	-0.359	-2.038	-3.231	-2.53	-3.21	-2.402	-1.214	2.2433	-1.465	-2.599	-0.569	-2.695	-2.908	-1.947	-1.802
					Q	-1.992	-3.004	-3.95	-3.222	-3.518	-3.067	-2.172	-2.631	-3.294	-3.442	-3.168	-3.656	-1.904	-2.767	-3.796	-2.374	-2.575	-3.53	-2.654	-3.279
					V	-0.2	-1.952	-1.671	-1.696	-1.967	-0.889	-1.799	-2.779	-2.821	-3.346	-2.82	-1.698	1.9416	-2.429	-2.92	-1.4	-2.565	-2.689	-2.038	-2.574
			L	D	I	-0.844	-1.684	-3.489	-2.405	-3.49	-1.027	-2.102	-1.856	-1.862	-1.845	-2.151	-1.676	2.1507	-1.53	-2.06	-1.406	-1.737	-2.168	-2.514	-2.176
					Q	-3.447	-3.138	-2.865	-3.722	-3.56	-3.239	-3.881	-3.154	-3.305	-2.959	-2.677	-3.23	-1.737	-3.237	-3.332	-2.915	-3.761	-3.191	-3.407	-2.515
					V	-1.303	-2.045	-4.103	-2.617	-2.504	-1.558	-2.382	-2.193	-3.991	-2.283	-2.285	-1.752	0.7651	-1.872	-2.285	-1.986	-2.374	-2.049	-2.629	-2.409
				E	I	0.2951	-0.208	-2.886	-1.547	-1.48	-0.335	-1.654	-0.863	-0.868	-1.266	-1.631	-0.667	2.8217	-0.49	-1.157	-0.023	-1.407	-0.904	-2.848	-0.762
					Q	-1.875	-1.935	-2.618	-3.645	-2.602	-2.527	-3.145	-2.68	-3.383	-2.901	-2.476	-2.667	-0.899	-2.154	-3.071	-2.257	-2.874	-2.5	-3.329	-3.293
					V	0.1657	-0.685	-2.875	-1.199	-2.248	-0.035	-1.454	-1.266	-1.545	-1.22	-1.471	-0.418	2.4499	-0.671	-1.346	-0.284	-1.322	-1.319	-2.318	-1.508
				N	I	-1.329	-1.17	-2.8	-1.807	-2.128	-1.118	-1.996	-1.648	-2.347	-1.184	-1.42	-0.857	1.7966	-1.123	-1.888	-1.244	-2.09	-1.783	-1.661	-1.188
					Q	-3.02	-2.885	-3.214	-3.421	-2.242	-2.326	-2.976	-1.942	-2.344	-1.955	-3.247	-2.794	-1.331	-2.278	-2.634	-2.833	-2.67	-3.029	-2.13	-2.859
					V	-2.267	-1.709	-3.222	-1.653	-2.451	-1.992	-3.021	-1.917	-2.118	-1.927	-1.785	-1.38	0.405	-2.239	-2.23	-1.874	-2.599	-1.986	-2.604	-1.703
				P	I	0.4935	-0.175	-1.846	-0.501	-0.54	0.1869	-0.524	-0.688	-0.576	-0.554	-0.376	0.2717	2.9788	0.0363	-0.333	0.5685	-0.515	-0.862	-1.548	-0.426
					Q	-1.714	-2.132	-3.55	-2.772	-1.827	-1.42	-2.439	-1.543	-2.824	-1.965	-1.952	-1.802	-0.397	-2.304	-1.647	-1.864	-2.747	-1.822	-1.255	-1.46
					V	0.1322	-0.146	-1.207	-1.094	-0.807	0.0992	-0.792	-0.735	-1.178	-0.658	-0.494	0.2432	2.6711	-0.023	-0.341	-0.03	-1.442	-0.722	-1.065	-0.198
			M	D	I	1.452	-0.637	-2.326	-1.588	-2.698	1.1867	-1.573	-1.256	-1.212	-1.88	-1.894	-0.774	3.2489	-0.151	-0.852	0.8471	-1.229	-1.364	-2.868	-2.344
					Q	-2.115	-2.836	-3.901	-2.808	-2.776	-1.984	-4.182	-2.495	-2.506	-3.423	-3.274	-2.486	-1.013	-1.628	-2.439	-1.994	-2.612	-2.91	-2.393	-3.894
					V	1.045	-1.409	-2.65	-2.209	-2.735	0.1412	-2.769	-2.087	-1.992	-2.664	-2.222	-0.976	1.7358	-1.156	-1.882	0.1743	-2.027	-1.828	-2.814	-2.785
				E	I	2.4453	0.1199	-1.604	-0.363	-2.431	1.9506	-0.917	-0.577	-0.266	-1.699	-0.956	0.396	3.4324	0.8239	-0.358	1.9364	-0.669	-0.159	-1.922	-1.396
					Q	-1.247	-2.632	-2.879	-3.27	-2.844	-1.579	-2.45	-2.268	-2.398	-3.41	-2.761	-2.244	-0.626	-2.072	-1.839	-1.454	-2.145	-2.138	-2.634	-2.355
					V	2.482	0.0025	-1.926	-1.189	-2.237	2.0122	-1.101	-0.86	-0.168	-0.723	-1.135	0.1971	3.5487	0.8783	-0.178	1.7903	-0.318	-0.776	-2.324	-1.242
				N	I	1.1282	-0.677	-2	-1.05	-2.477	0.853	-1.445	-0.86	-1.355	-1.652	-1.634	-0.618	3.0483	-0.148	-0.796	0.3665	-1.006	-0.8	-2.009	-1.251
					Q	-1.723	-2.284	-3.13	-2.806	-2.677	-1.772	-2.84	-2.222	-2.473	-1.949	-2.562	-2.004	-0.896	-2.74	-2.508	-1.834	-2.721	-2.221	-2.393	-2.676
					V	-0.027	-1.371	-2.795	-2.044	-2.418	-0.255	-2.411	-2.199	-1.748	-1.89	-2.129	-1.582	1.587	-1.182	-1.632	-0.255	-1.782	-1.87	-2.793	-1.977
				P	I	2.466	0.4292	-0.035	0.3164	-0.95	2.349	0.2742	-0.549	0.0581	-1.096	-0.22	1.203	3.4885	1.2643	0.1846	2.4477	0.0386	-0.03	-0.61	-0.112
					Q	-0.673	-1.884	-3.35	-2.551	-1.909	-0.32	-1.976	-1.864	-2.545	-2.091	-2.232	-1.329	0.3454	-1.241	-1.19	-0.942	-2.276	-2.079	-2.129	-2.092
					V	2.2093	0.3214	-0.331	0.0223	-1.254	2.1402	0.1767	-0.74	-0.079	-1.069	-0.177	1.2219	3.5883	1.2653	0.0794	2.0392	0.0816	-0.169	-1.506	-0.728
			N	D	I	0.7389	-0.269	-2.663	-1.868	-2.375	-0.587	-0.895	-1.71	-1.181	-1.74	-1.493	-0.854	1.255	-0.19	-0.058	0.2174	-1.268	-1.406	-2.061	-0.725
					Q	-2.807	-3.256	-4.289	-3.966	-2.853	-2.82	-3.309	-2.532	-3.283	-2.278	-3.355	-3.215	-2.916	-2.727	-2.133	-2.917	-3.558	-2.658	-3.559	-2.444
					V	-0.574	-1.434	-3.41	-2.319	-2.416	-1.284	-1.866	-3.019	-2.112	-2.933	-2.373	-1.721	-0.417	-1.484	-0.655	-1.028	-1.739	-2.093	-2.759	-1.929
				E	I	1.7539	0.8118	-2.313	-0.793	-1.384	0.7223	0.0953	-0.376	0.3769	-1.528	-0.456	0.4567	2.5382	1.4416	0.9086	1.626	0.2327	-0.23	-2.116	0.3913
					Q	-1.793	-2.776	-3.881	-3.673	-2.703	-2.541	-2.267	-2.592	-2.064	-4.466	-3.067	-3.254	-1.995	-2.31	-2.776	-2.747	-3.096	-2.624	-2.584	-2.666
					V	1.5988	0.1767	-2.255	-1.18	-0.964	0.5383	-0.607	-1.592	0.3179	-1.333	-0.745	0.096	1.8015	1.0708	0.9547	1.3804	0.0505	-0.618	-2.024	-0.315
				N	I	0.9508	-0.003	-2.13	-1.219	-1.338	-0.019	-0.389	-1.242	-0.512	-1.347	-0.812	-0.015	1.9017	0.6409	0.2548	0.6524	-0.441	-0.179	-1.546	-0.175
					Q	-2.572	-2.214	-4.003	-3.669	-2.11	-2.375	-2.688	-3.1	-2.674	-2.652	-2.576	-2.257	-2.37	-2.217	-2.316	-2.921	-3.752	-2.173	-2.826	-2.247
					V	-0.498	-1.22	-2.896	-2.166	-2.119	-1.101	-1.652	-1.753	-1.164	-2.169	-1.566	-1.426	-0.317	-0.913	-0.812	-0.507	-2.052	-1.494	-2.146	-1.284
				P	I	1.8549	1.0628	-1.084	0.3481	0.0576	0.7181	0.4911	-0.325	0.6004	-0.034	0.5636	0.9031	3.2026	1.8576	1.3876	1.5816	0.6924	0.359	-1.154	1.128
					Q	-1.562	-1.9	-3.574	-2.691	-2.731	-2.357	-2.137	-2.556	-1.748	-3.073	-2.352	-2.181	-1.673	-1.774	-1.923	-1.776	-2.972	-2.558	-2.488	-2.139
					V	1.5195	0.5041	-1.173	-0.248	-0.192	0.5426	0.2417	-0.581	0.8441	-0.377	-0.071	0.6369	2.6174	1.675	1.1374	1.1689	-0.019	0.1175	-0.796	0.7327
			Q	D	I	2.5137	2.1171	-1.869	0.6039	-1.643	0.4117	-0.151	2.3387	2.2466	0.6945	1.2776	0.4929	3.1407	1.5992	1.2966	1.9196	1.8561	2.3034	-2.062	-0.407
					Q	-0.389	-0.688	-2.927	-2.494	-2.858	-2.067	-2.503	-0.383	-1.037	-2.001	-1.395	-1.964	-1.077	-1.76	-1.419	-1.335	-1.247	-0.509	-2.569	-2.486
					V	1.899	1.4748	-1.647	-1.06	-1.911	-0.296	-0.759	1.7117	1.5391	-0.197	0.6798	-0.123	2.109	0.6346	0.623	1.3874	1.0457	1.4565	-2.085	-1.123
				E	I	2.7856	3.0816	0.0063	1.5386	-1.018	1.8676	0.7989	3.1575	2.953	1.4634	2.2362	1.467	3.6145	2.2381	2.0968	2.7985	2.583	2.7081	-0.946	0.2568
					Q	0.724	0.1065	-2.843	-1.61	-2.716	-1.513	-1.874	0.446	0.1042	-1.123	-0.595	-1.341	-0.312	-0.814	-0.821	-0.241	-0.271	0.0861	-2.853	-2.308
					V	3.3412	2.6873	-0.013	0.8555	-1.128	1.6467	0.7599	3.0665	2.983	1.4193	2.1132	1.2853	3.4897	2.5586	1.9533	2.8947	2.643	2.7564	-1.401	-0.054
				N	I	2.2779	1.8222	-0.679	0.3764	-1.566	0.3946	-0.161	2.073	1.7079	0.1656	0.8624	0.3994	3.0901	1.2964	0.9728	1.4334	1.4725	2.0105	-1.817	-0.469
					Q	-1.163	-0.936	-2.77	-2.212	-2.44	-1.973	-2.427	-0.725	-0.915	-1.951	-1.87	-1.569	-0.696	-1.274	-1.661	-1.037	-1.147	-0.616	-2.913	-2.259
					V	1.4918	0.7966	-1.528	-0.813	-2.342	-0.754	-0.644	1.302	0.8091	-0.427	0.1215	-0.341	2.0118	0.3629	0.0848	0.6776	0.6129	1.2091	-2.254	-1.802
				P	I	3.129	3.0569	1.5534	1.7056	-0.026	2.0501	1.5035	3.2594	3.0011	1.7466	2.5634	2.1787	3.604	2.7177	2.0525	2.8844	2.7424	3.156	-0.231	0.8844
					Q	1.0444	0.8441	-2.084	-1.286	-2.025	-0.797	-1.15	0.9248	0.8093	-0.825	-0.122	-0.856	0.8388	0.264	0.2333	0.6085	0.385	0.7246	-2.73	-1.445
					V	3.1017	2.7681	1.2229	1.565	-0.258	2.0288	1.6354	3.1476	2.8765	1.6526	2.262	2.0175	3.3368	2.4789	2.266	2.7182	2.8913	3.1058	-0.339	0.5192
			R	D	I	1.4706	-1.109	-2.221	-1.907	-1.857	0.7428	-1.534	-1.888	-1.384	-1.951	-1.666	-1.553	3.5312	-0.845	-2.032	-0.067	-2.019	-1.42	-2.09	-1.918
					Q	-2.17	-3.5	-3.638	-3.684	-2.99	-1.839	-2.894	-3.771	-3.971	-2.463	-2.834	-3.531	1.078	-2.726	-3.431	-2.753	-2.457	-3.842	-2.419	-2.694
					V	0.6269	-1.674	-2.979	-1.823	-2.391	-0.08	-2.3	-2.311	-1.943	-2.025	-2.57	-3.317	3.2983	-2.03	-2.455	-0.595	-2.312	-1.744	-2.21	-1.651
				E	I	2.3717	-0.251	-1.374	-0.629	-1.356	1.833	-0.83	-0.637	-0.354	-1.167	-0.762	-0.559	3.9835	0.1486	-0.873	1.5163	-0.654	-0.328	-1.263	-0.72
					Q	-0.705	-3.029	-4.366	-3.131	-2.649	-1.477	-3.202	-3.04	-2.504	-2.968	-3.444	-3.194	1.737	-3.044	-2.044	-1.324	-2.794	-2.491	-3.01	-3.099
					V	2.6208	-0.199	-1.6	-1.424	-1.425	2.0248	-1.127	-1.289	-0.4	-0.646	-0.985	-1.179	3.5985	0.3392	-2.369	1.5595	-1.049	-0.695	-1.677	-1.127
				N	I	1.5028	-0.613	-2.146	-1.614	-1.669	0.8524	-1.374	-1.183	-1.605	-1.265	-1.237	-1.303	3.4869	-0.868	-2.061	0.2906	-1.028	-0.828	-1.334	-0.979
					Q	-1.1	-2.068	-3.533	-2.267	-2.696	-2.003	-2.857	-2.154	-2.017	-3.078	-2.671	-2.291	1.2051	-2.516	-2.298	-2.136	-2.596	-2.102	-2.351	-2.475
					V	0.252	-1.367	-1.695	-2.636	-1.747	-0.647	-1.829	-2.037	-1.759	-2.468	-1.794	-1.959	2.959	-1.186	-2.692	-0.545	-2.532	-1.926	-2.297	-1.597
				P	I	2.263	0.3427	-0.254	-0.054	-0.077	1.8021	-0.231	-0.543	0.1227	-0.283	-0.181	-0.425	3.7629	0.6257	-0.665	1.7069	-0.483	-0.551	-0.516	0.1648
					Q	-0.048	-2.076	-3.483	-2.278	-2.193	-0.691	-2.106	-2.471	-1.792	-2.318	-2.625	-2.398	2.8948	-1.854	-2.089	-1.158	-2.316	-2.201	-2.069	-1.731
					V	2.4091	0.1013	-0.379	-0.889	-0.085	1.9508	-0.227	-0.943	-0.383	-0.667	-0.833	-0.036	3.6155	0.391	-1.08	1.6039	-0.826	-0.698	-0.642	0.4291
			S	D	I	2.1907	1.3392	-1.741	-1.158	-0.68	0.1703	-0.49	0.5548	1.0373	-0.937	0.1736	0.6355	1.6187	1.5242	2.3023	1.4926	1.6022	1.0611	-1.36	0.0239
					Q	-1.348	-1.9	-3.54	-3.412	-3.29	-2.741	-2.785	-2.681	-2.033	-3.296	-2.897	-2.448	-2.599	-2.138	-1.167	-1.95	-1.901	-2.889	-3.132	-2.491
					V	1.4537	0.376	-2.413	-1.363	-2.497	-0.838	-1.404	-1.225	-0.013	-1.66	-0.591	-0.31	-0.015	0.207	1.1667	0.7619	0.2693	-0.318	-2.398	-1.359
				E	I	2.9479	2.4747	-0.67	0.7081	-0.296	1.5669	0.8307	1.3994	1.9588	0.0275	1.4732	1.5918	2.6879	2.5245	2.894	2.803	2.5651	1.8941	-0.448	1.4428
					Q	-0.585	-1.853	-4.139	-2.693	-2.582	-2.106	-2.185	-2.056	-1.701	-2.789	-2.191	-1.949	-2.102	-1.498	-0.856	-0.873	-1.18	-1.611	-2.91	-1.239
					V	3.2065	2.2753	-1.13	0.5522	-0.9	1.0818	0.4014	0.8868	1.7479	-0.117	1.3556	1.3698	2.0132	2.3482	2.6008	2.7987	2.3961	1.9902	-0.799	1.0161
				N	I	2.246	1.6875	-1.081	0.2523	-0.278	0.7691	0.2364	0.9605	0.6771	-0.488	0.6355	0.7537	2.2598	1.4122	1.7713	1.7664	1.7232	1.6637	-0.72	1.31
					Q	-1.888	-1.858	-3.193	-2.887	-2.551	-2.219	-2.346	-2.538	-2.407	-1.923	-2.485	-1.998	-1.574	-2.138	-1.495	-1.597	-2.327	-1.843	-2.527	-1.413
					V	1.1456	0.2487	-2.519	-1.995	-1.335	-1.369	-1.42	-0.903	-0.542	-1.663	-1.111	-0.667	0.4528	-0.344	0.4526	0.5289	0.2216	-0.321	-1.733	-0.921
				P	I	2.6879	2.2205	0.1822	1.1145	0.1089	1.2715	1.1404	1.343	1.6652	-0.075	1.0144	1.7784	2.9164	2.2461	2.3978	2.78	2.1375	1.75	-0.271	1.2633
					Q	-0.952	-1.342	-3.48	-3.529	-2.119	-1.59	-2.044	-2.257	-1.464	-2.857	-2.23	-2.343	-1.764	-0.616	-0.514	-0.7	-1.459	-1.379	-2.127	-1.513
					V	2.5523	1.7989	-0.541	0.2039	-0.551	0.7162	0.7055	0.5245	1.2717	-0.29	0.8474	1.2911	2.372	2.0804	2.3815	2.2395	1.7985	1.282	-0.56	1.0982
			T	D	I	2.6248	1.6047	-0.825	0.6736	-1.079	1.3859	-0.252	-0.246	0.9932	-1.005	-0.075	0.9262	2.8556	1.4092	2.5522	2.2949	1.5001	0.9653	-1.591	0.4315
					Q	-0.523	-1.8	-2.802	-2.773	-2.781	-1.669	-3.228	-2.799	-2.035	-2.48	-2.965	-2.251	-1.087	-2.16	-0.704	-1.096	-2.038	-2.325	-3.309	-2.689
					V	1.9315	0.3828	-1.836	-0.534	-2.215	0.4321	-1.122	-1.496	0.2307	-2.191	-0.892	0.1687	1.8337	0.3949	1.8019	1.6887	0.3012	-0.432	-1.995	-0.562
				E	I	3.2077	2.3585	0.2404	1.7611	0.0883	2.1855	0.7463	0.547	1.8951	-0.108	0.9656	1.7827	3.2141	1.8489	3.1227	3.0279	2.2748	1.97	-0.479	1.5275
					Q	0.1701	-1.019	-3.37	-2.281	-3.068	-1.234	-1.631	-2.226	-1.036	-2.799	-1.926	-1.192	-0.774	-1.118	-0.319	-0.129	-0.729	-1.916	-2.235	-1.727
					V	3.2376	2.5225	-0.645	1.1875	-0.536	2.3449	0.7375	0.0663	1.7957	-0.862	0.9757	1.7196	3.2476	2.1865	3.0415	2.9602	1.9862	1.4335	-0.924	1.4078
				N	I	2.2963	0.9928	-0.663	0.0612	-0.666	0.88	-0.142	0.0208	0.254	-1.154	-0.085	0.4999	3.0271	0.9276	1.5739	1.868	1.1996	0.9087	-1.028	0.4481
					Q	-1.23	-2.106	-3.328	-3.205	-2.47	-1.946	-2.516	-2.588	-2.027	-2.945	-2.413	-1.895	-1.283	-2.055	-1.333	-1.258	-1.821	-2.177	-2.289	-1.743
					V	1.0824	0.0813	-2.189	-1.34	-1.363	-0.18	-1.302	-1.157	-1.194	-1.98	-1.44	-0.496	1.4863	-0.207	0.3141	0.7778	-0.447	-0.29	-1.81	-0.591
				P	I	2.9676	2.6168	1.8808	2.3703	1.085	2.1908	1.4982	1.3435	2.0368	0.1331	1.3459	2.6317	3.4438	2.5684	2.9531	3.0243	2.5018	2.3104	1.101	2.2535
					Q	0.4132	-0.189	-2.381	-1.04	-1.573	-0.558	-1.132	-2.259	-0.916	-2.165	-1.477	-0.495	-0.703	0.309	0.5585	0.5687	-0.213	-0.831	-1.409	-0.68
					V	3.1112	2.5077	1.05	1.8197	0.8074	2.0872	1.6493	0.7585	1.7845	0.0202	1.0528	2.4577	3.1576	2.6349	2.5896	2.7222	2.3137	1.8715	1.0746	1.8026
			V	D	I	2.4827	0.8668	-1.585	0.2767	-0.862	2.2177	0.6775	-0.855	1.1694	-0.858	0.5307	1.4747	3.2915	1.8598	1.7539	2.0581	0.594	0.4674	-1.256	0.5756
					Q	-0.293	-1.797	-2.985	-2.351	-2.315	-0.629	-2.451	-2.537	-1.558	-2.607	-2.363	-1.714	0.6691	-1.309	-0.959	-0.898	-2.634	-2.475	-3.043	-1.494
					V	1.9161	-0.045	-1.976	-0.934	-1.765	1.1867	-0.21	-2.425	0.1459	-1.678	-0.593	0.7437	2.9291	0.8888	0.6231	1.3192	-0.717	-1.221	-2.341	0.089
				E	I	2.8934	1.7846	-0.552	1.2992	-0.042	3.0726	1.5873	0.5017	1.8904	0.4821	0.9677	2.0256	3.6164	2.5637	2.4282	2.2787	1.6413	1.3956	-0.827	1.4784
					Q	0.2047	-1.333	-2.638	-2.717	-2.744	-0.248	-1.662	-2.378	-0.958	-2.195	-1.631	-1.032	1.4203	-0.066	-1.386	-0.866	-1.482	-1.569	-1.923	-2.072
					V	3.2752	1.7849	-0.662	1.1511	-0.471	2.5573	1.5294	-0.779	1.8923	0.2131	1.3008	2.6036	3.6146	2.7417	2.7837	2.9113	1.36	1.1832	-0.889	1.5381
				N	I	1.7602	0.5391	-1.585	0.1974	-0.804	1.339	0.251	-0.267	0.5591	-0.628	-0.024	0.6168	3.3218	1.4723	1.0805	1.3702	0.1554	0.1401	-1.381	-0.226
					Q	-0.787	-2.113	-3.346	-2.794	-2.679	-1.629	-2.935	-1.923	-1.556	-2.871	-2.385	-1.64	0.6029	-1.808	-2.172	-1.668	-1.559	-2.131	-2.136	-1.714
					V	0.8696	-0.754	-2.429	-1.617	-1.664	0.2772	-0.866	-1.437	-0.876	-1.509	-1.14	-0.187	1.7076	-0.152	0.0526	0.2243	-0.899	-1.063	-1.99	-0.823
				P	I	2.8502	2.1286	1.3021	2.3057	0.7488	3.0845	2.1187	0.3583	1.9277	0.4978	1.3298	2.6275	3.6833	3.0302	2.4713	2.7804	1.7408	1.3227	0.4494	1.8631
					Q	1.3425	-0.402	-2.4	-1.674	-1.438	0.6869	-0.942	-1.629	-0.593	-1.482	-0.59	0.1129	2.0636	0.7248	-0.025	0.5591	-0.559	-1.595	-1.702	-1.033
					V	3.2044	1.8681	0.6505	1.8005	0.2643	2.665	1.8679	0.2247	1.9125	0.3525	1.2786	2.4335	3.3326	2.6203	2.1752	2.8328	1.2679	1.0831	0.2178	1.9227
			W	D	I	3.6678	3.6522	-0.642	1.5555	2.1747	1.4715	3.4066	2.7382	3.6964	2.2298	2.4716	3.7081	2.3221	3.6762	3.8239	3.692	3.054	2.9858	0.5545	2.281
					Q	1.3602	1.4343	-2.609	-2.305	-0.755	-1.302	1.4615	-0.343	1.4301	-0.853	-0.055	2.1678	-1.018	2.315	2.592	1.6731	0.9775	0.1435	-1.717	-0.752
					V	3.3725	3.4711	-0.784	0.4398	1.3601	0.4689	3.2021	1.7799	3.2021	1.3149	2.4125	3.8903	1.0864	3.8512	3.5973	3.4817	2.8729	2.5848	-0.329	1.5226
				E	I	3.8305	3.7945	0.9803	2.7812	3.1288	2.8768	3.7838	3.548	3.754	2.9857	3.6281	3.7817	3.4173	3.9298	3.5081	3.8094	3.7307	3.5066	1.8169	2.9165
					Q	2.5413	2.4298	-2.42	-0.765	-0.189	-0.442	2.0467	0.552	1.9692	-0.097	0.999	2.8029	-0.817	2.9402	3.1209	2.7666	1.9906	1.385	-1.458	0.1814
					V	3.9041	3.7684	0.8518	2.5099	2.9161	2.7893	3.9186	3.1465	3.857	2.6902	3.4575	3.8563	2.9194	3.7927	3.8173	3.5447	3.7534	3.4264	1.1859	2.9769
				N	I	3.3205	3.3561	-0.092	2.0326	2.3202	1.8396	3.1933	2.1565	2.9249	1.7805	2.4863	3.6185	2.6589	3.5932	3.3356	3.5429	2.7574	2.7501	0.59	2.4807
					Q	0.6104	1.2557	-2.792	-2.559	-0.631	-1.685	1.0631	-0.463	0.4318	-0.953	0.0393	1.9302	-0.946	1.8463	1.5811	1.1178	-0.102	-0.149	-1.194	-0.221
					V	2.8474	2.8905	-2.169	0.294	0.8641	0.6631	2.9701	0.8282	2.246	0.4767	1.9067	3.527	1.2818	3.1561	2.9565	3.009	1.9498	2.0592	-0.289	1.5059
				P	I	3.3034	3.3076	1.4087	2.5024	3.0002	2.7289	3.5142	2.6428	3.431	2.3336	2.7651	3.6427	3.3498	3.6889	3.6629	3.6365	3.5659	2.9223	1.2142	2.6909
					Q	2.4309	2.2372	-1.829	-0.348	0.394	-0.367	2.4998	0.5115	2.3267	-0.188	0.7894	3.1375	-0.118	3.5372	3.0845	2.7784	1.4878	1.0185	-0.63	0.5437
					V	3.6874	3.444	1.1133	2.2312	2.5622	2.388	3.7883	2.7203	3.2885	2.3021	3.0507	3.8548	2.9181	3.919	3.51	3.4751	3.4501	2.991	1.0745	2.9316
			Y	D	I	3.2266	3.4153	-0.639	1.4723	1.737	2.1257	3.376	1.5002	3.3237	1.956	1.9901	3.424	3.5645	3.5541	3.3514	3.2019	2.9071	2.4478	-0.329	1.7193
					Q	0.5592	0.4928	-3.055	-2.264	-1.168	-1.236	-0.053	-1.1	0.4122	-1.45	-0.989	0.8503	-0.138	1.0921	1.6441	0.488	0.2096	-0.754	-1.685	-1.309
					V	2.9406	2.8989	-1.101	0.3442	0.4322	1.3305	2.7568	0.6881	2.6604	1.2602	1.5069	3.1516	2.3935	3.2361	3.284	3.1184	2.8228	1.9576	-0.724	1.0263
				E	I	3.592	3.6046	1.5717	3.2633	3.2714	3.1741	3.489	3.5272	3.8391	3.3789	3.4191	3.6781	3.7428	3.5477	3.3703	3.6997	4.0541	3.6004	2.0319	2.8856
					Q	2.0836	2.2679	-3.292	-0.708	-0.204	-0.019	0.7832	0.5983	1.5986	0.1282	1.039	1.728	1.0552	2.503	3.1038	1.937	2.4142	1.6197	-1.313	-0.296
					V	3.7037	3.8457	1.0236	2.951	2.7831	3.2228	3.6223	3.4533	3.6577	3.0293	3.4277	3.8761	3.4533	3.5728	3.7965	3.8647	4.1395	3.7863	1.0737	2.8704
				N	I	2.9672	3.1513	-1.169	1.6392	1.4079	1.9505	2.8433	1.6267	2.1892	1.9284	2.3232	2.8927	3.5408	3.1476	2.4673	2.9464	2.6723	2.5928	-0.425	2.3483
					Q	-0.287	0.4461	-3.349	-2.031	-1.162	-0.866	-0.363	-1.2	-0.422	-1.218	-0.734	0.139	0.0789	-0.215	0.4556	-0.128	-0.677	-1.163	-2.019	-1.352
					V	2.0118	2.4428	-2.387	-0.306	0.0358	0.4967	1.6593	0.0155	1.3737	0.6629	0.7785	2.3491	2.3501	2.3877	1.7856	2.3915	1.1425	1.1989	-1.296	0.7588
				P	I	3.2394	3.6332	1.4391	2.6748	2.8731	2.0234	3.5578	2.8249	3.0673	2.9336	2.7324	3.4631	3.2744	3.563	2.4961	3.4322	3.5726	3.0267	1.4954	3.116
					Q	1.4598	2.1359	-2.511	-0.954	0.2685	-0.352	1.4532	0.5021	1.4143	-0.087	0.4497	2.3703	0.7392	2.5307	2.0666	2.146	1.9939	0.8759	-1.072	0.3565
					V	2.8499	3.4014	0.9975	2.191	2.6786	2.0725	3.4849	2.3914	2.8234	2.8701	2.568	3.6921	3.2385	3.6517	3.0519	3.2962	3.3807	2.8588	1.2664	2.6361
						A	C	D	E	F	G	H	I	K	L	M	N	P	Q	R	S	T	V	W	Y
146	153	155	147	149	150	154
						A	C	D	E	F	G	H	I	K	L	M	N	P	Q	R	S	T	V	W	Y
F	H	F	A	E	I	-3.25	-3.736	-3.183	-3.684	-2.338	-3.376	-3.48	-3	-3.402	-3.64	-3.384	-3.623	-2.123	-3.741	-3.191	-2.771	-3.696	-3.219	-2.784	-3.187
				N	Q	-0.727	-2.086	-2.907	-3.173	-2.321	-2.85	-2.724	-2.993	-1.794	-2.94	-3.022	-3.274	-2.704	-3.056	-2.538	-3.389	-3.262	-2.829	-1.929	-2.468
				P	I	-2.153	-2.189	-3.259	-3.182	-1.904	-2.587	-2.943	-2.449	-2.436	-3.338	-2.983	-2.644	-0.531	-3.135	-2.277	-2.432	-2.662	-2.315	-2.286	-2.279
				S	V	-3.061	-2.959	-4.17	-3.953	-2.398	-2.812	-3.153	-2.006	-2.786	-2.301	-2.857	-3.54	-2.225	-3.59	-2.217	-2.434	-3.098	-3.248	-2.88	-2.423
			C	E	I	-4.055	-2.929	-3.816	-4.049	-2.893	-2.924	-3.12	-2.444	-3.029	-2.703	-2.472	-2.629	-1.937	-2.522	-2.759	-3.38	-3.53	-3.232	-2.497	-2.738
				N	Q	-2.341	-2.468	-3.415	-3.149	-2.402	-2.906	-2.855	-2.272	-2.782	-2.637	-2.733	-3.149	-3.045	-3.174	-2.173	-3.693	-2.814	-2.835	-2.671	-2.507
				P	I	-1.949	-2.023	-3.208	-2.911	-2.1	-2.218	-3.187	-1.903	-1.664	-2.59	-1.897	-2.167	-1.341	-1.939	-1.549	-2.931	-2.301	-1.994	-2.053	-1.554
				S	V	-2.804	-2.484	-2.797	-2.659	-2.73	-2.51	-2.875	-2.136	-2.261	-2.383	-2.552	-3.239	-2.289	-2.599	-1.314	-2.874	-2.954	-2.389	-2.381	-2.752
			D	E	I	-2.358	-3.47	-3.038	-4.002	-2.67	-3.167	-2.771	-2.698	-2.772	-2.484	-2.076	-3.216	-1.216	-3.919	-3.525	-3.868	-3.564	-2.908	-1.736	-2.243
				N	Q	-2.665	-2.819	-2.972	-3.218	-1.422	-2.819	-2.116	-2.264	-2.997	-1.793	-2.089	-2.612	-2.951	-3.11	-2.633	-3.489	-2.966	-2.839	-1.439	-2.021
				P	I	-2.307	-2.664	-3.039	-2.957	-2.218	-2.656	-3.164	-2.433	-2.41	-2.904	-2.629	-3.47	-0.964	-2.829	-2.137	-3.007	-2.57	-2.588	-2.396	-2.159
				S	V	-3.074	-2.896	-3.061	-3.134	-1.426	-2.493	-2.931	-1.84	-3.336	-1.969	-2.734	-3.445	-2.36	-3.778	-2.445	-3.207	-3.058	-2.806	-1.337	-1.894
			E	E	I	-3.202	-3.637	-3.249	-4.792	-2.75	-3.698	-3.766	-3.309	-3.174	-3.294	-3.818	-3.376	-3.813	-3.594	-3.361	-3.976	-3.117	-3.672	-3.301	-3.198
				N	Q	-3.632	-3.526	-3.326	-3.424	-2.677	-3.356	-2.507	-3.021	-3.829	-3.926	-3.657	-3.594	-2.808	-3.034	-2.913	-3.704	-3.513	-4.071	-2.704	-2.428
				P	I	-2.63	-2.741	-2.79	-3.294	-2.991	-2.707	-2.139	-2.599	-2.505	-2.694	-3.677	-2.291	-2.535	-2.841	-2.865	-2.961	-2.822	-3.035	-2.653	-2.691
				S	V	-3.724	-3.101	-3.508	-4.358	-3.58	-3.741	-3.708	-3.536	-3.502	-3.916	-3.08	-3.105	-3.094	-3.126	-3.66	-3.966	-3.24	-3.366	-3.653	-3.689
			F	E	I	-2.435	-2.571	-2.926	-2.795	-1.336	-3.101	-3.475	-0.502	-0.884	-1.349	-2.181	-3.181	-0.726	-1.41	-1.437	-2.187	-2.262	-1.967	-2.011	-2.409
				N	Q	-3.373	-2.12	-4.051	-3.609	-1.943	-2.155	-2.647	-2.271	-2.644	-2.074	-1.655	-2.899	-1.841	-3.011	-1.831	-2.768	-2.389	-2.273	-1.832	-2.24
				P	I	-1.497	-1.19	-3.056	-1.373	-0.777	-1.294	-1.645	-1.093	-0.96	-0.745	-0.959	-2.066	-0.342	-0.448	-1.242	-1.629	-1.28	-1.351	-1.258	-1.029
				S	V	-2.551	-2.028	-2.944	-3.34	-1.292	-2.258	-2.741	-1.584	-2.355	-1.512	-2.056	-2.661	-1.258	-2.726	-1.507	-2.44	-2.353	-2.632	-1.576	-1.741
			G	E	I	-2.233	-3.428	-3.169	-2.156	-2.651	-2.621	-3.89	-2.266	-3.466	-2.531	-2.157	-2.635	-2.344	-2.437	-2.685	-3.076	-2.982	-3.094	-2.316	-2.53
				N	Q	-2.57	-2.135	-2.581	-2.847	-1.369	-2.119	-2.34	-1.988	-2.482	-1.769	-2.67	-2.054	-1.964	-2.959	-2.073	-2.224	-2.065	-2.196	-1.421	-1.967
				P	I	-2.587	-2.342	-2.455	-2.76	-1.882	-2.784	-2.367	-2.031	-2.49	-2.299	-1.726	-2.47	-0.216	-2.853	-1.959	-2.358	-2.686	-2.178	-2.193	-1.957
				S	V	-2.79	-2.692	-3.12	-3.097	-2.156	-2.093	-2.348	-2.702	-2.455	-2.41	-2.424	-2.454	-2.676	-3.343	-2.518	-3.284	-3.029	-2.585	-1.975	-2.394
			H	E	I	-3.125	-3.232	-2.911	-3.802	-3.11	-3.502	-2.781	-2.681	-2.882	-2.496	-3.038	-3.92	-0.957	-3.338	-2.333	-3.878	-3.472	-2.309	-2.619	-4.03
				N	Q	-2.744	-2.428	-2.916	-3.35	-2.216	-3.13	-2.393	-2.591	-3.048	-2.426	-2.393	-3.182	-2.724	-2.702	-2.398	-3.144	-2.453	-2.759	-2.367	-2.71
				P	I	-2.083	-2.229	-2.61	-3.553	-1.859	-2.16	-2.04	-2.087	-2.062	-2.364	-2.108	-2.304	-0.485	-1.824	-1.84	-1.935	-2.356	-1.678	-2.479	-2.049
				S	V	-2.744	-2.231	-3.453	-3.512	-1.911	-3.04	-2.761	-2.494	-2.74	-2.394	-2.601	-2.375	-2.211	-2.77	-1.952	-2.921	-3.112	-2.635	-2.189	-2.532
			I	E	I	-2.943	-3.801	-2.97	-2.709	-2.662	-3.158	-3.188	-2.495	-2.256	-2.075	-3.041	-4.202	-1.742	-2.34	-2.619	-2.778	-3.392	-3.318	-3.731	-3.601
				N	Q	-3.181	-2.918	-3.467	-4.435	-2.585	-3.274	-3.231	-3.066	-3.037	-2.801	-3.169	-3.243	-2.672	-3.325	-3.45	-2.683	-3.597	-2.735	-2.975	-2.702
				P	I	-1.717	-2.209	-3.055	-2.872	-2.077	-2.278	-2.389	-1.848	-2.571	-2.388	-2.27	-2.343	-0.822	-2.122	-2.66	-2.778	-2.579	-2.742	-2.826	-2.373
				S	V	-2.611	-3.144	-3.33	-3.922	-2.357	-2.691	-2.508	-2.993	-2.172	-3.181	-2.682	-3.63	-0.831	-4.439	-2.533	-2.763	-2.297	-3.145	-2.108	-2.043
			K	E	I	-4.393	-3.822	-3.994	-4.487	-2.678	-3.655	-3.969	-3.367	-2.712	-2.443	-4.097	-3.245	-2.499	-4.013	-3.512	-3.754	-4.168	-3.861	-2.377	-3.032
				N	Q	-2.798	-3.078	-3.56	-4.076	-2.393	-2.288	-3.117	-3.193	-3.679	-3.537	-2.954	-3.614	-2.631	-2.939	-2.517	-3.491	-2.924	-3.011	-2.364	-2.167
				P	I	-2.796	-3.039	-2.448	-3.529	-2.711	-2.293	-2.591	-3.178	-2.874	-3.004	-3.6	-3.48	-1.591	-2.881	-2.881	-2.96	-3.223	-3.072	-2.552	-2.507
				S	V	-3.203	-2.434	-3.36	-3.333	-2.625	-2.49	-2.869	-2.756	-3.082	-3.061	-2.996	-2.574	-2.087	-2.852	-2.941	-3.386	-3.12	-3.007	-2.372	-3.047
			L	E	I	-3.451	-3.75	-3.511	-4.06	-2.654	-3.331	-3.561	-2.639	-3.434	-2.548	-2.776	-3.141	-1.926	-3.615	-3.324	-3.63	-3.917	-2.396	-3.066	-2.576
				N	Q	-3.862	-3.053	-4.272	-2.474	-2.003	-2.607	-3.129	-2.687	-2.562	-2.38	-2.969	-2.756	-2.538	-2.612	-2.812	-2.99	-3.501	-2.704	-2.297	-2.286
				P	I	-2.746	-2.165	-2.86	-2.947	-1.658	-2.804	-2.625	-2.296	-2.849	-2.056	-2.362	-2.275	-0.82	-3.012	-2.581	-2.423	-3.271	-2.527	-2.186	-2.254
				S	V	-2.997	-3.062	-3.307	-3.31	-1.868	-3.393	-3.158	-3.053	-3.141	-2.418	-3.112	-3.516	-2.123	-2.696	-2.708	-3.32	-2.813	-2.111	-1.776	-2.856
			M	E	I	-3.399	-3.757	-3.999	-3.892	-3.086	-3.582	-2.986	-2.915	-3.901	-3.264	-3.174	-2.894	-1.408	-3.288	-2.879	-3.448	-4.218	-3.038	-3.25	-3.967
				N	Q	-2.828	-3.439	-3.614	-2.909	-2.021	-2.929	-3.051	-2.132	-3.126	-1.679	-3.141	-2.911	-2.453	-2.567	-3.021	-3.047	-2.639	-3.233	-2.488	-3.136
				P	I	-2.326	-2.316	-2.629	-2.872	-2.554	-2.253	-2.801	-2.187	-2.717	-3.081	-1.765	-2.778	-0.102	-2.788	-2.28	-2.057	-3.122	-2.784	-2.288	-2.178
				S	V	-2.683	-3.023	-3.77	-3.48	-2.298	-2.835	-3.188	-2.594	-2.423	-2.35	-2.641	-3.466	-1.779	-3.208	-2.339	-2.553	-3.427	-3.241	-2.64	-2.986
			N	E	I	-4.176	-3.097	-3.383	-3.852	-2.843	-2.668	-3.27	-3.137	-3.68	-3.104	-3.021	-3.705	-2.033	-3.224	-3.215	-3.706	-4.126	-2.88	-2.45	-2.581
				N	Q	-2.707	-2.594	-3.171	-3.048	-1.755	-2.545	-2.753	-2.008	-2.212	-2.021	-2.526	-2.746	-2.786	-2.451	-2.116	-2.312	-3.305	-2.54	-1.826	-1.852
				P	I	-2.905	-3.113	-2.957	-2.303	-1.959	-2.953	-2.604	-2.89	-3.175	-2.575	-2.407	-3.153	-0.811	-1.583	-2.174	-2.536	-2.293	-2.423	-2.372	-1.696
				S	V	-3.262	-3.011	-4.416	-4.011	-2.5	-3.013	-2.997	-2.314	-2.511	-3.1	-3.102	-4.149	-3.01	-3.164	-2.482	-3.369	-3.058	-2.787	-2.166	-1.892
			Q	E	I	-3.008	-3.536	-4.123	-4.258	-3.394	-4.271	-3.088	-2.851	-2.767	-2.578	-2.772	-3.389	-2.33	-3.551	-2.856	-3.624	-3.433	-2.585	-3.415	-3.187
				N	Q	-2.683	-2.479	-3.536	-3.117	-2.898	-3.079	-1.829	-2.917	-3.716	-3.079	-3.35	-2.328	-2.901	-2.678	-3.261	-3.153	-2.997	-2.875	-2.549	-2.907
				P	I	-1.941	-1.574	-2.847	-1.625	-2.082	-2.427	-2.094	-1.148	-1.732	-1.652	-1.974	-1.921	-0.871	-2.332	-1.599	-2.786	-2.009	-1.725	-2.186	-2.203
				S	V	-2.11	-2.749	-3.799	-3.638	-2.33	-2.446	-2.847	-3.132	-2.88	-2.628	-3.172	-3.099	-2.885	-3.524	-2.772	-2.915	-3.402	-2.474	-3.112	-2.761
			R	E	I	-2.818	-3.563	-2.526	-3.898	-2.974	-3.55	-2.407	-3.779	-3.965	-3.461	-2.685	-3.433	0.3495	-3.736	-3.583	-2.743	-4.558	-3.644	-2.54	-3.545
				N	Q	-2.387	-3.23	-3.473	-3.826	-2.561	-3.089	-2.489	-2.432	-2.258	-2.815	-2.969	-3.136	-1.569	-2.83	-2.666	-3.212	-3.762	-2.528	-2.032	-2.509
				P	I	-2.131	-2.692	-3.372	-2.484	-2.179	-2.319	-2.521	-2.814	-2.781	-2.075	-2.435	-2.21	1.9138	-2.881	-2.316	-2.952	-2.911	-2.313	-1.938	-1.815
				S	V	-2.706	-2.433	-3.028	-2.977	-2.332	-2.623	-3.088	-3.021	-2.954	-3.161	-2.303	-2.6	0.041	-2.367	-2.851	-2.854	-2.431	-2.876	-2.84	-2.963
			S	E	I	-2.771	-3.701	-4.206	-3.459	-3.772	-3.273	-3.153	-2.489	-2.644	-2.781	-3.898	-3.634	-2.225	-2.947	-2.296	-3.272	-3.563	-2.925	-3.139	-2.823
				N	Q	-2.716	-2.97	-2.914	-3.444	-2.149	-3.19	-2.26	-2.798	-2.548	-2.879	-2.937	-2.931	-2.864	-3.209	-2.928	-3.32	-2.505	-2.73	-1.976	-2.317
				P	I	-2.78	-2.662	-3.513	-3.524	-2.193	-2.14	-2.662	-2.143	-2.544	-2.758	-2.257	-3.096	-1.498	-3.172	-1.936	-3	-2.645	-2.286	-2.268	-2.28
				S	V	-3.336	-2.724	-3.068	-3.81	-2	-2.9	-2.831	-2.689	-2.779	-2.72	-2.846	-3.391	-2.851	-3.112	-2.067	-3.293	-3.758	-2.932	-2.712	-1.855
			T	E	I	-2.331	-3.68	-3.807	-3.297	-3.2	-3.985	-3.594	-3.698	-2.542	-3.745	-3.686	-3.698	-1.814	-2.672	-3.061	-3.159	-4.172	-3.816	-3.559	-2.842
				N	Q	-2.818	-3.281	-4.134	-3.343	-2.318	-3.1	-3.387	-3.778	-3.457	-2.506	-2.539	-3.271	-2.917	-3.981	-2.702	-2.989	-3.311	-3.375	-2.627	-2.82
				P	I	-2.964	-1.897	-3.231	-2.431	-1.633	-2.063	-2.324	-2.033	-2.287	-2.597	-2.469	-1.891	-0.901	0.9931	-1.938	-2.102	-2.887	-2.03	-2.745	-2.631
				S	V	-3.257	-2.933	-4.002	-3.01	-2.259	-2.639	-3.118	-3.532	-2.885	-3.051	-3.241	-3.371	-2.195	-2.979	-2.123	-3.169	-3.79	-2.973	-2.342	-2.47
			V	E	I	-2.868	-3.368	-3.661	-4.507	-3.726	-2.977	-3.737	-2.837	-2.82	-3.094	-3.434	-3.515	-1.658	-3.184	-2.383	-2.871	-3.371	-2.772	-5.402	-3.221
				N	Q	-3.87	-3.288	-3.868	-3.855	-2.671	-3.525	-2.951	-2.442	-3.428	-3.496	-3.425	-3.4	-3.222	-3.138	-2.997	-3.61	-3.281	-3.072	-2.955	-3.343
				P	I	-2.321	-1.725	-2.91	-2.314	-2.025	-2.203	-2.316	-1.943	-2.638	-2.408	-1.651	-2.625	-0.604	-2.109	-2.141	-1.756	-2.781	-1.852	-3.406	-2.731
				S	V	-1.039	-1.039	-1.039	-1.039	-1.039	-1.039	-1.039	-1.039	-1.039	-1.039	-1.039	-1.039	-1.039	-1.039	-1.039	-1.039	-1.039	-1.039	-1.039	-1.039
			W	E	I	-1.568	-1.724	-2.377	-2.838	-1.296	-2.838	-2.301	-0.794	-0.573	-1.082	-1.608	-2.404	-0.79	-1.427	-0.749	-2.174	-2.203	-1.606	-1.772	-1.696
				N	Q	-2.248	-2.012	-2.673	-2.374	-2.024	-2.526	-1.51	-0.994	-1.805	-1.191	-1.559	-1.92	-1.534	-2.391	-1.626	-2.44	-2.281	-1.793	-1.909	-1.825
				P	I	-0.315	-0.104	-1.767	-1.595	-0.035	-0.014	-0.915	-0.419	-0.231	-0.892	-0.116	-1.282	0.5621	0.1644	0.31	-0.961	-1.601	-0.747	-0.928	-0.32
				S	V	-1.039	-1.039	-1.039	-1.039	-1.039	-1.039	-1.039	-1.039	-1.039	-1.039	-1.039	-1.039	-1.039	-1.039	-1.039	-1.039	-1.039	-1.039	-1.039	-1.039
			Y	E	I	-2.649	-2.246	-3.726	-2.898	-1.97	-3.089	-2.667	-1.213	-1.197	-1.283	-1.568	-2.659	-0.089	-1.99	-1.07	-3.036	-2.317	-1.611	-2.283	-1.535
				N	Q	-2.366	-2.804	-2.613	-3.564	-1.973	-2.883	-1.9	-2.191	-2.525	-2.749	-2.318	-2.509	-2.746	-2.809	-2.217	-4.089	-2.75	-2.077	-2.085	-2.283
				P	I	-2.202	-1.329	-2.838	-1.375	-0.5	-2.263	-1.92	-0.535	-0.773	-1.137	-1.246	-1.838	0.1533	-0.645	-2.651	-1.945	-1.354	-0.783	-1.247	-1.443
				S	V	-1.039	-1.039	-1.039	-1.039	-1.039	-1.039	-1.039	-1.039	-1.039	-1.039	-1.039	-1.039	-1.039	-1.039	-1.039	-1.039	-1.039	-1.039	-1.039	-1.039
						A	C	D	E	F	G	H	I	K	L	M	N	P	Q	R	S	T	V	W	Y
146	153	155	147	149	150	154
						A	C	D	E	F	G	H	I	K	L	M	N	P	Q	R	S	T	V	W	Y
F	R	F	A	E	I	-1.96	-2.338	-3.54	-2.264	-1.422	-2.223	-2.357	-1.592	-0.802	-1.381	-1.564	-1.803	-0.859	-1.424	-0.181	-2.036	-2.126	-1.639	-1.432	-1.327
				N	Q	-2.839	-2.712	-3.39	-4.17	-1.847	-2.621	-3.365	-2.484	-3.348	-2.759	-2.377	-2.783	-2.473	-2.965	-2.851	-2.69	-3.046	-2.769	-1.496	-1.921
				P	I	-0.358	-1.044	-1.798	-1.195	-1.046	-0.481	-0.707	0.0463	-0.348	-0.914	-0.124	0.2058	1.1495	-0.028	0.355	-0.255	-0.761	0.3132	-0.427	-0.464
			C	E	I	-2.102	-2.275	-3.61	-2.399	-1.408	-2.55	-1.606	-1.49	-0.659	-2.006	-1.329	-1.903	-0.676	-1.804	-0.331	-2.382	-1.883	-1.442	-1.456	-1.675
				N	Q	-3.295	-2.47	-2.722	-3.013	-2.196	-3.424	-1.988	-2.039	-2.782	-3.178	-2.797	-3.048	-2.74	-2.659	-2.282	-2.874	-2.98	-2.567	-2.131	-2.209
				P	I	-0.202	-0.824	-1.48	-1.298	-0.77	-0.964	-0.838	-0.239	-0.141	-0.598	-0.37	0.0948	0.445	-0.174	0.6898	-0.413	-0.459	0.2359	-0.063	-0.418
			D	E	I	-2.549	-2.153	-3.434	-2.286	-1.754	-2.635	-1.686	-1.607	-1.733	-1.706	-2.208	-2.349	-1.704	-2.212	-1.302	-2.849	-3.035	-2.176	-2.426	-1.608
				N	Q	-2.648	-2.728	-2.343	-3.072	-1.443	-2.459	-2.912	-2.101	-3.048	-2.304	-2.621	-2.412	-2.719	-2.437	-2.865	-2.894	-3.442	-3.039	-1.414	-1.723
				P	I	-1.207	-0.717	-2.021	-1.647	-1.021	-1.359	-0.839	-0.439	0.4018	-0.563	-0.463	-1.115	-0.358	-0.561	0.9083	-1.332	-0.819	-0.635	-1.326	-0.831
			E	E	I	-3.72	-3.06	-3.315	-3.714	-2.457	-2.767	-3.073	-2.436	-2.677	-2.216	-2.711	-2.277	-2.85	-2.464	-2.183	-3.163	-2.83	-2.685	-2.494	-2.46
				N	Q	-4.197	-3.634	-3.552	-3.426	-3.121	-3.249	-3.205	-3.066	-3.32	-3.762	-2.97	-3.665	-3.41	-3.339	-3.162	-4.035	-3.677	-3.509	-2.813	-3.745
				P	I	-2.334	-2.116	-2.521	-2.49	-1.839	-2.414	-1.991	-2.245	-1.354	-1.42	-1.474	-2.831	-1.815	-1.657	-1.266	-1.844	-1.779	-1.346	-1.536	-1.961
			F	E	I	-0.248	0.5675	-2.306	-1.176	0.8254	-0.194	-0.015	1.7429	1.9207	1.9536	0.7525	0.8012	0.9158	1.6728	1.8868	0.1472	1.4696	1.6101	0.181	0.5775
				N	Q	-2.356	-2.434	-3.375	-2.874	-1.303	-2.307	-2.392	-2.019	-2.17	-1.595	-1.955	-2.744	-1.751	-2.427	-1.622	-2.349	-2.173	-1.754	-1.779	-2.552
				P	I	-1.227	0.3453	-0.965	0.2462	0.7175	-1.822	0.3361	1.2334	0.1312	0.8865	-0.112	1.1126	1.2038	2.1138	-0.109	0.5243	1.5574	1.3708	1.0001	0.9612
			G	E	I	-3.611	-1.339	-3.112	-2.747	-1.163	-2.46	-2.545	-0.834	-0.797	-0.739	-0.602	-2.162	-1.6	-0.998	-0.853	-2.013	-1.077	-0.65	-2.701	-1.601
				N	Q	-2.206	-2.627	-2.622	-2.769	-2.303	-2.036	-1.996	-1.648	-2.544	-1.615	-2.607	-1.646	-1.967	-3.613	-2.788	-2.465	-3.353	-2.421	-1.539	-2.825
				P	I	0.2247	0.5398	-1.286	-0.274	0.2528	-0.19	-0.687	1.7687	0.5899	0.7509	1.3903	0.7341	1.1417	0.8127	0.5789	0.2822	0.4994	1.3139	-0.788	-0.144
			H	E	I	-1.052	-1.249	-5.348	-2.375	-1.402	-1.883	-2.23	-0.488	0.1717	-0.943	-1.077	-2.765	0.3864	-0.164	0.3241	-1.818	-1.817	-0.564	-2.637	-1.851
				N	Q	-2.639	-2.566	-3.723	-2.77	-2.223	-2.524	-3.45	-2.283	-3.309	-2.403	-2.287	-3.142	-2.631	-3.268	-1.523	-2.316	-2.387	-2.758	-2.788	-2.319
				P	I	-1.169	-0.525	-2.398	-0.543	-1.716	-1.951	-0.96	0.1485	-0.477	-0.232	-0.49	-0.983	1.3695	0.8382	-0.032	-1.275	-0.573	0.3432	-1.071	-0.759
			I	E	I	-1.592	-1.987	-3.35	-3.473	-1.811	-1.953	-1.575	-1.628	-0.643	-2.335	-1.849	-2.355	-0.906	-1.533	-0.67	-2.129	-2.22	-1.746	-2.599	-1.565
				N	Q	-3.178	-2.583	-3.484	-3.083	-2.515	-3.798	-2.908	-2.108	-3.929	-2.596	-2.773	-2.919	-2.111	-2.74	-2.62	-3.146	-3.515	-2.705	-2.468	-2.608
				P	I	-0.641	-0.956	-2.451	-1.263	-0.989	-1.039	-0.571	-0.225	-0.196	-0.726	-0.554	-0.583	0.0288	-0.083	0.3309	-0.931	-1.033	-0.445	-1.408	-0.373
			K	E	I	-3.034	-3.172	-3.461	-4.108	-3.152	-3.11	-3.27	-2.827	-3.793	-2.95	-3.509	-3.086	-1.738	-3.199	-3.548	-4.248	-3.441	-4.129	-3.254	-2.956
				N	Q	-2.811	-2.98	-4.232	-3.382	-2.408	-2.823	-3.247	-2.185	-2.654	-3.085	-3.324	-2.895	-2.788	-3.005	-3.191	-3.369	-3.458	-3.358	-2.738	-2.798
				P	I	-1.604	-3.228	-2.355	-2.285	-1.893	-1.796	-2.267	-2.964	-2.254	-2.596	-2.725	-1.292	-0.537	-2.578	-2.661	-1.729	-3.232	-2.685	-2.419	-2.473
			L	E	I	-2.555	-2.623	-3.68	-2.937	-1.792	-2.508	-2.735	-1.701	-2.3	-2.285	-2.756	-2.989	-1.171	-2.661	-2.282	-2.882	-2.868	-2.117	-2.16	-2.759
				N	Q	-2.524	-1.61	-2.868	-3.781	-1.711	-3.624	-2.585	-2.291	-2.983	-2.169	-2.086	-3.201	-3.019	-3.321	-2.646	-3.873	-2.942	-2.862	-1.606	-2.565
				P	I	-1.245	-1.729	-3.032	-2.203	-1.322	-1.936	-1.672	-1.302	-1.102	-2.117	-0.334	-1.757	-0.215	-1.659	-1.424	-1.685	-1.713	-1.72	-1.496	-0.905
			M	E	I	-2.054	-2.895	-3.78	-3.485	-2.11	-1.797	-2.557	-2.667	-2.067	-3.022	-2.07	-2.705	-1.079	-2.573	-1.882	-3.016	-2.808	-2.931	-3.296	-2.285
				N	Q	-3.562	-2.58	-3.855	-3.642	-2.733	-2.789	-3.077	-2.527	-3.736	-2.143	-2.754	-1.876	-2.895	-2.766	-2.291	-2.76	-3.074	-3.16	-2.675	-2.501
				P	I	-0.361	-1.646	-2.695	-1.943	-2.226	-0.897	-1.517	-1.219	-1.03	-1.57	-1.287	-1.227	0.5504	-1.536	-0.678	-0.561	-1.837	-1.496	-1.219	-1.683
			N	E	I	-2.549	-3.057	-3.028	-3.754	-1.516	-2.339	-2.72	-1.736	-1.386	-2.61	-2.047	-2.923	-2.188	-2.817	-0.748	-2.927	-2.379	-2.203	-2.214	-2.203
				N	Q	-2.996	-2.615	-3.46	-3.938	-2.759	-2.859	-2.457	-2.725	-2.409	-2.463	-2.569	-3.035	-2.002	-2.56	-2.473	-2.229	-3.024	-2.236	-2.197	-2.35
				P	I	-0.63	-1.018	-1.846	-1.138	-0.541	-1.443	-1.485	-0.486	-0.552	-0.383	-0.626	-1.632	0.6278	-0.891	0.2958	-1.319	-1.557	-0.216	-0.856	0.4053
			Q	E	I	-2.47	-1.734	-3.684	-2.894	-2.551	-2.782	-2.016	-0.823	-0.687	-1.562	-1.759	-2.699	-0.383	-1.775	-1.067	-1.989	-1.655	-1.145	-2.406	-1.788
				N	Q	-3.18	-2.478	-3.771	-3.037	-2.574	-3.096	-2.883	-2.553	-2.952	-2.791	-2.597	-3.3	-2.901	-3.607	-2.782	-3.014	-3.609	-3.03	-4.003	-2.673
				P	I	-0.075	-0.127	-1.683	-1.102	-0.94	-0.907	-0.547	0.7518	0.9013	-0.057	0.2309	-0.062	1.2699	-0.315	0.0727	-0.088	-0.155	0.5742	-1.312	-0.796
			R	E	I	-1.985	-2.774	-3.758	-2.88	-1.825	-1.917	-2.749	-2.309	-2.102	-2.123	-2.222	-2.641	1.7207	-2.85	-2.202	-2.807	-3.26	-2.566	-2.376	-2.098
				N	Q	-3.027	-2.708	-3.66	-3.547	-2.547	-3.013	-2.94	-1.974	-3.032	-2.165	-2.478	-2.653	-2.12	-2.474	-3.209	-3.593	-3.013	-2.494	-1.882	-2.043
				P	I	0.6587	-1.706	-2.571	-1.88	-0.581	-0.132	-1.53	-1.163	-0.503	-0.827	-1.277	-1.191	2.893	-1.048	-1.108	-0.881	-1.999	-1.214	-1.363	-0.979
			S	E	I	-3.144	-2.397	-2.913	-2.861	-2.015	-2.081	-1.709	-1.347	-0.754	-1.304	-1.806	-2.037	-1.546	-1.47	-0.065	-2.513	-1.993	-1.221	-1.302	-1.642
				N	Q	-2.871	-2.883	-4.036	-3.156	-2.279	-2.64	-2.626	-2.541	-2.696	-2.942	-3.148	-2.923	-3.192	-2.929	-2.538	-2.875	-2.594	-2.286	-1.968	-2.244
				P	I	-1.095	-1.201	-1.852	-1.527	-1.396	-1.252	-0.705	-0.446	-0.072	-1.05	-0.789	-0.613	0.229	-0.359	1.0568	-0.722	-0.716	-0.078	-1.018	-0.884
			T	E	I	-2.017	-2.307	-3.006	-2.945	-2.157	-2.052	-2.401	-1.657	-0.912	-2.298	-1.582	-1.596	-0.69	-1.904	0.688	-1.977	-2.245	-1.552	-2.192	-1.448
				N	Q	-3.562	-3.326	-3.803	-3.499	-2.094	-3.446	-3.112	-2.982	-2.937	-2.808	-2.232	-3.044	-3.065	-3.392	-2.141	-3.384	-3.119	-3.288	-2.252	-2.183
				P	I	-0.753	-0.59	-1.705	-0.621	-1.126	-0.481	-1.204	-0.494	-0.08	-1.087	-0.526	0.1904	0.5324	-0.096	1.4008	-0.36	-0.64	-0.055	-1.406	-0.613
			V	E	I	-2.314	-1.592	-3.779	-3.405	-2.011	-2.439	-1.783	-1.064	-1.328	-1.277	-1.563	-2.603	-0.931	-1.369	-0.295	-1.897	-2.107	-1.46	-2.268	-1.933
				N	Q	-2.899	-2.854	-4.068	-3.542	-2.856	-3.084	-2.772	-2.623	-2.928	-2.779	-2.827	-3.369	-2.599	-3.213	-2.42	-3.434	-2.898	-2.872	-2.063	-2.384
				P	I	-0.394	-0.468	-2.347	-1.022	-1.005	-0.675	-0.222	-0.629	-0.129	-0.36	-0.751	0.0164	0.0126	0.084	0.8952	-0.243	-0.467	0.1414	-1.093	-0.072
			W	E	I	0.5876	1.37	-1.966	-0.613	1.1566	-0.197	0.6649	1.835	2.7496	1.9168	1.5644	1.144	0.4025	2.5787	2.6946	1.0556	1.9125	1.7182	-0.1	0.9741
				N	Q	-2.38	-2.016	-2.278	-2.762	-2.038	-2.262	-1.459	-0.876	-1.594	-0.635	-1.661	-2.01	-2.174	-1.295	-0.853	-2.111	-1.358	-1.186	-1.826	-1.541
				P	I	0.5007	0.911	-1.046	-0.132	0.0464	-0.796	0.1195	0.7685	1.1045	0.4729	0.6893	1.3942	0.778	2.9561	1.7752	1.229	0.9802	1.139	0.6001	0.6547
			Y	E	I	-0.054	0.5328	-2.758	-1.067	1.1478	-0.954	0.1652	1.5643	1.5983	1.5075	1.0345	-0.027	1.6153	2.3668	-0.529	-0.322	1.0886	0.4343	-0.147	0.3877
				N	Q	-2.274	-2.094	-3.138	-2.897	-1.833	-3.071	-2.714	-1.619	-2.691	-2.327	-2.341	-2.502	-2.31	-2.316	-2.539	-2.474	-1.651	-1.965	-1.958	-2.079
				P	I	-2.685	-1.155	-1.647	-0.503	-0.85	-4.125	-2.441	0.7971	-2.115	-0.08	-1.228	-0.218	1.6495	1.5024	-2.991	-2.356	1.4345	-0.154	-0.307	-1.301
						A	C	D	E	F	G	H	I	K	L	M	N	P	Q	R	S	T	V	W	Y
146	153	155	147	149	150	154
						A	C	D	E	F	G	H	I	K	L	M	N	P	Q	R	S	T	V	W	Y
L	F	C	A	E	I	2.3049	0.9595	-3.358	-0.738	0.5909	-0.234	0.4151	0.4607	1.5036	-0.688	1.3309	-0.817	-1.458	2.061	2.7916	2.9582	3.2971	1.2549	0.9787	0.9024
				N	Q	-2.009	-2.418	-3.786	-2.344	-1.216	-2.501	-2.538	-2.173	-1.993	-2.342	-2.533	-2.617	-2.476	-2.43	-1.504	-2.097	-1.627	-2.364	-1.306	-1.56
				P	I	2.9504	2.2151	-0.868	1.3308	2.4865	1.6444	1.9917	0.8385	1.7476	-0.081	1.9831	1.6103	1.1649	2.5862	2.7004	3.181	3.2323	1.6801	2.3399	2.7936
			C	E	I	1.6699	0.6461	-3.262	-0.269	-0.086	-0.072	-0.174	0.5574	1.8259	-0.681	1.1448	-1.016	-1.645	1.7167	2.3253	2.3656	2.777	0.9551	-0.077	0.7262
				N	Q	-2.126	-2.673	-2.715	-2.778	-1.17	-1.808	-2.606	-1.968	-1.539	-1.886	-2.269	-2.608	-2.432	-2.504	-1.648	-1.636	-1.896	-2.58	-1.339	-1.441
				P	I	2.6846	2.1007	-0.933	1.3831	1.7507	1.894	1.9444	1.1744	1.9122	0.0985	2.015	1.4834	1.0787	2.4183	2.6678	3.1471	2.7129	1.572	1.3819	2.2949
			D	E	I	-1.626	-2.735	-3.154	-2.68	-0.88	-2.359	-1.229	-0.92	-1.704	-1.381	-2.424	-2.535	-2.441	-1.679	-0.499	-1.036	-0.827	-1.72	-1.045	-1.607
				N	Q	-2.6	-3.409	-3.827	-3.38	-1.491	-2.376	-2.42	-1.877	-2.988	-1.759	-1.897	-2.639	-2.623	-2.607	-2.294	-2.402	-2.794	-2.202	-1.037	-2.491
				P	I	-0.37	-0.387	-2.534	-2.153	0.0693	-1.424	0.3799	-0.626	0.0419	-0.87	-0.532	-1.042	-1.792	0.2388	0.9312	0.4455	0.2973	-0.601	-0.624	-0.355
			E	E	I	-1.216	-1.557	-3.363	-2.335	-1.195	-2.308	-1.956	-1.583	-1.666	-1.908	-2.254	-2.678	-2.275	-1.362	-0.83	-1.918	-0.872	-1.631	-1.414	-1.433
				N	Q	-2.902	-2.972	-4.03	-3.151	-2.47	-3.216	-3.115	-3.009	-2.893	-2.908	-3.171	-3.164	-2.488	-2.986	-2.574	-3.238	-2.822	-3.557	-1.693	-2.096
				P	I	-0.131	-0.495	-2.447	-1.83	-0.125	-0.659	-0.655	-0.809	-0.257	-1.486	-0.68	-0.837	-1.767	-0.245	0.491	0.453	0.0076	-0.452	-0.583	0.1003
			F	E	I	3.0192	3.3863	-2.399	2.1818	2.1179	1.7361	3.1225	3.0418	3.1538	1.5368	3.117	2.2109	-0.385	3.4107	3.6412	3.5109	3.6708	3.4528	1.3141	2.7196
				N	Q	-1.359	-0.612	-3.319	-2.641	-0.597	-1.604	-1.257	-0.96	-1.289	-0.919	-1.129	-1.876	-1.972	-0.871	-0.31	0.1512	-0.777	-0.881	-1.203	-0.669
				P	I	3.5213	3.4627	-0.225	2.8884	2.694	2.7428	3.366	2.7236	2.9781	1.5352	2.7725	3.0384	1.548	3.2949	3.202	3.5563	3.5449	2.9921	1.8541	2.7253
			G	E	I	-0.188	-0.36	-2.566	-1.332	0.4608	-2.009	-0.592	-0.042	0.3384	-0.549	0.352	-1.208	-1.812	1.036	1.5152	0.5318	2.37	0.5407	0.1163	0.5198
				N	Q	-1.756	-2.02	-3.339	-2.4	-0.829	-1.835	-1.667	-1.726	-1.821	-1.61	-1.853	-2.406	-1.902	-1.829	-1.217	-2.269	-2.174	-2.055	-0.982	-1.306
				P	I	2.1009	2.032	-1.421	0.3678	2.1546	-0.229	1.3742	1.374	1.9788	0.784	1.8261	1.4873	0.4173	2.3083	2.0377	2.6178	2.8732	1.8152	2.0176	2.7044
			H	E	I	2.1189	1.6449	-2.871	-0.108	0.6719	0.1034	1.1695	0.8204	1.4614	-0.464	1.4214	-0.333	-0.686	2.2663	2.4036	3.1597	2.9295	1.5077	-0.095	1.056
				N	Q	-1.965	-2.195	-3.701	-2.686	-1.414	-2.107	-2.605	-2.096	-2.169	-1.337	-2.143	-2.241	-2.253	-2.488	-1.7	-1.479	-2.233	-2.163	-1.299	-1.258
				P	I	2.6281	2.7101	-1.372	1.2787	2.5122	2.041	2.4546	1.2642	2.1791	0.7794	2.3484	2.0442	1.8803	2.6736	2.397	3.4877	2.9671	1.9624	1.5372	2.8159
			I	E	I	2.2369	1.2618	-2.584	0.1257	0.0338	1.7037	0.6224	-0.016	1.6179	-0.499	1.0368	-0.797	-0.58	2.2998	2.2639	3.0244	2.2377	0.2454	-0.427	0.7418
				N	Q	-1.909	-2.424	-3.199	-3.06	-1.631	-1.716	-2.325	-1.501	-2.198	-1.944	-2.064	-3.08	-2.531	-1.695	-1.31	-1.628	-2.053	-2.453	-1.166	-1.166
				P	I	2.6924	1.9757	-1.419	1.5341	1.4753	2.8887	1.4172	0.2911	1.8046	0.4298	1.9206	0.854	1.6518	2.5736	2.2406	3.0758	2.3556	0.8017	0.9749	1.7172
			K	E	I	-1.28	-2.226	-3.722	-2.554	-1.413	-1.435	-1.762	-2.728	-2.801	-1.822	-2.414	-3.145	-1.423	-2.013	-2.46	-1.255	-2.29	-2.035	-2.159	-1.787
				N	Q	-2.239	-2.815	-3.28	-3.18	-1.653	-2.616	-2.501	-2.467	-2.48	-1.923	-2.462	-2.479	-2.215	-2.763	-2.105	-2.345	-2.782	-2.859	-1.392	-2.018
				P	I	-0.282	-1.302	-1.82	-1.193	-0.412	0.521	-1.501	-2.168	-2.287	-1.82	-2.033	-1.051	0.9603	-1.474	-2.03	-0.186	-1.647	-1.932	-0.781	-0.604
			L	E	I	-0.726	-0.894	-3.731	-2.456	-0.956	-0.79	-1.439	-0.959	-1.506	-0.601	-1.133	-1.964	-1.246	-0.718	-1.309	-0.029	-0.207	-1.378	-1.046	-1.112
				N	Q	-2.598	-1.966	-2.435	-2.842	-1.203	-2.131	-2.488	-1.708	-2.262	-1.76	-1.975	-2.879	-1.866	-1.956	-1.703	-2.123	-2.495	-2.229	-1.027	-1.352
				P	I	0.2528	0.4896	-1.428	-1.153	0.6478	1.3711	0.0891	-0.541	-0.649	-0.434	-0.304	-0.395	1.1027	-0.159	-0.345	0.8798	0.2857	-0.43	0.1836	0.5738
			M	E	I	1.3312	0.2778	-2.626	-1.334	-0.233	0.5799	-0.465	-0.946	-0.208	-1.084	-0.144	-1.036	-0.385	0.912	0.8095	2.1351	1.5019	-0.056	-0.526	0.3925
				N	Q	-1.866	-1.927	-3.325	-3.144	-1.613	-1.934	-2.012	-1.799	-1.927	-2.316	-1.889	-2.994	-2.489	-2.343	-1.644	-1.628	-2.121	-2.133	-1.227	-1.761
				P	I	2.4827	1.3356	-1.375	0.3904	1.0712	2.5578	1.2137	0.2916	0.8723	-0.369	0.5772	0.9866	2.3368	1.6497	1.1299	2.7805	1.9687	0.3888	0.4233	1.2729
			N	E	I	0.11	-0.861	-2.84	-1.945	-0.226	-1.121	-0.941	-0.692	-1.093	-1	-0.902	-2.118	-1.864	-0.09	0.0636	-0.023	0.6241	-0.918	-0.646	-0.098
				N	Q	-1.988	-2.308	-2.62	-2.819	-1.305	-2.733	-2.008	-2.556	-2.458	-1.644	-2.391	-3.154	-2.28	-2.329	-1.609	-2.962	-3.007	-2.249	-1.041	-1.793
				P	I	1.3202	0.6351	-1.673	-0.032	1.648	0.5308	0.5604	0.0884	0.2208	0.1523	0.8125	-0.534	0.7218	1.1153	0.8009	2.0076	1.4846	0.1731	1.0066	1.7169
			Q	E	I	1.9486	1.1897	-2.454	-0.033	-0.226	-0.097	-0.457	1.2136	1.8697	0.3764	1.3142	-0.851	-1.043	0.223	1.5539	1.9622	2.5412	1.3119	-1.009	0.0442
				N	Q	-2.007	-2.291	-3.11	-3.175	-1.996	-2.684	-2.371	-2.399	-1.906	-2.341	-1.823	-2.116	-2.997	-1.798	-1.719	-1.7	-1.528	-1.999	-1.725	-1.692
				P	I	2.9577	2.2475	-0.475	1.2874	1.2036	2.0666	1.1698	2.2162	2.4262	1.1996	2.1491	0.2132	1.9374	1.7113	1.536	2.7572	2.5936	2.156	0.5944	1.7409
			R	E	I	1.4484	-0.369	-2.892	-1.307	-0.446	1.0356	-1.177	-1.397	-0.97	-1.111	-0.569	-1.561	2.3956	-0.334	-1.114	1.556	-0.031	-1.119	-0.934	-0.043
				N	Q	-1.703	-1.922	-3.021	-2.829	-1.653	-1.801	-2.211	-1.858	-1.507	-1.922	-1.55	-2.23	-1.217	-2.054	-1.89	-1.816	-1.684	-2.738	-1.404	-1.626
				P	I	2.1397	0.6002	-1.073	-0.364	1.2971	2.1373	0.25	-0.887	-0.15	0.16	0.3617	-0.461	3.5355	0.1863	-0.254	1.8984	0.5927	-0.146	0.7499	1.6041
			S	E	I	2.0469	1.5771	-3.05	-0.184	0.3198	-0.232	0.3567	0.7528	1.6986	-0.554	1.3247	-0.502	-1.507	1.9487	2.76	2.5321	2.8663	1.3764	-0.358	1.3198
				N	Q	-2.253	-2.221	-2.819	-2.959	-1.368	-2.408	-1.926	-1.969	-2.17	-1.875	-1.92	-2.657	-2.692	-2.043	-1.469	-1.484	-1.943	-2.613	-1.608	-1.622
				P	I	2.9066	2.3603	-1.483	0.7278	1.7071	1.3445	2.0224	1.0491	1.8694	0.0723	1.6638	1.2927	0.5576	2.1844	2.5712	3.0453	2.8338	1.6317	1.5191	2.6772
			T	E	I	2.4705	1.5287	-2.696	0.1019	0.0956	1.0251	1.2139	-0.66	1.5649	-1.504	0.9712	-0.002	-1.31	1.8596	2.102	3.2158	2.891	0.6148	-0.5	1.202
				N	Q	-2.084	-2.28	-2.972	-2.7	-1.865	-2.228	-2.393	-1.965	-1.849	-2.629	-1.989	-2.076	-2.957	-2.525	-1.328	-1.952	-1.46	-2.221	-1.63	-2.334
				P	I	3.1247	2.6724	-1.627	1.6407	1.5652	2.4239	2.5721	0.7175	1.7845	-0.01	1.8391	2.0349	1.298	2.4951	2.6101	3.3706	3.3098	1.588	1.2943	2.5811
			V	E	I	2.7018	1.691	-2.827	0.6802	0.3883	1.9385	0.7944	-0.077	1.7035	-0.444	1.3579	-0.478	-0.965	2.5831	2.5494	3.1129	2.4731	0.4563	-0.377	1.3522
				N	Q	-2.024	-1.981	-3.296	-2.777	-1.846	-2.393	-2.462	-1.998	-2.267	-2.29	-2.319	-2.871	-2.688	-1.596	-1.535	-1.102	-3.259	-2.391	-1.826	-1.634
				P	I	3.2528	2.5179	-0.871	2.2903	1.8127	3.179	2.0008	0.6695	2.131	0.4896	2.1491	1.5581	1.6061	2.7173	3.0079	3.6278	2.6108	1.2119	1.1374	2.3929
			W	E	I	3.236	3.3084	-1.94	1.5201	2.3533	1.2525	3.4841	2.6094	3.248	1.39	3.2023	2.4578	-0.316	3.4927	3.4992	3.7893	3.7945	3.17	1.3504	2.4659
				N	Q	-0.55	-0.133	-2.416	-2.216	-0.066	-1.468	0.1871	0.0137	-0.286	-0.577	-0.425	-0.366	-1.093	0.0174	1.1242	0.9863	0.3651	-0.075	-0.308	-0.094
				P	I	3.3218	3.4924	0.7608	2.6371	3.044	2.5589	3.5374	2.6953	3.1793	2.1762	3.3713	3.4976	1.4687	3.5164	3.7042	3.5667	3.7118	3.148	2.0158	3.2309
			Y	E	I	3.5044	3.2818	-2.234	2.1577	2.5305	2.1549	3.4177	3.2562	3.157	1.5753	3.2689	2.7487	-0.174	3.7107	3.9018	3.6983	3.5081	3.2922	1.1588	1.7841
				N	Q	-1.284	-0.798	-2.776	-1.957	-0.821	-1.921	-0.559	-0.874	-0.982	-1.416	-0.742	-1.197	-2.101	-0.758	0.0496	0.5658	-0.093	-0.96	-0.931	-0.989
				P	I	3.3318	3.5589	-0.673	2.5601	2.8146	2.9634	3.4884	2.895	2.9979	1.8041	2.9174	2.9463	1.8514	3.557	3.3954	3.7212	3.6284	3.4915	2.1537	3.1097
						A	C	D	E	F	G	H	I	K	L	M	N	P	Q	R	S	T	V	W	Y
						23
146	153	155	147	149	150	154
						A	C	D	E	F	G	H	I	K	L	M	N	P	Q	R	S	T	V	W	Y
F	A	F	A	D	I	2.1035	0.9927	-0.762	-0.089	-1.372	0.3551	-0.683	0.3173	-0.155	-1.167	-0.188	0.2361	1.3946	1.0487	-0.105	1.4786	1.4636	1.0025	-1.916	-0.209
					Q	-1.475	-2.36	-2.801	-2.617	-2.834	-2.162	-2.884	-2.486	-2.112	-2.918	-2.358	-2.759	-2.515	-2.022	-2.537	-1.721	-1.897	-1.786	-2.653	-2.455
					V	1.4437	-0.063	-1.58	-1.173	-2.54	-0.656	-1.177	-0.866	-0.946	-1.785	-1.464	-0.57	-0.159	0.1492	-0.603	0.7848	0.1216	-0.327	-1.935	-1.224
				E	I	3.1779	2.4993	0.0487	1.4528	-0.829	1.6456	0.5309	1.6555	1.2019	-0.008	1.0984	1.6693	2.1408	2.4288	1.1334	2.6114	2.1003	2.2851	-1.065	0.794
					Q	-0.425	-1.417	-2.791	-1.898	-2.526	-2.097	-2.782	-2.073	-2.781	-2.29	-1.807	-2.132	-2.374	-1.482	-1.652	-0.654	-1.292	-1.46	-3.215	-1.865
					V	3.1143	2.1776	-1.168	1.0352	-1.388	1.135	0.2504	0.8218	0.8772	-0.409	0.7635	0.9236	0.9422	1.689	1.1636	2.6647	2.1594	1.8292	-1.603	0.1865
				N	I	2.6032	1.4644	-0.616	0.4121	-1.019	0.7726	0.1718	1.1304	-0.161	-0.485	0.5233	0.4419	1.56	1.2807	-0.143	2.1929	1.8768	1.8196	-1.186	0.3571
					Q	-1.22	-1.596	-2.916	-2.098	-2.01	-2.552	-2.281	-2.032	-1.954	-2.443	-2.25	-2.537	-1.728	-1.698	-2.768	-1.447	-1.215	-1.432	-2.244	-2.021
					V	1.023	0.3365	-2.062	-1.095	-2.062	-0.379	-1.274	-0.42	-1.081	-1.383	-0.436	-0.434	-0.101	0.0419	-0.963	0.7833	0.2058	-0.004	-2.057	-1.02
				P	I	2.3947	1.3245	-0.413	0.4178	-0.95	0.8407	-0.002	0.7471	-0.173	-0.693	0.3016	0.855	2.2869	1.6373	0.9742	1.9862	1.5092	1.2916	-0.393	0.189
					Q	-0.949	-1.478	-2.651	-2.419	-1.928	-1.562	-2.153	-2.19	-1.872	-2.151	-2.822	-3.364	-2.39	-1.747	-1.144	-2.996	-1.482	-1.555	-2.253	-1.535
					V	2.1922	1.0438	-0.539	-0.093	-0.877	0.3456	-0.232	-0.048	0.0663	-1.178	-0.248	0.4035	1.5214	1.0276	0.5394	1.8013	0.9364	1.0294	-1.22	-0.293
			C	D	I	2.4105	1.8684	-0.71	0.736	-1.374	1.6026	-0.412	0.3826	0.9521	-0.686	0.6741	1.0834	1.9953	1.8617	1.7146	2.3271	1.622	1.0099	-0.925	0.2074
					Q	-0.789	-1.297	-3.141	-2.278	-2.942	-1.827	-2.989	-1.693	-1.86	-2.613	-2.044	-2.162	-2.183	-1.293	-0.95	-1.256	-1.51	-1.985	-2.222	-2.077
					V	1.9242	0.6453	-1.597	-0.525	-1.579	0.3736	-1.005	-0.961	0.2383	-1.293	-0.34	0.2348	0.5476	0.8701	0.9916	1.6535	0.7801	0.0242	-1.933	-0.966
				E	I	3.244	2.3144	-0.284	1.69	-0.23	2.1913	0.5933	1.5218	2.0127	0.1447	1.4301	1.9	2.6619	2.6594	2.5395	2.9886	2.6405	2.1264	-0.631	0.4874
					Q	-0.175	-1.139	-3.208	-2.063	-2.346	-1.395	-2.568	-1.443	-1.04	-2.159	-1.774	-1.404	-1.419	-0.88	-0.674	-0.89	-0.815	-1.656	-2.684	-1.967
					V	3.1564	2.2735	-0.326	1.2787	-0.924	2.1361	0.2145	0.6318	2.0731	-0.139	0.9751	1.8334	1.9817	2.6001	2.3839	2.7179	2.4955	1.4372	-0.95	0.5984
				N	I	2.4808	1.6404	-0.577	0.8098	-0.994	1.2882	-0.276	0.5868	0.3148	-0.381	0.269	1.3285	2.1858	1.7376	0.7967	2.0733	1.9694	1.6793	-0.999	0.0052
					Q	-0.701	-1.012	-2.442	-2.282	-1.798	-1.609	-2.425	-1.378	-1.369	-2.488	-1.88	-1.669	-1.749	-1.775	-1.749	-1.074	-1.252	-1.012	-1.758	-1.627
					V	1.5158	0.5297	-1.605	-0.894	-1.791	0.1731	-1.163	-0.15	-0.501	-1.737	-0.516	-0.09	0.3893	0.6893	-0.227	1.0253	0.5853	-0.119	-1.597	-0.984
				P	I	2.4438	1.7222	0.4523	1.0383	-0.324	1.6428	0.3133	0.8931	1.4031	-0.35	0.9028	1.5767	2.6829	1.9731	1.8573	2.5934	1.7175	1.4697	-0.002	0.8628
					Q	-0.555	-0.94	-2.906	-1.775	-2.08	-0.824	-1.907	-1.571	-1.421	-2.095	-1.582	-1.209	-1.675	-1.12	-0.444	-0.483	-1.24	-1.268	-1.542	-1.598
					V	2.143	1.3898	-0.366	0.3867	-0.846	1.2171	0.0343	0.1622	1.0603	-0.591	0.6432	1.0935	1.999	1.9254	1.4046	2.2249	1.629	0.9492	-0.4	0.0285
			D	D	I	2.8866	2.2898	-0.894	1.0595	0.0735	1.7961	1.8129	0.6126	0.8812	0.9257	1.0215	1.6501	1.8699	2.1773	2.4578	2.7479	1.5243	1.5388	-0.764	1.0431
					Q	-1.358	-1.737	-2.891	-2.714	-2.014	-2.181	-2.464	-2.218	-2.503	-1.674	-1.928	-2.105	-1.81	-1.92	-1.11	-1.471	-2.327	-2.446	-2.167	-1.787
					V	2.1098	0.8145	-1.852	-0.066	-1.219	0.4305	0.4004	-0.652	-0.577	0.0346	-0.029	0.3536	-0.137	1.1469	1.6971	1.8021	0.2753	0.4837	-1.33	-0.116
				E	I	3.5248	3.1384	0.2775	2.574	1.0969	3.1309	3.006	1.6055	1.7019	1.5447	2.3246	2.9216	3.0364	3.2307	3.2176	3.6167	2.8213	2.7143	-0.226	1.9261
					Q	-0.486	-1.132	-2.508	-2.131	-1.896	-1.798	-1.486	-2.078	-1.639	-2.136	-1.789	-1.603	-2.019	-0.933	-0.328	0.0517	-1.75	-1.868	-2.122	-1.828
					V	3.5885	2.3046	-0.564	2.0392	0.0936	2.2993	2.6201	0.6984	1.615	1.1531	1.7817	2.6776	1.7085	2.6637	2.9962	3.4873	2.3151	2.2029	-0.29	1.4228
				N	I	2.8453	1.5082	-0.966	0.7833	-0.619	1.746	1.4653	0.4838	0.4158	-0.134	0.8282	1.6725	1.8204	1.9173	2.0972	2.6213	1.5162	1.1755	-0.545	0.7577
					Q	-0.855	-1.851	-2.624	-2.085	-1.303	-1.463	-1.577	-1.483	-2.17	-2.168	-2.05	-1.586	-1.798	-1.837	-1.199	-1.106	-1.899	-2.207	-1.169	-1.437
					V	1.575	-0.069	-1.765	-1.077	-1.127	0.2217	-0.295	-0.769	-1.127	-1.199	-0.703	0.1922	0.0472	0.1204	0.8415	1.5716	-0.272	-0.306	-1.503	-0.771
				P	I	2.5401	2.0281	-0.112	0.2473	-0.396	1.3297	1.0736	-0.072	1.0795	-0.138	0.3974	1.5044	1.7726	2.1604	2.1498	2.3679	1.1012	0.9717	-0.746	0.326
					Q	-1.356	-1.694	-2.905	-2.841	-2.677	-2.406	-1.721	-2.183	-2.943	-2.416	-2.17	-1.727	-2.642	-1.72	-1.701	-1.494	-2.2	-2.298	-1.989	-1.808
					V	2.3758	1.0912	-0.922	-0.139	-1.187	0.9662	0.8044	-0.485	0.3003	-0.574	0.1468	1.1947	1.1969	1.5169	1.7353	2.1721	0.5672	0.4427	-1.346	0.2216
			E	D	I	3.0415	0.6759	-1.985	-0.876	-1.467	1.8927	-1.428	-0.797	-0.463	-2.378	-0.425	-0.049	2.5478	0.5688	-0.494	2.4793	-0.258	0.2218	-1.646	0.842
					Q	-0.418	-2.203	-3.632	-2.865	-2.471	-1.385	-3.613	-2.862	-2.793	-3.237	-2.439	-2.463	-1.889	-2.512	-3.069	-1.055	-2.549	-2.784	-3.013	-1.99
					V	2.3285	-0.237	-2.771	-2.625	-2.371	0.847	-2.39	-1.781	-1.736	-2.423	-1.359	-0.748	1.2457	-0.434	-1.301	1.6539	-1.339	-1.17	-2.696	0.17
				E	I	3.5675	2.1018	-1.377	0.344	-0.819	2.9958	-0.391	0.8897	0.963	-1.027	1.0026	1.2408	3.4387	1.8257	0.8426	3.4457	1.1327	1.543	-1.21	2.3089
					Q	0.9191	-1.67	-3.37	-3.575	-3.816	-0.587	-2.98	-2.09	-1.803	-2.953	-2.224	-2.277	-0.984	-1.948	-2.229	0.2103	-2.362	-2.218	-2.903	-1.258
					V	3.781	1.5632	-2.133	-0.314	-1.333	2.8526	-0.676	-0.427	0.6197	-1.968	0.4144	0.9917	2.5593	1.521	0.3405	3.151	0.7018	1.0792	-1.454	1.6932
				N	I	3.0228	0.7564	-2.254	-0.87	-1.987	2.187	-1.185	-0.436	-0.762	-1.959	-0.199	-0.159	2.7492	0.4222	-0.86	2.3284	0.1299	0.5606	-2.037	0.4236
					Q	-0.331	-2.369	-2.59	-2.826	-3.241	-1.108	-2.22	-3.153	-2.516	-3.319	-1.722	-1.986	-1.632	-2.544	-2.654	-1.259	-2.414	-2.319	-2.708	-1.862
					V	2.0407	-0.578	-3.392	-2.077	-2.754	0.7707	-2.111	-1.348	-1.51	-2.938	-1.526	-1.437	0.7929	-1.397	-1.451	1.0586	-1.757	-1.131	-2.206	-0.536
				P	I	2.3436	0.1941	-1.084	-0.894	-1.426	1.2097	-0.963	-0.924	-0.491	-1.895	-0.747	0.0445	2.4352	0.374	-0.441	1.9044	-0.096	0.2137	-1.214	0.2299
					Q	-0.448	-2.118	-2.968	-2.98	-2.657	-2.217	-2.912	-2.642	-2.17	-3.209	-2.866	-2.591	-2.053	-2.286	-1.136	-1.384	-2.526	-2.704	-2.946	-1.896
					V	2.2388	-0.071	-1.84	-1.937	-1.786	0.8057	-1.3	-1.007	-0.683	-2.197	-1.081	-0.307	1.8235	0.2482	-0.67	1.4416	-0.409	-0.283	-2.059	0.0473
			F	D	I	3.4063	3.6799	0.8265	3.1824	0.6967	2.2732	2.8498	1.6826	2.9748	1.9252	2.1507	3.3698	3.247	3.8021	3.0569	3.4356	3.5461	3.0777	-0.218	1.6991
					Q	1.1961	0.9634	-1.794	-0.043	-1.811	-0.668	-0.525	-0.53	0.0292	-0.718	-0.882	1.1017	-0.45	1.1352	0.2734	0.9886	1.4574	0.1717	-1.764	-0.742
					V	3.3354	2.9835	0.2792	2.382	0.0122	1.5731	2.2083	1.469	2.4969	1.2688	1.4557	3.4136	2.326	3.6298	2.7592	3.5496	3.2179	2.3471	-0.9	1.0001
				E	I	3.7292	3.9951	3.2349	3.6646	2.3263	3.1574	3.6152	3.4781	3.7022	3.5306	3.3793	4.0883	3.2145	3.5346	3.1333	3.7068	3.6656	3.7378	0.982	3.3052
					Q	1.9496	2.2758	-1.83	1.2361	-0.82	-0.114	0.8998	0.8287	0.9532	0.433	0.5364	1.6185	-0.071	2.093	1.0441	2.2788	2.63	1.6104	-1.643	-0.022
					V	3.8223	3.8673	2.2993	3.8149	1.839	3.0506	3.1784	3.3241	3.2656	3.0377	3.0663	3.5773	3.5489	3.7316	3.2615	4.0228	3.6995	3.5981	0.694	2.743
				N	I	2.9578	3.0497	-0.301	2.5892	0.8701	2.2194	2.2206	1.7526	1.805	1.4462	1.7244	2.9025	3.3304	2.9635	2.0169	2.882	2.7035	2.3975	-0.135	1.4715
					Q	-0.006	0.0747	-2.8	-1.054	-1.23	-0.907	-0.974	-0.3	-0.901	-0.953	-0.898	-0.143	-0.535	0.2122	-0.285	0.2866	-0.289	-0.78	-1.387	-1.187
					V	2.1257	1.8959	-1.082	0.8195	-0.538	0.7243	1.0252	0.4076	1.0839	0.0005	0.2854	2.0757	1.5586	2.1314	0.7494	2.4671	1.4179	0.9397	-1.061	0.2718
				P	I	3.2858	3.2158	2.1631	3.274	2.0472	2.3344	2.7915	2.7005	2.5461	2.6496	2.4939	3.5338	3.3052	3.6412	2.7239	3.6437	3.583	3.293	1.1988	2.8173
					Q	0.9945	1.5522	-2.014	0.0589	-0.208	-0.28	0.1681	0.5751	0.1072	-0.268	0.003	1.7431	-0.32	1.843	0.6731	1.964	2.4033	1.1208	-0.469	-0.22
					V	3.4831	3.3358	1.8849	3.2566	1.5328	2.1854	2.7544	2.3676	2.2845	2.0202	2.4398	3.5675	2.7971	3.6615	2.9542	3.4084	3.6311	3.0357	0.7367	2.4057
			G	D	I	1.5299	0.9704	-1.372	-0.038	-1.356	-0.332	-1.028	0.4577	-1.311	-0.494	0.0175	-0.051	-0.184	0.6052	-0.655	0.9024	0.987	0.9236	-1.571	-0.615
					Q	-1.828	-1.888	-3.818	-2.927	-2.552	-2.496	-2.657	-2.144	-2.689	-2.034	-2.811	-2.807	-2.526	-2.082	-2.801	-2.217	-2.913	-2.285	-2.162	-2.003
					V	0.9155	0.2523	-1.614	-0.834	-1.149	-1.161	-1.685	-0.347	-1.765	-1.403	-0.708	-0.792	-1.697	-0.413	-1.569	0.2334	0.0036	-0.102	-2.621	-1.5
				E	I	2.6211	2.4141	-0.454	1.3287	-0.488	0.6565	0.8486	1.6088	-0.255	0.7496	1.1061	1.0963	0.5664	1.68	0.4313	2.3906	2.4367	2.3658	-1.355	1.1113
					Q	-0.866	-1.887	-3.215	-2.298	-2.313	-2.317	-1.889	-1.964	-3.058	-2.348	-2.236	-2.62	-2.169	-1.613	-2.206	-2.277	-1.51	-1.808	-2.15	-1.632
					V	2.6062	2.0645	-0.889	0.9625	-0.466	0.2243	0.3141	1.0438	0.0163	0.134	0.8689	0.8465	-0.375	1.4266	0.4116	2.3815	1.9844	1.7591	-1.495	0.3664
				N	I	1.9833	1.6272	-0.65	0.6713	-0.667	0.2636	0.1346	0.8091	-0.962	0.0537	0.4155	0.0916	0.7582	0.8697	-0.144	1.4234	1.3978	1.6206	-1.236	0.3112
					Q	-1.712	-1.456	-2.104	-2.611	-1.587	-2.402	-2.345	-1.541	-2.057	-1.3	-1.963	-2.321	-2.412	-2.195	-1.912	-0.948	-1.257	-1.411	-1.661	-1.217
					V	0.8931	0.3191	-1.639	-0.882	-1.132	-0.818	-1.115	-0.212	-1.864	-0.565	-0.798	-0.844	-0.791	-0.239	-1.245	0.306	0.02	0.129	-1.601	-0.334
				P	I	2.6154	2.0805	0.4147	1.2999	-0.023	1.1904	0.7461	1.607	0.2213	0.4124	1.2077	1.2303	2.0911	1.4575	0.4835	2.2436	1.8181	1.8407	-0.684	1.2647
					Q	-1.103	-0.785	-3.104	-1.557	-1.669	-1.645	-1.566	-1.312	-1.817	-2.846	-1.702	-2.387	-2.205	-1.583	-2.476	-0.936	-1.327	-1.149	-1.787	-1.684
					V	2.4326	2.1875	-0.588	0.861	-0.114	0.7395	0.4287	1.1766	-0.117	-0.017	0.974	1.0293	1.165	1.2535	0.5117	2.1102	1.658	1.729	-0.964	1.143
			H	D	I	2.7119	2.3805	-3.246	-0.006	-0.938	0.8541	-0.103	0.4303	1.0716	-0.45	1.0918	0.3092	3.141	2.1393	1.2352	2.5569	1.4158	1.3522	-1.555	-0.49
					Q	-0.619	-1.272	-2.414	-2.258	-3.123	-1.671	-2.471	-1.841	-1.393	-2.338	-1.819	-1.786	-1.335	-1.189	-1.283	-1.054	-2.103	-1.482	-2.563	-2.606
					V	2.2225	1.1869	-2.535	-1.081	-1.66	0.0405	-0.869	-0.931	0.3346	-0.922	-0.052	0.0185	2.0543	1.6976	0.2782	1.8593	0.2707	-0.153	-2.402	-0.853
				E	I	3.3675	3.0573	-1.685	1.4885	-0.03	2.1644	1.0679	1.5173	1.9359	1.073	2.3859	1.7068	3.421	3.4403	2.083	3.6277	2.6271	2.3121	-1.104	0.914
					Q	0.1339	-0.584	-3.072	-2.55	-2.235	-1.8	-2.132	-1.579	-1.467	-2.683	-1.461	-1.472	-0.846	-0.334	-1.473	0.0351	-1.367	-1.492	-2.834	-2.479
					V	3.4769	2.9014	-1.726	0.8974	-0.11	1.8698	0.9868	0.8685	2.063	0.324	1.7264	1.6573	2.901	3.0237	2.2962	3.5202	2.3296	1.8727	-1.278	0.9927
				N	I	2.4255	2.2188	-2.527	0.3445	-0.483	1.1894	0.1944	0.9452	0.5198	-0.166	0.8806	0.5409	2.7814	2.2574	1.0265	2.7496	1.7579	1.5366	-1.365	0.1708
					Q	-0.315	-1.068	-3.092	-2.919	-1.885	-1.544	-1.815	-2.171	-1.546	-2.087	-1.759	-1.799	-0.917	-1.297	-1.399	-0.756	-1.694	-1.274	-2.271	-2.048
					V	1.592	1.2297	-2.608	-1.167	-1.262	-0.299	-1.069	-0.554	-0.007	-1.139	-0.139	-0.299	1.4427	1.2199	0.0507	1.9872	0.4527	-0.047	-2.022	-0.861
				P	I	2.9965	2.5831	-0.565	1.2485	0.564	1.4889	1.1087	1.2633	1.6088	0.6163	1.9003	2.3501	3.4932	3.0997	2.1305	2.7657	2.164	2.0504	-0.204	1.7259
					Q	0.1711	-0.387	-2.738	-1.878	-1.778	-1.476	-1.246	-2.225	-1.08	-2.416	-1.31	-0.979	-0.284	-0.127	-0.523	0.1801	-1.24	-1.218	-1.767	-1.204
					V	2.7457	2.5224	-1.263	0.8175	0.3199	1.159	0.9518	0.6582	1.322	0.2127	1.4978	2.1553	2.9514	2.8545	1.9011	2.523	1.5486	1.4972	-0.668	1.4136
			I	D	I	1.3456	-0.214	-2.152	-0.547	-1.387	1.5394	-0.456	-1.299	-0.264	-1.008	-0.728	0.6709	3.2028	1.0373	0.4694	0.8273	-0.899	-0.757	-1.595	-0.138
					Q	-1.229	-2.098	-4.093	-2.016	-2.521	-1.609	-2.215	-2.347	-2.447	-2.327	-2.39	-1.786	0.1597	-1.556	-2.424	-1.817	-2.471	-2.686	-3.065	-2.497
					V	0.5412	-0.602	-2.078	-1.258	-1.645	0.5009	-1.207	-2.227	-1.27	-1.646	-0.984	0.2254	2.4483	0.0221	-0.309	0.1091	-1.222	-2.168	-2.079	-1.475
				E	I	2.0675	1.0264	-1.211	0.53	-0.817	2.0146	0.9116	-0.775	1.1559	0.0999	0.3327	1.2901	3.7909	2.4208	1.4472	2.0023	0.5464	0.0254	-1.327	0.6154
					Q	-0.92	-1.699	-3.51	-2.067	-2.785	-1.323	-2.197	-2.301	-1.75	-2.383	-2.353	-1.392	0.7118	-1.475	-1.525	-1.166	-2.072	-2.545	-2.319	-1.709
					V	2.3532	1.0588	-1.364	0.1891	-0.572	2.2513	0.5565	-0.77	1.1899	-0.532	0.4091	1.6518	3.4462	1.9805	1.4469	1.9607	0.1615	-0.38	-0.832	0.6039
				N	I	0.5486	-0.149	-2.165	-0.678	-1.563	0.5083	-0.739	-0.947	-0.695	-1.089	-0.621	0.0511	2.8716	0.5333	-0.352	0.4642	-0.635	-0.601	-1.491	-0.78
					Q	-1.535	-1.954	-3.088	-3.017	-2.263	-2.116	-2.279	-1.801	-1.996	-2.098	-2.2	-1.683	-0.073	-1.637	-1.931	-1.889	-2.771	-2.057	-1.883	-2.209
					V	-0.546	-1.29	-2.911	-1.327	-1.769	-0.32	-1.367	-1.882	-1.799	-1.901	-1.64	-0.358	1.7019	-0.56	-1.288	-0.729	-1.366	-1.618	-1.769	-1.552
				P	I	2.2142	1.0895	0.2603	0.7123	-0.06	1.8565	0.9291	-0.351	0.9122	-0.191	0.513	1.8464	3.3864	2.1822	1.4346	1.8182	0.5037	-0.076	-0.151	0.7767
					Q	-0.532	-1.238	-2.522	-2.06	-1.182	-0.697	-1.822	-1.887	-1.353	-1.628	-1.65	-0.756	1.1181	-0.961	-0.652	-0.903	-2.244	-1.817	-1.031	-1.369
					V	1.7719	0.6742	-0.562	0.4955	-0.399	1.5773	0.477	-1.139	0.3598	-0.15	0.2412	1.5045	3.3411	1.4761	0.9772	1.6691	0.2937	-0.453	-0.807	0.5022
			K	D	I	-2.655	-2.781	-3.396	-3.89	-4.092	-2.445	-2.777	-3.085	-3.28	-3.272	-3.025	-3.172	-0.83	-3.209	-3.075	-3.063	-3.443	-3.27	-2.656	-2.961
					Q	-3.813	-2.484	-3.58	-2.381	-3.178	-3.413	-3.04	-3.613	-3.85	-3.602	-3.21	-4.173	-3.148	-3.113	-2.551	-3.653	-3.23	-3.6	-2.05	-3.425
					V	-2.745	-3.346	-2.953	-3.393	-3.235	-2.572	-3.191	-2.488	-3.428	-3.401	-3.36	-3.344	-1.313	-2.782	-2.768	-3.027	-3.304	-3.677	-3.271	-2.211
				E	I	-1.788	-3.392	-3.283	-3.066	-2.87	-1.508	-3.277	-2.989	-2.529	-3.247	-3.065	-2.657	0.4451	-2.508	-2.893	-2.141	-3.049	-3.108	-2.983	-3.429
					Q	-3.376	-2.902	-3.223	-3.426	-3.395	-3.092	-3.353	-3.416	-3.436	-2.777	-3.332	-3.497	-2.976	-3.433	-3.359	-3.556	-3.699	-4.014	-2.557	-3.051
					V	-1.584	-2.864	-3.893	-2.924	-2.551	-1.621	-3.084	-2.732	-3.382	-3.459	-3.182	-2.187	-0.118	-2.775	-2.954	-2.33	-2.777	-3.006	-3.026	-2.803
				N	I	-2.397	-2.669	-2.995	-3.236	-2.399	-2.091	-2.18	-2.614	-3.275	-2.956	-2.77	-2.474	-1.055	-3.16	-2.635	-2.26	-2.632	-2.624	-1.915	-2.67
					Q	-3.054	-2.685	-3.321	-2.998	-2.18	-3.306	-2.197	-2.556	-2.498	-3.031	-2.735	-2.627	-2.094	-3.48	-2.8	-2.869	-3.358	-2.919	-2.051	-3.055
					V	-2.788	-2.709	-3.582	-2.801	-2.755	-2.488	-3.254	-2.986	-2.817	-2.802	-3.264	-2.84	-1.66	-2.915	-2.986	-2.41	-3.299	-2.463	-2.237	-2.754
				P	I	-1.483	-2.177	-2.047	-2.924	-1.542	-1.576	-2.271	-3.376	-2.84	-2.728	-2.33	-1.95	0.9972	-1.9	-2.19	-1.728	-2.432	-2.678	-2.089	-1.838
					Q	-1.724	-3.304	-3.771	-2.829	-3.307	-2.823	-2.664	-2.797	-2.971	-2.956	-3.175	-2.858	-2.049	-3.285	-2.916	-2.495	-2.702	-3.635	-2.133	-2.415
					V	-1.436	-2.527	-3.032	-2.376	-2.244	-1.348	-2.663	-2.183	-3.11	-2.583	-2.38	-2.205	0.7398	-2.245	-2.266	-1.893	-2.088	-2.161	-2.179	-2.205
			L	D	I	-1.926	-2.236	-3.876	-3.184	-3.001	-1.898	-2.705	-2.151	-2.938	-2.403	-2.114	-2.586	1.0111	-2.629	-2.367	-2.287	-2.542	-2.996	-2.64	-2.13
					Q	-2.737	-2.971	-3.314	-4.002	-3.292	-3.167	-3.164	-2.313	-3.445	-3	-2.926	-3.36	-1.91	-3.042	-2.653	-2.805	-3.408	-3.295	-2.635	-3.348
					V	-1.81	-1.895	-3.527	-3.305	-2.561	-2.232	-3.075	-2.702	-2.953	-3.14	-2.458	-2.177	-0.187	-2.209	-2.471	-2.59	-2.675	-2.567	-2.173	-2.31
				E	I	-1.276	-1.429	-3.311	-2.246	-2.403	-1.304	-2.224	-1.832	-1.826	-2.144	-2.18	-1.651	1.904	-1.881	-2.187	-1.468	-2.255	-2.022	-2.341	-1.91
					Q	-2.506	-2.643	-3.293	-3.782	-2.581	-2.583	-3.007	-2.966	-2.801	-2.696	-2.671	-3.049	-1.412	-3.048	-3.582	-2.621	-2.963	-3.28	-2.876	-2.332
					V	-1.13	-2.064	-3.271	-2.565	-2.406	-1.309	-2.604	-2.282	-2.106	-1.882	-2.266	-1.729	1.7487	-1.828	-2.566	-1.271	-2.192	-2.087	-2.412	-1.658
				N	I	-1.775	-1.803	-2.553	-2.298	-2.085	-1.825	-2.19	-1.902	-2.933	-2.03	-1.632	-1.973	0.7336	-1.431	-2.195	-1.812	-2.613	-2.058	-1.83	-1.074
					Q	-2.625	-2.558	-3.368	-2.735	-1.738	-2.043	-2.956	-2.204	-2.707	-1.813	-2.553	-2.75	-1.688	-2.792	-2.727	-2.502	-3.199	-2.266	-2.338	-2.366
					V	-1.929	-2.532	-2.78	-1.312	-2.514	-2.05	-2.118	-1.976	-2.5	-2.146	-1.92	-2.097	-0.354	-2.119	-2.617	-1.725	-2.435	-2.305	-2.199	-2.028
				P	I	-0.859	-1.165	-2.075	-1.988	-1.273	-0.977	-1.276	-0.949	-1.511	-1.372	-1.015	-1.582	2.0516	-1.26	-1.233	-1.058	-1.522	-1.34	-1.43	-0.86
					Q	-2.18	-2.082	-2.97	-3.124	-1.942	-2.017	-2.315	-1.52	-2.604	-1.609	-2.793	-2.853	-1.397	-2.413	-2.028	-2.376	-2.74	-2.18	-1.608	-1.721
					V	-0.911	-1.231	-2.057	-2.509	-1.274	-0.876	-1.59	-1.435	-1.703	-1.355	-1.218	-1.069	1.588	-1.485	-1.806	-1.211	-1.793	-1.419	-1.113	-1.322
			M	D	I	0.8261	-1.453	-2.089	-2.218	-2.145	0.5452	-2.2	-1.945	-1.796	-2.345	-2.111	-0.98	2.7022	-0.812	-1.456	0.1497	-1.16	-1.755	-2.66	-1.91
					Q	-2.028	-2.732	-3.308	-3.172	-3.196	-1.776	-3.68	-2.34	-3.015	-3.253	-2.729	-2.266	-1.214	-2.113	-2.842	-2.166	-1.993	-2.843	-3.106	-2.707
					V	0.2803	-1.791	-3.174	-2.264	-2.424	-0.245	-2.687	-2.01	-2.396	-2.436	-2.344	-1.178	1.3879	-1.202	-1.594	-0.402	-1.936	-1.718	-2.286	-2.426
				E	I	1.7564	-0.554	-1.864	-1.542	-2.193	1.4849	-1.3	-1.774	-1.175	-1.829	-1.683	-0.393	3.0538	0.2192	-1.303	0.9618	-0.784	-1.01	-2.616	-1.737
					Q	-1.774	-2.78	-3.559	-3.084	-2.732	-2.03	-2.521	-2.371	-2.657	-3.356	-2.336	-1.518	-0.644	-2.389	-2.713	-1.6	-2.311	-2.339	-2.306	-2.322
					V	1.7557	-0.418	-1.852	-1.564	-2.145	1.5875	-1.369	-1.285	-1.342	-2.631	-1.446	-0.379	2.5386	0.0928	-0.861	0.8945	-0.99	-1.499	-1.765	-1.05
				N	I	0.5167	-1.09	-1.654	-1.261	-2.116	0.4135	-1.448	-1.14	-2.176	-2.049	-1.644	-0.877	2.3482	-0.546	-1.389	-0.173	-1.51	-1.082	-1.428	-1.882
					Q	-1.608	-1.91	-2.632	-2.824	-2.452	-1.806	-2.586	-1.885	-2.36	-2.324	-2.316	-2.27	-0.89	-2.719	-1.408	-2.469	-2.851	-2.253	-2.153	-2.027
					V	-0.417	-1.581	-2.853	-2.254	-2.576	-0.42	-2.031	-1.767	-2.324	-1.886	-1.638	-1.478	1.0305	-1.389	-1.805	-1.105	-1.677	-1.814	-2.415	-1.947
				P	I	1.762	-0.326	-0.889	-0.53	-0.922	1.3613	-0.631	-0.713	-0.76	-1.283	-0.811	0.3461	3.2044	0.6709	-0.924	1.401	-0.327	-0.649	-0.996	-0.783
					Q	-0.664	-1.839	-3.027	-2.33	-2.503	-0.918	-2.526	-1.636	-2.397	-1.79	-2.143	-1.788	-0.32	-1.352	-1.48	-1.582	-1.782	-2.019	-1.902	-2.191
					V	1.6127	-0.578	-1.279	-0.629	-1.266	1.3918	-0.725	-0.967	-0.836	-1.027	-0.552	-0.019	2.9478	0.2702	-1.031	1.1383	-0.721	-0.797	-1.283	-1.038
			N	D	I	1.0206	0.088	-2.12	-1.421	-1.466	0.2265	-2.017	-1.548	-0.969	-1.634	-1.057	0.0011	1.2226	0.1247	-0.576	0.5741	-0.428	-0.766	-2.143	-0.455
					Q	-2.212	-2.602	-3.542	-2.919	-2.479	-1.959	-2.852	-2.712	-2.855	-2.801	-2.897	-2.427	-2.52	-2.582	-1.33	-2.595	-2.974	-3.021	-2.687	-2.454
					V	0.1588	-0.8	-3.61	-1.899	-1.943	-0.507	-1.904	-2.081	-1.798	-2.072	-1.538	-1.093	-0.001	-0.809	-1.347	-0.284	-1.327	-1.983	-2.619	-1.335
				E	I	1.7902	0.7984	-1.675	0.0188	-0.929	0.9179	-0.784	-0.428	-0.185	-1.219	-0.404	0.4312	2.2596	1.4675	0.0075	1.7502	0.5097	-0.12	-1.96	0.5164
					Q	-1.596	-2.446	-2.913	-3.759	-2.71	-2.155	-2.914	-3.14	-2.785	-3.027	-2.403	-2.541	-2.15	-1.853	-2.596	-1.763	-2.149	-2.055	-2.522	-2.622
					V	2.0401	0.5108	-1.603	-0.797	-1.23	0.8414	-0.824	-1.343	-0.124	-1.2	-0.608	0.1942	1.7775	1.174	0.0972	1.5872	0.3408	-0.54	-1.81	-0.007
				N	I	0.7335	0.1454	-1.892	-1.169	-1.3	0.2144	-0.918	-0.681	-0.56	-1.424	-0.866	-0.34	1.426	0.8104	-0.279	0.8199	0.0928	0.5866	-1.298	-0.142
					Q	-2.263	-1.599	-2.652	-3.071	-2.086	-1.831	-2.211	-2.113	-2.277	-2.103	-2.211	-2.195	-2.285	-2.055	-2.058	-2.354	-2.728	-1.984	-1.989	-2.022
					V	-0.172	-0.796	-2.813	-1.89	-1.949	-0.549	-1.651	-1.406	-1.564	-1.971	-1.586	-0.75	-0.309	-0.849	-0.779	-0.394	-1.21	-1.065	-2.112	-1.165
				P	I	1.3639	0.7158	-1.2	0.2213	-0.226	0.585	-0.327	-0.377	0.2772	-0.41	-0.067	0.4004	2.8152	1.5257	0.264	1.1302	0.5482	0.1993	-1.043	0.4698
					Q	-1.757	-1.921	-3.802	-2.885	-2.528	-2.034	-2.495	-2.457	-2.263	-2.537	-2.573	-2.513	-1.598	-1.694	-1.948	-1.743	-2.556	-2.197	-2.453	-2.122
					V	1.1381	0.0911	-1.505	-0.5	-0.855	0.2565	-0.874	-0.742	-0.273	-0.886	-0.616	0.0679	2.3289	0.9041	0.088	0.9652	-0.008	-0.435	-1.016	-0.189
			Q	D	I	2.2829	1.7709	-1.594	-0.439	-1.918	0.6398	-0.649	1.7671	1.3319	-0.034	0.5766	-0.227	2.9192	0.9039	0.742	1.4257	1.2752	1.807	-1.879	-0.813
					Q	-0.922	-1.778	-3.278	-2.987	-2.576	-2.029	-2.802	-1.345	-1.653	-2.363	-1.821	-2.634	-1.017	-2.623	-1.952	-1.627	-1.685	-1.309	-2.599	-2.406
					V	1.7784	0.7324	-2.312	-1.349	-2.267	-0.262	-1.739	0.8476	0.4174	-0.55	-0.081	-0.512	2.0266	0.0838	-0.188	1.0584	0.5982	0.7754	-2.165	-1.885
				E	I	2.7681	2.5061	-0.737	0.403	-1.301	1.643	0.0256	2.5779	2.1635	1.1339	1.7798	0.6613	3.5808	1.7777	1.3731	2.6597	2.2402	2.6751	-1.53	-0.446
					Q	-0.214	-0.749	-3.059	-2.622	-2.839	-1.759	-2.651	-1.041	-0.796	-2.002	-1.713	-2.137	-0.158	-1.117	-1.272	-0.731	-1.205	-1.049	-2.938	-2.707
					V	3.1004	2.3265	-0.506	0.092	-1.32	1.5658	-0.266	2.7031	2.2116	0.7811	1.5253	0.4533	3.2018	2.1281	1.9252	2.4501	2.1146	2.2287	-1.903	-0.571
				N	I	1.9906	1.2869	-1.708	-0.444	-1.834	0.3818	-0.813	1.6733	0.8082	-0.23	0.2862	-0.488	2.8931	0.7049	0.1471	1.1486	1.4159	1.3829	-2.306	-1.256
					Q	-1.052	-1.095	-3.171	-2.821	-2.011	-1.959	-2.366	-0.838	-1.613	-2.187	-1.315	-2.134	-0.876	-2.044	-1.423	-1.456	-1.419	-1.012	-2.419	-2.704
					V	1.1694	0.3872	-1.655	-1.987	-2.159	-0.555	-1.579	0.3316	0.1062	-1.063	-0.626	-0.935	1.4069	-0.322	-0.795	0.3459	0.1443	0.2254	-2.02	-1.713
				P	I	2.4324	2.2531	0.1547	0.2492	-0.627	1.2869	0.4376	2.9334	2.0049	0.822	1.5889	0.4736	3.4025	1.6806	1.242	2.1212	1.8748	2.4131	-0.862	-0.424
					Q	-0.382	-0.622	-2.677	-2.73	-2.275	-1.376	-1.467	-0.789	-0.547	-1.726	-1.336	-1.955	-0.21	-0.778	-0.832	-0.968	-0.986	-0.685	-2.202	-2.51
					V	2.7066	1.9517	-0.464	-0.276	-0.582	1.2822	0.294	2.35	1.8188	0.5804	1.2043	0.4951	3.1839	1.8037	0.9856	1.88	1.9579	2.2663	-1.198	-0.476
			R	D	I	-0.299	-1.812	-2.955	-2.702	-2.215	-0.93	-2.487	-1.577	-1.895	-2.011	-1.995	-2.08	3.2202	-1.783	-2.482	-1.448	-2.065	-1.523	-2.229	-2.296
					Q	-3.103	-3.081	-3.254	-4.032	-2.685	-2.77	-2.581	-2.614	-2.826	-2.628	-2.207	-3.208	-0.031	-2.916	-2.835	-2.597	-2.815	-3.396	-2.348	-2.841
					V	-0.766	-2.505	-2.28	-2.807	-2.733	-1.454	-2.491	-2.702	-2.172	-2.508	-2.562	-2.602	2.8199	-2.204	-2.762	-1.878	-2.398	-2.308	-1.856	-1.889
				E	I	0.4939	-1.044	-2.191	-2.043	-2.513	-0.038	-1.257	-1.314	-1.036	-1.317	-1.572	-1.45	3.5243	-0.91	-1.904	-0.379	-1.558	-0.968	-1.941	-1.781
					Q	-1.853	-2.888	-3.863	-3.124	-2.164	-1.856	-2.864	-2.854	-2.862	-2.992	-2.829	-2.724	0.3642	-3.013	-2.125	-2.857	-2.962	-2.417	-2.935	-2.802
					V	0.7872	-0.926	-2.945	-1.959	-1.377	0.2642	-1.971	-1.48	-1.317	-1.258	-1.753	-1.99	3.7325	-1.414	-2.457	-0.582	-1.458	-1.132	-1.717	-1.719
				N	I	-0.378	-1.681	-2.251	-2.54	-1.449	-1.084	-2.209	-1.412	-1.86	-1.501	-1.813	-1.513	2.6758	-1.473	-1.868	-1.351	-1.848	-1.426	-1.798	-1.551
					Q	-1.536	-2.634	-3.223	-3.16	-1.915	-2.727	-2.744	-2.58	-1.94	-2.598	-2.239	-2.256	0.166	-2.844	-2.218	-2.023	-2.716	-2.252	-1.932	-2.228
					V	-0.848	-1.436	-2.937	-2.947	-1.61	-1.584	-1.751	-2.091	-2.312	-2.42	-2.458	-1.87	2.1717	-2.169	-2.553	-2.045	-2.359	-1.835	-1.568	-1.696
				P	I	1.2136	-0.42	-0.894	-0.696	-0.453	0.8313	-0.746	-0.824	-0.871	-0.891	-0.716	-1.417	3.8878	-0.41	-1.276	-0.14	-1.249	-0.609	-0.762	-0.266
					Q	-1.22	-2.207	-2.782	-2.774	-1.804	-0.925	-1.768	-2.144	-2.33	-1.929	-2.257	-1.906	2.054	-1.803	-2.405	-1.858	-1.949	-2.141	-2.021	-1.72
					V	1.0053	-1.097	-0.882	-1.737	-0.621	0.7517	-0.991	-1.228	-1.061	-0.916	-1.121	-0.918	3.6446	-0.477	-1.411	0.1956	-0.866	-1.04	-0.811	-0.315
			S	D	I	2.8228	2.3979	-0.468	0.7856	-1.394	1.0178	-0.513	1.2236	0.4571	-0.063	0.4233	1.1306	1.7154	1.8649	1.1067	2.4409	2.5075	1.8817	-1.564	0.2778
					Q	-0.736	-1.594	-3.215	-2.679	-2.78	-1.883	-2.871	-1.918	-2.122	-2.448	-1.952	-1.518	-2.073	-1.477	-1.732	-1.378	-0.901	-1.742	-3.167	-1.869
					V	2.1849	1.0687	-1.539	-0.173	-1.666	0.2245	-1.711	-0.202	-0.511	-1.009	-0.285	0.4637	0.0405	0.7492	0.2583	1.7359	1.3318	0.7149	-2.197	-0.794
				E	I	3.4202	2.8283	0.248	1.8293	-0.725	1.9409	0.577	1.851	1.5579	0.5346	1.5686	1.8908	2.6102	2.7497	2.0495	2.8407	2.9994	2.6352	-1.244	1.02
					Q	0.1473	-1.007	-3.075	-1.865	-2.536	-1.817	-2.369	-1.738	-2.113	-2.311	-1.584	-1.101	-1.876	-1.349	-1.284	-0.57	-0.826	-1.5	-2.61	-1.969
					V	3.3652	2.5909	0.1061	1.4405	-1.228	1.7157	0.4242	1.1627	1.276	0.2074	1.477	1.6798	1.6335	2.2178	1.9167	3.25	2.705	2.1011	-1.553	0.7227
				N	I	2.6168	1.8942	-0.632	0.6673	-1.253	1.0457	-0.488	1.0456	-0.105	-0.077	0.4224	0.7643	1.9038	1.4087	0.7377	1.9977	2.1245	1.665	-1.664	0.4455
					Q	-0.935	-1.272	-2.777	-2.407	-1.948	-1.688	-2.13	-1.488	-1.946	-1.667	-1.946	-1.952	-1.526	-1.802	-1.482	-1.135	-1.36	-1.263	-2.421	-1.593
					V	1.388	0.3639	-1.732	-0.797	-1.907	-0.73	-1.938	-0.605	-0.839	-1.096	-0.637	-0.276	0.1468	-0.1	-0.374	1.1183	0.6944	-0.051	-1.838	-1.11
				P	I	2.5516	1.7748	-0.049	0.8976	-0.845	1.0903	0.1387	0.7843	0.9682	0.0186	0.5834	1.1735	2.4666	2.0713	1.3076	2.4332	2.1042	1.4589	-0.922	0.4942
					Q	-0.658	-1.289	-2.908	-2.572	-2.57	-1.357	-2.443	-1.782	-1.364	-1.753	-2.265	-2.018	-1.99	-1.096	-1.065	-0.501	-1.3	-1.174	-2.044	-2.222
					V	2.4301	1.756	-0.797	0.2709	-1.021	0.7213	-0.054	0.4989	0.5799	-0.627	0.3409	0.6346	1.7821	1.6556	1.1018	2.1178	1.7953	1.0781	-0.984	0.1482
			T	D	I	2.7511	1.4755	-0.255	0.7876	-1.608	1.8748	-0.747	-0.421	0.4312	-1.011	0.0104	1.0312	3.041	1.4138	1.8043	2.2221	1.3524	0.6756	-1.742	0.3125
					Q	-0.746	-1.418	-3.268	-2.86	-2.441	-1.335	-2.763	-2.402	-2.082	-2.737	-2.226	-2.018	-1.153	-1.752	-1.14	-0.985	-2.022	-2.005	-2.478	-2.558
					V	2.202	0.6393	-1.595	-0.294	-1.943	0.9754	-1.438	-1.536	-0.166	-1.96	-0.641	0.2985	1.9551	0.3371	0.954	1.8125	0.3675	-0.406	-1.921	-0.695
				E	I	3.221	2.0706	0.5056	1.4376	-0.925	2.3681	0.2396	0.5335	1.526	-0.327	0.6175	1.5239	3.2796	2.0454	2.4247	2.9538	2.1345	1.4962	-0.9	0.8532
					Q	-0.176	-1.797	-2.91	-2.512	-2.388	-1.11	-2.393	-2.34	-1.694	-2.915	-2.248	-1.562	-0.81	-1.574	-0.871	-0.547	-1.235	-2.058	-2.4	-1.604
					V	3.0386	2.1364	-0.167	1.0351	-0.815	2.5096	-0.153	-0.075	1.5211	-0.63	0.6339	1.6521	3.1776	1.8597	2.5372	2.9415	2.3777	1.3474	-1.283	1.0062
				N	I	2.0109	0.9247	-0.922	0.1734	-1.405	1.0055	-0.931	-0.522	-0.222	-1.278	-0.293	0.2007	2.8551	0.5369	0.8442	1.6586	0.88	0.2931	-1.584	-0.195
					Q	-0.652	-1.436	-2.765	-2.532	-2.196	-1.435	-2.231	-2.385	-1.929	-2.325	-2.008	-1.79	-1.041	-1.903	-1.33	-1.213	-1.976	-2.208	-2.714	-2.186
					V	1.1254	-0.509	-2.329	-1.796	-1.695	-0.014	-1.917	-1.436	-1.126	-1.808	-1.524	-0.802	1.2987	-0.581	-0.215	0.4215	-0.255	-0.926	-1.918	-0.991
				P	I	2.3259	2.0219	0.901	1.2687	0.0586	1.9454	0.3022	0.5862	0.963	-0.29	0.7431	1.8707	2.9431	1.9521	2.2065	3.1167	1.7803	1.514	0.2185	1.141
					Q	-0.287	-0.828	-3.017	-1.642	-2.208	-0.856	-1.634	-2.231	-1.388	-1.873	-1.707	-1.255	-1.058	-0.699	-0.277	-0.057	-0.652	-1.256	-1.827	-1.628
					V	2.797	1.5711	0.0967	0.6698	-0.295	1.8634	0.1519	0.2404	0.9368	-1.15	0.4353	1.4246	2.7624	1.7547	2.0879	2.3991	1.9248	1.0317	-0.406	0.9397
			V	D	I	2.1851	0.3609	-1.344	-0.098	-1.404	1.7912	-0.023	-1.158	0.0261	-1.187	-0.251	0.8357	3.3904	1.4303	0.7049	1.4722	-0.14	-0.261	-2.029	-0.159
					Q	-0.936	-1.845	-3.143	-2.869	-2.279	-0.917	-2.473	-3.002	-2.057	-2.875	-2.338	-2.436	0.1486	-2.109	-1.995	-1.289	-2.267	-2.541	-2.215	-2.561
					V	1.2729	-0.657	-2.65	-1.278	-1.866	1.0251	-0.883	-2.058	-0.995	-1.917	-1.388	0.4238	2.7642	0.4108	-0.392	0.8685	-1.363	-1.63	-2.741	-0.635
				E	I	2.6748	1.1938	-1.269	0.6475	-0.631	2.8048	0.7936	-0.314	1.2698	-0.365	0.4306	1.6541	3.5	2.0074	1.5758	2.3041	0.9397	0.5801	-1.129	0.5432
					Q	-0.382	-1.635	-3.261	-2.576	-2.02	-0.444	-2.517	-1.988	-1.23	-2.586	-1.439	-1.431	0.4741	-0.885	-1.54	-0.931	-2.103	-2.255	-1.931	-2.195
					V	2.9978	1.2048	-0.997	0.8749	-0.702	2.2548	0.6937	-0.706	1.2203	-0.441	0.7502	1.915	3.2833	2.0234	1.8423	2.8147	0.6257	-0.041	-1.269	0.5775
				N	I	1.1172	-0.165	-2.057	-0.67	-0.865	1.1851	-0.708	-0.847	-0.411	-1.036	-0.638	-0.245	3.0517	0.729	-0.146	0.901	-0.311	-0.315	-0.642	-0.931
					Q	-0.89	-2.297	-3.368	-2.552	-2.229	-1.831	-2.631	-2.145	-2.348	-2.15	-2.349	-2.249	-0.15	-1.895	-2.306	-1.76	-2.428	-2.338	-2.429	-1.944
					V	0.1763	-1.064	-2.369	-1.741	-1.899	-0.023	-1.382	-1.74	-1.515	-1.628	-1.166	-0.536	1.9419	-0.523	-1.131	-0.078	-1.145	-1.458	-2.259	-1.273
				P	I	2.2592	1.4873	0.1698	1.3724	-0.107	2.4215	1.1507	-0.042	0.9072	-0.301	0.6288	2.0014	3.4819	2.0483	1.4436	2.3253	0.7561	0.4377	-0.247	1.1137
					Q	0.0487	-1.6	-2.761	-2.015	-1.838	0.0272	-1.445	-2.276	-1.054	-1.819	-1.553	-0.978	1.2437	-0.533	-0.778	-0.551	-1.387	-1.921	-1.561	-1.528
					V	2.4962	1.0577	-0.098	0.4097	-0.451	2.2461	0.7549	-0.516	0.7682	-0.445	0.3609	1.48	3.0799	1.9334	1.3079	2.0497	0.4436	-0.238	-0.589	0.6955
			W	D	I	4.26	3.9855	2.3153	3.401	3.4387	3.4501	3.8994	3.546	3.5805	3.7312	3.6137	4.2761	3.5375	3.9438	3.7959	4.2198	4.1006	3.7687	2.0329	3.929
					Q	3.3749	3.2809	-0.97	1.3273	0.5802	0.8025	2.965	1.6298	2.225	0.6231	2.0054	3.9189	0.3872	3.4732	2.5326	3.7789	2.9041	2.1935	-0.401	0.9844
					V	4.1745	4.1132	1.7776	3.2775	2.9133	2.9362	4.036	3.4176	3.9805	2.7328	3.7597	3.8185	2.7579	4.2368	3.6286	4.2067	3.8516	3.8969	1.4015	3.3179
				E	I	4.0735	4.1829	3.5719	3.9227	3.6449	3.9145	4.1861	4.0009	4.1692	3.5932	3.8985	3.7881	3.5082	4.0583	3.7901	4.4494	4.0241	4.0068	2.7711	3.88
					Q	3.8793	3.8354	-0.173	2.1886	0.9315	1.8424	3.0241	2.2157	2.7742	1.4439	2.4366	3.7475	1.1069	3.6844	3.1821	4.1952	3.2808	3.0002	-0.442	1.8781
					V	3.8757	4.0962	2.8251	3.9155	3.6631	3.9133	3.9813	3.7975	3.6377	3.4872	3.667	4.0107	3.1669	4.1343	3.9885	4.2566	4.1239	4.1125	2.2453	4.0604
				N	I	3.7786	3.891	1.8451	3.2828	3.4458	3.2715	3.7842	3.4772	3.6255	2.9526	3.8342	4.1052	3.7659	4.2747	3.9438	3.8943	3.8854	3.8317	1.9792	3.656
					Q	3.3089	3.2173	-1.586	0.9034	0.5986	0.2798	2.9585	1.2629	2.208	0.6966	1.891	4.104	0.691	3.5707	2.3269	3.896	2.4559	1.8805	-0.34	1.634
					V	3.8395	4.0687	0.3538	2.6164	2.3128	2.5348	3.5948	2.5841	3.2815	2.3444	3.3492	4.0613	2.9181	3.8806	3.3741	4.1356	3.4606	3.0898	0.7923	2.8788
				P	I	3.8924	3.8944	2.7693	3.4083	2.9288	3.3575	3.4908	3.1774	3.6015	2.8047	3.3016	3.9502	3.6214	3.8549	3.7688	4.0864	3.9123	3.6386	2.2267	3.0706
					Q	3.4997	3.2989	-0.566	1.2441	0.904	1.028	3.1151	1.6497	2.4709	0.6867	1.7676	4.0478	0.5816	3.7842	2.812	3.6057	2.9709	2.2532	0.1894	1.5091
					V	4.0276	4.0437	2.9971	3.4266	3.1064	2.9972	3.7556	2.9899	3.4296	2.3756	3.1564	4.1299	3.2383	4.1974	3.6083	3.8173	3.891	3.5524	1.6783	3.2786
			Y	D	I	3.729	3.6517	0.6967	3.1653	1.7892	2.7405	3.3909	2.1255	3.2001	2.5125	2.6295	3.9554	3.7421	3.9825	2.9347	3.7374	3.6484	3.11	-0.078	2.3806
					Q	1.4728	1.603	-2.614	-0.601	-1.246	-0.614	0.5734	-0.487	0.6115	-0.606	-0.344	1.5663	0.4056	1.5007	0.7921	1.5995	1.4157	0.3331	-1.745	-0.393
					V	3.5781	3.2395	0.3213	2.1193	0.6075	2.1432	3.1623	1.2749	2.8974	1.8809	1.9976	3.4746	2.9294	3.6885	2.7148	3.5939	3.4587	2.7995	-0.184	1.5874
				E	I	3.8207	3.9527	3.0584	3.9306	2.8594	3.5311	3.7906	3.8828	3.7667	3.5471	3.9827	4.076	3.8569	3.7641	3.5692	4.1374	4.1754	3.8794	1.5076	3.3409
					Q	2.8985	3.1695	-0.785	1.5198	-0.861	0.7604	1.7682	1.1118	1.4658	0.2828	1.0963	2.2488	0.8436	2.7631	1.7634	2.8876	3.3794	2.1555	-1.292	0.4223
					V	4.0602	3.9483	2.6232	4.1416	2.5602	3.3151	3.704	3.849	3.609	3.6035	3.4519	3.8916	3.5189	3.656	3.643	4.2356	3.8758	4.0342	1.1664	3.3221
				N	I	3.6324	3.5446	0.0824	2.9401	1.8504	2.6779	3.0937	2.13	2.4077	2.1732	2.635	3.2527	3.3669	3.5712	1.8349	3.5593	3.2395	3.1504	-0.015	2.3542
					Q	0.9174	0.9331	-2.589	-0.807	-0.777	-0.238	0.0819	-0.317	-0.23	-0.519	-0.44	0.8351	0.584	0.8952	0.0186	1.0843	0.7448	-0.043	-1.189	-0.52
					V	3.0144	2.9055	-1.219	1.5127	0.3807	1.5867	2.2903	0.8126	1.3782	0.9232	1.3918	3.2024	2.4537	2.7685	0.9479	2.9016	2.4443	1.6432	-1.078	1.0805
				P	I	3.0252	3.4335	2.0772	3.3845	2.5577	2.2211	3.2844	2.9032	2.7894	2.8856	2.6161	3.7446	3.3108	3.7876	2.0228	3.333	3.839	3.1179	1.4246	3.1995
					Q	1.5202	2.1435	-1.867	-0.238	-0.36	0.083	1.4047	0.7871	0.9957	-0.122	0.2598	2.3054	0.5023	2.3676	1.0098	2.514	2.6671	0.8963	-0.736	0.3854
					V	3.4267	3.4956	1.8557	2.8189	2.184	2.1491	3.1905	2.5593	2.6194	2.4758	2.6677	3.6476	3.334	3.5962	2.0184	3.4226	3.5845	3.0989	0.8183	2.5173
						A	C	D	E	F	G	H	I	K	L	M	N	P	Q	R	S	T	V	W	Y
146	153	155	147	149	150	154
						A	C	D	E	F	G	H	I	K	L	M	N	P	Q	R	S	T	V	W	Y
F	H	F	A	E	I	-2.944	-2.179	-3.397	-3.715	-2.388	-3.043	-2.943	-2.602	-2.52	-2.655	-2.981	-3.432	-1.924	-2.861	-3.219	-2.927	-3.275	-2.893	-2.734	-2.987
				N	Q	-0.604	-2.113	-2.647	-3.265	-2.03	-2.327	-2.57	-2.393	-1.274	-2.475	-2.657	-2.46	-2.506	-2.652	-2.554	-3.077	-3.045	-2.533	-1.713	-2.009
				P	I	-2.192	-2.226	-3.242	-2.321	-2.047	-2.215	-2.432	-2.013	-2.519	-2.454	-2.083	-2.783	-1.127	-2.96	-2.355	-2.391	-3.029	-2.212	-1.833	-2.185
				S	V	-2.904	-2.699	-3.545	-3.411	-2.091	-2.436	-2.974	-2.086	-2.951	-2.486	-2.717	-3.014	-1.986	-2.873	-2.122	-2.453	-2.686	-2.584	-1.771	-2.906
			C	E	I	-3.465	-2.981	-3.052	-4.15	-2.229	-2.296	-3.293	-2.422	-3.551	-2.543	-3.253	-3.611	-1.588	-3.045	-2.442	-3.417	-3.018	-2.261	-2.535	-2.438
				N	Q	-2.666	-2.131	-2.92	-3.214	-1.763	-1.861	-2.644	-2.081	-2.546	-2.277	-2.623	-2.509	-2.361	-2.073	-2.155	-2.584	-2.962	-2.653	-1.747	-2.166
				P	I	-2.455	-2.26	-2.836	-2.371	-1.663	-2.519	-2.386	-1.538	-1.91	-2.141	-2.109	-2.463	-1.373	-1.845	-1.796	-2.499	-2.506	-1.941	-1.748	-1.901
				S	V	-2.651	-2.254	-2.655	-3.111	-1.659	-2.538	-2.72	-2.041	-2.323	-2.116	-2.479	-2.481	-2.181	-2.88	-1.858	-2.937	-2.655	-2.198	-1.855	-2.113
			D	E	I	-2.027	-2.775	-2.97	-2.648	-1.513	-1.765	-2.407	-1.755	-3.04	-1.752	-2.11	-3.515	-1.243	-2.896	-2.338	-2.845	-3.128	-2.419	-1.047	-2.007
				N	Q	-2.269	-2.32	-2.85	-2.797	-1.534	-2.628	-2.139	-1.469	-2.261	-1.419	-2.216	-2.024	-2.401	-2.404	-2.294	-2.49	-2.519	-2.228	-0.787	-1.669
				P	I	-2.803	-2.102	-2.237	-3.252	-2.146	-2.619	-2.885	-2.419	-2.323	-2.36	-3.004	-2.83	-1.71	-2.523	-2.094	-3.16	-2.653	-2.231	-1.896	-2.527
				S	V	-2.874	-1.857	-2.393	-2.947	-1.112	-2.48	-2.495	-1.574	-2.814	-1.741	-1.953	-2.272	-2.397	-2.944	-2.641	-2.664	-2.851	-2.137	-0.789	-1.592
			E	E	I	-3.135	-3.583	-2.806	-3.969	-3.148	-2.776	-3.114	-3.215	-3.218	-4.328	-3.306	-3.445	-2.81	-3.751	-2.932	-3.291	-2.917	-3.103	-2.518	-3.127
				N	Q	-3.305	-2.95	-3.114	-2.663	-2.418	-2.955	-2.723	-2.759	-3.163	-2.939	-3.421	-2.891	-2.508	-3.027	-2.93	-3.314	-3.566	-3.654	-2.156	-2.353
				P	I	-2.854	-2.68	-3.038	-2.876	-2.589	-2.909	-2.711	-2.868	-2.644	-2.839	-2.918	-2.743	-2.583	-2.809	-2.829	-2.889	-2.623	-2.943	-2.497	-2.296
				S	V	-2.867	-2.735	-3.68	-3.788	-3.256	-3.097	-3.579	-3.56	-3.572	-3.614	-2.823	-2.838	-2.452	-3.112	-3.049	-3.701	-2.958	-2.975	-2.543	-2.838
			F	E	I	-1.736	-2.041	-2.403	-1.57	-1.515	-2.367	-1.796	-0.768	-0.946	-1.435	-1.274	-1.973	-0.563	-1.573	-1.123	-1.729	-1.46	-1.279	-2.22	-1.799
				N	Q	-2.881	-1.663	-3.196	-3.538	-1.595	-2.315	-2.147	-2	-2.27	-1.598	-1.616	-2.478	-1.737	-2.248	-1.633	-2.287	-2.439	-2.157	-1.767	-1.86
				P	I	-1.048	-1.063	-2.008	-1.657	-1.014	-1.429	-1.529	-0.704	-1.115	-0.976	-1.225	-1.254	-0.388	-0.772	-1.383	-1.019	-1.54	-0.818	-0.827	-1.008
				S	V	-1.9	-1.423	-2.694	-2.661	-1.206	-1.878	-1.76	-1.064	-2.164	-1.532	-1.363	-2.076	-1.397	-2.103	-2.066	-2.268	-2.098	-2.54	-1.307	-1.651
			G	E	I	-2.469	-2.739	-2.802	-1.794	-2.12	-2.35	-2.419	-2.062	-2.597	-2.068	-2.58	-2.255	-1.394	-2.58	-2.549	-2.755	-3.536	-2.294	-1.979	-2.137
				N	Q	-1.977	-1.565	-2.476	-2.934	-0.831	-1.68	-1.847	-1.227	-1.523	-1.756	-1.719	-1.766	-1.806	-2.076	-1.668	-2.202	-2.58	-2.009	-0.775	-0.905
				P	I	-1.769	-2.12	-2.384	-2.575	-1.978	-2.071	-1.953	-1.464	-1.943	-2.321	-1.825	-2.548	-0.55	-2.411	-2.58	-2.211	-2.117	-2.142	-1.694	-1.598
				S	V	-2.254	-2.357	-2.451	-3.033	-1.799	-2.387	-1.744	-2.073	-2.348	-1.877	-1.938	-2.435	-2.254	-2.614	-1.872	-2.611	-2.98	-2.263	-1.38	-1.616
			H	E	I	-2.525	-2.639	-3.15	-3.045	-2.308	-3.19	-3.096	-1.913	-2.383	-2.166	-2.108	-3.642	-0.729	-2.921	-1.998	-2.495	-2.913	-2.095	-2.468	-2.742
				N	Q	-2.231	-2.254	-2.992	-2.825	-1.939	-2.036	-1.925	-1.899	-2.545	-1.963	-2.123	-2.527	-2.03	-1.939	-1.879	-2.818	-2.718	-3.006	-1.673	-2.005
				P	I	-1.832	-1.888	-2.427	-2.737	-1.429	-1.594	-1.813	-1.472	-2.123	-1.974	-1.956	-2.394	-0.577	-1.88	-1.647	-1.996	-2.109	-1.763	-1.783	-1.428
				S	V	-2.201	-2.144	-3.02	-2.832	-1.98	-2.657	-2.786	-2.571	-2.42	-2.222	-2.296	-3.057	-2.18	-1.494	-2.124	-2.295	-2.836	-2.244	-1.869	-2.152
			I	E	I	-2.97	-3.188	-3.548	-2.525	-2.95	-2.757	-2.978	-2.44	-2.407	-2.044	-3.083	-3.179	-1.939	-3.287	-2.752	-3.236	-3.124	-2.554	-3.034	-2.983
				N	Q	-3.115	-2.484	-3.377	-3.694	-2.434	-2.433	-2.736	-2.422	-2.749	-2.867	-2.717	-2.895	-2.46	-3.35	-2.085	-2.94	-2.811	-2.957	-2.254	-2.458
				P	I	-1.738	-2.283	-2.638	-3.005	-1.944	-2.225	-2.372	-1.754	-2.43	-1.744	-2.063	-2.227	-1.299	-2.021	-1.989	-2.496	-2.694	-1.781	-2.461	-1.968
				S	V	-2.897	-2.188	-3.368	-3.208	-1.873	-2.585	-2.184	-2.329	-2.978	-2.458	-2.85	-3.09	-1.552	-3.403	-2.958	-3.33	-2.852	-2.409	-1.882	-2.53
			K	E	I	-3.326	-3.225	-3.587	-2.869	-2.688	-3.782	-3.409	-3.002	-3.888	-2.775	-3.457	-3.133	-2.821	-3.056	-3.164	-3.532	-3.349	-3.475	-2.608	-2.927
				N	Q	-2.54	-2.691	-3.342	-3.439	-2.122	-2.584	-2.379	-2.693	-3.02	-2.121	-2.812	-2.667	-2.41	-2.931	-2.273	-3.069	-3.125	-3.176	-2.094	-2.53
				P	I	-2.697	-2.793	-2.833	-3.018	-1.951	-2.486	-2.384	-2.794	-2.723	-2.317	-2.835	-2.628	-1.532	-2.885	-2.891	-2.823	-2.976	-3.159	-2	-2.483
				S	V	-2.637	-2.414	-3.015	-2.754	-2.055	-2.311	-2.875	-2.557	-2.834	-2.342	-2.63	-2.665	-2.067	-3.009	-2.787	-2.98	-2.92	-2.762	-2.119	-2.25
			L	E	I	-3.238	-3.286	-2.94	-4.06	-2.707	-2.917	-2.812	-2.567	-2.812	-3.021	-2.762	-3.163	-2.04	-3.314	-3.343	-3.913	-3.856	-2.371	-2.396	-3.08
				N	Q	-3.162	-2.539	-3.265	-2.231	-1.4	-2.264	-2.344	-2.283	-2.536	-2.425	-2.469	-2.447	-2.041	-2.359	-2.352	-2.942	-2.601	-2.383	-1.78	-2.145
				P	I	-2.891	-2.102	-2.386	-2.574	-1.541	-3.151	-2.391	-1.863	-2.451	-2.23	-2.571	-2.677	-1.563	-2.889	-2.226	-2.523	-2.477	-2.066	-1.826	-2.281
				S	V	-2.935	-2.617	-3.532	-2.951	-1.628	-3.059	-2.601	-2.029	-3.318	-2.299	-2.359	-2.665	-2.215	-2.92	-2.418	-2.802	-2.315	-2.024	-1.922	-2.086
			M	E	I	-3.297	-3.72	-3.436	-3.899	-2.169	-2.924	-2.991	-2.362	-2.256	-2.597	-2.929	-2.339	-1.435	-3.513	-3.078	-3.129	-3.587	-2.837	-2.717	-2.691
				N	Q	-2.536	-3.013	-2.592	-3.329	-2.059	-3.154	-2.361	-1.839	-2.808	-1.953	-2.646	-2.051	-1.914	-3.057	-2.381	-2.986	-2.959	-2.837	-2.15	-2.449
[truncated: 1,017 more rows]
