# Supplementary material for: Orthogonal IMiD-Degron Pairs Induce Selective Protein Degradation in Cells
Source: ACS Chem Biol. 2025 Nov 2;20(11):2827–43. doi: 10.1021/acschembio.5c00751 (PMC12645437; doi:10.1021/acschembio.5c00751)
Supplement: Supplementary file 4 [file cb5c00751_si_004.xlsx]

## Sheet: HA-2-120
TMTpro SPS-MS3 proteomics of Jurkat whole cell extracts. Related to Fig 7A,B and S17					Scaled value (to 150)																Ratio to untreated																Coefficient of variation						Welch's t-test with FDR correction
Rank	UniProtID	Gene Symbol	Description	Number of Quantified Peptides	UT_01_sc	UT_02_sc	UT_03_sc	Cmpd23_01_sc	Cmpd23_02_sc	Cmpd23_03_sc	Thalidomide_01_sc	Thalidomide_02_sc	Thalidomide_03_sc	Pomalidomide_01_sc	Pomalidomide_02_sc	Pomalidomide_03_sc	Lenalidomide_01_sc	Lenalidomide_02_sc	Lenalidomide_03_sc		UT_01_ratio	UT_02_ratio	UT_03_ratio	Cmpd23_01_ratio	Cmpd23_02_ratio	Cmpd23_03_ratio	Thalidomide_01_ratio	Thalidomide_02_ratio	Thalidomide_03_ratio	Pomalidomide_01_ratio	Pomalidomide_02_ratio	Pomalidomide_03_ratio	Lenalidomide_01_ratio	Lenalidomide_02_ratio	Lenalidomide_03_ratio		UT	Cmpd23	Thalidomide	Pomalidomide	Lenalidomide		Significant (cmpd23/UT)	-Log10(p-value) - cmpd23/UT	q-value - cmpd23/UT	Log2(ratio) - cmpd23/UT	Significant (Thal/UT)	-Log10(p-value) - Thal/UT	q-value - Thal/UT
1	P01023	A2M	Alpha-2-macroglobulin OS=Homo sapiens OX=9606 GN=A2M PE=1 SV=3	5	17.3862	16.104	7.25264	8.45809	9.12027	12.2998	8.46037	13.549	7.50636	7.14392	8.28059	7.91345	10.2473	8.04449	8.23346		1.28019	1.18578	0.53403	0.62279	0.671548	0.905664	0.622958	0.997646	0.552712	0.526025	0.609721	0.582687	0.754537	0.592336	0.606251		0.406294	0.206209	0.330183	0.0745678	0.138086			0.30982	0.580811	-0.351647		0.353112	0.781383
2	Q9NRG9	AAAS	Aladin OS=Homo sapiens OX=9606 GN=AAAS PE=1 SV=1	9	10.3288	10.3636	10.1859	10.4661	9.82616	10.0212	10.0487	9.76902	10.5105	9.78127	9.11104	9.32796	9.74988	10.198	10.3119		1.0035	1.00688	0.989619	1.01684	0.954665	0.973616	0.976282	0.949114	1.02115	0.950304	0.885188	0.906262	0.947254	0.990787	1.00186		0.00914778	0.0324598	0.0370381	0.0363561	0.0294565			0.210061	0.944779	-0.0128274		0.374464	0.927074
3	Q86V21	AACS	Acetoacetyl-CoA synthetase OS=Homo sapiens OX=9606 GN=AACS PE=1 SV=1	11	9.79474	10.8714	9.37871	9.82608	9.74929	9.79997	10.2228	10.5542	9.81143	9.6081	10.2184	9.9438	10.2128	10.0368	9.97154		0.978013	1.08552	0.936472	0.981142	0.973474	0.978535	1.02075	1.05384	0.979679	0.959376	1.02031	0.992897	1.01976	1.00219	0.995666		0.0769161	0.00398756	0.0364924	0.0308006	0.0123888			0.0734919	0.955028	-0.0154512		0.104315	0.962154
4	Q8N5Z0-2	AADAT	Isoform 2 of Kynurenine/alpha-aminoadipate aminotransferase, mitochondrial OS=Homo sapiens OX=9606 GN=AADAT	2	10.0894	9.7123	9.50407	10.0867	10.5129	9.58201	9.84044	10.2362	11.2082	9.46717	10.1133	9.45839	9.894	10.004	10.2911		1.03284	0.994238	0.972921	1.03256	1.07619	0.9809	1.00736	1.04787	1.14737	0.969144	1.03528	0.968246	1.01284	1.0241	1.05349		0.0303725	0.0463174	0.0674913	0.0388008	0.0203724			0.448327	0.775988	0.0561612		0.602555	0.840435
5	Q6PD74	AAGAB	Alpha- and gamma-adaptin-binding protein p34 OS=Homo sapiens OX=9606 GN=AAGAB PE=1 SV=1	7	10.5687	9.50673	10.3975	10.4658	9.77951	10.6594	10.2544	11.0264	8.71562	10.3077	9.37023	10.0998	9.7834	9.92794	9.13687		1.04047	0.935917	1.02361	1.03034	0.962772	1.04939	1.00952	1.08553	0.858034	1.01477	0.922479	0.994301	0.963155	0.977384	0.899505		0.0561334	0.0448821	0.117655	0.0495985	0.0438065			0.265391	0.87015	0.0351318		0.107872	0.951841
6	Q2M2I8	AAK1	AP2-associated protein kinase 1 OS=Homo sapiens OX=9606 GN=AAK1 PE=1 SV=3	12	9.55345	9.81581	9.71295	9.87016	11.5685	10.5036	9.23726	8.70708	8.81857	10.6446	9.81314	12.0982	11.2859	9.51419	8.85654		0.985495	1.01256	1.00195	1.01817	1.19336	1.08351	0.952878	0.898186	0.909687	1.09806	1.01228	1.248	1.16421	0.981444	0.913604		0.0136362	0.0806078	0.0313342	0.106575	0.127109			0.727339	0.47805	0.146599		1.54013	0.737282
7	Q9H7C9	AAMDC	Mth938 domain-containing protein OS=Homo sapiens OX=9606 GN=AAMDC PE=1 SV=1	7	10.2901	11.1008	9.33365	9.39697	9.71341	9.82634	9.82241	9.35526	10.2931	10.2768	10.7112	9.9463	10.1555	9.69128	10.0869		1.00474	1.0839	0.911355	0.917538	0.948435	0.959462	0.959078	0.913465	1.00504	1.00344	1.04586	0.971175	0.991605	0.946275	0.984902		0.0863728	0.0230757	0.0477333	0.0372032	0.0251138			0.320682	0.777944	-0.0688572		0.278533	0.902443
8	Q13685	AAMP	Angio-associated migratory cell protein OS=Homo sapiens OX=9606 GN=AAMP PE=1 SV=2	12	9.75478	11.8465	9.80386	9.95182	10.36	9.74338	10.5101	10.3427	10.4484	9.45094	10.082	9.77529	9.19878	9.23854	9.49299		0.931833	1.13165	0.936522	0.950656	0.989643	0.930744	1.00398	0.987995	0.998093	0.902809	0.963091	0.933792	0.878721	0.882519	0.906825		0.114032	0.0313057	0.00811229	0.0323017	0.0171455			0.150565	0.8817	-0.0435678		0.0136514	0.994191
9	Q9Y312	AAR2	Protein AAR2 homolog OS=Homo sapiens OX=9606 GN=AAR2 PE=1 SV=2	10	10.2753	11.8163	9.74926	10.0934	9.81164	9.49356	10.1371	10.4875	10.4787	9.57541	10.1131	9.45005	9.10634	9.55693	9.85552		0.968124	1.11331	0.918563	0.950984	0.92444	0.894471	0.955106	0.988121	0.987287	0.902183	0.952846	0.890372	0.857988	0.900442	0.928575		0.101212	0.0306223	0.0192713	0.0362673	0.039674			0.406753	0.68127	-0.096502		0.133626	0.945634
10	P49588	AARS1	Alanine--tRNA ligase, cytoplasmic OS=Homo sapiens OX=9606 GN=AARS1 PE=1 SV=2	16	9.72881	10.0323	9.00329	9.5928	10.2596	9.77522	9.39968	8.37674	9.22612	11.1201	10.8731	10.7721	11.6581	10.1396	10.0424		1.01467	1.04632	0.939004	1.00049	1.07003	1.01951	0.980346	0.873657	0.962244	1.15978	1.13402	1.12348	1.21589	1.05752	1.04738		0.0551439	0.0348928	0.0608185	0.0163916	0.0853705			0.371963	0.785202	0.0578343		0.577284	0.830846
11	Q5JTZ9	AARS2	Alanine--tRNA ligase, mitochondrial OS=Homo sapiens OX=9606 GN=AARS2 PE=1 SV=1	10	9.4078	9.3619	10.4156	9.86926	9.884	10.4342	10.1119	9.51991	8.8418	10.0478	10.0307	10.9754	10.4778	10.4903	10.1316		0.96704	0.962322	1.07064	1.01447	1.01599	1.07254	1.03941	0.978564	0.908861	1.03283	1.03107	1.12817	1.07703	1.07831	1.04144		0.0612196	0.0319983	0.0669595	0.0522193	0.0196362			0.521778	0.729129	0.0642529		0.220098	0.925154
12	Q9BTE6-3	AARSD1	Isoform 3 of Alanyl-tRNA editing protein Aarsd1 OS=Homo sapiens OX=9606 GN=AARSD1	9	10.0976	10.204	9.45278	10.1547	9.74375	10.197	9.88858	10.5647	10.4066	9.98343	9.69879	9.63692	9.47739	10.3406	10.1532		1.01809	1.02883	0.95308	1.02385	0.982417	1.02811	0.99702	1.06519	1.04924	1.00658	0.977884	0.971646	0.955561	1.04259	1.0237		0.0409866	0.024956	0.0343811	0.0189093	0.0454483			0.280779	0.880023	0.0312293		0.412289	0.903771
13	Q4L235	AASDH	Beta-alanine-activating enzyme OS=Homo sapiens OX=9606 GN=AASDH PE=1 SV=3	2	10.8456	10.998	12.3144	9.90215	9.55088	9.23507	9.11042	10.3829	9.90008	8.60396	10.2437	7.93786	8.60794	12.3506	10.0165		0.952537	0.965925	1.08154	0.869677	0.838826	0.81109	0.800143	0.911899	0.869496	0.755661	0.899679	0.697159	0.756011	1.08471	0.879717		0.0709306	0.0348952	0.0655625	0.132912	0.183079			1.52573	0.187416	-0.235723		1.37997	0.635129
14	Q9NRN7	AASDHPPT	L-aminoadipate-semialdehyde dehydrogenase-phosphopantetheinyl transferase OS=Homo sapiens OX=9606 GN=AASDHPPT PE=1 SV=2	9	11.542	10.9763	10.7676	10.6693	9.14496	9.99783	9.63396	10.8567	10.8155	9.3969	9.63764	9.11607	8.10476	9.76225	9.57833		1.04026	0.989277	0.970463	0.961604	0.824222	0.901089	0.868294	0.978501	0.974782	0.846928	0.868626	0.821618	0.730469	0.879856	0.86328		0.0361127	0.0768763	0.066539	0.027819	0.0993093			0.99571	0.408699	-0.146987		0.659203	0.826967
15	Q9UDR5	AASS	Alpha-aminoadipic semialdehyde synthase, mitochondrial OS=Homo sapiens OX=9606 GN=AASS PE=1 SV=1	12	9.60279	9.39215	9.48797	9.86632	9.62344	9.81788	9.22788	9.59002	10.0732	10.4109	10.7689	10.4673	10.0401	10.6211	11.0101		1.01143	0.989241	0.999333	1.03918	1.0136	1.03408	0.971938	1.01008	1.06097	1.09654	1.13425	1.10248	1.05748	1.11868	1.15966		0.0111076	0.0131581	0.044038	0.0182464	0.0462431			1.86306	0.674698	0.0554274		0.137459	0.969903
16	Q9NY61	AATF	Protein AATF OS=Homo sapiens OX=9606 GN=AATF PE=1 SV=1	10	10.0083	9.16066	9.71885	10.2582	9.71061	10.5327	9.62021	11.001	10.2887	10.1003	9.20634	9.94065	9.69321	10.6083	10.152		1.03936	0.951335	1.0093	1.06531	1.00845	1.09382	0.999059	1.14246	1.06848	1.04891	0.956079	1.03234	1.00664	1.10168	1.05428		0.0447448	0.0411661	0.0670194	0.048903	0.0450746			0.987927	0.564849	0.0928408		0.627669	0.83474
17	P80404	ABAT	4-aminobutyrate aminotransferase, mitochondrial OS=Homo sapiens OX=9606 GN=ABAT PE=1 SV=3	10	10.108	10.7439	9.96063	10.0028	9.4916	10.0869	9.58509	10.5267	9.88583	9.74667	9.3217	10.214	9.97387	10.0512	10.3011		0.984147	1.04606	0.969794	0.973897	0.924129	0.982088	0.93323	1.02491	0.962512	0.948963	0.907587	0.994465	0.971084	0.978614	1.00294		0.0405287	0.0326725	0.0480957	0.0457263	0.0169178			0.409479	0.821732	-0.0443047		0.338135	0.915158
18	Q9BZC7-4	ABCA2	Isoform 4 of ATP-binding cassette sub-family A member 2 OS=Homo sapiens OX=9606 GN=ABCA2	2	10.7047	9.01155	11.248	9.49991	9.82562	10.7188	9.47338	10.6857	9.80021	8.80343	9.23946	9.65405	9.40557	10.1396	11.7899		1.03714	0.873092	1.08977	0.920407	0.951964	1.0385	0.917837	1.0353	0.949502	0.852928	0.895174	0.935341	0.911267	0.982387	1.14228		0.113012	0.0630167	0.0628116	0.0460727	0.116913			0.0816134	0.935877	-0.0247305		0.173638	0.925606
19	Q9NRK6	ABCB10	ATP-binding cassette sub-family B member 10, mitochondrial OS=Homo sapiens OX=9606 GN=ABCB10 PE=1 SV=2	10	10.522	9.83522	9.95952	10.5869	9.85581	10.7564	9.88474	9.95052	10.303	10.2348	9.89417	9.66821	9.54037	9.59564	9.41263		1.04121	0.973247	0.985547	1.04763	0.975285	1.06441	0.978147	0.984656	1.01954	1.01278	0.97908	0.956721	0.94407	0.949539	0.93143		0.0362115	0.0460214	0.0223894	0.0287139	0.00986371			0.576023	0.753066	0.0552547		0.146632	0.969234
20	Q9NP58	ABCB6	ATP-binding cassette sub-family B member 6 OS=Homo sapiens OX=9606 GN=ABCB6 PE=1 SV=1	7	10.6934	9.78323	10.6035	11.1055	9.23563	10.1895	9.59397	10.4331	10.7327	9.23665	9.33672	9.31279	8.69327	10.2164	10.8335		1.03218	0.944322	1.0235	1.07196	0.891466	0.983537	0.926054	1.00705	1.03597	0.891564	0.901223	0.898913	0.839115	0.986134	1.0457		0.0484128	0.0918769	0.0575704	0.00562136	0.111114			0.0636917	0.957651	-0.0143956		0.130331	0.961396
21	O75027-2	ABCB7	Isoform 2 of Iron-sulfur clusters transporter ABCB7, mitochondrial OS=Homo sapiens OX=9606 GN=ABCB7	12	10.1224	10.9155	9.9181	10.0948	9.90027	9.86091	9.89455	9.64319	10.4577	9.78674	10.3114	9.58228	9.35901	9.74699	10.4063		0.980978	1.05784	0.961181	0.978309	0.959453	0.95564	0.958899	0.934539	1.01347	0.948451	0.999293	0.928636	0.906999	0.944599	1.00849		0.0510604	0.012585	0.0417126	0.0380125	0.0538197			0.279934	0.867369	-0.0367651		0.350755	0.903396
22	Q9NUT2	ABCB8	Mitochondrial potassium channel ATP-binding subunit OS=Homo sapiens OX=9606 GN=ABCB8 PE=1 SV=3	12	9.67642	9.57508	9.3429	10.0664	10.042	10.0893	9.28551	9.78968	10.2135	10.229	10.4122	10.075	10.3329	10.6106	10.2595		1.01521	1.00458	0.980216	1.05612	1.05357	1.05853	0.974195	1.02709	1.07155	1.07319	1.0924	1.05703	1.08408	1.11322	1.07638		0.0179389	0.00235044	0.0475839	0.0164854	0.0178056			1.55314	0.497995	0.0931335		0.25465	0.939565
23	P33527	ABCC1	Multidrug resistance-associated protein 1 OS=Homo sapiens OX=9606 GN=ABCC1 PE=1 SV=3	16	11.0526	9.95331	9.87197	10.1949	9.85528	9.97261	9.97488	9.51097	9.88523	10.3569	10.1036	9.78986	9.91014	9.61781	9.94986		1.07384	0.967032	0.959129	0.990506	0.957508	0.968906	0.969128	0.924056	0.960417	1.00624	0.981637	0.951151	0.962837	0.934436	0.966696		0.0640687	0.0172374	0.0251345	0.0281699	0.0184543			0.161347	0.913907	-0.0244572		0.543044	0.858918
24	Q5T3U5	ABCC10	ATP-binding cassette sub-family C member 10 OS=Homo sapiens OX=9606 GN=ABCC10 PE=1 SV=1	2	9.91219	8.12551	11.0496	10.4249	10.1273	9.93033	10.1724	10.9322	10.279	9.49693	11.564	10.049	8.0434	9.78242	10.1108		1.02232	0.838047	1.13963	1.0752	1.04451	1.02419	1.04916	1.12752	1.06015	0.979492	1.19268	1.03643	0.829578	1.00894	1.04281		0.152026	0.0245058	0.0393206	0.103208	0.119309			0.274272	0.752899	0.093074		0.343243	0.856195
25	O15439	ABCC4	ATP-binding cassette sub-family C member 4 OS=Homo sapiens OX=9606 GN=ABCC4 PE=1 SV=3	13	10.021	9.78368	9.89149	10.6464	9.36387	10.3893	9.81349	10.4898	10.2498	10.2959	9.54681	9.87688	9.15049	10.4669	10.0141		1.01235	0.988377	0.999268	1.07553	0.945966	1.04956	0.991389	1.05971	1.03546	1.04013	0.964448	0.997792	0.92441	1.0574	1.01165		0.0120058	0.0669629	0.0336667	0.0378975	0.0677138			0.355304	0.829019	0.0459071		0.516399	0.924296
26	O15440	ABCC5	ATP-binding cassette sub-family C member 5 OS=Homo sapiens OX=9606 GN=ABCC5 PE=1 SV=2	3	11.2814	10.5423	11.0576	10.7985	9.3975	10.3679	11.1583	10.9181	10.8978	8.2363	9.91416	8.77433	7.0979	9.39558	10.1622		1.02928	0.961853	1.00886	0.985228	0.857403	0.945943	1.01806	0.996139	0.994289	0.751458	0.904541	0.800547	0.647593	0.857228	0.927174		0.0345781	0.0704391	0.0131834	0.0954579	0.17947			0.696791	0.615625	-0.0930149		0.0105185	0.998814
27	P33897	ABCD1	ATP-binding cassette sub-family D member 1 OS=Homo sapiens OX=9606 GN=ABCD1 PE=1 SV=2	6	10.1278	10.6662	9.55414	10.0758	9.14211	9.69919	9.79389	10.2275	9.97678	10.0508	10.2184	10.0282	10.0069	10.6004	9.83191		1.00116	1.05438	0.944454	0.996024	0.903724	0.958792	0.968154	1.01102	0.986233	0.993551	1.01011	0.991317	0.989215	1.04788	0.971913		0.0549729	0.0487346	0.0217695	0.0102864	0.0396957			0.369651	0.792564	-0.0551053		0.136153	0.961513
28	P28288	ABCD3	ATP-binding cassette sub-family D member 3 OS=Homo sapiens OX=9606 GN=ABCD3 PE=1 SV=1	12	10.2561	11.3481	9.44238	9.7646	10.4209	9.24557	10.1066	9.35542	9.51503	10.383	10.4809	9.98536	10.7933	9.16506	9.73769		0.991038	1.09655	0.912409	0.943545	1.00696	0.893392	0.97659	0.904006	0.919429	1.0033	1.01276	0.964877	1.04295	0.885612	0.940944		0.0923981	0.0600388	0.0409704	0.0255239	0.0834417			0.234529	0.822442	-0.0604621		0.457086	0.844663
29	O14678	ABCD4	Lysosomal cobalamin transporter ABCD4 OS=Homo sapiens OX=9606 GN=ABCD4 PE=1 SV=1	6	10.5192	10.0421	10.2958	10.0549	9.76489	9.93788	10.3831	10.2928	10.4599	10.2251	9.68376	9.68733	8.84251	9.72351	10.0872		1.0227	0.976315	1.00098	0.977561	0.949368	0.966186	1.00948	1.00069	1.01694	0.994114	0.941479	0.941827	0.859691	0.945344	0.980703		0.0232093	0.0147079	0.00805982	0.031579	0.0670095			0.846501	0.8187	-0.0379124		0.153367	0.978654
30	P61221	ABCE1	ATP-binding cassette sub-family E member 1 OS=Homo sapiens OX=9606 GN=ABCE1 PE=1 SV=1	13	9.67465	11.3243	8.92962	9.32341	11.2638	9.21778	10.8213	9.17836	10.7318	9.79526	11.4036	8.94285	10.2965	8.97055	10.1262		0.969774	1.13513	0.895093	0.934566	1.12907	0.923978	1.08471	0.920027	1.07574	0.981863	1.14309	0.896419	1.0321	0.899196	1.01504		0.122841	0.115952	0.0901808	0.124372	0.073631			0.0207323	0.982531	0.00918501		0.0956771	0.953494
31	Q8NE71	ABCF1	ATP-binding cassette sub-family F member 1 OS=Homo sapiens OX=9606 GN=ABCF1 PE=1 SV=2	9	9.96368	9.76263	9.45531	9.69252	10.6134	9.80937	10.7956	9.63924	9.87982	10.3008	10.899	9.56717	10.3737	9.4408	9.80697		1.02431	1.00364	0.972048	0.996434	1.09111	1.00845	1.10983	0.990957	1.01569	1.05897	1.12047	0.983547	1.06646	0.970556	1.0082		0.0263212	0.0499447	0.0603805	0.0650438	0.0476021			0.431202	0.770233	0.0588639		0.327622	0.912492
32	Q9UG63-2	ABCF2	Isoform 2 of ATP-binding cassette sub-family F member 2 OS=Homo sapiens OX=9606 GN=ABCF2	15	10.0068	10.5059	10.0502	10.0089	10.2663	10.1086	10.8946	10.5143	9.98141	9.81197	9.67777	9.51987	9.49183	9.7245	9.43719		0.982248	1.03124	0.986513	0.982456	1.00772	0.99224	1.0694	1.03206	0.979759	0.963127	0.949954	0.934455	0.931702	0.954541	0.926339		0.0271372	0.0128151	0.0438402	0.0151202	0.0159741			0.0615456	0.978506	0.00606381		0.273196	0.935792
33	Q9NUQ8	ABCF3	ATP-binding cassette sub-family F member 3 OS=Homo sapiens OX=9606 GN=ABCF3 PE=1 SV=2	13	10.3515	9.57036	10.2783	10.2297	10.3022	10.1485	10.1554	10.6448	10.5717	9.65381	9.63185	9.07886	9.75645	9.78193	9.84475		1.02829	0.950695	1.02102	1.01619	1.02339	1.00813	1.00882	1.05743	1.05016	0.958986	0.956804	0.901871	0.969181	0.971712	0.977952		0.0428536	0.00751657	0.0252415	0.034458	0.00464001			0.452978	0.838771	0.0379071		0.594277	0.88932
34	P45844	ABCG1	ATP-binding cassette sub-family G member 1 OS=Homo sapiens OX=9606 GN=ABCG1 PE=1 SV=3	5	10.9481	10.1592	10.5215	9.87298	9.03843	10.0199	8.1323	8.22859	9.95154	10.6352	11.1414	10.7081	9.71655	8.95346	11.9727		1.03843	0.963607	0.997965	0.936455	0.857297	0.950391	0.771351	0.780484	0.943907	1.00876	1.05676	1.01567	0.921617	0.849239	1.13562		0.0374519	0.0548921	0.116714	0.025269	0.153704			1.09564	0.47262	-0.11514		1.05754	0.631925
35	Q9NUJ1	ABHD10	Palmitoyl-protein thioesterase ABHD10, mitochondrial OS=Homo sapiens OX=9606 GN=ABHD10 PE=1 SV=1	10	12.1036	11.4101	10.5217	10.1266	9.80019	9.53112	10.2764	9.14646	9.60394	9.4734	9.49729	9.27534	10.6635	8.92564	9.64474		1.06685	1.00573	0.927423	0.892592	0.863823	0.840106	0.905797	0.806201	0.846524	0.835018	0.837124	0.817561	0.939918	0.786737	0.850121		0.0698901	0.0303681	0.058742	0.0129397	0.0896113			1.12336	0.294713	-0.192186		1.34483	0.633861
36	Q8NFV4	ABHD11	Protein ABHD11 OS=Homo sapiens OX=9606 GN=ABHD11 PE=1 SV=1	4	10.2982	10.8364	9.72045	9.90799	9.30819	9.68131	9.56208	9.75483	10.7006	9.98151	10.4758	10.1477	9.43034	10.3475	9.84718		1.00128	1.05361	0.945109	0.963343	0.905026	0.941303	0.929711	0.948452	1.0404	0.970492	1.01855	0.986651	0.916902	1.00608	0.957431		0.0542616	0.0314415	0.0608979	0.0246547	0.0465019			0.587898	0.670315	-0.0793471		0.254487	0.924326
37	Q8N2K0-2	ABHD12	Isoform 2 of Lysophosphatidylserine lipase ABHD12 OS=Homo sapiens OX=9606 GN=ABHD12	3	10.7247	10.4558	9.80325	10.7478	9.74333	9.72008	9.28027	8.97313	9.08394	10.8059	9.19981	10.9904	10.8063	10.0301	9.63516		1.03842	1.01238	0.9492	1.04066	0.943398	0.941147	0.898562	0.868824	0.879553	1.04628	0.890772	1.06415	1.04632	0.971166	0.932925		0.0458795	0.0582661	0.0170689	0.0953232	0.0586601			0.140817	0.917375	-0.0227281		1.44752	0.648829
38	Q7L211	ABHD13	Protein ABHD13 OS=Homo sapiens OX=9606 GN=ABHD13 PE=2 SV=1	2	10.057	10.6686	10.7422	10.23	8.00652	9.5713	10.4966	10.3272	9.90802	10.3539	8.46019	10.378	9.44398	11.2042	10.1523		0.958787	1.0171	1.02411	0.975282	0.763307	0.912487	1.0007	0.984551	0.944588	0.987101	0.806558	0.989389	0.900348	1.06816	0.967878		0.0358631	0.123212	0.0295786	0.113081	0.0862675			0.671805	0.454837	-0.171067		0.415843	0.919849
39	Q96IU4	ABHD14B	Putative protein-lysine deacylase ABHD14B OS=Homo sapiens OX=9606 GN=ABHD14B PE=1 SV=1	3	11.5328	11.921	9.85051	10.5664	9.48472	9.82056	9.5936	9.50516	8.87983	9.93539	9.84571	9.57753	10.5129	9.15891	9.81498		1.03885	1.07383	0.887319	0.951801	0.854368	0.88462	0.864177	0.856209	0.799881	0.894964	0.886886	0.862729	0.946987	0.82502	0.884118		0.0991393	0.0556001	0.0417196	0.0190267	0.0688898			0.583527	0.546093	-0.139224		1.03338	0.643
40	Q6UXT9	ABHD15	Protein ABHD15 OS=Homo sapiens OX=9606 GN=ABHD15 PE=1 SV=2	1	10.1129	8.41734	11.7291	8.50255	9.71467	12.9862	7.56022	10.6611	10.0505	10.7617	11.8468	8.35151	7.74404	11.4829	10.0785		1.00262	0.834522	1.16286	0.84297	0.963143	1.28749	0.749544	1.05698	0.996442	1.06695	1.17453	0.827995	0.767769	1.13845	0.999216		0.164183	0.222986	0.174308	0.173354	0.193335			0.0758657	0.91418	0.0487608		0.203808	0.894692
41	O95870	ABHD16A	Phosphatidylserine lipase ABHD16A OS=Homo sapiens OX=9606 GN=ABHD16A PE=1 SV=3	12	10.3463	10.7116	10.0635	10.1352	9.57665	9.61124	9.7502	9.74698	9.76963	10.0965	9.97803	10.4065	10.4635	9.63	9.71428		0.997347	1.03256	0.970088	0.977	0.92316	0.926494	0.939889	0.939579	0.941762	0.973275	0.961851	1.00315	1.00864	0.928302	0.936426		0.0313226	0.0320185	0.00125616	0.0217758	0.0461768			0.836989	0.65629	-0.0716122		1.00342	0.801782
42	Q96GS6-2	ABHD17A	Isoform 2 of Alpha/beta hydrolase domain-containing protein 17A OS=Homo sapiens OX=9606 GN=ABHD17A	6	9.98823	10.0843	9.24376	9.75916	10.602	10.0746	10.0587	10.0089	10.7393	9.3643	10.0049	9.86285	9.89437	10.0909	10.2237		1.02212	1.03195	0.945935	0.998677	1.08492	1.03096	1.02933	1.02423	1.09898	0.958271	1.02383	1.00929	1.01251	1.03263	1.04621		0.0470784	0.0419724	0.0397417	0.0345283	0.0164528			0.473636	0.724255	0.0685827		0.516156	0.873665
43	Q5VST6	ABHD17B	Alpha/beta hydrolase domain-containing protein 17B OS=Homo sapiens OX=9606 GN=ABHD17B PE=1 SV=1	9	9.7394	10.2465	9.79146	9.89675	10.6062	9.94125	9.20397	9.71156	9.87679	10.0413	10.0074	9.9828	9.83129	10.8656	10.2577		0.981222	1.03231	0.986467	0.997075	1.06855	1.00156	0.927278	0.978417	0.995064	1.01164	1.00823	1.00574	0.990479	1.09468	1.03344		0.028105	0.0391607	0.0365337	0.00293324	0.0503775			0.38181	0.819712	0.0458745		0.601465	0.881135
44	Q0P651	ABHD18	Protein ABHD18 OS=Homo sapiens OX=9606 GN=ABHD18 PE=2 SV=1	1	11.7271	6.09748	10.7631	9.27671	8.63504	8.77514	8.47197	11.3725	11.9488	10.5926	10.0975	11.6636	8.17768	9.97842	12.4224		1.23064	0.639872	1.12949	0.973502	0.906165	0.920867	0.889052	1.19343	1.25391	1.11159	1.05963	1.22398	0.858168	1.04714	1.30361		0.315955	0.0379261	0.17583	0.0742287	0.209016			0.0319519	0.964575	-0.0293171		0.217031	0.874513
45	P08910	ABHD2	Monoacylglycerol lipase ABHD2 OS=Homo sapiens OX=9606 GN=ABHD2 PE=1 SV=1	2	10.1313	10.4973	10.0581	9.99246	9.92714	10.5553	10.0303	11.6045	9.40929	9.10879	9.60259	10.0198	8.93084	10.3413	9.79103		0.990456	1.02624	0.983301	0.976885	0.9705	1.03191	0.980585	1.13448	0.919874	0.890496	0.938771	0.979555	0.8731	1.01099	0.957194		0.0230074	0.033999	0.109352	0.0476163	0.0733786			0.0369376	0.985035	0.00398524		0.0203421	0.992336
46	Q8WU67	ABHD3	Phospholipase ABHD3 OS=Homo sapiens OX=9606 GN=ABHD3 PE=2 SV=2	1	10.2393	11.0484	11.357	9.82678	8.91097	10.3813	9.41789	10.7418	11.2239	9.10811	9.17247	9.92668	8.75107	10.0263	9.86802		0.940977	1.01533	1.04369	0.903067	0.818905	0.954022	0.86549	0.987156	1.03146	0.837022	0.842936	0.912248	0.804211	0.921405	0.906856		0.0530456	0.0764971	0.0893904	0.0484092	0.0727963			0.961049	0.405051	-0.152099		0.299852	0.896896
47	Q8TB40	ABHD4	(Lyso)-N-acylphosphatidylethanolamine lipase OS=Homo sapiens OX=9606 GN=ABHD4 PE=1 SV=1	6	9.68282	10.3006	10.0182	9.5614	9.28307	8.99788	9.69038	10.9447	10.0154	10.0764	10.2902	11.1455	9.0024	10.476	10.515		0.968229	1.03001	1.00177	0.956088	0.928256	0.899738	0.968985	1.09441	1.00149	1.00758	1.02896	1.11449	0.90019	1.04754	1.05144		0.0309263	0.0303606	0.0637155	0.053859	0.0862446			1.14071	0.542561	-0.0934716		0.150669	0.955973
48	Q8WTS1	ABHD5	1-acylglycerol-3-phosphate O-acyltransferase ABHD5 OS=Homo sapiens OX=9606 GN=ABHD5 PE=1 SV=1	6	10.3649	9.9471	10.7019	10.5845	9.73888	9.86054	10.6154	10.6479	10.4007	9.72541	8.36246	10.0717	9.61134	9.62768	9.73958		1.00261	0.96219	1.0352	1.02385	0.942049	0.953817	1.02684	1.02998	1.00606	0.940746	0.808907	0.97424	0.929712	0.931292	0.942117		0.0365758	0.0454382	0.0127298	0.0962652	0.00722654			0.254687	0.897507	-0.0251963		0.370866	0.940427
49	Q9BV23	ABHD6	Monoacylglycerol lipase ABHD6 OS=Homo sapiens OX=9606 GN=ABHD6 PE=1 SV=1	7	10.0803	12.2808	10.2094	10.5241	10.8688	10.6885	10.5202	9.93932	10.5284	8.27129	8.6907	8.01567	10.3198	9.29651	9.76627		0.928477	1.13116	0.940365	0.969354	1.00111	0.984496	0.968999	0.915492	0.969753	0.761853	0.800484	0.738309	0.950537	0.856284	0.899553		0.113741	0.0161251	0.0327009	0.0409335	0.0522975			0.00528039	0.995262	-0.00168868		0.265149	0.898234
50	Q8IZP0-6	ABI1	Isoform 6 of Abl interactor 1 OS=Homo sapiens OX=9606 GN=ABI1	1	7.96217	10.1122	8.09195	9.29325	9.45009	12.0523	9.69757	8.68747	11.3061	9.45486	11.518	11.1433	11.8897	7.72688	11.6142		0.912872	1.15938	0.927752	1.06548	1.08347	1.38181	1.11184	0.99603	1.29626	1.08401	1.32055	1.2776	1.36317	0.885897	1.33158		0.138223	0.150962	0.13344	0.102665	0.22362			0.67101	0.374462	0.247632		0.478059	0.792229
51	Q8IZP0-9	ABI1	Isoform 9 of Abl interactor 1 OS=Homo sapiens OX=9606 GN=ABI1	8	9.4536	9.16654	9.8308	9.8067	10.0842	9.41448	9.48025	9.80311	9.25323	10.3601	10.4688	11.255	10.8213	10.7853	10.0166		0.996832	0.966563	1.03661	1.03406	1.06332	0.992707	0.999642	1.03369	0.975704	1.09242	1.10388	1.18678	1.14105	1.13726	1.0562		0.0351287	0.034445	0.0290502	0.0456573	0.0431223			0.596135	0.745209	0.0569781		0.00965094	0.998765
52	Q9NYB9	ABI2	Abl interactor 2 OS=Homo sapiens OX=9606 GN=ABI2 PE=1 SV=1	6	10.0286	11.4233	9.93268	10.031	9.92658	10.0682	10.0048	9.88581	9.84259	9.54524	10.8683	8.90671	9.13809	9.9533	10.4447		0.958616	1.09194	0.949447	0.958843	0.948863	0.962399	0.956345	0.944966	0.940835	0.912412	1.03888	0.851377	0.873493	0.951418	0.998391		0.0797514	0.00733497	0.00847833	0.102372	0.0670331			0.238426	0.851948	-0.0466371		0.428726	0.868268
53	Q9P2A4	ABI3	ABI gene family member 3 OS=Homo sapiens OX=9606 GN=ABI3 PE=1 SV=2	2	8.9769	8.61774	8.97023	9.96914	9.96506	9.75029	9.80076	8.81856	8.33656	10.9772	9.09469	11.7084	15.3213	10.0072	9.68585		1.01377	0.97321	1.01302	1.12583	1.12536	1.10111	1.10681	0.99589	0.941457	1.23967	1.02707	1.32225	1.73026	1.13012	1.09383		0.0232034	0.0126524	0.0830471	0.127293	0.271172			2.9592	0.171124	0.174645		0.0574988	0.97735
54	Q9NX38	ABITRAM	Protein Abitram OS=Homo sapiens OX=9606 GN=ABITRAM PE=1 SV=1	2	9.57905	11.0422	9.23224	9.41909	9.94352	9.97009	9.03709	10.9838	11.9834	9.33227	11.171	9.37223	10.0369	8.62752	10.2696		0.962607	1.10964	0.927756	0.946533	0.999233	1.0019	0.908145	1.10377	1.20423	0.937808	1.12259	0.941823	1.00861	0.866987	1.032		0.0965338	0.0317805	0.140449	0.105465	0.0921246			0.0258474	0.982861	-0.0072491		0.240032	0.889116
55	P00519-2	ABL1	Isoform IB of Tyrosine-protein kinase ABL1 OS=Homo sapiens OX=9606 GN=ABL1	8	10.5728	10.4638	10.7581	9.73191	9.60595	10.2668	10.05	10.638	11.0919	9.06057	9.70358	9.43912	8.31513	9.91052	10.3919		0.997602	0.987313	1.01508	0.918259	0.906375	0.96873	0.948271	1.00375	1.04659	0.854915	0.915586	0.890632	0.784578	0.935112	0.980529		0.0140404	0.0355568	0.0493151	0.0343777	0.113954			1.12068	0.561496	-0.089194		0.0594536	0.984127
56	P42684	ABL2	Tyrosine-protein kinase ABL2 OS=Homo sapiens OX=9606 GN=ABL2 PE=1 SV=1	8	10.6489	9.48123	10.1309	10.0489	9.57101	9.9805	10.4703	9.69331	10.9261	9.85858	10.0317	9.55582	9.19042	9.7012	10.7112		1.0557	0.939947	1.00435	0.996225	0.948847	0.989443	1.038	0.960972	1.08319	0.977357	0.994515	0.947342	0.911116	0.961754	1.06188		0.0580006	0.0261933	0.060149	0.0245377	0.0784311			0.120649	0.941689	-0.016274		0.185495	0.940768
57	O14639	ABLIM1	Actin-binding LIM protein 1 OS=Homo sapiens OX=9606 GN=ABLIM1 PE=1 SV=3	7	9.56248	9.54236	9.86451	9.37014	9.77004	10.1661	9.83052	9.40888	9.5271	10.8978	10.2398	10.2331	11.4241	10.0455	10.1175		0.990269	0.988185	1.02155	0.970351	1.01176	1.05278	1.01803	0.974363	0.986605	1.12856	1.06041	1.05971	1.18306	1.04029	1.04775		0.0186886	0.0407391	0.0226821	0.0365194	0.0737016			0.292071	0.880857	0.0303221		0.253455	0.962557
58	Q6H8Q1-9	ABLIM2	Isoform 9 of Actin-binding LIM protein 2 OS=Homo sapiens OX=9606 GN=ABLIM2	1	10.2181	9.81422	8.63302	8.79579	8.87155	9.35683	12.5098	8.84048	10.7707	9.94777	13.0364	9.97968	10.1522	11.0639	8.00969		1.06939	1.02712	0.903497	0.920532	0.928461	0.979248	1.30922	0.925209	1.12721	1.04109	1.36433	1.04443	1.06249	1.1579	0.838262		0.0862047	0.0337935	0.171428	0.161455	0.160942			0.316155	0.780022	-0.0676534		0.357278	0.835721
59	Q12979	ABR	Active breakpoint cluster region-related protein OS=Homo sapiens OX=9606 GN=ABR PE=1 SV=2	12	10.0754	10.0602	10.334	9.78605	9.68844	10.0164	10.1262	10.3204	10.3342	9.8223	9.95677	9.79391	9.22048	9.92884	10.5364		0.992012	0.990514	1.01747	0.963523	0.953912	0.986207	0.997011	1.01613	1.01749	0.967092	0.980331	0.964297	0.907838	0.977582	1.03741		0.0151515	0.017133	0.0113375	0.0088253	0.0665591			0.981365	0.83622	-0.0328577		0.355022	0.973917
60	Q9P1F3	ABRACL	Costars family protein ABRACL OS=Homo sapiens OX=9606 GN=ABRACL PE=1 SV=1	2	6.97345	5.12832	9.13334	10.394	13.0427	11.4868	8.56223	8.7221	7.2642	12.1975	11.3769	14.1449	12.5348	10.8302	8.20846		0.985178	0.724505	1.29032	1.46842	1.84262	1.62281	1.20963	1.23222	1.02625	1.7232	1.60728	1.99833	1.77086	1.53004	1.15965		0.283197	0.114343	0.0977135	0.113076	0.207072			1.18682	0.117143	0.765361		0.375337	0.800346
61	Q6UWZ7	ABRAXAS1	BRCA1-A complex subunit Abraxas 1 OS=Homo sapiens OX=9606 GN=ABRAXAS1 PE=1 SV=2	8	11.1131	9.79966	10.4506	10.1	9.89011	9.82013	10.042	9.76957	10.6065	9.8974	10.0098	9.49215	9.40843	9.55792	10.0426		1.063	0.937367	0.999635	0.966099	0.946019	0.939326	0.960546	0.934489	1.01454	0.946716	0.957467	0.907953	0.899944	0.914244	0.960607		0.0628157	0.0146591	0.0421014	0.0277842	0.0342859			0.438027	0.778969	-0.0572004		0.326792	0.91204
62	Q15018	ABRAXAS2	BRISC complex subunit Abraxas 2 OS=Homo sapiens OX=9606 GN=ABRAXAS2 PE=1 SV=2	11	9.52339	10.0698	9.24325	9.65034	10.6575	10.2569	9.65257	9.58559	9.61158	10.5356	10.065	10.6126	11.1719	9.678	9.68613		0.990765	1.04761	0.961621	1.00397	1.10876	1.06707	1.0042	0.997237	0.99994	1.09607	1.04711	1.10408	1.16227	1.00685	1.0077		0.0437336	0.049772	0.00351139	0.0284904	0.0845055			0.675424	0.604133	0.0979575		0.0292527	0.992324
63	Q9ULW3	ABT1	Activator of basal transcription 1 OS=Homo sapiens OX=9606 GN=ABT1 PE=1 SV=1	10	10.6949	10.4192	10.8904	10.382	9.15394	10.1775	10.5713	10.8445	10.981	9.01929	9.39567	8.85367	8.53344	9.68257	10.4006		1.0025	0.976667	1.02083	0.973181	0.858063	0.954005	0.990921	1.01653	1.02932	0.845441	0.880721	0.829916	0.799898	0.907615	0.974921		0.0221879	0.0664333	0.0193183	0.0305561	0.0987373			0.747117	0.600527	-0.094823		0.254871	0.969454
64	Q969K4	ABTB1	Ankyrin repeat and BTB/POZ domain-containing protein 1 OS=Homo sapiens OX=9606 GN=ABTB1 PE=1 SV=1	2	10.7384	9.2334	10.0235	9.83334	8.886	11.7093	9.83103	9.546	9.48834	10.7486	9.84774	9.23428	9.91943	10.768	10.1926		1.07401	0.923485	1.00251	0.983489	0.88874	1.17112	0.983258	0.95475	0.948983	1.07503	0.984929	0.923574	0.992099	1.07697	1.01942		0.0752932	0.141666	0.0190702	0.0766024	0.0420824			0.0770294	0.933055	0.0282463		0.36251	0.896557
65	Q8N961	ABTB2	Ankyrin repeat and BTB/POZ domain-containing protein 2 OS=Homo sapiens OX=9606 GN=ABTB2 PE=2 SV=2	1	7.51907	8.70146	11.7646	9.06203	9.89517	10.7472	10.7027	8.72005	8.67312	9.89016	11.1067	10.4323	9.07482	11.9168	11.7937		0.806042	0.932795	1.26116	0.971448	1.06076	1.1521	1.14733	0.934788	0.929757	1.06022	1.19064	1.11834	0.972819	1.27748	1.26429		0.234885	0.0850994	0.123699	0.0581769	0.146999			0.228371	0.750978	0.122358		0.0290618	0.97969
66	P09110	ACAA1	3-ketoacyl-CoA thiolase, peroxisomal OS=Homo sapiens OX=9606 GN=ACAA1 PE=1 SV=2	6	9.34401	9.94362	9.52773	9.87812	10.504	9.62669	9.95306	10.2871	10.0121	10.1688	10.3823	9.75598	10.074	9.84368	10.6988		0.972815	1.03524	0.991943	1.02842	1.09358	1.00225	1.03622	1.071	1.04237	1.05868	1.08091	1.01571	1.04882	1.02484	1.11387		0.0319837	0.0451625	0.0176799	0.0315162	0.0433581			0.57892	0.691221	0.0723363		0.793603	0.859121
67	P42765	ACAA2	3-ketoacyl-CoA thiolase, mitochondrial OS=Homo sapiens OX=9606 GN=ACAA2 PE=1 SV=2	12	10.2014	9.89334	10.0492	10.0808	9.18317	9.72626	9.42958	10.362	9.97965	10.1725	9.8594	10.3671	9.48824	10.5636	10.6439		1.01527	0.984611	1.00012	1.00327	0.913933	0.967983	0.938456	1.03125	0.993201	1.01239	0.981234	1.03176	0.944294	1.05132	1.0593		0.0153294	0.0467853	0.0472305	0.0252779	0.0630657			0.535242	0.813771	-0.0429753		0.23404	0.947784
68	Q13085-4	ACACA	Isoform 4 of Acetyl-CoA carboxylase 1 OS=Homo sapiens OX=9606 GN=ACACA	17	9.94085	9.77247	10.0273	9.85459	10.0225	9.97239	10.2596	10.164	10.4655	9.88453	10.0431	9.41321	9.58116	10.0262	10.5725		1.00275	0.985769	1.01148	0.994053	1.01099	1.00593	1.03491	1.02527	1.05568	0.997073	1.01307	0.94953	0.966471	1.01136	1.06647		0.0130739	0.00866139	0.0149635	0.0334982	0.0493594			0.47219	0.906697	0.0195858		1.31512	0.876193
69	O00763	ACACB	Acetyl-CoA carboxylase 2 OS=Homo sapiens OX=9606 GN=ACACB PE=1 SV=3	11	9.03632	10.8659	9.9154	9.9576	10.074	10.4008	10.0891	10.4131	9.4862	10.0385	9.79714	10.0664	9.76239	10.2655	9.83152		0.909161	1.09323	0.997607	1.00185	1.01356	1.04645	1.01508	1.04769	0.954423	1.01	0.985708	1.0128	0.982212	1.03283	0.989167		0.0920595	0.0226524	0.0470596	0.0148563	0.027402			0.20868	0.857111	0.0475557		0.0210075	0.992064
70	Q6JQN1	ACAD10	Acyl-CoA dehydrogenase family member 10 OS=Homo sapiens OX=9606 GN=ACAD10 PE=1 SV=1	1	10.6185	7.98957	8.17927	10.2012	10.0832	9.30326	8.86403	9.96987	10.6971	11.1694	10.7583	10.1965	10.8994	10.8433	10.2272		1.1892	0.894776	0.916022	1.14246	1.12925	1.0419	0.99271	1.11656	1.198	1.25089	1.20485	1.14194	1.22066	1.21437	1.14538		0.164198	0.0494732	0.0937682	0.0456074	0.0349961			0.487174	0.547366	0.168831		0.386705	0.830754
71	Q6JQN1-5	ACAD10	Isoform 5 of Acyl-CoA dehydrogenase family member 10 OS=Homo sapiens OX=9606 GN=ACAD10	15	10.3515	9.7795	9.78312	9.44503	9.14476	10.1875	9.63928	9.74995	10.4703	10.3538	10.0676	10.0746	9.54574	10.554	10.8533		1.03812	0.980756	0.981119	0.947213	0.9171	1.02167	0.966694	0.977792	1.05003	1.03835	1.00965	1.01035	0.957313	1.05843	1.08845		0.0330173	0.0559575	0.0453349	0.0160603	0.066398			0.34156	0.837899	-0.0425953		0.0650521	0.979772
72	Q9UKU7	ACAD8	Isobutyryl-CoA dehydrogenase, mitochondrial OS=Homo sapiens OX=9606 GN=ACAD8 PE=1 SV=1	8	9.55526	9.55295	8.33822	9.75022	10.8157	9.68661	10.4002	9.946	10.0075	10.3709	10.5318	9.96754	11.1865	9.81122	10.0795		1.04443	1.04417	0.911399	1.06574	1.18219	1.05878	1.13678	1.08714	1.09386	1.13357	1.15117	1.08949	1.22273	1.0724	1.10172		0.0767307	0.0629	0.0243505	0.0282484	0.0703768			0.7712	0.443624	0.155771		0.762999	0.778404
73	Q9H845	ACAD9	Complex I assembly factor ACAD9, mitochondrial OS=Homo sapiens OX=9606 GN=ACAD9 PE=1 SV=1	17	9.64521	10.2054	9.65417	9.71911	10.3758	10.062	10.2937	9.33939	10.0446	9.80713	10.8987	9.71256	10.1472	10.1295	9.96571		0.98071	1.03767	0.981621	0.988224	1.055	1.02308	1.04665	0.949614	1.02131	0.997173	1.10816	0.987558	1.03175	1.02995	1.0133		0.0326254	0.0326762	0.0500354	0.0650129	0.00992431			0.400522	0.816704	0.0458033		0.0132969	0.996148
74	P11310-2	ACADM	Isoform 2 of Medium-chain specific acyl-CoA dehydrogenase, mitochondrial OS=Homo sapiens OX=9606 GN=ACADM	8	10.4726	11.6272	9.4714	10.0158	10.825	9.39557	10.2618	9.10139	10.2709	9.67204	10.867	9.1391	9.91778	9.13817	9.82408		0.995143	1.10486	0.900001	0.951735	1.02863	0.892796	0.975113	0.864842	0.975972	0.919067	1.03261	0.868425	0.942419	0.868337	0.933514		0.102513	0.0711203	0.0680921	0.0894422	0.0442151			0.149228	0.879055	-0.0454202		0.351662	0.866344
75	P16219	ACADS	Short-chain specific acyl-CoA dehydrogenase, mitochondrial OS=Homo sapiens OX=9606 GN=ACADS PE=1 SV=1	10	10.6458	10.5945	9.75529	10.3265	9.93762	10.2658	9.47763	9.36025	10.317	9.86483	10.7067	9.6404	9.46364	9.64889	9.99501		1.03039	1.02542	0.944192	0.999482	0.96184	0.993601	0.917319	0.905957	0.998563	0.954795	1.03628	0.933073	0.915964	0.933895	0.967395		0.0483945	0.0205583	0.0536953	0.0558235	0.0277985			0.0460501	0.979735	-0.00662648		0.671485	0.827764
76	P45954	ACADSB	Short/branched chain specific acyl-CoA dehydrogenase, mitochondrial OS=Homo sapiens OX=9606 GN=ACADSB PE=1 SV=1	10	9.96343	10.0528	9.70336	9.82947	9.88934	9.54055	9.95895	9.97313	10.2792	10.2174	9.76838	9.86558	9.78371	10.4521	10.7226		1.00575	1.01476	0.979493	0.992223	0.998266	0.963058	1.00529	1.00672	1.03762	1.03138	0.986056	0.995868	0.987603	1.05507	1.08238		0.0183229	0.0191232	0.0179681	0.0237416	0.0468348			0.0998229	0.96874	-0.00825684		0.283074	0.959102
77	P49748-3	ACADVL	Isoform 3 of Very long-chain specific acyl-CoA dehydrogenase, mitochondrial OS=Homo sapiens OX=9606 GN=ACADVL	12	9.85504	10.1396	8.87867	9.77002	10.0237	9.85009	10.3026	9.59436	10.0084	10.2959	10.8555	10.0034	10.2487	10.1786	9.99543		1.02396	1.05352	0.922514	1.01513	1.04148	1.02345	1.07046	0.996876	1.0399	1.06977	1.12792	1.03937	1.06486	1.05758	1.03855		0.0687133	0.0131226	0.0356931	0.0416959	0.0128951			0.311147	0.813553	0.0545076		0.252132	0.923929
78	Q15027	ACAP1	Arf-GAP with coiled-coil, ANK repeat and PH domain-containing protein 1 OS=Homo sapiens OX=9606 GN=ACAP1 PE=1 SV=1	9	10.0947	9.9255	9.79231	9.96523	10.1569	10.3303	9.65667	10.221	10.3287	9.66339	9.51054	9.94715	9.91003	10.6575	9.84025		1.01582	0.998793	0.985391	1.00279	1.02208	1.03952	0.971741	1.02853	1.03936	0.972418	0.957037	1.00097	0.997236	1.07245	0.990214		0.0152484	0.0179875	0.0358462	0.0228239	0.044694			0.807211	0.779744	0.0448679		0.146681	0.970222
79	Q15057	ACAP2	Arf-GAP with coiled-coil, ANK repeat and PH domain-containing protein 2 OS=Homo sapiens OX=9606 GN=ACAP2 PE=1 SV=3	12	10.7148	9.73129	10.1734	10.1322	9.83873	9.79341	10.0536	9.67501	10.3828	9.93673	10.2478	9.7075	9.63576	9.66705	10.3098		1.0498	0.953439	0.996758	0.99272	0.963965	0.959525	0.985022	0.947925	1.01727	0.973567	1.00405	0.951109	0.944079	0.947145	1.01012		0.048264	0.0185385	0.0352873	0.0272164	0.0385423			0.244383	0.898079	-0.0256425		0.237155	0.939301
80	Q96P50	ACAP3	Arf-GAP with coiled-coil, ANK repeat and PH domain-containing protein 3 OS=Homo sapiens OX=9606 GN=ACAP3 PE=1 SV=2	6	7.98867	7.85573	9.09978	9.29631	12.8521	11.1533	8.95865	8.29764	8.98102	11.3173	11.3136	12.0417	11.4888	9.76403	9.59139		0.960786	0.944797	1.09442	1.11805	1.5457	1.34139	1.07744	0.997945	1.08013	1.36111	1.36067	1.44824	1.38174	1.17431	1.15354		0.0821578	0.160215	0.044393	0.0362817	0.102045			1.08363	0.165368	0.421757		0.39338	0.880772
81	P24752	ACAT1	Acetyl-CoA acetyltransferase, mitochondrial OS=Homo sapiens OX=9606 GN=ACAT1 PE=1 SV=1	12	8.99856	10.2201	9.12727	9.65871	9.48405	10.1475	9.02816	9.06262	8.96046	10.9993	9.69301	11.8339	13.5288	9.88647	9.37108		0.952366	1.08165	0.965987	1.02223	1.00375	1.07396	0.955498	0.959145	0.948334	1.16412	1.02586	1.25245	1.43183	1.04634	0.991791		0.0710351	0.0352222	0.00576354	0.0995268	0.207378			0.365088	0.775681	0.0633293		0.419049	0.876423
82	Q9BWD1	ACAT2	Acetyl-CoA acetyltransferase, cytosolic OS=Homo sapiens OX=9606 GN=ACAT2 PE=1 SV=2	13	8.87736	9.38945	8.52343	9.17907	11.0546	10.266	9.3622	8.90085	9.24249	10.5511	10.651	11.3268	13.1746	9.79201	9.70905		0.994096	1.05144	0.954463	1.02788	1.2379	1.1496	1.04839	0.996727	1.03498	1.18153	1.19271	1.26839	1.47531	1.09652	1.08723		0.0487576	0.0926275	0.0261117	0.038917	0.181541			0.872021	0.352507	0.198311		0.244256	0.93691
83	Q9H3P7	ACBD3	Golgi resident protein GCP60 OS=Homo sapiens OX=9606 GN=ACBD3 PE=1 SV=4	7	7.37969	8.39011	10.3097	9.70545	10.8495	10.7343	10.0157	9.50199	7.27969	10.9494	11.1694	11.2444	12.9316	10.3574	9.1817		0.848907	0.965139	1.18595	1.11645	1.24805	1.2348	1.15213	1.09304	0.837404	1.25954	1.28485	1.29348	1.48756	1.19144	1.0562		0.171207	0.0603951	0.162799	0.0137876	0.177198			0.801134	0.285153	0.289049		0.0591073	0.967754
84	Q8NC06-2	ACBD4	Isoform 2 of Acyl-CoA-binding domain-containing protein 4 OS=Homo sapiens OX=9606 GN=ACBD4	1	9.39231	8.67839	10.7477	9.6019	9.09338	10.7725	9.1813	9.11686	10.1126	10.4354	9.17087	9.75223	11.019	12.2034	10.7222		0.977742	0.903422	1.11884	0.99956	0.946623	1.12142	0.955776	0.949067	1.05273	1.08632	0.95469	1.01521	1.14708	1.27038	1.11618		0.109418	0.087659	0.0588414	0.0646766	0.0692608			0.16846	0.868244	0.0484578		0.0787536	0.969003
85	Q5T8D3-3	ACBD5	Isoform 3 of Acyl-CoA-binding domain-containing protein 5 OS=Homo sapiens OX=9606 GN=ACBD5	6	8.9073	8.12218	10.1181	10.3267	9.63225	10.8311	9.86235	9.61789	9.87638	10.5366	9.91795	10.3809	10.2053	11.1202	10.5448		0.98432	0.897559	1.11812	1.14117	1.06443	1.19691	1.08986	1.06285	1.09141	1.16437	1.096	1.14716	1.12776	1.22886	1.16527		0.111115	0.0586477	0.0148543	0.031308	0.0435336			0.88461	0.344326	0.200127		0.497945	0.829987
86	Q9BR61	ACBD6	Acyl-CoA-binding domain-containing protein 6 OS=Homo sapiens OX=9606 GN=ACBD6 PE=1 SV=1	7	8.48742	10.1608	9.09417	10.0699	10.3522	9.98384	10.1105	9.88562	10.4276	10.0695	10.1906	9.89749	11.6899	9.84972	9.73071		0.917809	1.09877	0.983422	1.08894	1.11946	1.07963	1.09333	1.06901	1.12762	1.08889	1.10199	1.07029	1.26411	1.06512	1.05226		0.0916122	0.0190093	0.0268514	0.0146538	0.105375			0.713546	0.476974	0.150345		0.625047	0.791588
87	Q8N6N7	ACBD7	Acyl-CoA-binding domain-containing protein 7 OS=Homo sapiens OX=9606 GN=ACBD7 PE=1 SV=1	5	8.71999	10.7742	10.0634	10.5611	9.66062	10.2366	9.29169	10.2752	10.1494	9.88003	9.34929	9.66038	10.4381	10.4228	10.5171		0.88505	1.09354	1.02141	1.07192	0.980522	1.03898	0.943077	1.0429	1.03013	1.00279	0.948923	0.980497	1.05944	1.05789	1.06745		0.105882	0.0449203	0.0540318	0.0276929	0.00483795			0.238633	0.820867	0.0621354		0.0201729	0.991518
88	Q96AP0	ACD	Adrenocortical dysplasia protein homolog OS=Homo sapiens OX=9606 GN=ACD PE=1 SV=4	4	8.1479	8.30991	9.44673	9.6501	11.7896	10.8892	9.62303	8.63335	8.69894	11.1444	10.0531	13.0258	11.2673	10.0115	9.30914		0.943607	0.962369	1.09402	1.11758	1.36536	1.26108	1.11444	0.999826	1.00742	1.29063	1.16424	1.50851	1.30487	1.15943	1.07809		0.0819657	0.0996847	0.0615942	0.13182	0.0972968			1.31844	0.157527	0.332186		0.258249	0.914811
89	Q9UKV3	ACIN1	Apoptotic chromatin condensation inducer in the nucleus OS=Homo sapiens OX=9606 GN=ACIN1 PE=1 SV=2	14	10.2158	10.2661	10.9025	10.2294	10.3979	9.96387	9.87795	9.95324	9.842	10.483	10.3151	9.14559	9.92633	9.07672	9.4045		0.976516	0.981322	1.04216	0.977812	0.993922	0.952435	0.944222	0.951419	0.940785	1.00206	0.986009	0.874217	0.948846	0.867633	0.898965		0.0365924	0.0214578	0.00573951	0.0729923	0.04525			0.250871	0.904574	-0.0222509		1.122	0.803311
90	Q9UKV3-5	ACIN1	Isoform 4 of Apoptotic chromatin condensation inducer in the nucleus OS=Homo sapiens OX=9606 GN=ACIN1	1	11.0926	11.0332	12.1553	11.3521	10.0247	9.12424	10.1606	10.9085	8.401	10.6866	11.1823	7.78773	8.53376	8.45099	9.10631		0.970733	0.965533	1.06373	0.993442	0.877281	0.798479	0.889176	0.954624	0.735187	0.935207	0.978584	0.681519	0.746805	0.739562	0.79691		0.0552563	0.110231	0.131047	0.185482	0.041033			0.683886	0.472321	-0.15864		0.778327	0.701181
91	P53396	ACLY	ATP-citrate synthase OS=Homo sapiens OX=9606 GN=ACLY PE=1 SV=3	23	8.98676	10.1422	9.30098	9.47638	10.609	9.75651	10.2474	9.41984	8.91695	10.7525	10.6494	10.3465	11.9906	9.67017	9.7349		0.948307	1.07023	0.981463	0.999972	1.11949	1.02953	1.08133	0.994006	0.94094	1.13463	1.12376	1.09179	1.26528	1.02042	1.02725		0.0630399	0.0593035	0.0705075	0.0199425	0.126266			0.450064	0.688384	0.0844169		0.00727841	0.997749
92	P21399	ACO1	Cytoplasmic aconitate hydratase OS=Homo sapiens OX=9606 GN=ACO1 PE=1 SV=3	11	9.36889	9.19423	9.61234	10.0621	10.501	10.268	10.0622	10.0861	10.0519	10.2387	9.98373	10.4477	9.95646	10.1973	9.9693		0.997559	0.978961	1.02348	1.07137	1.1181	1.0933	1.07138	1.07392	1.07029	1.09017	1.06302	1.11243	1.06012	1.08576	1.06149		0.0223595	0.0213672	0.00174015	0.0227303	0.013493			1.74639	0.299378	0.144244		1.81745	0.778436
93	Q99798	ACO2	Aconitate hydratase, mitochondrial OS=Homo sapiens OX=9606 GN=ACO2 PE=1 SV=2	11	10.7788	10.8998	9.81069	9.5609	10.2728	9.55618	10.3161	9.44138	10.3962	9.8152	11.3763	9.14047	9.02332	9.39723	10.2146		1.0269	1.03843	0.934667	0.910869	0.978696	0.91042	0.982814	0.899483	0.990449	0.935096	1.08382	0.870815	0.859654	0.895276	0.973143		0.0568731	0.0420973	0.0526953	0.113426	0.0638259			0.538873	0.663456	-0.0845204		0.404865	0.880802
94	Q8WXI4	ACOT11	Acyl-coenzyme A thioesterase 11 OS=Homo sapiens OX=9606 GN=ACOT11 PE=1 SV=1	1	10.2568	9.30763	11.1938	9.53651	9.08761	9.7933	9.94728	11.8728	11.7256	10.3608	10.0141	8.77257	7.23193	9.23495	11.6643		1.00039	0.90782	1.09179	0.930143	0.88636	0.95519	0.970208	1.15801	1.14366	1.01055	0.976728	0.855633	0.705366	0.900731	1.13768		0.0919838	0.0377069	0.0958449	0.0859519	0.236706			0.515221	0.646247	-0.0965243		0.484599	0.827342
95	Q9NPJ3	ACOT13	Acyl-coenzyme A thioesterase 13 OS=Homo sapiens OX=9606 GN=ACOT13 PE=1 SV=1	7	9.53119	9.94566	8.8769	9.73933	9.66909	9.62582	9.37818	8.75454	9.12548	11.0703	9.42974	11.2475	13.5936	10.2512	9.76147		1.00846	1.05231	0.93923	1.03048	1.02305	1.01847	0.992268	0.926283	0.965532	1.17131	0.997724	1.19006	1.43828	1.08464	1.03282		0.057013	0.00591907	0.0345235	0.0947098	0.186172			0.345929	0.819644	0.0500494		0.406386	0.888741
96	O00154	ACOT7	Cytosolic acyl coenzyme A thioester hydrolase OS=Homo sapiens OX=9606 GN=ACOT7 PE=1 SV=3	17	10.6221	10.2374	10.1321	10.2846	9.74892	10.0096	10.3599	10.4326	11.2459	9.60701	10.0461	9.26403	8.59853	9.71788	9.69341		1.02822	0.990986	0.980794	0.995556	0.943701	0.968932	1.00285	1.00988	1.08861	0.929964	0.972466	0.896763	0.832342	0.940696	0.938327		0.0249649	0.0267494	0.0460599	0.0406688	0.0684737			0.494497	0.862132	-0.0306163		0.395708	0.916152
97	O14734	ACOT8	Acyl-coenzyme A thioesterase 8 OS=Homo sapiens OX=9606 GN=ACOT8 PE=1 SV=1	7	10.6173	10.7478	10.207	10.0608	9.90647	9.77865	9.96068	9.36026	9.90665	9.92827	10.4555	9.64396	9.71334	9.8122	9.90105		1.00886	1.02126	0.969874	0.955985	0.941318	0.929173	0.946469	0.889417	0.941335	0.94339	0.993489	0.916374	0.922967	0.932361	0.940803		0.0268166	0.0142502	0.0340933	0.0411413	0.00957269			0.951422	0.646744	-0.0714354		1.31164	0.758105
98	Q15067	ACOX1	Peroxisomal acyl-coenzyme A oxidase 1 OS=Homo sapiens OX=9606 GN=ACOX1 PE=1 SV=3	8	9.24062	9.7275	9.56088	9.93547	10.0667	9.49778	9.74302	10.2117	10.0503	9.93159	10.6764	9.92634	10.6766	10.7097	10.0453		0.971708	1.02291	1.00539	1.04478	1.05858	0.99875	1.02454	1.07382	1.05685	1.04437	1.12269	1.04382	1.12271	1.12619	1.05633		0.0260205	0.0302964	0.0238039	0.0424007	0.0357343			0.72695	0.702601	0.0624385		1.00794	0.844723
99	Q15067-3	ACOX1	Isoform 3 of Peroxisomal acyl-coenzyme A oxidase 1 OS=Homo sapiens OX=9606 GN=ACOX1	1	11.8561	12.9558	10.4159	9.8258	8.83404	9.90025	10.0736	10.6058	11.7249	8.49899	9.94295	8.96748	7.23507	9.61825	9.54512		1.00966	1.10332	0.887022	0.836766	0.752307	0.843105	0.857867	0.903192	0.99849	0.723774	0.846742	0.763671	0.616139	0.819091	0.812863		0.10847	0.062526	0.0780303	0.0806287	0.154022			1.08593	0.224413	-0.284623		0.446889	0.829503
100	O15254	ACOX3	Peroxisomal acyl-coenzyme A oxidase 3 OS=Homo sapiens OX=9606 GN=ACOX3 PE=1 SV=2	3	10.2119	9.76388	9.7673	10.4455	9.61417	10.4449	10.0481	10.7131	10.6034	9.86324	9.84679	9.47184	9.06839	9.96166	10.1759		1.03001	0.984823	0.985168	1.05357	0.969723	1.05351	1.01349	1.08057	1.0695	0.994845	0.993185	0.955367	0.914673	1.00477	1.02638		0.0259888	0.0471852	0.0340998	0.0227582	0.0603385			0.566303	0.779358	0.0499736		0.963309	0.840211
101	P24666	ACP1	Low molecular weight phosphotyrosine protein phosphatase OS=Homo sapiens OX=9606 GN=ACP1 PE=1 SV=3	7	9.83243	9.3391	10.0108	10.1153	9.74107	10.3098	9.87909	10.0838	9.3995	10.4058	9.87271	10.0781	9.31373	11.1344	10.4843		1.01079	0.960078	1.02913	1.03988	1.0014	1.05987	1.01559	1.03663	0.966287	1.06974	1.01493	1.03604	0.95747	1.14464	1.07781		0.0357682	0.0287487	0.0358856	0.0265737	0.0894855			0.949592	0.68033	0.0623341		0.0294636	0.993354
102	P11117	ACP2	Lysosomal acid phosphatase OS=Homo sapiens OX=9606 GN=ACP2 PE=1 SV=3	5	10.1042	9.67224	9.67655	10.1373	9.59765	10.1231	10.0165	9.98589	10.5193	10.2228	9.78146	9.72382	9.66576	10.2432	10.5302		1.02918	0.985189	0.985628	1.03256	0.977591	1.03112	1.02025	1.01714	1.07147	1.04127	0.996314	0.990442	0.984529	1.04335	1.07258		0.0252744	0.0309027	0.0294414	0.0275466	0.0433933			0.535639	0.844247	0.0338209		0.642654	0.896243
103	Q9NPH0	ACP6	Lysophosphatidic acid phosphatase type 6 OS=Homo sapiens OX=9606 GN=ACP6 PE=1 SV=3	3	11.2897	10.2276	10.6122	9.68519	9.26041	10.4984	9.73075	10.0952	11.0162	9.03388	10.0238	9.68793	7.95672	9.9781	10.9038		1.05414	0.954973	0.990886	0.904325	0.864662	0.980259	0.908578	0.942605	1.02861	0.84351	0.93594	0.904581	0.742934	0.931674	1.01811		0.0502088	0.0640964	0.0644436	0.0525377	0.15678			0.822515	0.532523	-0.112406		0.423736	0.881298
104	Q96CM8-2	ACSF2	Isoform 2 of Medium-chain acyl-CoA ligase ACSF2, mitochondrial OS=Homo sapiens OX=9606 GN=ACSF2	10	9.52561	9.47495	9.5209	9.85934	9.79975	9.85994	9.34322	8.90553	9.53178	10.9922	10.6653	11.0915	11.0238	10.4485	9.9576		1.00194	0.996613	1.00145	1.03704	1.03078	1.03711	0.982757	0.93672	1.00259	1.1562	1.12182	1.16665	1.15953	1.09902	1.04738		0.00294371	0.0035142	0.0346943	0.0204265	0.0509375			2.77434	0.605449	0.0638676		0.546874	0.903956
105	Q4G176	ACSF3	Malonate--CoA ligase ACSF3, mitochondrial OS=Homo sapiens OX=9606 GN=ACSF3 PE=1 SV=3	13	11.1224	10.3247	10.0044	9.66291	9.73915	9.32004	9.91878	8.93903	10.2036	10.3383	10.4743	9.89301	9.99974	9.56272	10.4969		1.06091	0.984821	0.954267	0.921698	0.92897	0.888993	0.946104	0.85265	0.973275	0.986117	0.999095	0.943645	0.953826	0.912141	1.00125		0.0549189	0.0233179	0.0684786	0.0297074	0.0466499			0.931277	0.498643	-0.115525		0.717988	0.793366
106	P33121	ACSL1	Long-chain-fatty-acid--CoA ligase 1 OS=Homo sapiens OX=9606 GN=ACSL1 PE=1 SV=1	11	10.019	10.1145	9.57394	9.95529	9.79305	9.56984	10.0114	9.89989	10.7574	9.4408	10.0706	10.18	10.131	10.0728	10.4106		1.01177	1.02141	0.966824	1.00534	0.988951	0.96641	1.011	0.999741	1.08633	0.953379	1.01698	1.02802	1.02308	1.01721	1.05131		0.0291328	0.019803	0.0456048	0.0403096	0.0176946			0.0440733	0.983157	-0.00453024		0.342444	0.923406
107	O95573	ACSL3	Fatty acid CoA ligase Acsl3 OS=Homo sapiens OX=9606 GN=ACSL3 PE=1 SV=3	7	9.38368	9.71226	9.05346	10.3122	10.5217	9.75694	9.84431	8.67924	9.64599	10.2362	10.2643	10.3355	11.3868	10.3687	10.4987		1.00006	1.03508	0.964865	1.09901	1.12134	1.03984	1.04915	0.924983	1.02801	1.09091	1.09391	1.1015	1.21354	1.10503	1.1189		0.0351057	0.038755	0.0663842	0.00497998	0.0515392			1.22445	0.39693	0.134128		0.0293611	0.988194
108	O60488	ACSL4	Long-chain-fatty-acid--CoA ligase 4 OS=Homo sapiens OX=9606 GN=ACSL4 PE=1 SV=2	14	9.91337	11.9749	9.47003	10.0174	10.6813	9.64469	10.65	9.55504	10.4777	8.99969	10.4855	9.35787	9.42008	9.27669	10.0756		0.948397	1.14562	0.905984	0.958354	1.02187	0.922694	1.01887	0.914117	1.00238	0.860987	1.00313	0.895253	0.901205	0.887487	0.963921		0.127881	0.051915	0.0575681	0.0806516	0.044413			0.0764769	0.935748	-0.0268898		0.088765	0.960884
109	Q9UKU0-8	ACSL6	Isoform 8 of Long-chain-fatty-acid--CoA ligase 6 OS=Homo sapiens OX=9606 GN=ACSL6	11	10.3259	9.66534	10.093	9.70253	9.59113	9.87545	9.80692	10.4117	10.3088	10.022	9.6501	9.74657	9.43196	10.5604	10.8082		1.0297	0.963829	1.00647	0.967538	0.956429	0.984781	0.977948	1.03826	1.028	0.999393	0.96231	0.97193	0.940557	1.05308	1.0778		0.0334088	0.0147344	0.0318008	0.0196793	0.0714509			0.461392	0.869755	-0.0298564		0.173321	0.965985
110	Q9NUB1	ACSS1	Acetyl-coenzyme A synthetase 2-like, mitochondrial OS=Homo sapiens OX=9606 GN=ACSS1 PE=1 SV=2	5	10.0915	8.66746	9.81894	10.0487	9.93548	10.422	9.28998	9.08227	9.68784	10.9952	10.5768	11.4415	9.72039	10.3082	9.91385		1.05937	0.909877	1.03076	1.05488	1.04299	1.09406	0.975227	0.953422	1.01699	1.15423	1.11031	1.20108	1.02041	1.08211	1.04072		0.0793495	0.025116	0.0328996	0.0392973	0.0300131			0.645588	0.591612	0.106551		0.154506	0.947922
111	Q9NR19-2	ACSS2	Isoform 2 of Acetyl-coenzyme A synthetase, cytoplasmic OS=Homo sapiens OX=9606 GN=ACSS2	7	10.5907	10.1744	10.0167	9.45313	9.37047	9.99037	9.44396	9.32892	10.1262	9.85051	10.6926	10.2071	9.72155	10.2804	10.753		1.03217	0.991602	0.976228	0.921305	0.913249	0.973665	0.920411	0.909199	0.986899	0.960034	1.04211	0.994789	0.947465	1.00193	1.04799		0.0289015	0.0350441	0.0447351	0.0412392	0.0503666			1.01254	0.60442	-0.0812201		0.980956	0.794357
112	P62736	ACTA2	Actin, aortic smooth muscle OS=Homo sapiens OX=9606 GN=ACTA2 PE=1 SV=1	29	10.2546	9.96167	10.6661	9.9424	9.87504	9.7751	9.92133	10.2435	10.3856	9.90802	9.58799	9.49	9.54201	10.1737	10.2731		0.996161	0.967706	1.03613	0.965834	0.95929	0.949583	0.963787	0.995084	1.00888	0.962494	0.931406	0.921887	0.926939	0.988299	0.997955		0.0343747	0.00853342	0.0233584	0.0226262	0.0396654			0.787628	0.775774	-0.0467444		0.292128	0.950371
113	P60709	ACTB	Actin, cytoplasmic 1 OS=Homo sapiens OX=9606 GN=ACTB PE=1 SV=1	16	9.3904	9.55366	10.072	9.61843	10.5535	10.6361	10.1342	9.88335	9.67865	9.99801	9.43668	10.2915	9.46588	10.9556	10.3321		0.970884	0.987764	1.04135	0.99446	1.09114	1.09968	1.04779	1.02185	1.00069	1.03371	0.975669	1.06405	0.978688	1.13271	1.06825		0.036793	0.0550391	0.0230507	0.0438361	0.0729802			0.714644	0.590651	0.0998831		0.342997	0.937955
114	Q562R1	ACTBL2	Beta-actin-like protein 2 OS=Homo sapiens OX=9606 GN=ACTBL2 PE=1 SV=2	1	13.2345	8.83024	10.3409	8.99393	10.0958	11.5928	8.97545	9.55132	10.0237	8.58706	8.0926	9.84323	10.4471	11.986	9.40543		1.2252	0.817474	0.957324	0.832628	0.934635	1.07323	0.830917	0.884229	0.927959	0.794961	0.749186	0.911253	0.967153	1.10963	0.870723		0.207187	0.127544	0.0551621	0.102083	0.12233			0.0922383	0.899254	-0.052118		0.377251	0.826936
115	O96019	ACTL6A	Actin-like protein 6A OS=Homo sapiens OX=9606 GN=ACTL6A PE=1 SV=1	16	10.0941	10.279	9.56967	10.419	10.0638	10.1421	9.65342	9.84883	10.2439	10.0507	10.073	9.95523	9.80489	9.89074	9.91165		1.01134	1.02986	0.958797	1.04389	1.0083	1.01615	0.967187	0.986766	1.02635	1.00699	1.00922	0.997426	0.982363	0.990965	0.99306		0.0368649	0.0182819	0.0303364	0.00623808	0.00573256			0.48701	0.803357	0.0472727		0.121719	0.96955
116	P12814-3	ACTN1	Isoform 3 of Alpha-actinin-1 OS=Homo sapiens OX=9606 GN=ACTN1	24	9.52238	9.88965	9.30666	9.69725	10.2175	9.66372	9.78721	9.42928	10.1281	10.3772	10.7586	10.8796	10.8178	9.65609	9.86903		0.994723	1.03309	0.972188	1.01299	1.06734	1.00949	1.02239	0.984997	1.058	1.08402	1.12386	1.1365	1.13004	1.00869	1.03094		0.030791	0.0314928	0.0357271	0.024569	0.0611461			0.536271	0.753177	0.0568128		0.226024	0.946724
117	O43707	ACTN4	Alpha-actinin-4 OS=Homo sapiens OX=9606 GN=ACTN4 PE=1 SV=2	22	10.0364	10.9651	9.78725	9.62129	9.69543	10.0204	9.67876	9.68008	9.68758	10.003	10.3182	10.2984	10.5575	9.88502	9.76551		0.977929	1.06842	0.953652	0.937482	0.944706	0.976369	0.943081	0.94321	0.943941	0.974677	1.00539	1.00346	1.02871	0.963179	0.951534		0.0604825	0.0217073	0.00049139	0.0172971	0.0424028			0.355979	0.803239	-0.0539001		0.593385	0.842948
118	Q9NZ32	ACTR10	Actin-related protein 10 OS=Homo sapiens OX=9606 GN=ACTR10 PE=1 SV=1	11	8.68455	8.37097	10.0989	9.44911	10.904	10.3873	9.87745	9.86315	8.25279	11.0097	10.4055	10.9926	11.6586	10.551	9.49434		0.959464	0.92482	1.11572	1.04393	1.20466	1.14758	1.09125	1.08967	0.911763	1.21635	1.14959	1.21446	1.28804	1.16567	1.04893		0.101699	0.0719776	0.100084	0.0318483	0.102408			0.876384	0.357003	0.195519		0.119851	0.94621
119	P61163	ACTR1A	Alpha-centractin OS=Homo sapiens OX=9606 GN=ACTR1A PE=1 SV=1	9	7.92648	8.57896	8.9959	10.2552	11.7178	11.0404	9.29601	8.69566	8.45039	10.9569	10.2865	12.0068	11.4239	10.5217	9.84747		0.932478	1.00924	1.05829	1.20643	1.37849	1.2988	1.09359	1.02297	0.994112	1.28898	1.21011	1.41249	1.34392	1.23778	1.15847		0.0634101	0.0665142	0.0493592	0.078236	0.0746353			1.98227	0.116276	0.386565		0.284693	0.917553
120	P42025	ACTR1B	Beta-centractin OS=Homo sapiens OX=9606 GN=ACTR1B PE=1 SV=1	12	8.48727	8.52708	9.37989	9.75723	11.1116	10.5329	9.24186	8.76088	8.76441	11.4266	10.1415	11.9111	11.6407	10.6383	9.67873		0.964673	0.969198	1.06613	1.10902	1.26295	1.19718	1.05044	0.995772	0.996173	1.29876	1.1527	1.35383	1.32309	1.20917	1.1001		0.0573141	0.0649216	0.0310097	0.0819434	0.0920955			1.50736	0.171689	0.264396		0.112059	0.969473
121	P61160	ACTR2	Actin-related protein 2 OS=Homo sapiens OX=9606 GN=ACTR2 PE=1 SV=1	15	9.9518	11.0015	9.47887	9.68443	10.7132	9.65591	10.2477	9.3736	9.93149	10.1364	10.9335	9.78482	10.6236	8.96591	9.51727		0.981048	1.08453	0.934426	0.95469	1.0561	0.951879	1.01021	0.924049	0.979045	0.999247	1.07783	0.964587	1.04728	0.883859	0.938212		0.0768236	0.0601273	0.0449258	0.057227	0.0870111			0.00983616	0.994698	-0.00269694		0.219404	0.923118
122	P61158	ACTR3	Actin-related protein 3 OS=Homo sapiens OX=9606 GN=ACTR3 PE=1 SV=3	13	9.79304	9.07481	10.3962	9.95277	10.517	10.1762	9.18002	10.1293	9.57682	9.98074	9.84705	10.6806	10.1058	10.2518	10.3378		1.00393	0.930302	1.06577	1.02031	1.07815	1.04321	0.941087	1.0384	0.981766	1.02317	1.00947	1.09492	1.036	1.05096	1.05977		0.067818	0.0278145	0.0495142	0.044024	0.0114601			0.598885	0.656811	0.0826919		0.1332	0.960696
123	Q9P1U1	ACTR3B	Actin-related protein 3B OS=Homo sapiens OX=9606 GN=ACTR3B PE=2 SV=1	7	10.7324	10.395	9.98255	9.98266	9.96134	9.99069	10.5992	9.76744	10.4925	9.72607	10.0678	9.47413	9.15391	9.62094	10.0534		1.03495	1.00241	0.96264	0.962651	0.960596	0.963425	1.02211	0.941897	1.01181	0.937908	0.970866	0.913613	0.882732	0.927769	0.969472		0.0362147	0.00151987	0.043997	0.0305441	0.0468137			0.455552	0.832718	-0.0406519		0.123607	0.966434
124	Q9H9F9	ACTR5	Actin-related protein 5 OS=Homo sapiens OX=9606 GN=ACTR5 PE=1 SV=2	8	10.4933	11.4775	9.54105	10.5508	9.99993	8.88852	10.5873	9.82654	9.96349	10.0599	9.61503	9.9675	10.395	9.58459	9.04948		0.998989	1.09268	0.908329	1.00446	0.952015	0.846207	1.00794	0.935508	0.948545	0.957721	0.915372	0.948928	0.98963	0.912474	0.86153		0.0921809	0.0862881	0.0400488	0.0237579	0.0700115			0.307788	0.747091	-0.0834416		0.229648	0.919725
125	Q9GZN1	ACTR6	Actin-related protein 6 OS=Homo sapiens OX=9606 GN=ACTR6 PE=1 SV=1	7	10.2425	9.13025	10.4621	10.6739	10.6085	9.83611	10.0758	10.8013	10.0957	9.71839	9.75737	10.4195	8.31961	9.93962	9.9193		1.02992	0.918079	1.052	1.0733	1.06672	0.989056	1.01316	1.08611	1.01516	0.977219	0.981139	1.04772	0.836566	0.999464	0.997421		0.0717986	0.0449211	0.0400288	0.0395423	0.0989587			0.480978	0.700153	0.0766044		0.315865	0.910818
126	Q9H981	ACTR8	Actin-related protein 8 OS=Homo sapiens OX=9606 GN=ACTR8 PE=1 SV=2	9	9.01129	9.68219	9.93777	9.82289	11.0396	9.86836	10.8325	10.6336	9.91568	10.1812	10.4855	9.42997	9.80568	9.63861	9.71521		0.944209	1.01451	1.04129	1.02925	1.15674	1.03401	1.13504	1.11419	1.03897	1.06679	1.09867	0.988079	1.02745	1.00994	1.01797		0.0501375	0.0673318	0.0461045	0.0541536	0.00860382			0.669306	0.561684	0.115467		1.03548	0.761904
127	Q04771	ACVR1	Activin receptor type-1 OS=Homo sapiens OX=9606 GN=ACVR1 PE=1 SV=1	2	11.1431	11.6161	10.7838	10.0232	9.63095	10.0371	9.25328	9.30276	11.1028	10.2298	10.0154	9.08871	8.42877	9.28621	10.058		0.99661	1.03891	0.964477	0.896446	0.861366	0.89769	0.827588	0.832014	0.993008	0.914927	0.895746	0.812869	0.753846	0.830534	0.899559		0.0373338	0.023297	0.106597	0.0620236	0.0880336			1.40867	0.298425	-0.161301		0.830829	0.737792
128	P36896-4	ACVR1B	Isoform 4 of Activin receptor type-1B OS=Homo sapiens OX=9606 GN=ACVR1B	2	11.2297	10.3566	10.7105	10.3588	10.1876	10.6176	10.5449	10.7869	11.4049	8.58756	8.90315	8.37625	7.94703	9.7921	10.1963		1.04311	0.962011	0.994879	0.962216	0.946314	0.986254	0.979497	1.00198	1.05938	0.797685	0.827	0.778057	0.738187	0.909573	0.947121		0.0407917	0.0208381	0.0406417	0.0307537	0.128771			0.430317	0.843406	-0.0366464		0.112605	0.970175
129	Q13705	ACVR2B	Activin receptor type-2B OS=Homo sapiens OX=9606 GN=ACVR2B PE=1 SV=3	2	11.1354	10.4791	9.37171	11.7022	10.2753	9.88015	9.6352	11.0453	10.0596	9.80595	9.8034	9.21697	8.76501	9.2005	9.62429		1.0781	1.01456	0.907344	1.13298	0.994832	0.95657	0.932855	1.06938	0.973942	0.949387	0.94914	0.892363	0.848605	0.890769	0.931799		0.0863024	0.0902573	0.0706008	0.0353129	0.0467188			0.202223	0.843271	0.0541128		0.0569459	0.975063
130	Q03154	ACY1	Aminoacylase-1 OS=Homo sapiens OX=9606 GN=ACY1 PE=1 SV=1	8	9.88686	9.34766	9.33371	9.94914	9.73252	10.3332	9.31416	9.60373	9.98006	10.3828	9.92456	9.86169	10.2572	11.1275	10.9651		1.03824	0.981614	0.980149	1.04478	1.02203	1.08511	0.978096	1.0085	1.04802	1.09032	1.0422	1.03559	1.07713	1.16852	1.15147		0.033122	0.0304081	0.0346623	0.0282868	0.0429169			1.12263	0.574783	0.0856182		0.101673	0.974793
131	Q96HD9	ACY3	N-acyl-aromatic-L-amino acid amidohydrolase (carboxylate-forming) OS=Homo sapiens OX=9606 GN=ACY3 PE=1 SV=1	3	10.3897	9.56062	10.1352	9.94996	9.18359	9.89261	10.0988	10.5889	10.6623	10.0351	10.0247	9.25572	8.87007	10.2652	11.0877		1.03602	0.953345	1.01064	0.992168	0.915749	0.98645	1.00701	1.05588	1.0632	1.00066	0.999619	0.922941	0.884487	1.0236	1.10561		0.0423503	0.0441197	0.029317	0.0457437	0.111278			0.368127	0.845523	-0.0375234		0.622621	0.88176
132	P07311	ACYP1	Acylphosphatase-1 OS=Homo sapiens OX=9606 GN=ACYP1 PE=1 SV=2	9	10.8509	10.7821	9.87847	10.1494	9.82737	10.0555	9.55277	9.28523	9.92078	10.2942	10.4514	10.0015	9.14354	9.84015	9.96672		1.03304	1.02649	0.940463	0.966258	0.935599	0.957317	0.909456	0.883985	0.944492	0.980041	0.995008	0.952175	0.870496	0.936815	0.948865		0.0516641	0.0165438	0.0332869	0.0222786	0.0459336			0.41664	0.790813	-0.053914		1.05619	0.749655
133	P14621	ACYP2	Acylphosphatase-2 OS=Homo sapiens OX=9606 GN=ACYP2 PE=1 SV=2	6	11.1509	9.94868	9.84167	9.6401	10.2662	9.61322	10.2641	10.0177	10.4908	9.82689	10.1976	9.8323	9.44887	9.63957	9.82139		1.08117	0.964605	0.954229	0.934685	0.995386	0.932079	0.995191	0.971295	1.01717	0.952795	0.988739	0.95332	0.916144	0.934633	0.952262		0.0704837	0.0375469	0.0230701	0.0213503	0.0193301			0.296686	0.82066	-0.0519285		0.0614469	0.978253
134	P00813	ADA	Adenosine deaminase OS=Homo sapiens OX=9606 GN=ADA PE=1 SV=3	14	10.4413	11.1732	9.1112	9.54938	10.1857	9.20759	10.1343	9.05138	10.0863	10.0125	11.1867	9.51365	10.6163	9.52397	10.2065		1.01947	1.09093	0.8896	0.932383	0.994513	0.899012	0.989497	0.883759	0.984808	0.977599	1.09224	0.928894	1.03655	0.929903	0.996546		0.102068	0.0514528	0.062707	0.0838989	0.0545503			0.250534	0.803362	-0.0681075		0.262319	0.895994
135	Q9NZK5	ADA2	Adenosine deaminase 2 OS=Homo sapiens OX=9606 GN=ADA2 PE=1 SV=2	10	9.50263	9.86951	9.50648	9.97842	10.6681	10.355	9.62639	9.7112	9.4704	10.1408	9.71341	10.8654	10.5108	10.4678	9.61364		0.987162	1.02528	0.987563	1.03659	1.10823	1.07571	1.00002	1.00883	0.983814	1.05346	1.00906	1.12873	1.09189	1.08743	0.998694		0.0218898	0.0334171	0.0127192	0.0568681	0.0496225			1.18596	0.452802	0.1163		0.121026	0.978617
136	Q6DHV7	ADAL	Adenosine deaminase-like protein OS=Homo sapiens OX=9606 GN=ADAL PE=1 SV=2	2	10.6904	9.65346	9.03041	9.46352	10.3628	9.9044	9.86037	10.0005	11.6781	10.2356	9.98228	9.8048	9.04779	9.61488	10.6707		1.09181	0.985912	0.922279	0.966512	1.05836	1.01154	1.00704	1.02136	1.19269	1.04537	1.01949	1.00137	0.924054	0.981971	1.0898		0.0856388	0.0453745	0.0962081	0.0216362	0.0842328			0.144871	0.897301	0.0341765		0.379739	0.858832
137	O14672	ADAM10	Disintegrin and metalloproteinase domain-containing protein 10 OS=Homo sapiens OX=9606 GN=ADAM10 PE=1 SV=1	6	9.83487	9.32148	10.3146	9.97999	11.0332	11.212	9.65902	10.2246	10.4008	9.77719	9.64929	9.67638	9.02415	10.1991	9.69338		1.00114	0.948883	1.04997	1.01592	1.12313	1.14133	0.983243	1.04081	1.05875	0.995271	0.982252	0.985009	0.918616	1.03823	0.98674		0.050555	0.0619735	0.0383908	0.0069474	0.0611473			0.915741	0.433083	0.142508		0.294508	0.926987
138	Q13444	ADAM15	Disintegrin and metalloproteinase domain-containing protein 15 OS=Homo sapiens OX=9606 GN=ADAM15 PE=1 SV=4	2	11.0321	10.1393	10.3505	8.88231	11.9146	10.3983	11.0576	11.4064	11.159	8.31313	8.61659	9.24106	9.28429	8.71256	9.49236		1.04995	0.964973	0.985076	0.845347	1.13393	0.989625	1.05238	1.08557	1.06202	0.791177	0.820059	0.87949	0.883605	0.829193	0.903408		0.0444107	0.145805	0.0160088	0.0542356	0.0440665			0.0239473	0.980286	-0.0101559		0.926073	0.820693
139	P78536	ADAM17	Disintegrin and metalloproteinase domain-containing protein 17 OS=Homo sapiens OX=9606 GN=ADAM17 PE=1 SV=1	4	9.06401	10.5566	10.2794	10.0507	9.88435	9.44822	10.2295	11.3334	10.4051	9.3916	9.8438	10.3155	9.84603	9.82555	9.52617		0.909431	1.05919	1.03138	1.00843	0.991739	0.94798	1.02637	1.13713	1.04399	0.9423	0.987671	1.035	0.987894	0.98584	0.955802		0.0796579	0.0317693	0.0556673	0.046899	0.0183971			0.0360835	0.977936	-0.00822634		0.477758	0.850993
140	Q9P0K1	ADAM22	Disintegrin and metalloproteinase domain-containing protein 22 OS=Homo sapiens OX=9606 GN=ADAM22 PE=1 SV=1	2	11.3058	11.4326	11.2492	10.0737	9.47287	9.07079	10.6431	10.0391	10.9384	9.47654	9.81136	8.96682	8.10374	8.81002	10.6059		0.997933	1.00913	0.992938	0.889182	0.836148	0.800656	0.939441	0.88613	0.965506	0.836472	0.866025	0.791479	0.715298	0.777639	0.936159		0.00829075	0.052912	0.0434883	0.0451545	0.14063			1.67088	0.171966	-0.23515		1.06043	0.775385
141	Q13443	ADAM9	Disintegrin and metalloproteinase domain-containing protein 9 OS=Homo sapiens OX=9606 GN=ADAM9 PE=1 SV=1	4	8.24961	8.92496	10.0433	10.6406	9.61398	9.9034	9.40981	8.14381	8.8674	12.2681	9.54598	11.3179	13.9794	9.67979	9.41198		0.909287	0.983725	1.10699	1.17283	1.05967	1.09157	1.03717	0.897626	0.977381	1.35221	1.05218	1.24748	1.54083	1.06692	1.03741		0.0998501	0.0526588	0.0721195	0.125096	0.232516			0.794647	0.4209	0.165686		0.171685	0.929445
142	O75689-2	ADAP1	Isoform 2 of Arf-GAP with dual PH domain-containing protein 1 OS=Homo sapiens OX=9606 GN=ADAP1	1	10.7038	12.0193	10.3823	9.68598	9.94502	9.8455	9.76598	10.344	10.3514	8.84817	10.1969	9.62059	7.88944	9.06638	11.3351		0.969973	1.08919	0.940841	0.877737	0.901212	0.892193	0.884987	0.937369	0.938041	0.801815	0.924033	0.871812	0.714937	0.82159	1.02718		0.0785987	0.0132995	0.0330803	0.0708222	0.185724			0.801826	0.443349	-0.150415		0.668119	0.791978
143	P55265-3	ADAR	Isoform 3 of Double-stranded RNA-specific adenosine deaminase OS=Homo sapiens OX=9606 GN=ADAR	2	9.76481	13.6221	8.55585	10.1806	9.04186	9.7373	8.5519	10.0612	7.85438	10.605	8.85686	11.5203	14.361	9.1554	8.13139		0.91709	1.27936	0.803547	0.956139	0.849192	0.914507	0.803176	0.944929	0.737667	0.995996	0.831818	1.08197	1.34876	0.859856	0.763683		0.248507	0.0594614	0.127859	0.131036	0.316661			0.170243	0.818483	-0.10056		0.458185	0.776984
144	P55265-4	ADAR	Isoform 4 of Double-stranded RNA-specific adenosine deaminase OS=Homo sapiens OX=9606 GN=ADAR	17	10.1977	10.8364	9.73022	9.96713	10.0501	10.1905	9.65118	10.0458	9.79825	9.82104	9.56575	9.99142	10.1318	10.0989	9.92383		0.994434	1.05672	0.94885	0.971952	0.980045	0.993739	0.941143	0.979622	0.955484	0.957707	0.932812	0.974321	0.988011	0.984803	0.96773		0.0541479	0.0112159	0.0202832	0.0218774	0.0111225			0.0675576	0.966139	-0.0107186		0.481688	0.876124
145	P78563-5	ADARB1	Isoform 5 of Double-stranded RNA-specific editase 1 OS=Homo sapiens OX=9606 GN=ADARB1	8	9.65685	10.6906	10.1225	9.38142	9.53054	9.84595	9.9384	10.4945	9.46404	9.70457	9.93756	10.7245	10.9679	9.91459	9.62604		0.95079	1.05257	0.996641	0.923672	0.938354	0.969409	0.978512	1.03326	0.931807	0.955489	0.978429	1.05591	1.07987	0.976167	0.947758		0.0509724	0.0247418	0.0517554	0.0528023	0.0694533			0.551804	0.708414	-0.0682029		0.202387	0.938579
146	Q7Z6V5	ADAT2	tRNA-specific adenosine deaminase 2 OS=Homo sapiens OX=9606 GN=ADAT2 PE=1 SV=1	3	8.51539	9.16298	10.3382	10.0945	9.09707	10.1864	10.6719	10.2401	8.81616	10.2553	9.76429	10.4084	10.7435	11.2898	10.416		0.911824	0.981168	1.10701	1.08092	0.974109	1.09076	1.14275	1.0965	0.94403	1.09813	1.04556	1.11453	1.15041	1.20891	1.11534		0.0989458	0.061696	0.097995	0.033178	0.040816			0.388181	0.707293	0.0854986		0.278163	0.889017
147	Q96EY9	ADAT3	Probable inactive tRNA-specific adenosine deaminase-like protein 3 OS=Homo sapiens OX=9606 GN=ADAT3 PE=1 SV=1	4	8.17594	9.67478	9.85548	10.5715	10.4279	10.5684	9.62484	10.1954	9.6735	10.0916	9.11049	10.6611	11.1921	10.5305	9.64632		0.885283	1.04758	1.06714	1.14468	1.12912	1.14434	1.04217	1.10395	1.04744	1.0927	0.986475	1.15438	1.21187	1.14023	1.04449		0.0998286	0.00779665	0.0321752	0.0787969	0.0741734			0.864212	0.340616	0.207483		0.387067	0.867184
148	Q86TW2	ADCK1	AarF domain-containing protein kinase 1 OS=Homo sapiens OX=9606 GN=ADCK1 PE=1 SV=2	3	10.6782	9.68242	10.7169	11.3339	9.50544	9.78347	9.91136	10.0813	10.7819	9.11725	10.2136	9.35317	7.91397	10.444	10.4832		1.0308	0.934671	1.03453	1.09409	0.917587	0.944426	0.956771	0.973178	1.04081	0.880114	0.985943	0.902888	0.763957	1.00818	1.01197		0.0566074	0.0965218	0.0449822	0.0603504	0.153129			0.0393689	0.975641	-0.00976419		0.124341	0.963715
149	Q7Z695	ADCK2	Uncharacterized aarF domain-containing protein kinase 2 OS=Homo sapiens OX=9606 GN=ADCK2 PE=1 SV=1	6	9.92531	10.765	10.264	10.3166	9.27714	9.98976	10.2633	10.5721	10.449	9.88028	9.8144	9.11953	8.82367	10.4572	10.0826		0.961931	1.04331	0.994757	0.999857	0.899112	0.968177	0.994688	1.02461	1.01269	0.957566	0.951182	0.883837	0.855163	1.01348	0.977176		0.0409437	0.0539024	0.0149063	0.0438836	0.0874281			0.416208	0.792263	-0.0516893		0.0903691	0.977427
150	Q3MIX3	ADCK5	Uncharacterized aarF domain-containing protein kinase 5 OS=Homo sapiens OX=9606 GN=ADCK5 PE=1 SV=3	2	10.1898	10.4902	10.0239	9.89486	9.45977	10.4804	9.4716	10.4744	9.64663	10.7487	10.1624	10.2185	9.70773	9.76822	9.26297		0.995616	1.02497	0.979413	0.966802	0.924292	1.02402	0.925447	1.02343	0.942549	1.05023	0.992942	0.99842	0.948519	0.954429	0.905063		0.0230935	0.0515005	0.0543027	0.0311781	0.0288012			0.240213	0.894176	-0.028155		0.512258	0.881514
151	O60266	ADCY3	Adenylate cyclase type 3 OS=Homo sapiens OX=9606 GN=ADCY3 PE=1 SV=3	3	10.6228	9.08891	11.1575	10.1989	10.6861	9.83392	9.43619	11.4545	9.63022	9.75677	9.88578	8.85105	8.60568	11.1417	9.64993		1.03237	0.883297	1.08433	0.991167	1.03852	0.9557	0.917047	1.11319	0.935904	0.948202	0.96074	0.86018	0.836335	1.0828	0.937819		0.104354	0.0417544	0.109448	0.0593673	0.130072			0.0423068	0.971786	0.0118111		0.0636048	0.969483
152	P51828	ADCY7	Adenylate cyclase type 7 OS=Homo sapiens OX=9606 GN=ADCY7 PE=1 SV=1	6	10.2716	13.473	10.656	9.53006	9.20133	9.63878	9.79745	9.97334	9.27387	9.60395	9.69766	10.3797	10.1809	9.14486	9.1775		0.895765	1.17495	0.929284	0.831094	0.802427	0.840576	0.854414	0.869752	0.808753	0.837539	0.845711	0.90519	0.887852	0.797502	0.800348		0.152436	0.0240844	0.0375821	0.0427973	0.0619882			0.734181	0.340606	-0.253398		0.707398	0.729283
153	P35611-3	ADD1	Isoform 3 of Alpha-adducin OS=Homo sapiens OX=9606 GN=ADD1	14	10.7648	10.1819	10.7058	9.70134	9.71145	9.84338	9.80982	10.3208	10.0025	9.5742	10.3137	9.77652	9.26072	9.96093	10.0722		1.02028	0.965031	1.01469	0.919487	0.920446	0.932949	0.929769	0.978198	0.948031	0.907437	0.977528	0.926612	0.877725	0.944091	0.954634		0.0304123	0.00812626	0.0256906	0.0386507	0.0450517			1.61604	0.468698	-0.0988865		1.27347	0.820753
154	P35612	ADD2	Beta-adducin OS=Homo sapiens OX=9606 GN=ADD2 PE=1 SV=3	4	10.3704	9.65251	9.83973	9.95477	10.3006	10.0012	10.0072	9.78613	10.5821	9.96185	10.4732	9.29605	9.78345	10.1226	9.86823		1.04181	0.969692	0.9885	1.00006	1.0348	1.00472	1.00533	0.983115	1.06308	1.00077	1.05214	0.933882	0.982846	1.01692	0.991363		0.037408	0.0186133	0.0405781	0.0595586	0.0177861			0.367919	0.858613	0.0336808		0.158217	0.961814
155	Q9UEY8	ADD3	Gamma-adducin OS=Homo sapiens OX=9606 GN=ADD3 PE=1 SV=1	8	9.75958	8.85349	10.4938	10.3586	10.2038	10.3078	9.39821	9.45955	8.59066	10.4356	10.0122	11.5494	9.82644	11.018	9.73304		1.00591	0.912517	1.08158	1.06765	1.05169	1.06241	0.96866	0.974983	0.885428	1.07558	1.03194	1.19038	1.0128	1.13561	1.00317		0.0846846	0.00767034	0.0529992	0.074448	0.070291			0.593332	0.616656	0.10258		0.474116	0.85837
156	Q8IWK6	ADGRA3	Adhesion G protein-coupled receptor A3 OS=Homo sapiens OX=9606 GN=ADGRA3 PE=1 SV=2	7	10.512	11.1699	11.7974	10.7242	9.11381	9.68164	10.2704	10.4216	10.0105	9.59565	9.51611	9.22939	9.18609	9.18678	9.5845		0.941958	1.0009	1.05714	0.960968	0.816666	0.867548	0.920304	0.933851	0.897016	0.859841	0.852714	0.827022	0.823142	0.823204	0.858843		0.0575961	0.083006	0.0203161	0.0203922	0.0246617			1.0244	0.357435	-0.168998		1.03091	0.765811
157	Q9UHX3	ADGRE2	Adhesion G protein-coupled receptor E2 OS=Homo sapiens OX=9606 GN=ADGRE2 PE=1 SV=2	2	9.57977	8.83046	9.0225	9.87619	9.99506	10.0393	9.23803	9.54375	10.4268	10.2696	10.6654	10.5778	10.5826	11.2968	10.0559		1.04763	0.965685	0.986687	1.08004	1.09304	1.09788	1.01026	1.04369	1.14026	1.12306	1.16636	1.15677	1.1573	1.2354	1.0997		0.0425628	0.00846144	0.0634036	0.0197952	0.0585073			1.41595	0.352464	0.139856		0.598428	0.844486
158	P48960	ADGRE5	Adhesion G protein-coupled receptor E5 OS=Homo sapiens OX=9606 GN=ADGRE5 PE=1 SV=4	6	10.4806	9.01864	9.55724	10.4899	8.94986	10.3909	9.76475	9.68794	10.0137	9.92986	9.79696	10.4417	10.6822	10.4896	10.3061		1.08209	0.931149	0.986757	1.08305	0.924047	1.07283	1.00818	1.00025	1.03389	1.02523	1.01151	1.07807	1.10291	1.08302	1.06407		0.076339	0.0866893	0.0173382	0.0338515	0.0179268			0.223646	0.841101	0.0512362		0.0944423	0.969489
159	Q9Y653	ADGRG1	Adhesion G-protein coupled receptor G1 OS=Homo sapiens OX=9606 GN=ADGRG1 PE=1 SV=2	3	11.7858	11.0626	10.9193	9.0385	7.20081	8.96695	8.33908	8.3348	9.02146	11.2397	11.5018	10.5587	9.35433	10.8586	11.8176		1.04708	0.982825	0.970094	0.803001	0.639736	0.796645	0.740863	0.740483	0.801487	0.998561	1.02185	0.938059	0.831061	0.964703	1.0499		0.041267	0.123892	0.0461422	0.0438569	0.116293			1.39384	0.133922	-0.414576		2.8255	0.815
160	O94910	ADGRL1	Adhesion G protein-coupled receptor L1 OS=Homo sapiens OX=9606 GN=ADGRL1 PE=1 SV=1	3	9.9409	11.2677	9.69635	10.2696	9.87695	9.8634	9.89173	11.5559	11.0143	8.81846	9.38023	9.46598	8.99111	9.92381	10.0435		0.96498	1.09378	0.941242	0.996888	0.958773	0.957457	0.960207	1.12175	1.06918	0.856023	0.910555	0.918879	0.872783	0.963322	0.97494		0.0820772	0.023063	0.0784457	0.0381408	0.0596883			0.116725	0.922217	-0.0252229		0.270615	0.901031
161	P11766	ADH5	Alcohol dehydrogenase class-3 OS=Homo sapiens OX=9606 GN=ADH5 PE=1 SV=4	8	10.2057	9.69578	9.92784	10.3964	9.37293	10.1304	9.74034	10.1796	10.3748	10.2197	9.58013	9.80943	9.76122	10.3579	10.2479		1.02641	0.975126	0.998465	1.04559	0.942656	1.01884	0.979608	1.02378	1.04342	1.02782	0.963494	0.986556	0.981707	1.04171	1.03065		0.0256763	0.0532808	0.0321791	0.0328313	0.0313686			0.147989	0.936967	0.0166021		0.204236	0.962868
162	Q9BV57	ADI1	Acireductone dioxygenase OS=Homo sapiens OX=9606 GN=ADI1 PE=1 SV=1	4	10.6136	6.37711	11.8596	11.5528	7.06423	11.2301	8.05389	13.3035	9.60301	10.45	8.14904	10.6216	7.39025	14.1342	9.59716		1.10366	0.663125	1.23322	1.20132	0.734576	1.16776	0.837486	1.38336	0.998571	1.08665	0.847379	1.10449	0.768476	1.46974	0.997962		0.298848	0.251635	0.261359	0.14175	0.331448			0.0785921	0.89991	0.078032		0.12113	0.923051
163	Q96A54	ADIPOR1	Adiponectin receptor protein 1 OS=Homo sapiens OX=9606 GN=ADIPOR1 PE=1 SV=1	1	8.16923	10.3074	13.0875	10.0961	9.80232	9.62383	8.93107	11.725	8.48246	9.68605	8.92722	9.84915	8.49304	11.5444	11.2752		0.776442	0.979665	1.24389	0.959584	0.931658	0.914694	0.84885	1.1144	0.806213	0.920607	0.848485	0.936109	0.807218	1.09724	1.07164		0.234388	0.024235	0.180891	0.0518575	0.161855			0.0966314	0.897634	-0.0558809		0.170168	0.903757
164	P55263	ADK	Adenosine kinase OS=Homo sapiens OX=9606 GN=ADK PE=1 SV=2	7	9.98505	8.81652	10.2043	11.0524	10.3946	10.2375	10.006	10.2416	10.8003	9.84063	9.50771	9.966	9.35505	9.90202	9.6903		1.03273	0.911869	1.05541	1.14312	1.07509	1.05883	1.03489	1.05926	1.11704	1.01779	0.983356	1.03076	0.967567	1.02414	1.00224		0.0771619	0.040935	0.0394169	0.024239	0.0285827			0.909767	0.432617	0.143857		0.593293	0.834934
165	Q9H2P0	ADNP	Activity-dependent neuroprotector homeobox protein OS=Homo sapiens OX=9606 GN=ADNP PE=1 SV=1	16	10.416	10.4276	9.86298	10.2974	10.2952	10.0126	9.94971	9.89168	9.74238	9.9041	9.96102	9.81987	10.1183	9.67807	9.62296		1.01763	1.01877	0.9636	1.00605	1.00583	0.978219	0.972074	0.966404	0.951817	0.967618	0.973179	0.959388	0.988546	0.945535	0.940151		0.0315283	0.0160565	0.0108468	0.00717697	0.0276843			0.0954448	0.963755	0.0098591		0.703398	0.874081
166	Q6IQ32	ADNP2	Activity-dependent neuroprotector homeobox protein 2 OS=Homo sapiens OX=9606 GN=ADNP2 PE=1 SV=1	8	10.1752	10.1824	9.51006	9.90534	9.16528	9.98412	9.84731	10.6059	9.20824	10.3182	9.3361	10.6386	10.1635	10.8807	10.079		1.02203	1.02275	0.955221	0.994924	0.92059	1.00284	0.989095	1.06529	0.924905	1.0364	0.937748	1.06857	1.02086	1.09289	1.01237		0.0387816	0.0466436	0.0707662	0.0672126	0.0424598			0.202043	0.899383	-0.0258682		0.0868502	0.969117
167	Q96SZ5	ADO	2-aminoethanethiol dioxygenase OS=Homo sapiens OX=9606 GN=ADO PE=1 SV=2	10	9.14275	9.57372	9.97235	9.89207	9.95015	10.0391	9.79591	9.78376	9.79736	10.5656	9.85408	10.357	10.6835	10.5519	10.0406		0.956061	1.00113	1.04281	1.03442	1.04049	1.04979	1.02436	1.02309	1.02451	1.10485	1.03044	1.08304	1.11718	1.10342	1.04995		0.0433867	0.00743492	0.000762808	0.0356556	0.0325752			0.815149	0.651383	0.0739071		0.320635	0.938026
168	Q9BRR6	ADPGK	ADP-dependent glucokinase OS=Homo sapiens OX=9606 GN=ADPGK PE=1 SV=1	4	9.89932	9.57561	10.798	10.0554	9.72888	10.0487	10.1246	9.73683	9.29288	9.86344	10.0907	11.2126	9.9302	10.2635	9.37933		0.981006	0.948927	1.07007	0.996477	0.964116	0.995809	1.00333	0.964904	0.920909	0.977451	0.999968	1.11115	0.984067	1.01709	0.929476		0.0627637	0.0187662	0.0428264	0.069529	0.0452967			0.0354648	0.983416	-0.00515351		0.421195	0.888635
169	P54922	ADPRH	ADP-ribosylhydrolase ARH1 OS=Homo sapiens OX=9606 GN=ADPRH PE=1 SV=1	1	5.63973	6.42906	10.5371	8.32787	9.93978	10.7702	10.0189	11.2601	9.39569	12.0102	11.7873	11.3819	8.19418	13.1942	11.1138		0.74844	0.853191	1.39837	1.10518	1.31909	1.4293	1.32959	1.49431	1.24689	1.59386	1.56427	1.51048	1.08744	1.75099	1.47489		0.34895	0.128298	0.0928231	0.0271623	0.231837			0.591695	0.326899	0.421769		0.679967	0.660983
170	Q3LIE5	ADPRM	Manganese-dependent ADP-ribose/CDP-alcohol diphosphatase OS=Homo sapiens OX=9606 GN=ADPRM PE=1 SV=1	2	9.51452	9.84471	9.36479	10.0361	10.2459	9.892	9.53198	9.38445	8.78577	10.6728	10.1501	10.8552	10.6776	10.4007	10.6434		0.993718	1.0282	0.97808	1.04819	1.07011	1.03314	0.995541	0.980132	0.917606	1.11469	1.0601	1.13374	1.11519	1.08627	1.11162		0.0256454	0.017695	0.0427959	0.0346575	0.0142778			1.12935	0.575353	0.0854848		0.553565	0.880611
171	Q9NX46	ADPRS	ADP-ribosylhydrolase ARH3 OS=Homo sapiens OX=9606 GN=ADPRS PE=1 SV=1	11	10.0944	9.72164	10.1085	10.1249	9.86025	9.90584	10.2772	9.52433	10.0934	10.0096	10.6756	9.46747	10.1607	9.93099	10.045		1.01198	0.974616	1.0134	1.01504	0.988512	0.993082	1.03032	0.954835	1.01189	1.00349	1.07025	0.949135	1.01863	0.995603	1.00704		0.0219944	0.0141998	0.0393922	0.060207	0.0114343			0.348334	0.940339	0.0127917		0.0663925	0.98259
172	Q16186	ADRM1	Proteasomal ubiquitin receptor ADRM1 OS=Homo sapiens OX=9606 GN=ADRM1 PE=1 SV=2	3	11.1103	10.718	10.1566	10.3537	8.79824	9.5287	9.59105	10.9817	10.2791	9.42468	9.04064	10.3416	8.44311	10.4497	10.7828		1.04208	1.00529	0.952634	0.971117	0.825223	0.893736	0.899584	1.03002	0.964123	0.88398	0.847959	0.969979	0.791914	0.980117	1.01137		0.0449572	0.0814009	0.0676149	0.069609	0.127951			0.910282	0.431108	-0.145252		0.357668	0.896298
173	P30566	ADSL	Adenylosuccinate lyase OS=Homo sapiens OX=9606 GN=ADSL PE=1 SV=2	14	10.1567	11.1905	9.33389	10.1097	9.35434	9.56209	9.71727	9.65857	9.35514	10.4941	9.44622	10.6594	11.2004	9.83505	9.92662		0.99312	1.09421	0.912668	0.988528	0.914667	0.934981	0.950154	0.944415	0.914746	1.02611	0.923651	1.04228	1.09517	0.961671	0.970625		0.0909671	0.0403321	0.0202941	0.0645029	0.0739496			0.275668	0.806265	-0.0625327		0.445061	0.856775
174	P30520	ADSS2	Adenylosuccinate synthetase isozyme 2 OS=Homo sapiens OX=9606 GN=ADSS2 PE=1 SV=3	15	9.89153	10.0217	10.2171	10.3173	10.8642	10.3417	10.5486	10.5338	10.1507	9.20702	9.12221	9.96773	9.45135	9.97985	9.38515		0.984872	0.997837	1.01729	1.02727	1.08172	1.0297	1.0503	1.04882	1.01067	0.916718	0.908273	0.992459	0.941046	0.993666	0.934453		0.0163169	0.029398	0.0216692	0.0493635	0.0339311			0.901114	0.62435	0.0791857		0.921633	0.888747
175	Q8IUX7	AEBP1	Adipocyte enhancer-binding protein 1 OS=Homo sapiens OX=9606 GN=AEBP1 PE=1 SV=1	14	11.6946	9.73663	12.0633	10.3688	8.81624	10.1472	9.34156	10.9989	9.63535	9.67652	9.21077	9.7343	8.50565	10.6627	9.40746		1.04745	0.872079	1.08047	0.928704	0.789643	0.908851	0.836694	0.98514	0.863009	0.866696	0.824981	0.871871	0.761825	0.955025	0.842597		0.112006	0.0858865	0.0885072	0.0300857	0.113733			0.699389	0.436763	-0.174526		0.633339	0.779883
176	Q6ZN18	AEBP2	Zinc finger protein AEBP2 OS=Homo sapiens OX=9606 GN=AEBP2 PE=1 SV=2	4	10.9193	9.55533	10.791	9.96509	10.2772	11.0142	10.9868	11.1675	9.76461	9.25889	7.29907	10.4361	9.43739	10.2255	8.90201		1.04773	0.916855	1.03542	0.956173	0.986122	1.05684	1.05421	1.07155	0.936937	0.888412	0.700363	1.00137	0.905539	0.981159	0.854168		0.0722681	0.0517062	0.0717297	0.176115	0.0699193			0.0739291	0.953408	0.0151707		0.105499	0.960909
177	Q8N556-2	AFAP1	Isoform 2 of Actin filament-associated protein 1 OS=Homo sapiens OX=9606 GN=AFAP1	9	10.091	11.5519	9.7847	9.68438	10.6992	9.29043	10.9631	9.71293	10.9973	8.72975	10.3626	9.01267	10.0032	8.60958	10.5072		0.963263	1.10272	0.934022	0.924445	1.02132	0.88684	1.04651	0.927171	1.04977	0.833318	0.989186	0.860325	0.95488	0.821848	1.00299		0.0901479	0.0734804	0.0693195	0.0931435	0.101266			0.255564	0.801488	-0.0673137		0.0238816	0.988486
178	P55196	AFDN	Afadin OS=Homo sapiens OX=9606 GN=AFDN PE=1 SV=3	13	10.2734	9.93417	10.4582	10.4062	9.05344	10.1242	9.94047	10.4924	10.6125	9.67292	9.48883	9.54743	9.17593	10.5995	10.2205		1.00503	0.971851	1.02311	1.01803	0.88569	0.990445	0.972468	1.02646	1.03821	0.946294	0.928284	0.934017	0.897674	1.03694	0.999859		0.0259998	0.0723735	0.0346318	0.0098281	0.0737354			0.271954	0.857515	-0.0397989		0.140133	0.971446
179	P55196-1	AFDN	Isoform 2 of Afadin OS=Homo sapiens OX=9606 GN=AFDN	1	9.06151	10.2862	10.4697	11.0387	8.90315	10.9309	8.24272	8.55758	11.9626	10.2969	9.84533	10.6054	10.3388	10.0876	9.37286		0.9117	1.03491	1.05339	1.11063	0.895767	1.09978	0.829319	0.860998	1.20358	1.036	0.990562	1.06703	1.04021	1.01493	0.943026		0.0770257	0.116905	0.215152	0.0372976	0.050455			0.203758	0.836642	0.060479		0.148108	0.923019
180	P51825-2	AFF1	Isoform 2 of AF4/FMR2 family member 1 OS=Homo sapiens OX=9606 GN=AFF1	6	9.21125	9.39263	9.34532	9.72584	9.69197	9.56755	9.83086	10.5878	10.3586	10.6735	11.1968	10.43	9.56282	10.301	10.124		0.988713	1.00818	1.0031	1.04395	1.04031	1.02696	1.05522	1.13647	1.11187	1.14567	1.20184	1.11953	1.02645	1.10569	1.08669		0.0100991	0.00862676	0.0378357	0.0363896	0.0385566			1.81393	0.61651	0.0668026		1.50286	0.723817
181	P51816	AFF2	AF4/FMR2 family member 2 OS=Homo sapiens OX=9606 GN=AFF2 PE=1 SV=4	10	10.0755	9.47492	10.0849	10.4309	9.58138	10.5871	10.4147	9.98497	10.8048	9.70802	9.48615	8.82625	9.91289	10.0523	10.5751		1.01995	0.959152	1.0209	1.05593	0.969929	1.07174	1.05429	1.01078	1.09377	0.982748	0.960288	0.893487	1.00349	1.0176	1.07053		0.035379	0.0530646	0.039424	0.0491061	0.0342962			0.583711	0.736518	0.0596903		0.741584	0.858805
182	P51826-2	AFF3	Isoform 2 of AF4/FMR2 family member 3 OS=Homo sapiens OX=9606 GN=AFF3	2	8.75053	10.6685	9.13796	9.83064	10.1512	10.1609	11.7047	11.6566	11.1201	9.19362	9.4354	9.96858	8.87632	9.20507	10.14		0.91927	1.12076	0.959971	1.03274	1.06641	1.06744	1.22961	1.22456	1.1682	0.965819	0.991218	1.04723	0.932485	0.967021	1.06524		0.106541	0.0187052	0.0282353	0.0415948	0.0696931			0.397353	0.683975	0.0973707		1.05138	0.629991
183	Q9UHB7	AFF4	AF4/FMR2 family member 4 OS=Homo sapiens OX=9606 GN=AFF4 PE=1 SV=1	13	9.43333	9.42387	9.94835	10.0648	9.6225	10.1192	9.94657	10.4592	10.0837	10.1823	10.1281	10.1552	9.7941	10.2702	10.3686		0.982449	0.981464	1.03609	1.04821	1.00215	1.05388	1.0359	1.08929	1.05018	1.06045	1.05481	1.05763	1.02002	1.06961	1.07986		0.031256	0.0274186	0.0261125	0.00266708	0.0302891			1.11602	0.661058	0.0636492		1.25313	0.820356
184	Q8WV93	AFG1L	AFG1-like ATPase OS=Homo sapiens OX=9606 GN=AFG1L PE=1 SV=2	3	10.3824	7.72124	9.4246	9.8297	9.62124	10.2025	10.557	10.2902	10.1685	10.2782	10.7688	9.4735	9.59744	10.6966	10.9882		1.13147	0.841452	1.02708	1.07123	1.04851	1.11186	1.15049	1.12142	1.10815	1.1201	1.17357	1.03241	1.04592	1.1657	1.19748		0.146892	0.0297916	0.0192204	0.0642797	0.0703334			0.407346	0.628737	0.131899		0.551191	0.776782
185	Q9Y4W6	AFG3L2	AFG3-like protein 2 OS=Homo sapiens OX=9606 GN=AFG3L2 PE=1 SV=2	14	10.1199	10.1414	9.1568	10.4178	9.98167	9.90549	9.88664	9.7111	10.4594	9.70094	10.5046	9.73802	9.87315	10.0473	10.3558		1.03201	1.0342	0.933793	1.06239	1.01791	1.01014	1.00822	0.990319	1.06663	0.989283	1.07123	0.993065	1.00684	1.02461	1.05606		0.0573477	0.0273657	0.0390604	0.04545	0.0242184			0.403947	0.779968	0.0583857		0.154854	0.950227
186	Q63HM1-2	AFMID	Isoform 2 of Kynurenine formamidase OS=Homo sapiens OX=9606 GN=AFMID	1	10.5499	9.42043	9.97808	9.75543	10.181	7.77671	9.27029	9.69694	10.088	9.92772	9.09563	11.0747	11.0279	11.9836	10.1736		1.05681	0.943665	0.999526	0.977223	1.01986	0.77901	0.928626	0.971364	1.01054	0.994481	0.911129	1.10938	1.10469	1.20042	1.01911		0.0565734	0.138893	0.0422281	0.099046	0.0818553			0.309569	0.708264	-0.105907		0.363016	0.905518
187	P02771	AFP	Alpha-fetoprotein OS=Homo sapiens OX=9606 GN=AFP PE=1 SV=1	2	19.9552	18.3902	5.75701	7.50195	8.27289	13.8683	7.38593	15.3237	6.7756	6.11711	8.61232	7.16395	10.7379	7.15534	6.98261		1.35742	1.25096	0.391611	0.510308	0.562751	0.943367	0.502416	1.04237	0.4609	0.416107	0.58584	0.487316	0.73043	0.486731	0.474981		0.529562	0.351632	0.485209	0.171693	0.255672			0.247176	0.634423	-0.417564		0.282012	0.816364
188	Q6ULP2-9	AFTPH	Isoform 5 of Aftiphilin OS=Homo sapiens OX=9606 GN=AFTPH	10	10.2578	11.469	10.8324	10.4063	8.52825	9.50954	9.76276	10.9096	10.0213	9.43945	9.76738	10.1896	9.49282	9.42083	9.99298		0.945152	1.05675	0.998098	0.958836	0.785791	0.876206	0.899537	1.0052	0.923357	0.869748	0.899964	0.938865	0.874665	0.868033	0.92075		0.055823	0.0990735	0.0587935	0.0383771	0.0323424			0.923156	0.357538	-0.183925		0.593914	0.836188
189	Q9UPQ3	AGAP1	Arf-GAP with GTPase, ANK repeat and PH domain-containing protein 1 OS=Homo sapiens OX=9606 GN=AGAP1 PE=1 SV=4	1	9.321	10.3986	11.6177	9.66992	10.3819	10.0658	8.48426	9.69722	10.0043	9.57944	11.9617	9.99659	10.9823	8.98785	8.8514		0.892323	0.995481	1.1122	0.925726	0.993883	0.963628	0.81222	0.92834	0.957736	0.917065	1.14513	0.956999	1.05136	0.86043	0.847367		0.110006	0.0355328	0.0855482	0.121018	0.124159			0.139281	0.894892	-0.037782		0.609956	0.777536
190	Q99490-2	AGAP2	Isoform 2 of Arf-GAP with GTPase, ANK repeat and PH domain-containing protein 2 OS=Homo sapiens OX=9606 GN=AGAP2	10	10.3675	10.0593	10.3724	10.1735	9.80545	9.60301	10.0482	9.88682	9.9254	9.51195	10.0467	9.67867	10.376	10.0311	10.114		1.00985	0.97983	1.01032	0.990947	0.955102	0.935382	0.978749	0.963027	0.966784	0.926513	0.978601	0.942752	1.01068	0.977078	0.985156		0.0174694	0.029329	0.00846861	0.028076	0.0176988			0.771966	0.785784	-0.0441688		1.68938	0.865769
191	Q96P47-4	AGAP3	Isoform 4 of Arf-GAP with GTPase, ANK repeat and PH domain-containing protein 3 OS=Homo sapiens OX=9606 GN=AGAP3	4	9.27707	11.1308	9.05734	11.3356	10.1682	9.55127	8.93929	10.2074	10.6687	10.5916	10.5323	10.5338	9.56438	8.71336	9.72893		0.944544	1.13328	0.922172	1.15413	1.03527	0.972461	0.910153	1.03926	1.08624	1.07838	1.07234	1.0725	0.973796	0.88715	0.99055		0.115968	0.0875402	0.0901075	0.0032052	0.0583878			0.308539	0.728725	0.0926791		0.0373361	0.979697
192	P52594-4	AGFG1	Isoform 4 of Arf-GAP domain and FG repeat-containing protein 1 OS=Homo sapiens OX=9606 GN=AGFG1	6	10.43	10.9528	10.5354	9.70158	9.04057	9.77427	10.0336	10.2602	10.1651	9.88517	9.81816	10.0718	9.76599	9.67684	9.88866		0.980317	1.02946	0.990226	0.911855	0.849726	0.918687	0.94306	0.964359	0.955418	0.92911	0.922812	0.946648	0.917909	0.909529	0.929438		0.0259879	0.0425289	0.0112074	0.0132405	0.0108776			1.73781	0.294436	-0.148876		0.984814	0.838418
193	O95081	AGFG2	Arf-GAP domain and FG repeat-containing protein 2 OS=Homo sapiens OX=9606 GN=AGFG2 PE=1 SV=2	3	11.395	7.70228	10.3431	10.0384	10.2442	10.0916	10.1909	9.95142	10.8061	9.16579	10.0384	10.2126	9.81933	9.83798	10.1628		1.16116	0.784868	1.05397	1.02292	1.0439	1.02834	1.03846	1.01406	1.10114	0.934001	1.02292	1.04068	1.0006	1.0025	1.0356		0.193866	0.0105527	0.0427351	0.0572023	0.0194337			0.166285	0.836845	0.078628		0.179758	0.911639
194	Q8N302	AGGF1	Angiogenic factor with G patch and FHA domains 1 OS=Homo sapiens OX=9606 GN=AGGF1 PE=1 SV=2	7	9.95905	10.1485	10.0127	9.76563	9.64682	10.1673	10.2556	11.3578	10.726	9.30729	9.92947	9.3436	9.30347	9.74044	10.3364		0.991931	1.0108	0.99727	0.972666	0.960832	1.01267	1.02147	1.13125	1.06832	0.927015	0.988984	0.930631	0.926634	0.970157	1.02952		0.0097258	0.0276599	0.0513077	0.036655	0.0529447			0.186023	0.947815	-0.0121716		0.88806	0.799798
195	Q53H12	AGK	Acylglycerol kinase, mitochondrial OS=Homo sapiens OX=9606 GN=AGK PE=1 SV=2	6	9.14785	9.04251	9.73419	10.4763	10.5468	10.7677	9.21028	9.68753	9.4019	10.5949	9.77716	11.3218	10.1496	10.4526	9.68889		0.982775	0.971458	1.04577	1.1255	1.13307	1.1568	0.989482	1.04075	1.01007	1.13823	1.05038	1.21633	1.0904	1.12295	1.0409		0.0400371	0.0143438	0.025459	0.0731463	0.0380865			2.15029	0.171078	0.202009		0.157555	0.969506
196	P35573	AGL	Glycogen debranching enzyme OS=Homo sapiens OX=9606 GN=AGL PE=1 SV=3	23	9.36966	9.66976	9.52198	9.77697	10.0669	9.74062	10.2823	9.99462	10.1691	10.431	10.1725	10.1898	10.0934	10.3514	10.17		0.98416	1.01568	1.00016	1.02694	1.0574	1.02312	1.08002	1.0498	1.06813	1.09564	1.06849	1.07031	1.06018	1.08728	1.06822		0.0157617	0.0181325	0.0142793	0.0140797	0.012984			1.0252	0.662295	0.0650087		1.7199	0.779688
197	Q9UL18	AGO1	Protein argonaute-1 OS=Homo sapiens OX=9606 GN=AGO1 PE=1 SV=3	8	10.331	8.34364	10.5581	10.3485	9.67807	10.3521	10.1095	9.86203	10.1153	10.3977	9.72224	9.66659	9.36007	10.3371	10.8182		1.06022	0.856265	1.08352	1.06202	0.993211	1.06238	1.03748	1.01209	1.03808	1.06706	0.997743	0.992032	0.960575	1.06084	1.11021		0.125023	0.0383287	0.0144151	0.0409919	0.0730422			0.271656	0.781915	0.0769618		0.147573	0.93799
198	Q9UKV8	AGO2	Protein argonaute-2 OS=Homo sapiens OX=9606 GN=AGO2 PE=1 SV=3	9	9.60696	9.67341	10.2368	10.2716	10.4616	11.0848	10.0806	10.2927	9.2766	10.1159	9.5738	10.1752	10.0657	9.93106	9.1533		0.976411	0.983165	1.04042	1.04396	1.06328	1.12661	1.02455	1.04611	0.942834	1.02813	0.97304	1.03417	1.02303	1.00935	0.930303		0.0351713	0.0401071	0.0542341	0.0332936	0.0506888			1.29836	0.416831	0.122383		0.000801454	0.999686
199	Q9H9G7	AGO3	Protein argonaute-3 OS=Homo sapiens OX=9606 GN=AGO3 PE=1 SV=2	6	10.2905	9.47933	10.3723	9.84152	9.26877	10.2491	10.0605	9.78042	9.80401	9.93159	10.0078	10.1428	10.2533	10.0686	10.4494		1.02419	0.943463	1.03234	0.979511	0.922507	1.02008	1.0013	0.973431	0.975778	0.988476	0.996061	1.0095	1.02049	1.00211	1.04002		0.0491318	0.0503221	0.0157184	0.0106692	0.0185657			0.176982	0.909888	-0.0237303		0.279686	0.940361
200	Q9HCK5	AGO4	Protein argonaute-4 OS=Homo sapiens OX=9606 GN=AGO4 PE=1 SV=2	13	10.5179	9.96175	9.93392	10.1492	10.5408	10.1905	9.58248	9.43994	9.16764	10.4856	9.83558	10.4746	10.4814	9.72092	9.51783		1.03749	0.98263	0.979884	1.00112	1.03975	1.00519	0.945219	0.931158	0.904298	1.03431	0.970183	1.03321	1.03388	0.958873	0.938841		0.0324928	0.0209048	0.0224312	0.0362541	0.0512701			0.411829	0.843558	0.0365467		1.49982	0.752066
201	Q99943	AGPAT1	1-acyl-sn-glycerol-3-phosphate acyltransferase alpha OS=Homo sapiens OX=9606 GN=AGPAT1 PE=1 SV=2	4	9.94308	10.0901	9.52463	10.2505	9.36776	9.85562	9.89438	9.94625	9.87918	9.75119	10.489	9.89784	10.1425	10.4121	10.5559		1.00918	1.02411	0.966711	1.04038	0.95079	1.00031	1.00424	1.0095	1.0027	0.989707	1.06459	1.00459	1.02942	1.05678	1.07139		0.0297795	0.045006	0.00354945	0.0388787	0.0202397			0.0804475	0.966147	0.0096187		0.0290187	0.994013
202	O15120	AGPAT2	1-acyl-sn-glycerol-3-phosphate acyltransferase beta OS=Homo sapiens OX=9606 GN=AGPAT2 PE=1 SV=1	2	10.4912	10.7821	9.40093	10.0882	10.1644	11.773	11.1765	10.1388	8.64821	9.20809	10.9698	8.06371	8.88427	11.5255	8.68522		1.02606	1.05451	0.91943	0.986651	0.9941	1.15142	1.09309	0.991592	0.845813	0.90057	1.07287	0.788648	0.868899	1.12722	0.849432		0.0712106	0.089129	0.127245	0.155507	0.163483			0.316015	0.759631	0.07527		0.126636	0.938934
203	Q9NRZ7-3	AGPAT3	Isoform 3 of 1-acyl-sn-glycerol-3-phosphate acyltransferase gamma OS=Homo sapiens OX=9606 GN=AGPAT3	5	10.7377	10.77	9.82414	9.67478	10.1236	9.4773	10.41	9.65864	10.443	9.5706	10.4371	9.45391	9.45171	9.8212	10.1463		1.02813	1.03122	0.940653	0.926352	0.969329	0.907444	0.996748	0.924806	0.999908	0.916377	0.999347	0.905204	0.904993	0.940372	0.971495		0.0514191	0.0339406	0.043619	0.0546975	0.035437			0.606234	0.654333	-0.0829058		0.279416	0.924027
204	Q9NRZ5	AGPAT4	1-acyl-sn-glycerol-3-phosphate acyltransferase delta OS=Homo sapiens OX=9606 GN=AGPAT4 PE=1 SV=1	2	13.0508	12.8367	11.3251	11.7752	7.98893	9.06117	10.5027	9.78351	12.5987	8.09875	9.69404	8.04163	5.77729	8.85852	10.607		1.05212	1.03487	0.913007	0.949288	0.64405	0.730492	0.846704	0.788725	1.01568	0.652904	0.781513	0.648299	0.465753	0.714154	0.855109		0.0758306	0.203107	0.133433	0.10892	0.290612			0.894466	0.23055	-0.370511		0.641391	0.759711
205	Q9NUQ2	AGPAT5	1-acyl-sn-glycerol-3-phosphate acyltransferase epsilon OS=Homo sapiens OX=9606 GN=AGPAT5 PE=1 SV=3	4	10.7916	10.1672	10.1903	9.80651	9.43909	10.3072	9.97856	10.7677	10.5941	9.79634	10.0948	9.47396	9.14545	9.45409	9.99315		1.03935	0.979213	0.981436	0.944473	0.909087	0.992692	0.961044	1.03704	1.02032	0.943494	0.972242	0.912445	0.880806	0.910532	0.962449		0.0340965	0.0442334	0.0396932	0.0317225	0.0450155			0.654726	0.712051	-0.0620129		0.0249881	0.993843
206	O00116	AGPS	Alkyldihydroxyacetonephosphate synthase, peroxisomal OS=Homo sapiens OX=9606 GN=AGPS PE=1 SV=1	10	9.40032	9.95782	9.47677	9.90521	9.85161	10.3502	9.98119	9.66733	9.63338	10.2569	9.52868	10.6117	10.9221	10.4022	10.0545		0.978015	1.03602	0.985968	1.03054	1.02497	1.07684	1.03845	1.00579	1.00226	1.06714	0.99137	1.10405	1.13635	1.08225	1.04608		0.0314442	0.0272742	0.0196465	0.0544911	0.0417461			0.913094	0.629133	0.0766726		0.174219	0.963275
207	O00468	AGRN	Agrin OS=Homo sapiens OX=9606 GN=AGRN PE=1 SV=6	1	9.79512	8.93413	9.10163	9.61316	9.68227	8.54865	9.57538	10.847	12.1624	9.07874	11.8153	9.98233	10.4675	9.59894	10.7974		1.05585	0.963046	0.9811	1.03624	1.04369	0.921493	1.03217	1.16925	1.31103	0.978634	1.27362	1.07604	1.12833	1.03471	1.1639		0.0492062	0.0684691	0.119095	0.135475	0.0601762			0.0653404	0.957559	0.0137844		0.837035	0.689291
208	Q9UPW5	AGTPBP1	Cytosolic carboxypeptidase 1 OS=Homo sapiens OX=9606 GN=AGTPBP1 PE=1 SV=3	15	10.1809	9.61577	9.76717	9.75381	9.9421	9.6899	10.0629	9.74038	10.1638	10.3971	9.9707	9.8896	10.1884	10.1046	10.5328		1.03311	0.975762	0.991125	0.98977	1.00888	0.983284	1.02113	0.988406	1.03137	1.05505	1.01178	1.00355	1.03387	1.02537	1.06882		0.0296876	0.0133852	0.0221408	0.0270308	0.0220866			0.0680841	0.978257	0.00589078		0.175447	0.968906
209	Q6RW13	AGTRAP	Type-1 angiotensin II receptor-associated protein OS=Homo sapiens OX=9606 GN=AGTRAP PE=1 SV=1	4	11.442	11.3539	10.1245	10.0048	9.24937	9.3702	10.3872	10.2454	11.6734	8.88504	10.5579	9.25805	8.16306	9.22486	10.0603		1.04269	1.03467	0.922633	0.911725	0.842885	0.853896	0.946577	0.933653	1.06378	0.809684	0.962126	0.843676	0.743891	0.840651	0.916786		0.0671215	0.0425282	0.0730553	0.0917907	0.103928			1.10951	0.305182	-0.186098		0.142135	0.946114
210	Q8WYP5-2	AHCTF1	Isoform 2 of Protein ELYS OS=Homo sapiens OX=9606 GN=AHCTF1	12	9.79913	10.0554	9.9171	9.88877	10.2875	9.97626	10.5328	9.46589	9.74151	10.0583	10.0694	9.97444	10.1978	10.0446	9.99117		0.987431	1.01325	0.999318	0.996464	1.03664	1.00528	1.06136	0.953851	0.981625	1.01354	1.01466	1.0051	1.0276	1.01217	1.00678		0.0129236	0.0208506	0.0558688	0.00517285	0.0106394			0.449438	0.857313	0.0324866		0.0547327	0.982153
211	P23526	AHCY	Adenosylhomocysteinase OS=Homo sapiens OX=9606 GN=AHCY PE=1 SV=4	18	10.5515	11.543	9.91119	9.90732	10.2828	9.64219	10.4495	9.59946	10.6265	9.17273	10.6615	9.2787	9.08778	9.01801	10.268		0.989024	1.08197	0.92901	0.928647	0.963839	0.903795	0.979465	0.89979	0.996058	0.859791	0.999336	0.869724	0.851829	0.845289	0.962452		0.0770661	0.0323678	0.0536951	0.0855937	0.0742645			0.447203	0.691067	-0.0848498		0.312542	0.8955
212	O43865	AHCYL1	S-adenosylhomocysteine hydrolase-like protein 1 OS=Homo sapiens OX=9606 GN=AHCYL1 PE=1 SV=2	7	10.9653	9.99911	10.0825	10.2627	10.4552	9.32461	10.5325	9.98712	11.3142	9.30855	10.6078	8.80434	8.94509	8.95745	10.4535		1.05956	0.966194	0.974249	0.991663	1.01027	0.901018	1.01774	0.965036	1.09326	0.899466	1.02501	0.850745	0.864346	0.86554	1.0101		0.0517351	0.0604037	0.0628584	0.0971952	0.091761			0.185086	0.888442	-0.0337017		0.167164	0.946492
213	Q96HN2-2	AHCYL2	Isoform 2 of Adenosylhomocysteinase 3 OS=Homo sapiens OX=9606 GN=AHCYL2	17	10.3273	11.0256	10.0728	10.3776	9.44888	9.81965	9.9973	10.1943	10.2805	9.66755	9.5001	9.8407	9.51556	9.65883	10.2733		0.985881	1.05254	0.961582	0.990678	0.90202	0.937415	0.954374	0.973176	0.981412	0.922895	0.906909	0.939424	0.908385	0.922062	0.980725		0.0470929	0.0473073	0.0142923	0.0176132	0.0410117			0.557007	0.702435	-0.0698477		0.409712	0.904058
214	Q5TGY3	AHDC1	AT-hook DNA-binding motif-containing protein 1 OS=Homo sapiens OX=9606 GN=AHDC1 PE=1 SV=1	4	9.27644	10.3336	11.2096	10.2943	8.98968	9.55034	10.4419	10.4574	10.5258	9.8802	10.7199	9.59718	8.83379	9.32399	10.5658		0.902972	1.00588	1.09115	1.00205	0.875058	0.929633	1.01642	1.01792	1.02458	0.961742	1.04348	0.934192	0.859884	0.9076	1.02848		0.0942262	0.0680916	0.00425851	0.0580083	0.0932468			0.357674	0.733047	-0.0797011		0.118752	0.959306
215	Q8N157	AHI1	Jouberin OS=Homo sapiens OX=9606 GN=AHI1 PE=1 SV=1	6	10.6224	8.84173	11.3834	10.5499	8.99245	9.40191	9.96062	10.0802	10.3266	10.4475	10.0286	9.36359	9.4824	9.55237	10.9663		1.03306	0.859878	1.10706	1.026	0.874536	0.914357	0.968693	0.980319	1.00428	1.01604	0.975308	0.910631	0.922185	0.92899	1.0665		0.126865	0.0836826	0.0184352	0.0549531	0.0837225			0.235059	0.803014	-0.0728658		0.0640953	0.970891
216	Q09666	AHNAK	Neuroblast differentiation-associated protein AHNAK OS=Homo sapiens OX=9606 GN=AHNAK PE=1 SV=2	22	10.8102	10.5613	10.9856	9.56463	8.76648	9.49766	9.30638	9.37114	9.05162	10.4094	10.2888	10.9037	10.0093	10.406	10.0677		1.00227	0.979198	1.01853	0.886787	0.812786	0.880577	0.862843	0.868847	0.839223	0.965111	0.953927	1.01094	0.928018	0.964796	0.933431		0.0197656	0.0477294	0.0182745	0.0309306	0.0210771			1.79634	0.193816	-0.204164		3.26015	0.554706
217	O95433	AHSA1	Activator of 90 kDa heat shock protein ATPase homolog 1 OS=Homo sapiens OX=9606 GN=AHSA1 PE=1 SV=1	14	10.3216	9.43831	10.793	10.1776	10.5985	10.132	9.9446	10.1014	10.1224	10.0517	9.97441	10.053	9.43424	9.52935	9.32782		1.01348	0.92675	1.05977	0.999344	1.04066	0.994864	0.976462	0.99186	0.993925	0.986978	0.97939	0.987106	0.92635	0.935689	0.9159		0.0675262	0.024959	0.00966363	0.00448816	0.0106907			0.213526	0.883305	0.0328748		0.146573	0.960844
218	Q96BJ3	AIDA	Axin interactor, dorsalization-associated protein OS=Homo sapiens OX=9606 GN=AIDA PE=1 SV=1	6	10.7155	9.54397	10.4687	10.3019	9.84082	10.6365	9.97517	11.228	10.4011	9.47388	9.95549	9.32067	8.27641	10.1964	9.66554		1.04616	0.93178	1.02206	1.00577	0.960762	1.03845	0.973879	1.09619	1.01546	0.924938	0.971957	0.90998	0.808028	0.995474	0.943649		0.0602953	0.03894	0.0604685	0.0345665	0.105704			0.118719	0.938397	0.0177172		0.203923	0.937567
219	P55008	AIF1	Allograft inflammatory factor 1 OS=Homo sapiens OX=9606 GN=AIF1 PE=1 SV=1	4	9.87238	10.7119	11.7029	9.37504	9.44391	10.5747	10.3099	11.4993	10.4109	9.09023	9.05453	9.52603	8.63858	9.8636	9.92612		0.917302	0.99531	1.08739	0.871092	0.877491	0.982555	0.957954	1.06847	0.967336	0.844628	0.841311	0.88512	0.802663	0.916486	0.922296		0.0851404	0.0687496	0.0614053	0.0284619	0.0766122			0.606344	0.573534	-0.119925		0.0270144	0.989574
220	Q9BQI0-2	AIF1L	Isoform 2 of Allograft inflammatory factor 1-like OS=Homo sapiens OX=9606 GN=AIF1L	3	9.03467	9.9951	9.70758	10.0811	10.1388	9.90996	10.0607	9.60287	10.1588	10.2414	10.2874	9.67276	10.7608	9.88189	10.4661		0.943164	1.04343	1.01341	1.0524	1.05843	1.03454	1.05028	1.00248	1.06052	1.06914	1.07394	1.00978	1.12337	1.03161	1.09259		0.051459	0.0118513	0.0298507	0.034007	0.04314			0.696082	0.63954	0.0837628		0.376414	0.903562
221	O95831	AIFM1	Apoptosis-inducing factor 1, mitochondrial OS=Homo sapiens OX=9606 GN=AIFM1 PE=1 SV=1	15	10.0808	9.1687	9.85023	10.188	10.4593	9.92837	9.9506	9.40181	9.95268	10.0929	10.4452	9.90716	10.0116	10.2094	10.3532		1.03927	0.945236	1.0155	1.05032	1.07829	1.02355	1.02584	0.969268	1.02606	1.04052	1.07684	1.02137	1.03213	1.05253	1.06735		0.0488936	0.0260472	0.0324972	0.0269301	0.0168283			0.853059	0.606413	0.0864907		0.0383043	0.988712
222	Q9BRQ8	AIFM2	Ferroptosis suppressor protein 1 OS=Homo sapiens OX=9606 GN=AIFM2 PE=1 SV=1	2	10.6921	10.9506	11.0155	10.2056	9.11905	10.167	10.0282	10.9677	10.2537	9.07805	9.35148	9.36741	8.09121	10.3516	10.3608		0.982181	1.00593	1.01189	0.93749	0.837681	0.93395	0.921192	1.0075	0.941914	0.833915	0.859032	0.860496	0.743263	0.950902	0.951749		0.0157172	0.0627107	0.0470872	0.0175549	0.136201			1.07327	0.417902	-0.134687		0.726426	0.859089
223	Q12904-2	AIMP1	Isoform 2 of Aminoacyl tRNA synthase complex-interacting multifunctional protein 1 OS=Homo sapiens OX=9606 GN=AIMP1	15	9.70246	8.59996	10.8895	9.87869	8.76862	10.6999	9.46122	10.9847	9.87617	10.0184	9.18181	10.2498	9.2315	11.6414	10.8158		0.997104	0.883802	1.11909	1.01521	0.901135	1.09961	0.972313	1.12888	1.01496	1.02957	0.943598	1.05335	0.948704	1.19636	1.11152		0.117672	0.0990806	0.0779269	0.0572348	0.115941			0.0691154	0.940237	0.0238228		0.179983	0.923078
224	Q13155	AIMP2	Aminoacyl tRNA synthase complex-interacting multifunctional protein 2 OS=Homo sapiens OX=9606 GN=AIMP2 PE=1 SV=2	3	7.55486	7.10666	8.83021	9.24975	13.584	12.8065	10.366	8.44822	6.44538	10.2057	9.39714	14.4031	12.2668	10.3008	9.03492		0.96479	0.907552	1.12766	1.18123	1.73473	1.63545	1.32378	1.07888	0.823104	1.30332	1.20006	1.83934	1.56652	1.31546	1.1538		0.114199	0.194515	0.232838	0.237077	0.154593			1.22355	0.120977	0.601948		0.127585	0.925492
225	O00170	AIP	AH receptor-interacting protein OS=Homo sapiens OX=9606 GN=AIP PE=1 SV=3	6	8.29799	8.80957	9.60246	9.0018	11.1743	10.5058	10.2239	9.53051	8.49963	10.5177	11.05	11.1023	11.3519	10.7018	9.63029		0.932009	0.989468	1.07852	1.01106	1.25507	1.17999	1.14832	1.07044	0.954656	1.18132	1.24111	1.24698	1.27502	1.202	1.08165		0.073823	0.108797	0.0921231	0.0297038	0.0823167			0.791655	0.361311	0.211006		0.304336	0.888833
226	Q96IF1	AJUBA	LIM domain-containing protein ajuba OS=Homo sapiens OX=9606 GN=AJUBA PE=1 SV=1	1	7.46569	10.042	9.46864	11.5579	7.81457	9.69534	8.39157	9.23342	9.79076	12.3246	13.4174	11.5109	11.1055	9.43453	8.74703		0.830249	1.11676	1.05299	1.28534	0.869047	1.0782	0.933214	1.02684	1.08882	1.3706	1.49213	1.28011	1.23503	1.0492	0.972745		0.150426	0.193171	0.0770798	0.0770395	0.124248			0.220201	0.760901	0.115225		0.0610483	0.970131
227	P54819	AK2	Adenylate kinase 2, mitochondrial OS=Homo sapiens OX=9606 GN=AK2 PE=1 SV=2	8	9.57346	10.1954	9.47987	9.78511	10.0771	9.88713	9.89117	9.70818	9.3814	10.1647	9.94046	10.4266	11.6073	10.0322	9.85001		0.981936	1.04573	0.972336	1.00364	1.03359	1.01411	1.01452	0.995754	0.962236	1.04258	1.01958	1.06944	1.19054	1.02898	1.0103		0.0398915	0.0149424	0.0267325	0.0239068	0.0920577			0.36101	0.84159	0.0394021		0.148372	0.962346
228	Q9UIJ7	AK3	GTP:AMP phosphotransferase AK3, mitochondrial OS=Homo sapiens OX=9606 GN=AK3 PE=1 SV=4	15	9.72765	10.1126	9.47585	9.9213	10.1434	9.61528	10.2532	9.38265	10.5091	10.0062	10.8216	9.70625	9.97494	9.97132	10.3787		0.995457	1.03485	0.969689	1.01527	1.038	0.983958	1.04923	0.960152	1.07542	1.02397	1.1074	0.993267	1.02076	1.02039	1.06208		0.032819	0.0268023	0.0587658	0.0567068	0.0231646			0.29778	0.873645	0.0322357		0.210243	0.937609
229	P27144	AK4	Adenylate kinase 4, mitochondrial OS=Homo sapiens OX=9606 GN=AK4 PE=1 SV=1	1	9.42264	11.0425	9.72168	9.53457	10.7683	9.7264	9.96739	10.0924	10.1953	9.88329	10.9558	9.83412	9.56458	9.1327	10.1583		0.936431	1.09742	0.966151	0.947556	1.07017	0.966619	0.990569	1.00299	1.01322	0.982212	1.0888	0.977325	0.950538	0.907617	1.00954		0.0856647	0.0663242	0.0113184	0.0619968	0.0535337			0.0276861	0.98027	0.0080915		0.00471988	0.998535
230	Q9Y3D8	AK6	Adenylate kinase isoenzyme 6 OS=Homo sapiens OX=9606 GN=AK6 PE=1 SV=1	5	11.4076	9.46531	9.82196	10.216	11.1072	10.3389	10.9938	10.6716	11.1992	9.08869	9.62206	8.59697	8.05673	9.20139	10.2127		1.11493	0.925104	0.959962	0.998476	1.08558	1.01048	1.07449	1.043	1.09457	0.888295	0.940425	0.840236	0.787435	0.899309	0.99815		0.10105	0.0457617	0.0242791	0.0563232	0.117797			0.262421	0.807862	0.0628084		0.453906	0.851101
231	Q5TCS8	AK9	Adenylate kinase 9 OS=Homo sapiens OX=9606 GN=AK9 PE=1 SV=2	1	10.1259	9.45495	14.0798	11.2054	8.98126	10.5025	8.45753	11.9996	9.38811	9.54472	11.1218	8.96525	9.0929	9.04066	8.03958		0.902467	0.842671	1.25486	0.99868	0.800453	0.936037	0.753776	1.06946	0.836714	0.850672	0.991232	0.799027	0.810404	0.805748	0.716527		0.222733	0.111136	0.184582	0.112996	0.0680424			0.200127	0.787897	-0.102693		0.31002	0.840956
232	Q92667	AKAP1	A-kinase anchor protein 1, mitochondrial OS=Homo sapiens OX=9606 GN=AKAP1 PE=1 SV=1	19	9.05249	10.3453	10.0069	10.4145	10.9825	10.2231	10.1906	10.0455	9.48342	9.68226	9.91062	10.173	10.583	9.80644	9.10021		0.923575	1.05548	1.02095	1.06253	1.12049	1.04301	1.03969	1.02489	0.967539	0.987826	1.01112	1.0379	1.07972	1.0005	0.928443		0.0684007	0.0374734	0.0377058	0.0247511	0.0754508			0.74876	0.530723	0.120696		0.056978	0.977919
233	O43572	AKAP10	A-kinase anchor protein 10, mitochondrial OS=Homo sapiens OX=9606 GN=AKAP10 PE=1 SV=2	9	10.3782	10.8664	9.79661	9.71529	10.0961	9.33218	10.0853	9.44868	10.0973	9.81294	10.4083	9.64042	9.65334	10.1877	10.4812		1.00301	1.05019	0.946799	0.938939	0.975739	0.901914	0.974699	0.913173	0.975855	0.948377	1.00592	0.931704	0.932953	0.9846	1.01297		0.0517629	0.0393162	0.0375665	0.0404746	0.0415286			0.529148	0.68863	-0.0761895		0.52017	0.866663
234	Q9UKA4	AKAP11	A-kinase anchor protein 11 OS=Homo sapiens OX=9606 GN=AKAP11 PE=1 SV=1	10	9.9275	10.3508	10.7344	9.55934	9.91342	10.3824	10.0104	10.1236	9.94334	10.1935	9.88472	9.65557	10.0519	9.7788	9.49039		0.960334	1.00128	1.03839	0.924721	0.958972	1.00433	0.968351	0.979305	0.961867	0.986065	0.956195	0.934029	0.972372	0.945949	0.91805		0.039043	0.0414842	0.00908832	0.0272359	0.0287315			0.346373	0.840424	-0.0406969		0.605327	0.894722
235	Q12802-4	AKAP13	Isoform 3 of A-kinase anchor protein 13 OS=Homo sapiens OX=9606 GN=AKAP13	14	9.69215	9.42074	10.3114	10.1807	10.2121	10.1896	10.3043	9.85365	9.88957	9.70769	10.1892	10.34	10.3692	9.47811	9.86153		0.98818	0.960508	1.05131	1.03799	1.0412	1.0389	1.05059	1.00465	1.00831	0.989764	1.03886	1.05424	1.05721	0.966357	1.00545		0.046542	0.00158848	0.0250049	0.0327683	0.0451359			0.815117	0.660529	0.0710016		0.249738	0.945072
236	Q02040	AKAP17A	A-kinase anchor protein 17A OS=Homo sapiens OX=9606 GN=AKAP17A PE=1 SV=2	8	7.94131	8.74738	9.42331	9.34901	12.4318	11.0734	9.24565	9.08412	8.43003	10.9307	10.7619	12.1337	10.7924	10.4768	9.17844		0.912374	1.00498	1.08264	1.0741	1.42829	1.27222	1.06223	1.04367	0.968524	1.25583	1.23643	1.39404	1.23993	1.20368	1.05451		0.0852428	0.141079	0.048418	0.0663442	0.0842813			1.0029	0.212708	0.339387		0.145453	0.944902
237	Q9Y2D5-6	AKAP2	Isoform 4 of A-kinase anchor protein 2 OS=Homo sapiens OX=9606 GN=AKAP2	14	10.1605	10.1092	9.71188	9.51067	9.78846	9.73762	10.007	9.76133	10.3034	10.2956	10.4979	9.73528	10.4501	10.0054	9.92569		1.01667	1.01154	0.971783	0.95165	0.979446	0.974359	1.00131	0.976732	1.03097	1.03019	1.05044	0.974125	1.04565	1.00115	0.993177		0.0245704	0.0152812	0.0270765	0.0388233	0.0279045			0.407202	0.863231	-0.0317461		0.011641	0.998515
238	O75969	AKAP3	A-kinase anchor protein 3 OS=Homo sapiens OX=9606 GN=AKAP3 PE=1 SV=2	2	9.2122	9.08154	11.4462	11.1555	9.97425	8.65972	10.5612	10.2037	6.30288	11.1581	11.6411	11.3791	10.3851	8.58334	10.256		0.929274	0.916094	1.15463	1.12531	1.00615	0.873543	1.06535	1.0293	0.635799	1.12556	1.17429	1.14786	1.04759	0.865839	1.03456		0.134077	0.125733	0.261801	0.0212228	0.103173			0.0401107	0.964905	0.0172492		0.247192	0.864106
239	P24588	AKAP5	A-kinase anchor protein 5 OS=Homo sapiens OX=9606 GN=AKAP5 PE=1 SV=3	7	10.2345	9.08694	11.4854	10.4147	8.50905	10.7072	10.2449	10.388	10.4124	10.1544	9.57147	9.56977	9.31608	10.0243	9.88101		0.996642	0.884896	1.11846	1.0142	0.828621	1.04267	0.997657	1.01159	1.01397	0.988843	0.93208	0.931915	0.90721	0.976182	0.962223		0.116819	0.120852	0.00874461	0.034513	0.0384442			0.116642	0.896555	-0.0426724		0.0427047	0.979309
240	O43823	AKAP8	A-kinase anchor protein 8 OS=Homo sapiens OX=9606 GN=AKAP8 PE=1 SV=1	9	10.071	9.86844	9.7043	10.3138	10.3098	9.93308	10.0914	10.3453	10.2248	9.80508	9.87145	9.34807	9.97092	10.09	10.0524		1.01921	0.998703	0.982091	1.04378	1.04337	1.00524	1.02127	1.04696	1.03477	0.992291	0.999007	0.946041	1.00907	1.02113	1.01732		0.0185911	0.0214686	0.0124242	0.0294527	0.00606517			0.946175	0.700769	0.0579744		0.877911	0.896706
241	Q9ULX6	AKAP8L	A-kinase anchor protein 8-like OS=Homo sapiens OX=9606 GN=AKAP8L PE=1 SV=4	12	10.5179	9.98382	9.73549	10.2174	9.81635	9.6877	9.64074	9.51879	10.6484	10.0375	10.2902	9.89275	10.0196	10.0188	9.97445		1.04354	0.990549	0.965911	1.01372	0.973934	0.961169	0.956511	0.944411	1.05648	0.995878	1.02095	0.981513	0.994104	0.994023	0.98962		0.039668	0.0278864	0.0623952	0.0199708	0.00258531			0.088913	0.963562	-0.0101698		0.164372	0.948185
242	Q99996	AKAP9	A-kinase anchor protein 9 OS=Homo sapiens OX=9606 GN=AKAP9 PE=1 SV=4	23	9.87649	10.5648	9.68104	9.94115	10.0121	10.059	10.2445	9.52556	10.6578	9.62684	10.2111	9.94949	9.47369	9.93502	10.2414		0.983639	1.05219	0.964174	0.990079	0.997151	1.00181	1.02029	0.948689	1.06146	0.958777	1.01696	0.99091	0.943523	0.989469	1.01999		0.0462311	0.0059296	0.0564909	0.0294735	0.0391035			0.0733582	0.967509	0.00999019		0.0444051	0.983003
243	Q9H9L7	AKIRIN1	Akirin-1 OS=Homo sapiens OX=9606 GN=AKIRIN1 PE=1 SV=1	1	9.35766	9.46465	10.6272	8.83813	8.66534	12.2558	10.4881	13.4272	9.3666	8.34395	10.0211	10.5188	10.6574	8.86397	9.10392		0.953256	0.964156	1.08259	0.900332	0.88273	1.24848	1.06842	1.36782	0.954167	0.849991	1.02084	1.07154	1.08566	0.902965	0.927409		0.0717307	0.204128	0.189024	0.118353	0.102037			0.0246634	0.977416	0.0129366		0.380899	0.82794
244	Q53H80	AKIRIN2	Akirin-2 OS=Homo sapiens OX=9606 GN=AKIRIN2 PE=1 SV=2	5	9.8804	10.2339	10.3528	9.79655	9.59937	10.0713	10.9297	10.415	9.76448	9.76365	9.52858	10.1127	9.81755	9.87566	9.85829		0.972892	1.0077	1.01941	0.964636	0.94522	0.991693	1.07621	1.02554	0.961478	0.961396	0.93825	0.995769	0.966703	0.972425	0.970715		0.0241946	0.0241327	0.0563086	0.0299868	0.00302819			0.577127	0.841709	-0.0338635		0.160489	0.956661
245	Q7Z591	AKNA	Microtubule organization protein AKNA OS=Homo sapiens OX=9606 GN=AKNA PE=1 SV=2	8	10.0725	11.0282	10.2427	10.4605	9.36994	9.9562	10.3369	10.1251	10.4713	9.56704	9.31139	9.85787	9.47665	9.44404	10.2797		0.964079	1.05555	0.980372	1.00122	0.896834	0.952948	0.98939	0.96911	1.00225	0.9157	0.891231	0.943536	0.907048	0.903927	0.983911		0.0487913	0.0549702	0.0169287	0.0285449	0.0486292			0.433148	0.766211	-0.0595557		0.178355	0.953061
246	Q5T1N1	AKNAD1	Protein AKNAD1 OS=Homo sapiens OX=9606 GN=AKNAD1 PE=1 SV=3	1	8.28061	10.1341	10.8155	9.21544	9.18462	10.9922	9.32729	10.3947	11.1921	9.77485	11.197	12.0516	10.2091	8.51716	8.71367		0.849868	1.0401	1.11003	0.945814	0.94265	1.12817	0.957293	1.06685	1.14868	1.00323	1.14919	1.2369	1.04779	0.874147	0.894315		0.134638	0.105624	0.0907983	0.104482	0.101166			0.0635151	0.940612	0.0261974		0.226158	0.900101
247	P14550	AKR1A1	Aldo-keto reductase family 1 member A1 OS=Homo sapiens OX=9606 GN=AKR1A1 PE=1 SV=3	11	10.0062	9.20437	9.56583	9.98468	9.78366	10.4079	9.5933	9.39967	9.39068	10.7478	10.4113	10.8761	10.1635	10.7919	9.67315		1.04317	0.959573	0.997256	1.04092	1.01997	1.08504	1.00012	0.979934	0.978997	1.12047	1.08539	1.13385	1.05956	1.12508	1.00844		0.041866	0.0316778	0.012099	0.0224805	0.0549296			0.958633	0.603085	0.0831583		0.27216	0.945965
248	P15121	AKR1B1	Aldo-keto reductase family 1 member B1 OS=Homo sapiens OX=9606 GN=AKR1B1 PE=1 SV=3	10	8.97503	8.59178	9.31048	9.68212	11.5447	10.2928	9.09558	8.60991	8.63417	10.6254	10.3001	12.8211	11.7122	10.2565	9.54812		1.00178	0.959001	1.03922	1.0807	1.2886	1.14887	1.01523	0.961025	0.963732	1.18599	1.14968	1.43107	1.30729	1.14481	1.06575		0.0401394	0.0903729	0.0311698	0.121903	0.105022			1.04904	0.264545	0.241046		0.364645	0.924209
249	P52895	AKR1C2	Aldo-keto reductase family 1 member C2 OS=Homo sapiens OX=9606 GN=AKR1C2 PE=1 SV=3	2	11.3163	9.38648	9.95668	10.2873	10.0168	9.76182	10.2768	8.62426	10.8517	10.1888	11.1591	8.7556	10.5014	9.11465	9.80224		1.10729	0.918458	0.974251	1.0066	0.980138	0.955185	1.00558	0.843876	1.06183	0.99696	1.09191	0.856727	1.02755	0.89186	0.959139		0.0970141	0.0262204	0.116597	0.120501	0.0707074			0.0397417	0.975193	-0.00982219		0.148466	0.934138
250	P42330	AKR1C3	Aldo-keto reductase family 1 member C3 OS=Homo sapiens OX=9606 GN=AKR1C3 PE=1 SV=4	2	10.2401	9.65223	10.1179	9.02444	8.92023	10.2705	9.40066	9.17545	10.0286	9.58588	9.60603	10.6751	9.77874	11.4781	12.0461		1.02366	0.964896	1.01144	0.902139	0.891721	1.0267	0.939748	0.917235	1.00252	0.958264	0.960278	1.06715	0.977543	1.14742	1.2042		0.0310081	0.0798817	0.0463713	0.062591	0.106277			0.458657	0.707495	-0.0772271		0.739102	0.844612
251	O43488	AKR7A2	Aflatoxin B1 aldehyde reductase member 2 OS=Homo sapiens OX=9606 GN=AKR7A2 PE=1 SV=3	7	10.1202	10.3368	9.1258	9.73356	8.70188	10.3841	10.0108	10.3666	10.7343	10.6447	10.1053	9.86023	9.49565	9.52523	10.8548		1.02629	1.04826	0.925451	0.987084	0.882462	1.05306	1.0152	1.05128	1.08857	1.07949	1.02478	0.99993	0.962958	0.965958	1.10079		0.065489	0.0883019	0.0348857	0.0393352	0.0779554			0.0986004	0.925651	-0.0251383		0.413813	0.878529
252	P31749	AKT1	RAC-alpha serine/threonine-protein kinase OS=Homo sapiens OX=9606 GN=AKT1 PE=1 SV=2	7	10.0908	9.08469	9.83292	9.92306	9.81794	10.8337	9.33818	9.31641	9.44814	10.5756	9.91013	10.6644	10.756	10.3582	10.0497		1.04358	0.939522	1.0169	1.02622	1.01535	1.12041	0.965738	0.963486	0.977109	1.09371	1.02489	1.10289	1.11237	1.07123	1.03933		0.0540466	0.0548105	0.00753787	0.0397015	0.0340859			0.688154	0.620621	0.0901492		0.457725	0.901225
253	Q96B36-3	AKT1S1	Isoform 3 of Proline-rich AKT1 substrate 1 OS=Homo sapiens OX=9606 GN=AKT1S1	3	10.1053	10.1313	10.054	9.44972	8.44754	10.6615	9.79452	10.7731	9.05731	9.59557	9.7886	10.0043	9.53112	11.2216	11.3845		1.00084	1.00341	0.995752	0.935907	0.83665	1.05592	0.970056	1.06698	0.897043	0.950352	0.96947	0.990832	0.943969	1.1114	1.12753		0.00389769	0.116456	0.0871637	0.020872	0.0958026			0.311607	0.764277	-0.077177		0.20479	0.931962
254	P31751	AKT2	RAC-beta serine/threonine-protein kinase OS=Homo sapiens OX=9606 GN=AKT2 PE=1 SV=2	11	10.6533	9.90123	10.1512	9.87887	9.82395	10.0285	10.0266	9.79916	10.0684	10.0528	10.1951	9.83928	10.0761	9.965	9.54042		1.04084	0.967368	0.991789	0.965183	0.959817	0.979805	0.979621	0.957395	0.983704	0.982174	0.996082	0.961315	0.984453	0.973598	0.932116		0.0374199	0.0106838	0.0145431	0.0178585	0.0286718			0.40547	0.868037	-0.0316359		0.563109	0.902882
255	Q9Y243	AKT3	RAC-gamma serine/threonine-protein kinase OS=Homo sapiens OX=9606 GN=AKT3 PE=1 SV=1	4	10.8559	10.5165	10.7131	9.88306	8.93394	10.4383	9.9956	10.4238	10.6563	9.50756	10.0807	9.53588	8.49303	9.91604	10.0503		1.01503	0.983295	1.00167	0.924069	0.835326	0.975985	0.934592	0.974631	0.996368	0.88896	0.942549	0.891608	0.794101	0.927154	0.939711		0.0159342	0.078009	0.0323548	0.0332752	0.0909681			0.764496	0.523725	-0.121801		0.786646	0.881702
256	Q9H8T0-2	AKTIP	Isoform 2 of AKT-interacting protein OS=Homo sapiens OX=9606 GN=AKTIP	6	11.4955	10.7178	10.8125	10.1084	9.44881	9.64648	9.86198	10.8014	11.3523	9.43557	9.31693	9.0745	8.20803	9.75779	9.96211		1.04423	0.973584	0.98219	0.918226	0.858312	0.876268	0.895843	0.981177	1.03122	0.857109	0.846333	0.82431	0.745602	0.886379	0.90494		0.0385418	0.0347721	0.0706092	0.0198412	0.103036			1.78506	0.268468	-0.163044		0.315922	0.906807
257	P13716-2	ALAD	Isoform 2 of Delta-aminolevulinic acid dehydratase OS=Homo sapiens OX=9606 GN=ALAD	9	8.94434	9.67694	9.66665	9.86713	9.58759	9.8305	10.1574	9.68321	9.41962	10.867	10.0606	10.0636	11.3216	10.4762	10.3776		0.948568	1.02626	1.02517	1.04643	1.01679	1.04255	1.07722	1.02693	0.998972	1.15247	1.06695	1.06727	1.20068	1.11103	1.10056		0.0445446	0.0155636	0.038332	0.0449863	0.0483807			0.633943	0.708273	0.065112		0.352252	0.915651
258	P13196	ALAS1	5-aminolevulinate synthase, non-specific, mitochondrial OS=Homo sapiens OX=9606 GN=ALAS1 PE=1 SV=2	7	9.90785	9.92775	9.81433	10.155	9.92541	9.79897	10.9003	10.9242	10.9775	9.37156	10.2189	9.0294	9.44696	9.62628	9.97548		1.00248	1.0045	0.993021	1.02749	1.00426	0.991467	1.1029	1.10532	1.11071	0.94822	1.03396	0.913601	0.95585	0.973994	1.00933		0.00612734	0.0181212	0.00361449	0.064191	0.0277575			0.651815	0.877707	0.0252536		2.40049	0.665838
259	Q13740	ALCAM	CD166 antigen OS=Homo sapiens OX=9606 GN=ALCAM PE=1 SV=2	6	9.08096	8.29328	9.84653	9.92253	9.78753	10.0652	9.64852	8.8539	8.95353	10.2948	11.0298	11.191	11.517	10.3693	11.1462		1.00081	0.914002	1.08519	1.09356	1.07868	1.10928	1.06336	0.975787	0.986768	1.13459	1.21559	1.23336	1.26929	1.1428	1.22842		0.0855947	0.0139896	0.0473001	0.0440793	0.0531953			0.819828	0.44522	0.147122		0.0408425	0.982551
260	Q8IZ83	ALDH16A1	Aldehyde dehydrogenase family 16 member A1 OS=Homo sapiens OX=9606 GN=ALDH16A1 PE=1 SV=2	10	8.55657	9.87497	9.79026	10.0553	10.6579	9.89708	9.53898	9.68308	9.95856	10.5635	10.018	10.6399	10.9734	10.0173	9.77518		0.90957	1.04972	1.04071	1.06889	1.13294	1.05207	1.014	1.02932	1.0586	1.12291	1.06492	1.13103	1.16648	1.06484	1.03911		0.0784438	0.0393437	0.0219175	0.0325909	0.061782			0.740205	0.498304	0.1338		0.239735	0.922808
261	P54886	ALDH18A1	Delta-1-pyrroline-5-carboxylate synthase OS=Homo sapiens OX=9606 GN=ALDH18A1 PE=1 SV=2	11	9.82449	9.48119	10.4988	10.2376	9.70235	9.87121	10.4922	10.9495	10.3479	9.57556	9.50929	9.53661	9.83067	10.1289	10.0137		0.988894	0.95434	1.05677	1.03048	0.9766	0.993598	1.05611	1.10214	1.04158	0.963839	0.957168	0.959918	0.989517	1.01953	1.00794		0.0521081	0.0275393	0.0296407	0.00349121	0.0150518			0.137641	0.940497	0.0155297		0.893384	0.818016
262	P00352	ALDH1A1	Aldehyde dehydrogenase 1A1 OS=Homo sapiens OX=9606 GN=ALDH1A1 PE=1 SV=2	1	5.91762	6.71369	10.1507	14.8616	12.4543	10.9389	7.61012	10.9669	12.7019	5.44849	9.25579	10.3124	9.81995	12.6813	10.1664		0.779249	0.884078	1.33667	1.95702	1.64001	1.44046	1.00212	1.44415	1.67263	0.717473	1.21883	1.35796	1.29312	1.66991	1.33873		0.296242	0.155135	0.248275	0.30679	0.143411			1.25632	0.1042	0.790222		0.654282	0.66791
263	O94788	ALDH1A2	Retinal dehydrogenase 2 OS=Homo sapiens OX=9606 GN=ALDH1A2 PE=1 SV=3	7	10.1783	10.0114	10.1597	9.54923	7.99365	8.90187	9.32818	9.09868	9.77129	11.1129	11.4405	10.6285	9.76828	10.8467	11.2108		1.00611	0.989616	1.00427	0.943929	0.790162	0.879938	0.922079	0.899393	0.965879	1.0985	1.13088	1.05061	0.965582	1.07218	1.10817		0.00903968	0.0886484	0.0363758	0.0369357	0.0707112			0.986453	0.330809	-0.188207		1.18955	0.769094
264	P51648-2	ALDH3A2	Isoform 2 of Aldehyde dehydrogenase family 3 member A2 OS=Homo sapiens OX=9606 GN=ALDH3A2	7	9.7921	10.7806	9.35045	10.545	10.0808	10.1058	9.89536	9.63811	9.71251	9.65403	10.3082	10.0172	9.79696	10.066	10.2568		0.981724	1.08083	0.937445	1.05721	1.01067	1.01317	0.992077	0.966286	0.973745	0.967882	1.03346	1.0043	0.982212	1.00918	1.02832		0.0734186	0.0254904	0.0135793	0.0327963	0.0230125			0.302874	0.816227	0.0549785		0.19053	0.937981
265	P30038	ALDH4A1	Delta-1-pyrroline-5-carboxylate dehydrogenase, mitochondrial OS=Homo sapiens OX=9606 GN=ALDH4A1 PE=1 SV=3	12	9.21405	8.94756	9.07682	9.14205	9.2547	9.60162	9.5424	8.53713	9.43762	11.3525	9.7721	11.662	13.8051	10.0983	10.5561		1.01482	0.98547	0.999708	1.00689	1.0193	1.05751	1.05099	0.940267	1.03944	1.25035	1.07628	1.28444	1.52047	1.11221	1.16263		0.0146779	0.0256656	0.0602497	0.0927515	0.175941			0.875624	0.728996	0.0537596		0.0450905	0.985448
266	P51649-2	ALDH5A1	Isoform 2 of Succinate-semialdehyde dehydrogenase, mitochondrial OS=Homo sapiens OX=9606 GN=ALDH5A1	8	9.09485	10.8769	9.34529	9.72409	10.966	9.416	10.2386	9.43014	9.79992	9.92206	10.9199	10.5445	10.0113	9.72991	9.98037		0.930671	1.11303	0.956298	0.99506	1.12215	0.963534	1.04771	0.96498	1.00282	1.01532	1.11743	1.07901	1.02446	0.995656	1.02129		0.098723	0.0817673	0.0412037	0.0481733	0.0155771			0.180853	0.85434	0.0539911		0.0197771	0.992555
267	Q02252	ALDH6A1	Methylmalonate-semialdehyde dehydrogenase [acylating], mitochondrial OS=Homo sapiens OX=9606 GN=ALDH6A1 PE=1 SV=2	10	9.72446	9.62916	9.80463	10.3486	10.7031	10.3223	8.81221	8.63058	8.65635	10.546	10.4097	11.5065	10.4846	10.7807	9.64109		1.00052	0.990714	1.00877	1.06474	1.10121	1.06203	0.90666	0.887973	0.890624	1.08504	1.07102	1.18387	1.07873	1.10919	0.991942		0.00903812	0.0203323	0.011296	0.0552457	0.0573966			1.38525	0.414984	0.11978		2.34122	0.633143
268	P49419	ALDH7A1	Alpha-aminoadipic semialdehyde dehydrogenase OS=Homo sapiens OX=9606 GN=ALDH7A1 PE=1 SV=5	1	7.51398	6.20865	8.74898	13.2605	15.5242	10.4353	5.85834	14.9132	13.846	5.08305	5.72638	5.79386	12.7324	13.1393	11.2159		1.00313	0.828866	1.168	1.7703	2.07251	1.39314	0.782099	1.99093	1.84846	0.678596	0.764482	0.773491	1.69979	1.75412	1.49734		0.169591	0.195021	0.428851	0.0708945	0.0819943			1.64382	0.142222	0.81292		0.451738	0.752056
269	Q9H2A2	ALDH8A1	2-aminomuconic semialdehyde dehydrogenase OS=Homo sapiens OX=9606 GN=ALDH8A1 PE=1 SV=1	1	7.22966	5.30975	9.42428	13.4935	13.4128	9.61568	5.45494	14.8604	13.1202	6.39793	6.85141	7.75586	13.0788	12.0804	11.9144		0.987492	0.725254	1.28725	1.84306	1.83205	1.3134	0.745085	2.02976	1.79208	0.873888	0.935828	1.05937	1.78642	1.65005	1.62738		0.281208	0.182022	0.448993	0.0987373	0.0509661			1.21701	0.108646	0.769661		0.411258	0.761586
270	P49189	ALDH9A1	4-trimethylaminobutyraldehyde dehydrogenase OS=Homo sapiens OX=9606 GN=ALDH9A1 PE=1 SV=3	1	9.03427	10.8987	10.5009	8.53	11.0012	11.3563	9.79945	9.73478	9.1778	9.95794	8.9098	9.85882	11.4019	9.85197	9.98623		0.890546	1.07433	1.03512	0.840839	1.08443	1.11944	0.965974	0.959599	0.904695	0.981596	0.878277	0.971826	1.12393	0.97115	0.984386		0.0967964	0.149528	0.0357107	0.0604307	0.0824613			0.0614315	0.940352	0.0288089		0.372667	0.874496
271	P49189-3	ALDH9A1	Isoform 3 of 4-trimethylaminobutyraldehyde dehydrogenase OS=Homo sapiens OX=9606 GN=ALDH9A1	12	9.78554	9.9915	9.64394	10.3179	10.3613	10.3053	9.60003	9.28763	9.69195	10.275	10.339	10.2389	10.0811	10.1817	9.89917		0.997812	1.01881	0.983374	1.0521	1.05652	1.05081	0.978896	0.947041	0.98827	1.04773	1.05425	1.04404	1.02795	1.0382	1.0094		0.0178211	0.00284622	0.0222477	0.00492787	0.0142412			1.49385	0.524965	0.0891212		0.750602	0.888825
272	P04075	ALDOA	Fructose-bisphosphate aldolase A OS=Homo sapiens OX=9606 GN=ALDOA PE=1 SV=2	1	8.34429	9.58764	9.59945	10.026	9.22898	11.936	10.464	11.3898	8.74697	9.09458	10.115	10.7453	11.0299	9.65986	10.0323		0.909249	1.04473	1.04602	1.0925	1.00565	1.30062	1.14023	1.2411	0.953128	0.991006	1.1022	1.17087	1.20189	1.0526	1.09319		0.0785951	0.133799	0.131467	0.0834244	0.0691753			0.663208	0.433083	0.188995		0.452592	0.820629
273	P04075-2	ALDOA	Isoform 2 of Fructose-bisphosphate aldolase A OS=Homo sapiens OX=9606 GN=ALDOA	22	8.33738	8.64246	9.07644	9.27053	12.0294	10.3623	9.66374	8.91631	8.9992	10.9127	10.6696	11.246	12.0537	10.3064	9.51388		0.959928	0.995053	1.04502	1.06737	1.38501	1.19307	1.11264	1.02658	1.03613	1.25644	1.22844	1.29481	1.38781	1.18663	1.09538		0.0427612	0.131646	0.0445663	0.0264445	0.122307			0.902015	0.267266	0.288026		0.675694	0.849051
274	P09972	ALDOC	Fructose-bisphosphate aldolase C OS=Homo sapiens OX=9606 GN=ALDOC PE=1 SV=2	20	10.4294	10.0242	9.95762	10.3144	9.14328	10.0024	9.92669	10.7254	11.2261	9.3115	9.89795	9.3405	8.44798	10.4433	10.8093		1.02884	0.988866	0.982296	1.01749	0.901964	0.986715	0.979245	1.05803	1.10743	0.918558	0.97641	0.921419	0.833373	1.03021	1.06632		0.0251891	0.0617586	0.0616754	0.0347321	0.128372			0.263338	0.875977	-0.0331394		0.453507	0.883484
275	Q9BT22	ALG1	Chitobiosyldiphosphodolichol beta-mannosyltransferase OS=Homo sapiens OX=9606 GN=ALG1 PE=1 SV=2	6	10.0798	10.6619	9.51224	9.48062	10.4991	10.2197	10.3793	10.0365	10.0655	9.72092	9.48611	10.0465	9.92473	9.89296	9.99416		0.99952	1.05724	0.943239	0.940104	1.0411	1.01339	1.02922	0.995223	0.998101	0.963932	0.940649	0.99622	0.984142	0.980992	0.991027		0.0570021	0.0522762	0.0187105	0.0288612	0.00520782			0.0549584	0.966419	0.0118962		0.0388066	0.987074
276	Q5I7T1	ALG10B	Putative Dol-P-Glc:Glc(2)Man(9)GlcNAc(2)-PP-Dol alpha-1,2-glucosyltransferase OS=Homo sapiens OX=9606 GN=ALG10B PE=1 SV=2	3	10.0818	10.9972	8.99408	11.3627	9.55294	9.29858	10.3283	11.2935	10.3178	9.61955	9.59482	9.91156	8.34141	9.65037	10.6556		1.00573	1.09705	0.897225	1.13351	0.952974	0.9276	1.03032	1.1266	1.02927	0.959619	0.957153	0.98875	0.832116	0.962694	1.06297		0.100034	0.11175	0.052627	0.0181454	0.121519			0.0560034	0.952296	0.0200956		0.339055	0.874671
277	Q2TAA5	ALG11	GDP-Man:Man(3)GlcNAc(2)-PP-Dol alpha-1,2-mannosyltransferase OS=Homo sapiens OX=9606 GN=ALG11 PE=1 SV=2	5	7.9196	9.26322	9.9676	9.536	11.469	10.5175	10.7936	9.64818	8.14485	10.6797	11.4374	10.1867	10.5399	10.1476	9.74919		0.87508	1.02354	1.10138	1.05369	1.26728	1.16213	1.19264	1.06608	0.89997	1.18006	1.26378	1.12558	1.16461	1.12126	1.07724		0.11497	0.0919873	0.139407	0.058507	0.0389666			0.831793	0.325224	0.232133		0.160393	0.922671
278	Q9BV10	ALG12	Dol-P-Man:Man(7)GlcNAc(2)-PP-Dol alpha-1,6-mannosyltransferase OS=Homo sapiens OX=9606 GN=ALG12 PE=1 SV=1	2	8.08866	8.98183	9.87404	9.10697	11.6138	9.62615	9.7864	10.4311	10.7462	10.8703	10.1758	10.3021	10.9017	10.3189	9.17595		0.90059	1.00004	1.09937	1.01397	1.29307	1.07177	1.08962	1.1614	1.19648	1.2103	1.13298	1.14704	1.21379	1.14891	1.02165		0.0993919	0.130801	0.0474018	0.0354025	0.086645			0.567538	0.48745	0.182653		0.930612	0.698449
279	Q9NP73	ALG13	Putative bifunctional UDP-N-acetylglucosamine transferase and deubiquitinase ALG13 OS=Homo sapiens OX=9606 GN=ALG13 PE=1 SV=2	4	10.1514	11.225	9.88119	10.2821	10.3243	9.08248	9.94862	9.77813	10.477	10.0734	10.6055	9.38201	10.0997	8.87764	9.81148		0.974297	1.07734	0.948363	0.986845	0.990888	0.871705	0.954834	0.938471	1.00555	0.96681	1.01788	0.900453	0.969333	0.852046	0.941672		0.0682223	0.071249	0.0361937	0.061222	0.0665691			0.273314	0.807033	-0.0603339		0.304497	0.90719
280	Q96F25	ALG14	UDP-N-acetylglucosamine transferase subunit ALG14 homolog OS=Homo sapiens OX=9606 GN=ALG14 PE=1 SV=1	3	9.78273	9.54686	9.00904	10.325	9.55007	10.5834	10.2491	10.3958	10.2254	8.88658	9.22656	10.6941	8.9826	11.4484	11.0945		1.03562	1.01066	0.95372	1.09303	1.01099	1.12038	1.085	1.10053	1.08249	0.940756	0.976747	1.1321	0.95092	1.21195	1.17449		0.0419788	0.0529643	0.00897057	0.100034	0.126874			1.01752	0.477639	0.117827		1.04056	0.770963
281	Q9H553	ALG2	Alpha-1,3/1,6-mannosyltransferase ALG2 OS=Homo sapiens OX=9606 GN=ALG2 PE=1 SV=1	6	10.1452	11.0389	9.57184	10.5817	9.87928	10.3844	9.76944	9.92303	10.4362	9.64121	10.1678	9.36334	9.02193	9.70945	10.3663		0.989586	1.07676	0.933658	1.03216	0.963646	1.01291	0.952932	0.967914	1.01797	0.940425	0.991785	0.913321	0.880019	0.947081	1.01115		0.0721156	0.0352354	0.03477	0.0420158	0.0693075			0.101418	0.937083	0.0203407		0.170063	0.941716
282	Q92685	ALG3	Dol-P-Man:Man(5)GlcNAc(2)-PP-Dol alpha-1,3-mannosyltransferase OS=Homo sapiens OX=9606 GN=ALG3 PE=1 SV=1	2	14.3913	14.2843	9.94322	10.2514	8.79862	8.63981	10.3813	9.97398	12.9063	7.93014	9.39426	8.19145	6.89235	8.1432	9.87826		1.11795	1.10964	0.772411	0.796352	0.683496	0.671159	0.806445	0.7748	1.00259	0.616031	0.729766	0.63633	0.535413	0.632582	0.767365		0.197141	0.0962271	0.143272	0.0918114	0.180561			0.931829	0.188794	-0.449454		0.405955	0.798127
283	Q9Y673	ALG5	Dolichyl-phosphate beta-glucosyltransferase OS=Homo sapiens OX=9606 GN=ALG5 PE=1 SV=1	10	9.92152	11.508	9.88726	10.3156	9.4224	10.0927	9.87168	10.9296	9.93302	9.23038	9.82346	10.3058	9.00093	10.1105	9.64717		0.950435	1.10241	0.947152	0.988183	0.902621	0.966836	0.94566	1.047	0.951536	0.884227	0.941041	0.987242	0.862247	0.968542	0.924153		0.0887073	0.0467533	0.0579664	0.0550386	0.0581368			0.240124	0.836714	-0.0532635		0.121508	0.949912
284	Q9Y672	ALG6	Dolichyl pyrophosphate Man9GlcNAc2 alpha-1,3-glucosyltransferase OS=Homo sapiens OX=9606 GN=ALG6 PE=1 SV=2	3	10.4356	12.9571	10.1429	9.42317	9.50691	9.20631	9.3744	10.7805	9.92032	10.3499	9.74692	10.0613	9.46239	9.37466	9.25759		0.93354	1.1591	0.907358	0.842971	0.850462	0.82357	0.838608	0.964398	0.887444	0.925875	0.871932	0.900054	0.846479	0.838631	0.828158		0.138407	0.0165414	0.0707129	0.0300015	0.010972			0.73142	0.362631	-0.230294		0.495706	0.798809
285	Q9H6U8-3	ALG9	Isoform 3 of Alpha-1,2-mannosyltransferase ALG9 OS=Homo sapiens OX=9606 GN=ALG9	3	11.5535	11.4452	10.3288	9.88784	10.322	9.08931	10.1726	9.87068	11.5641	9.00792	9.92411	9.12475	8.54998	8.7969	10.3623		1.04	1.03025	0.929754	0.890061	0.929138	0.818181	0.915697	0.888517	1.04095	0.810855	0.893326	0.821371	0.769633	0.791859	0.93277		0.0610296	0.0640189	0.0857314	0.0533207	0.10641			0.984398	0.362636	-0.171748		0.389282	0.86813
286	Q13686	ALKBH1	Nucleic acid dioxygenase ALKBH1 OS=Homo sapiens OX=9606 GN=ALKBH1 PE=1 SV=2	4	9.4188	9.66689	9.2562	10.2096	10.2661	9.99803	11.075	11.0524	10.8239	9.77439	9.69731	9.13113	8.65749	9.93902	11.0337		0.996983	1.02324	0.979772	1.08069	1.08667	1.0583	1.1723	1.16991	1.14571	1.03462	1.02646	0.966534	0.916399	1.05205	1.16792		0.0218923	0.0139119	0.0126491	0.0368412	0.120416			1.70557	0.384006	0.119039		2.30113	0.626146
287	Q6NS38	ALKBH2	DNA oxidative demethylase ALKBH2 OS=Homo sapiens OX=9606 GN=ALKBH2 PE=1 SV=1	2	10.6806	9.99021	10.0192	9.53217	9.72866	10.2382	10.5407	11.1707	9.94504	10.2627	10.5047	9.30433	8.13433	9.66332	10.2851		1.04405	0.97656	0.979392	0.931786	0.950993	1.0008	1.03037	1.09195	0.972144	1.0032	1.02685	0.909513	0.795144	0.944606	1.00539		0.038173	0.0370607	0.0580838	0.0633296	0.118238			0.401019	0.826189	-0.0427912		0.264003	0.925356
288	Q96Q83	ALKBH3	Alpha-ketoglutarate-dependent dioxygenase alkB homolog 3 OS=Homo sapiens OX=9606 GN=ALKBH3 PE=1 SV=1	5	8.73152	8.91626	10.35	10.4759	9.50361	10.3813	10.2853	10.2872	9.19546	10.5317	9.20752	10.1559	10.7126	10.6388	10.627		0.935594	0.955389	1.10902	1.12251	1.01832	1.11237	1.10208	1.10228	0.985306	1.12849	0.986598	1.08822	1.14787	1.13996	1.1387		0.0949291	0.0529751	0.063467	0.0684819	0.0043498			0.699429	0.510817	0.13399		0.391836	0.865088
289	Q9NXW9	ALKBH4	Alpha-ketoglutarate-dependent dioxygenase alkB homolog 4 OS=Homo sapiens OX=9606 GN=ALKBH4 PE=1 SV=1	4	9.94457	10.6684	9.67722	10.8985	9.27014	9.35273	11.0367	10.0299	11.7981	9.89895	9.83397	9.44466	8.77938	10.0003	9.3665		0.984931	1.05662	0.958452	1.07941	0.918134	0.926314	1.0931	0.993382	1.1685	0.980412	0.973976	0.935419	0.869528	0.990448	0.927677		0.0507883	0.0932114	0.0809607	0.0252607	0.0650814			0.109256	0.921313	-0.0256378		0.57277	0.820152
290	Q6P6C2	ALKBH5	RNA demethylase ALKBH5 OS=Homo sapiens OX=9606 GN=ALKBH5 PE=1 SV=2	9	10.5843	9.05847	10.3089	10.1432	9.2477	10.921	9.13378	10.3016	9.83947	10.3663	9.5117	11.3332	9.56539	10.2382	9.4468		1.06014	0.907308	1.03256	1.01596	0.926261	1.09386	0.914851	1.03182	0.985534	1.0383	0.952704	1.13515	0.958082	1.02547	0.946204		0.0814497	0.0828709	0.0602698	0.0875955	0.0437761			0.127597	0.904796	0.0314789		0.172671	0.937917
291	Q3KRA9-2	ALKBH6	Isoform 2 of Alpha-ketoglutarate-dependent dioxygenase alkB homolog 6 OS=Homo sapiens OX=9606 GN=ALKBH6	5	10.2572	10.6546	10.2563	9.95479	10.2295	9.85957	10.4623	11.2593	10.6955	8.9639	9.26952	9.70855	8.85193	9.86617	9.71093		0.987283	1.02553	0.987189	0.958172	0.984609	0.949006	1.00702	1.08373	1.02947	0.862796	0.892212	0.93447	0.852019	0.949642	0.934699		0.0221085	0.0191784	0.0379211	0.040188	0.0576488			0.501004	0.831241	-0.0386723		0.598391	0.888213
292	Q9BT30	ALKBH7	Alpha-ketoglutarate-dependent dioxygenase alkB homolog 7, mitochondrial OS=Homo sapiens OX=9606 GN=ALKBH7 PE=1 SV=1	3	9.9484	10.4451	10.6673	10.6021	9.91561	10.0151	10.0542	10.9354	10.4483	9.53459	8.88838	9.16563	9.44242	10.0471	9.89037		0.960865	1.00884	1.0303	1.024	0.957698	0.967305	0.971088	1.0562	1.00915	0.920897	0.858483	0.885261	0.911995	0.970393	0.95526		0.03555	0.0364514	0.0421212	0.0352524	0.0320416			0.100692	0.960376	-0.0104794		0.0955515	0.97477
293	Q96BT7-4	ALKBH8	Isoform 4 of Alkylated DNA repair protein alkB homolog 8 OS=Homo sapiens OX=9606 GN=ALKBH8	7	10.141	10.9428	9.91782	10.9242	10.2336	9.42179	10.8746	10.6481	10.5953	9.07419	10.151	9.18878	9.28159	9.05091	9.55444		0.981336	1.05892	0.959741	1.05713	0.990295	0.911741	1.05233	1.03041	1.0253	0.878104	0.982308	0.889192	0.898174	0.875851	0.924577		0.0521587	0.0737773	0.0138612	0.0624426	0.0271153			0.0296204	0.981862	-0.00684641		0.353846	0.913225
294	Q8TCU4	ALMS1	Centrosome-associated protein ALMS1 OS=Homo sapiens OX=9606 GN=ALMS1 PE=1 SV=4	20	10.8002	10.8016	11.2015	9.95761	9.06921	9.89504	10.3904	10.177	10.3765	9.69099	9.77904	9.41938	9.49243	9.79051	9.15855		0.987728	0.987848	1.02442	0.910666	0.829418	0.904943	0.950248	0.930734	0.948976	0.886282	0.894335	0.861443	0.868123	0.895384	0.837589		0.0211513	0.0514325	0.0115738	0.0194679	0.0333475			1.53886	0.276172	-0.168493		2.152	0.782227
295	P20292	ALOX5AP	Arachidonate 5-lipoxygenase-activating protein OS=Homo sapiens OX=9606 GN=ALOX5AP PE=1 SV=2	3	12.7153	10.1831	10.6476	9.94269	8.38151	8.79975	10.4796	11.2107	13.8894	7.95431	8.9079	8.30383	7.24556	9.59416	11.7447		1.13712	0.910668	0.95221	0.889172	0.749555	0.786959	0.937183	1.00257	1.24213	0.711352	0.796631	0.742609	0.647968	0.858002	1.05032		0.120554	0.089383	0.15137	0.0575089	0.236172			1.11541	0.214724	-0.289307		0.185219	0.91333
296	Q96QP1	ALPK1	Alpha-protein kinase 1 OS=Homo sapiens OX=9606 GN=ALPK1 PE=1 SV=3	2	8.80029	8.88011	8.24985	8.831	7.52749	7.60829	8.38463	7.93434	8.76797	13.4887	13.0625	12.8238	10.2157	11.8062	13.6192		1.01815	1.02738	0.954466	1.0217	0.870893	0.88024	0.97006	0.917963	1.01441	1.56057	1.51126	1.48364	1.18191	1.36591	1.57568		0.0397026	0.0914237	0.0498978	0.0256637	0.143342			0.559117	0.621385	-0.102455		0.391592	0.898505
297	Q86TB3	ALPK2	Alpha-protein kinase 2 OS=Homo sapiens OX=9606 GN=ALPK2 PE=1 SV=3	1	10.0943	11.1072	9.32162	9.84908	10.8119	8.82444	8.50119	10.437	11.9727	6.73393	10.6855	10.1609	11.9858	9.94542	9.56884		0.992135	1.09168	0.916186	0.968029	1.06267	0.86732	0.835549	1.02581	1.17675	0.661852	1.05024	0.998681	1.17804	0.977497	0.940485		0.0880108	0.101126	0.168834	0.233439	0.123852			0.110877	0.903502	-0.0368695		0.0046578	0.998659
298	Q96Q42	ALS2	Alsin OS=Homo sapiens OX=9606 GN=ALS2 PE=1 SV=2	10	11.1126	10.1854	10.3673	9.39708	9.8092	10.2842	9.74719	9.65598	9.8854	9.79033	10.0392	10.3925	9.90468	9.47113	9.9577		1.05282	0.964977	0.982208	0.890286	0.929331	0.974336	0.923456	0.914815	0.93655	0.927543	0.951119	0.984598	0.938376	0.897301	0.943399		0.0465436	0.0451618	0.0118313	0.0300396	0.0273			0.729776	0.618061	-0.0883359		1.10635	0.765554
299	Q86V81	ALYREF	THO complex subunit 4 OS=Homo sapiens OX=9606 GN=ALYREF PE=1 SV=3	13	8.59498	8.27506	8.99857	10.0703	9.82229	9.89652	8.98581	9.16459	8.57804	10.9574	9.76509	11.5749	15.4116	10.2845	9.62022		0.996766	0.959664	1.04357	1.16786	1.1391	1.14771	1.04209	1.06282	0.994802	1.27074	1.13246	1.34235	1.7873	1.1927	1.11566		0.0420465	0.0128191	0.0337427	0.0854572	0.269225			1.81581	0.181789	0.218624		0.446394	0.912191
300	Q9UHK6-5	AMACR	Isoform 4 of Alpha-methylacyl-CoA racemase OS=Homo sapiens OX=9606 GN=AMACR	3	9.19686	8.96901	9.13099	9.60456	9.52722	10.2999	9.74073	9.89205	9.97803	10.1135	9.8584	10.3231	10.3085	12.0724	10.9847		1.01076	0.985719	1.00352	1.05557	1.04707	1.13199	1.07053	1.08716	1.09661	1.11151	1.08347	1.13454	1.13293	1.32679	1.20725		0.012887	0.0433788	0.0121721	0.0230457	0.0800149			1.19403	0.431898	0.122098		3.22232	0.696194
301	Q9C0C7-5	AMBRA1	Isoform 5 of Activating molecule in BECN1-regulated autophagy protein 1 OS=Homo sapiens OX=9606 GN=AMBRA1	11	10.0185	10.4051	10.9477	10.5051	9.87144	10.1323	10.1867	10.9332	10.3257	9.53595	9.24968	9.56805	9.23457	9.32548	9.76063		0.958059	0.995026	1.04692	1.00459	0.943997	0.968942	0.974146	1.04553	0.987441	0.911913	0.884538	0.914984	0.883093	0.891786	0.933399		0.0446363	0.0313152	0.0378711	0.018546	0.0297847			0.253586	0.897663	-0.0254593		0.0131601	0.996715
302	P17707	AMD1	S-adenosylmethionine decarboxylase proenzyme OS=Homo sapiens OX=9606 GN=AMD1 PE=1 SV=2	6	10.5118	11.0725	11.2128	10.2482	9.78057	9.42605	11.68	10.9192	11.6088	8.56965	9.78282	8.5492	8.60211	8.78607	9.25029		0.96153	1.01282	1.02565	0.937414	0.894643	0.862215	1.06839	0.998794	1.06187	0.783878	0.894849	0.782008	0.786848	0.803675	0.846138		0.0339281	0.0419977	0.0368524	0.078776	0.0376185			1.49414	0.341833	-0.141081		0.559548	0.881536
303	Q9Y303-3	AMDHD2	Isoform 3 of N-acetylglucosamine-6-phosphate deacetylase OS=Homo sapiens OX=9606 GN=AMDHD2	4	9.01431	7.97565	9.10717	10.4462	10.7378	11.4201	9.00626	9.60402	9.39768	9.94382	9.9918	11.8125	10.8978	10.464	10.1809		1.03624	0.916842	1.04692	1.20085	1.23436	1.3128	1.03532	1.10403	1.08031	1.14309	1.14861	1.35791	1.25276	1.20289	1.17035		0.0722142	0.0459923	0.0325211	0.100665	0.0343415			1.98633	0.112084	0.33701		0.670749	0.824359
304	P03971	AMH	Muellerian-inhibiting factor OS=Homo sapiens OX=9606 GN=AMH PE=1 SV=3	1	12.5935	8.8368	8.09541	10.3443	7.691	10.8419	7.63037	11.5167	10.4783	7.11047	7.95379	11.0538	11.528	12.182	12.1436		1.27958	0.897876	0.822545	1.05105	0.781455	1.1016	0.775295	1.17018	1.06466	0.72247	0.808156	1.12314	1.17132	1.23777	1.23387		0.245034	0.175975	0.203761	0.238515	0.0307062			0.00889008	0.992424	-0.00664654		0.00623016	0.995854
305	Q86WK6	AMIGO1	Amphoterin-induced protein 1 OS=Homo sapiens OX=9606 GN=AMIGO1 PE=1 SV=1	2	9.0239	9.20987	9.62164	10.9986	10.691	12.0295	10.4987	8.26533	12.7051	9.87627	7.35692	9.85221	10.7066	10.6646	8.49966		0.971865	0.991893	1.03624	1.18454	1.15141	1.29556	1.1307	0.890168	1.36833	1.06366	0.792333	1.06107	1.15309	1.14857	0.915405		0.0329446	0.0623731	0.211627	0.160343	0.126771			1.87287	0.132679	0.288559		0.304154	0.858461
306	Q86WK7	AMIGO3	Amphoterin-induced protein 3 OS=Homo sapiens OX=9606 GN=AMIGO3 PE=2 SV=1	1	7.64168	10.2105	11.0594	10.2632	9.74371	10.626	10.4695	11.5855	11.636	9.69477	9.7954	9.15502	8.87831	8.82431	10.4166		0.792934	1.05949	1.14758	1.06496	1.01105	1.1026	1.08636	1.20217	1.2074	1.00597	1.01641	0.949965	0.921252	0.915649	1.08087		0.184654	0.0434287	0.0587155	0.0360655	0.0964576			0.256629	0.736992	0.114379		0.543709	0.762316
307	Q9Y4X0	AMMECR1	Nuclear protein AMMECR1 OS=Homo sapiens OX=9606 GN=AMMECR1 PE=1 SV=1	4	9.96752	11.1851	10.0985	10.048	9.43108	9.86615	10.3123	11.0088	10.3074	9.38547	9.75689	9.37082	9.0696	10.1521	10.0403		0.956847	1.07373	0.969425	0.964571	0.90535	0.947116	0.989949	1.0568	0.98947	0.900972	0.936627	0.899566	0.87065	0.974564	0.963835		0.0641592	0.0324071	0.0382757	0.0230198	0.0610346			0.490725	0.70526	-0.0750846		0.0687537	0.975609
308	Q6DCA0	AMMECR1L	AMMECR1-like protein OS=Homo sapiens OX=9606 GN=AMMECR1L PE=1 SV=1	3	9.84548	10.0658	10.806	11.1783	10.0973	9.6318	11.2878	10.1142	10.3105	9.58188	9.57863	9.28623	8.65567	9.96889	9.59154		0.961557	0.983072	1.05537	1.09172	0.986156	0.940688	1.10242	0.987799	1.00697	0.935812	0.935495	0.906938	0.845354	0.97361	0.936756		0.0491443	0.0770086	0.0594672	0.0179029	0.0718863			0.109867	0.930221	0.0215118		0.248894	0.925618
309	Q8IY45	AMN1	Protein AMN1 homolog OS=Homo sapiens OX=9606 GN=AMN1 PE=2 SV=4	4	10.9838	11.2298	10.7614	9.4358	9.6607	10.2656	10.152	9.49275	10.7282	9.51355	9.86657	9.23281	9.20606	9.18452	10.2864		0.999285	1.02166	0.979051	0.858451	0.878912	0.933942	0.923612	0.863632	0.976035	0.865524	0.897642	0.839983	0.837549	0.83559	0.93584		0.0213149	0.0438467	0.0610624	0.0332964	0.0659132			1.46378	0.311631	-0.153842		0.915138	0.779252
310	Q4VCS5	AMOT	Angiomotin OS=Homo sapiens OX=9606 GN=AMOT PE=1 SV=1	4	9.89114	9.79647	10.262	10.1369	9.0456	10.337	9.62322	9.64182	10.1951	11.4091	9.68344	9.27085	9.5451	10.099	11.0633		0.990779	0.981296	1.02792	1.0154	0.906083	1.03545	0.963942	0.965805	1.02122	1.14283	0.969974	0.928646	0.956117	1.0116	1.10819		0.0246436	0.07064	0.0330876	0.112078	0.0750576			0.0531458	0.974478	-0.00876755		0.39259	0.936245
311	Q8IY63	AMOTL1	Angiomotin-like protein 1 OS=Homo sapiens OX=9606 GN=AMOTL1 PE=1 SV=1	6	9.9437	9.49859	9.85964	9.98357	10.213	10.1195	10.1541	10.7332	9.99694	10.2577	9.78305	9.93757	9.79584	9.67102	10.0526		1.01806	0.972488	1.00945	1.02214	1.04563	1.03606	1.0396	1.09889	1.02351	1.0502	1.00161	1.01743	1.00292	0.990142	1.02921		0.0242117	0.0114149	0.0376678	0.0242252	0.0197716			1.23555	0.655924	0.0635786		0.893284	0.844564
312	Q9Y2J4-4	AMOTL2	Isoform 4 of Angiomotin-like protein 2 OS=Homo sapiens OX=9606 GN=AMOTL2	1	9.33986	8.65865	12.7382	10.1033	8.18658	9.23429	8.35338	10.6092	9.22874	11.1017	14.6453	10.3327	9.97475	9.16729	8.32601		0.911599	0.845111	1.24329	0.986112	0.799036	0.901295	0.815316	1.03549	0.900753	1.08356	1.42943	1.0085	0.973566	0.894756	0.812645		0.213301	0.104607	0.121026	0.191264	0.0900419			0.274382	0.705089	-0.129602		0.234194	0.880933
313	Q01433	AMPD2	AMP deaminase 2 OS=Homo sapiens OX=9606 GN=AMPD2 PE=1 SV=2	14	9.86946	9.28964	10.4613	10.1748	9.63246	9.71554	10.4415	10.0234	10.5271	9.97762	9.87443	9.72761	9.75073	10.0395	10.4949		0.999594	0.940869	1.05954	1.03052	0.975591	0.984005	1.05754	1.01519	1.0662	1.01055	1.0001	0.985228	0.98757	1.01681	1.06293		0.0593348	0.0296833	0.0260904	0.0127422	0.0371624			0.0783882	0.963829	0.0107871		0.520888	0.878426
314	Q01432-4	AMPD3	Isoform 2 of AMP deaminase 3 OS=Homo sapiens OX=9606 GN=AMPD3	6	10.0419	12.1021	9.10673	9.64442	9.03241	9.60699	9.02351	10.0247	9.70033	9.84878	10.2801	10.8103	10.6985	10.2081	9.87114		0.964002	1.16177	0.874225	0.925841	0.86709	0.922249	0.866235	0.962345	0.931209	0.94546	0.986864	1.03776	1.02703	0.979957	0.947606		0.147115	0.0363864	0.0533057	0.0466971	0.0405524			0.353591	0.668367	-0.120126		0.33977	0.857302
315	Q86W34	AMZ2	Archaemetzincin-2 OS=Homo sapiens OX=9606 GN=AMZ2 PE=2 SV=2	6	10.5826	11.6835	9.4305	9.93975	9.25261	9.93929	9.55177	10.2446	9.7952	10.1131	9.5932	10.3818	10.3975	9.81749	9.27717		1.00161	1.10581	0.892574	0.940773	0.875737	0.94073	0.904052	0.969628	0.927092	0.957183	0.907973	0.982609	0.984097	0.929201	0.878061		0.106629	0.0408411	0.0356339	0.0399727	0.0569927			0.40308	0.671795	-0.102774		0.389897	0.857448
316	Q9H1A4	ANAPC1	Anaphase-promoting complex subunit 1 OS=Homo sapiens OX=9606 GN=ANAPC1 PE=1 SV=1	13	9.43187	11.1039	10.0706	10.3291	10.5349	9.81737	10.4535	10.303	9.40605	9.72577	10.0692	9.66637	9.88875	9.35182	9.84782		0.9245	1.0884	0.987104	1.01245	1.03262	0.962287	1.02464	1.00989	0.92197	0.953308	0.98697	0.947486	0.969283	0.916654	0.965272		0.0827049	0.0361288	0.0563253	0.0221435	0.0308249			0.0878437	0.940394	0.0204299		0.101399	0.961467
317	Q9UM13	ANAPC10	Anaphase-promoting complex subunit 10 OS=Homo sapiens OX=9606 GN=ANAPC10 PE=1 SV=1	5	11.1705	10.6405	9.87937	10.0251	10.2448	9.93628	10.2818	9.66679	10.3492	9.75387	10.018	9.36458	9.33952	9.52301	9.80664		1.05747	1.00729	0.93524	0.949031	0.969831	0.940627	0.973334	0.915115	0.979719	0.923359	0.948368	0.886507	0.884134	0.901504	0.928354		0.0614397	0.0157729	0.0372356	0.0338465	0.0246265			0.353801	0.806356	-0.0532201		0.450709	0.875637
318	Q96DE5	ANAPC16	Anaphase-promoting complex subunit 16 OS=Homo sapiens OX=9606 GN=ANAPC16 PE=1 SV=1	3	10.9269	11.784	10.8371	10.3931	10.1861	9.64142	10.5283	9.67234	8.67893	9.94714	9.5849	9.61	10.7684	8.3462	9.09515		0.977127	1.05378	0.969096	0.929396	0.910884	0.862176	0.941484	0.86494	0.776106	0.889515	0.857121	0.859366	0.962954	0.746352	0.813326		0.0467451	0.038545	0.0961442	0.0208239	0.131884			1.12945	0.409016	-0.136108		1.03153	0.666766
319	Q9UJX6	ANAPC2	Anaphase-promoting complex subunit 2 OS=Homo sapiens OX=9606 GN=ANAPC2 PE=1 SV=1	8	10.2422	9.97401	10.3201	10.0253	10.1209	10.0013	11.0151	10.4209	10.7269	9.20723	9.63348	9.4997	9.06312	9.71022	10.0395		1.00623	0.979885	1.01388	0.984919	0.994316	0.98257	1.08217	1.02379	1.05385	0.904554	0.94643	0.933286	0.890396	0.953969	0.986318		0.0178355	0.00629525	0.0277162	0.0230757	0.0517198			0.0875232	0.983703	-0.00407903		0.998922	0.844478
320	Q9UJX5-3	ANAPC4	Isoform 3 of Anaphase-promoting complex subunit 4 OS=Homo sapiens OX=9606 GN=ANAPC4	8	10.0373	10.2951	9.99592	10.0351	9.66485	10.4384	10.6084	10.4507	10.5635	9.65825	9.51691	9.76391	8.89497	9.67091	10.4058		0.992865	1.01836	0.988772	0.992644	0.956022	1.03254	1.04935	1.03376	1.04492	0.95537	0.941389	0.965821	0.879868	0.956622	1.02932		0.0160344	0.0385094	0.00770527	0.0128468	0.0782326			0.0472949	0.983812	0.0046132		1.06701	0.868012
321	Q9UJX4	ANAPC5	Anaphase-promoting complex subunit 5 OS=Homo sapiens OX=9606 GN=ANAPC5 PE=1 SV=2	14	10.1269	11.1544	9.8952	10.1109	9.63163	9.88557	10.546	10.5294	10.2128	9.6886	9.83634	9.55864	9.16758	9.63717	10.0188		0.974473	1.07335	0.952179	0.972937	0.926817	0.951253	1.01481	1.01321	0.982741	0.932299	0.946516	0.919793	0.882163	0.927351	0.964074		0.0644921	0.0242796	0.0180049	0.0143326	0.0443772			0.364597	0.79085	-0.057542		0.00763862	0.998565
322	Q9UJX3	ANAPC7	Anaphase-promoting complex subunit 7 OS=Homo sapiens OX=9606 GN=ANAPC7 PE=1 SV=5	10	9.08208	8.70409	9.53581	10.1412	9.78496	9.59197	9.87515	9.29141	9.1218	11.1846	9.75811	11.5553	12.3515	10.3324	9.68963		0.997227	0.955724	1.04705	1.11352	1.07441	1.05321	1.08431	1.02021	1.00159	1.22809	1.07146	1.26879	1.35621	1.13452	1.06394		0.0457255	0.0283169	0.0419106	0.0875946	0.128713			1.42951	0.388618	0.12643		0.386413	0.91177
323	Q9UNK9	ANGEL1	Protein angel homolog 1 OS=Homo sapiens OX=9606 GN=ANGEL1 PE=1 SV=1	4	10.4116	10.4169	10.5728	10.0117	9.59726	10.1938	10.7179	10.7067	10.5779	10.1498	9.08288	9.93701	8.57195	9.8829	9.16884		0.994699	0.995202	1.0101	0.956492	0.916896	0.973886	1.02396	1.02289	1.01059	0.969687	0.867753	0.949355	0.818941	0.944185	0.875966		0.00874966	0.0307735	0.00728841	0.0580761	0.0712808			1.10186	0.678323	-0.0615313		1.13627	0.940218
324	Q5VTE6	ANGEL2	Protein angel homolog 2 OS=Homo sapiens OX=9606 GN=ANGEL2 PE=1 SV=1	7	10.3906	7.90111	10.5334	10.6039	9.56416	10.4111	10.2066	10.2918	10.5613	10.1972	9.39253	9.9198	9.24833	10.4491	10.329		1.08141	0.822314	1.09628	1.10361	0.995398	1.08355	1.06226	1.07113	1.09917	1.06128	0.977535	1.03241	0.962527	1.0875	1.075		0.15406	0.0542632	0.0178844	0.0415538	0.0660767			0.311034	0.704953	0.110288		0.326852	0.859978
325	Q9NU02	ANKEF1	Ankyrin repeat and EF-hand domain-containing protein 1 OS=Homo sapiens OX=9606 GN=ANKEF1 PE=1 SV=2	2	7.70577	17.1489	8.29369	7.41492	7.52621	5.77641	12.608	20.4415	10.305	5.31453	8.72213	12.6911	6.8718	8.75094	10.4291		0.697389	1.55201	0.750597	0.671067	0.681139	0.522778	1.14105	1.85	0.932629	0.480977	0.789372	1.14857	0.621913	0.79198	0.943854		0.478798	0.141866	0.367695	0.414381	0.204928			0.584445	0.297096	-0.574218		0.368319	0.777172
326	Q9P2R3-4	ANKFY1	Isoform 4 of Rabankyrin-5 OS=Homo sapiens OX=9606 GN=ANKFY1	15	10.296	9.44324	10.2105	9.76807	10.3462	9.68424	10.2958	10.2057	10.3089	9.88842	10.0769	9.9164	9.38634	9.88228	10.2911		1.03133	0.945908	1.02277	0.978445	1.03635	0.970048	1.03131	1.02228	1.03261	0.990501	1.00938	0.993303	0.940208	0.989886	1.03083		0.0470401	0.0362863	0.00547194	0.0102104	0.0459806			0.0494343	0.976677	0.00742507		0.393803	0.922763
327	Q9HCJ1	ANKH	Progressive ankylosis protein homolog OS=Homo sapiens OX=9606 GN=ANKH PE=1 SV=2	8	10.6017	10.0978	10.3215	10.0688	9.40531	10.0179	10.1356	10.012	10.1246	9.94364	9.60609	9.74634	9.67559	10.0794	10.1637		1.02528	0.976546	0.998179	0.973737	0.909572	0.968819	0.980198	0.96824	0.97913	0.961634	0.928989	0.942552	0.935711	0.974758	0.982918		0.0244154	0.0375619	0.00678092	0.0173656	0.0261612			0.924507	0.699038	-0.0590543		0.854137	0.902275
328	Q8IWZ3-2	ANKHD1	Isoform 2 of Ankyrin repeat and KH domain-containing protein 1 OS=Homo sapiens OX=9606 GN=ANKHD1	1	10.2679	9.59275	9.792	10.14	10.0487	9.3141	9.6402	10.0386	10.3709	10.5206	10.3379	9.80522	9.83449	10.0785	10.2181		1.03882	0.970512	0.99067	1.02588	1.01664	0.94232	0.975313	1.01562	1.04924	1.06438	1.0459	0.992008	0.994969	1.01966	1.03378		0.0350958	0.0460428	0.0365252	0.0363626	0.0193328			0.0448579	0.978903	0.00651415		0.125693	0.969858
329	Q8IWZ3-6	ANKHD1	Isoform 6 of Ankyrin repeat and KH domain-containing protein 1 OS=Homo sapiens OX=9606 GN=ANKHD1	16	10.2865	9.78838	9.60498	9.76817	9.86769	10.3006	10.2558	10.1488	10.1349	10.1206	9.94029	9.96672	10.1027	9.98173	9.73215		1.03974	0.989397	0.970859	0.987354	0.997414	1.04117	1.03665	1.02583	1.02442	1.02298	1.00475	1.00742	1.02116	1.00894	0.983714		0.0356453	0.0283697	0.00650004	0.00972798	0.0190104			0.268547	0.893973	0.0269157		0.436858	0.925238
330	Q9P2G1	ANKIB1	Ankyrin repeat and IBR domain-containing protein 1 OS=Homo sapiens OX=9606 GN=ANKIB1 PE=1 SV=3	2	11.6992	9.94906	10.9084	10.983	9.68582	9.52317	10.7744	11.1837	11.5158	8.89958	9.68443	9.21536	7.98338	8.92112	9.0736		1.07804	0.916776	1.00518	1.01205	0.892518	0.877531	0.992824	1.03054	1.06115	0.820068	0.89239	0.849167	0.735644	0.822054	0.836105		0.080759	0.0794924	0.0332866	0.0426175	0.0681765			0.466577	0.660001	-0.0943147		0.198934	0.936123
331	Q86XL3	ANKLE2	Ankyrin repeat and LEM domain-containing protein 2 OS=Homo sapiens OX=9606 GN=ANKLE2 PE=1 SV=4	14	9.82548	9.66686	10.0942	9.97612	10.3841	9.68526	9.97109	9.67886	10.0569	10.0211	10.1076	10.0831	9.66524	10.1346	10.6495		0.996277	0.980194	1.02353	1.01155	1.05292	0.982059	1.01104	0.98141	1.01974	1.01611	1.02488	1.0224	0.980029	1.02762	1.07983		0.0219062	0.0350538	0.0200135	0.00442955	0.0485049			0.369824	0.854521	0.0361188		0.00586888	0.999034
332	Q8IV38	ANKMY2	Ankyrin repeat and MYND domain-containing protein 2 OS=Homo sapiens OX=9606 GN=ANKMY2 PE=1 SV=1	7	9.60228	9.34427	9.74788	10.1037	9.91736	10.9505	9.73356	10.412	10.0724	9.6488	9.88115	10.029	9.57484	10.6062	10.376		1.00392	0.976943	1.01914	1.05634	1.03686	1.14488	1.01764	1.08857	1.05307	1.00878	1.03307	1.04853	1.00105	1.10888	1.08481		0.0213698	0.0533366	0.0336763	0.0194496	0.0531529			1.06188	0.44911	0.123323		1.00713	0.844144
333	Q9H9E1	ANKRA2	Ankyrin repeat family A protein 2 OS=Homo sapiens OX=9606 GN=ANKRA2 PE=1 SV=1	3	10.18	9.31375	10.1742	10.342	9.36929	10.2502	9.90986	10.4572	9.9979	10.0078	10.4105	9.66778	9.00709	10.4639	10.4484		1.02939	0.941798	1.02881	1.04578	0.947415	1.03649	1.00208	1.05742	1.01098	1.01198	1.0527	0.977598	0.910789	1.0581	1.05653		0.0504055	0.0537765	0.0290386	0.0370748	0.08389			0.208544	0.895015	0.0283039		0.260067	0.940089
334	Q15327	ANKRD1	Ankyrin repeat domain-containing protein 1 OS=Homo sapiens OX=9606 GN=ANKRD1 PE=1 SV=2	1	10.1338	9.8009	13.0322	8.33239	9.53278	10.1146	10.179	9.91916	9.12796	10.1638	9.84604	9.2286	9.23214	10.1273	11.2293		0.922182	0.891883	1.18593	0.758249	0.867485	0.920426	0.92629	0.902646	0.830646	0.924907	0.895992	0.839804	0.840126	0.921584	1.02187		0.161735	0.0974416	0.0561943	0.048792	0.0981134			0.62342	0.42279	-0.215077		0.511655	0.794056
335	Q9NXR5	ANKRD10	Ankyrin repeat domain-containing protein 10 OS=Homo sapiens OX=9606 GN=ANKRD10 PE=1 SV=2	6	9.51687	9.57922	10.9422	10.6658	9.78735	10.0032	9.80643	10.5051	9.79574	9.84661	9.86705	10.3147	9.08448	10.2965	9.98864		0.950473	0.9567	1.09283	1.06522	0.977487	0.999045	0.979392	1.04917	0.978324	0.983405	0.985446	1.03016	0.907289	1.02834	0.99759		0.0804505	0.0450924	0.0405027	0.0264324	0.0643522			0.200335	0.880029	0.0362736		0.000311693	0.999933
336	Q6UB99	ANKRD11	Ankyrin repeat domain-containing protein 11 OS=Homo sapiens OX=9606 GN=ANKRD11 PE=1 SV=3	3	11.1666	9.82925	11.2475	10.9157	8.902	9.01443	10.7474	9.77669	12.0054	8.80779	10.5002	8.59957	8.04122	9.48962	10.9565		1.03897	0.914537	1.0465	1.01562	0.828263	0.838724	0.999962	0.909647	1.11701	0.819498	0.976968	0.800125	0.748174	0.882937	1.01942		0.0741089	0.11774	0.103056	0.112062	0.153507			0.623917	0.50358	-0.150739		0.0154872	0.992954
337	Q6UB98	ANKRD12	Ankyrin repeat domain-containing protein 12 OS=Homo sapiens OX=9606 GN=ANKRD12 PE=1 SV=3	8	9.41216	9.43101	10.2732	9.93633	10.2146	10.6906	10.0018	9.84843	9.71163	10.2901	9.87411	10.365	9.76354	10.2823	9.90514		0.969782	0.971724	1.05849	1.02379	1.05246	1.1015	1.03053	1.01473	1.00064	1.06024	1.01738	1.06796	1.00599	1.05944	1.02058		0.050667	0.0371016	0.0147305	0.0259902	0.0268584			0.9165	0.560644	0.097872		0.160221	0.964175
338	Q8IZ07	ANKRD13A	Ankyrin repeat domain-containing protein 13A OS=Homo sapiens OX=9606 GN=ANKRD13A PE=1 SV=3	11	9.68627	10.1461	9.98159	10.232	8.99984	10.4263	9.67115	10.0175	9.65378	10.0804	10.0498	10.0243	9.62093	10.8867	10.5233		0.974672	1.02094	1.00439	1.02958	0.905601	1.04914	0.973151	1.008	0.971403	1.01433	1.01125	1.00869	0.968097	1.09547	1.05889		0.0234443	0.0782527	0.0209779	0.00279665	0.0630085			0.020149	0.989442	0.00394284		0.432901	0.935374
339	Q86YJ7	ANKRD13B	Ankyrin repeat domain-containing protein 13B OS=Homo sapiens OX=9606 GN=ANKRD13B PE=1 SV=4	2	10.8498	10.3581	10.8903	10.7601	9.1105	9.20107	10.1771	9.81522	10.3472	9.38324	9.73944	9.26219	8.95209	10.5444	10.6093		1.01405	0.968101	1.01784	1.00568	0.851498	0.859963	0.951189	0.917363	0.967085	0.876989	0.910281	0.865675	0.836692	0.985511	0.991579		0.0276903	0.0956998	0.0268659	0.0262209	0.0935306			0.702525	0.511846	-0.132492		1.32288	0.794219
340	Q8N6S4	ANKRD13C	Ankyrin repeat domain-containing protein 13C OS=Homo sapiens OX=9606 GN=ANKRD13C PE=1 SV=2	5	10.8201	10.2134	10.5127	10.6342	9.09827	10.6131	10.0271	11.5383	10.7478	9.45679	9.52015	9.54997	7.75057	10.0692	9.44822		1.02898	0.97128	0.999744	1.0113	0.865231	1.00929	0.953564	1.09727	1.0221	0.899326	0.905351	0.908187	0.737067	0.957563	0.89851		0.0288486	0.0870724	0.0701743	0.00500392	0.13205			0.241798	0.852183	-0.0450923		0.16393	0.949043
341	Q6ZTN6	ANKRD13D	Ankyrin repeat domain-containing protein 13D OS=Homo sapiens OX=9606 GN=ANKRD13D PE=1 SV=3	3	11.5408	11.0723	10.8769	10.1452	9.3975	9.64406	9.47379	9.9817	9.43839	9.81085	9.665	10.0249	8.43207	10.6908	9.80571		1.03381	0.991849	0.974337	0.9088	0.841819	0.863905	0.848652	0.894151	0.845481	0.878846	0.865781	0.898021	0.755336	0.95767	0.878385		0.0305647	0.0391643	0.0315615	0.0184089	0.118028			2.11894	0.199712	-0.184428		2.38385	0.626841
342	Q6P6B7	ANKRD16	Ankyrin repeat domain-containing protein 16 OS=Homo sapiens OX=9606 GN=ANKRD16 PE=1 SV=1	4	10.1605	10.0191	9.34411	10.2449	10.0404	9.82883	10.5098	9.58252	10.8894	8.88021	10.2446	8.86556	9.38896	10.4944	11.5067		1.03244	1.01808	0.949485	1.04102	1.02024	0.99874	1.06793	0.973711	1.10651	0.902348	1.04099	0.900858	0.954043	1.06638	1.16923		0.0443322	0.0207279	0.0650983	0.0848859	0.101228			0.381406	0.830185	0.0435953		0.371821	0.888559
343	O75179	ANKRD17	Ankyrin repeat domain-containing protein 17 OS=Homo sapiens OX=9606 GN=ANKRD17 PE=1 SV=3	14	10.136	9.50996	10.7169	9.98994	9.6176	10.3971	10.4409	11.1236	10.0062	9.40884	9.47786	10.19	9.51638	9.62308	9.84565		1.00149	0.939631	1.05888	0.987056	0.950266	1.02729	1.03161	1.09907	0.988662	0.92964	0.93646	1.00683	0.940266	0.950808	0.972799		0.0596388	0.0389823	0.0535256	0.0446214	0.0173878			0.0117742	0.99506	-0.00186385		0.343514	0.904161
344	Q4UJ75	ANKRD20A4P	Putative ankyrin repeat domain-containing protein 20A4 OS=Homo sapiens OX=9606 GN=ANKRD20A4P PE=5 SV=1	5	9.78521	9.59416	10.2874	9.90299	9.15414	11.2476	9.39344	10.8415	11.0774	9.478	8.83111	9.17007	9.22418	10.6952	11.3176		0.989513	0.970194	1.04029	1.00142	0.925697	1.1374	0.949896	1.09632	1.12018	0.958447	0.893032	0.927308	0.932779	1.08154	1.14448		0.0362072	0.10501	0.0873571	0.0353252	0.103245			0.16939	0.880828	0.0403628		0.351595	0.885963
345	Q9UPS8	ANKRD26	Ankyrin repeat domain-containing protein 26 OS=Homo sapiens OX=9606 GN=ANKRD26 PE=1 SV=4	2	11.2584	10.4385	11.236	9.4277	10.1029	9.16282	10.3803	11.3286	12.7792	8.32971	9.20957	8.27402	7.7866	9.75998	10.5256		1.02557	0.950889	1.02354	0.858809	0.920319	0.83468	0.945584	1.03197	1.16411	0.758789	0.838939	0.753716	0.709314	0.889078	0.958825		0.0425434	0.0506827	0.105097	0.0609917	0.151025			1.36656	0.272634	-0.184873		0.233233	0.915325
346	Q96NW4	ANKRD27	Ankyrin repeat domain-containing protein 27 OS=Homo sapiens OX=9606 GN=ANKRD27 PE=1 SV=2	6	8.95367	12.8117	9.48759	9.68554	10.027	9.57293	8.9454	10.2567	9.52323	9.73802	10.6108	10.822	10.8635	9.5323	9.16962		0.859472	1.2298	0.910723	0.929726	0.962502	0.918915	0.858679	0.98455	0.914145	0.934763	1.01854	1.03882	1.0428	0.915015	0.880201		0.20066	0.0242222	0.0686343	0.0553075	0.0905026			0.126598	0.875867	-0.0614929		0.237941	0.88081
347	O15084	ANKRD28	Serine/threonine-protein phosphatase 6 regulatory ankyrin repeat subunit A OS=Homo sapiens OX=9606 GN=ANKRD28 PE=1 SV=5	9	9.40621	10.4519	9.41565	10.2657	10.9249	10.0765	9.57798	9.47962	9.38985	10.2116	9.94523	10.5209	10.9444	10.0022	9.38748		0.963955	1.07112	0.964923	1.05204	1.11959	1.03264	0.981558	0.971478	0.962278	1.04649	1.01919	1.07819	1.12159	1.02503	0.962035		0.0615957	0.0427301	0.00992363	0.0281727	0.077554			0.703146	0.567521	0.110222		0.295276	0.923177
348	A6QL64	ANKRD36	Ankyrin repeat domain-containing protein 36A OS=Homo sapiens OX=9606 GN=ANKRD36 PE=2 SV=4	3	10.6706	9.18884	10.8473	9.78513	9.01077	9.98498	9.81052	11.122	11.1414	10.1883	9.70217	9.23759	8.32243	10.613	10.375		1.0425	0.897736	1.05977	0.955993	0.880338	0.975518	0.958473	1.0866	1.0885	0.995377	0.947888	0.902499	0.813089	1.03688	1.01362		0.088983	0.0536365	0.0713523	0.0489602	0.128903			0.389792	0.727687	-0.0766319		0.254175	0.909298
349	Q5JPF3	ANKRD36C	Ankyrin repeat domain-containing protein 36C OS=Homo sapiens OX=9606 GN=ANKRD36C PE=1 SV=3	3	10.2144	9.79703	10.4709	10.2103	9.78175	9.67006	9.61633	10.699	10.4204	9.7261	9.80507	9.1688	9.05459	10.6238	10.7415		1.00528	0.964202	1.03052	1.00488	0.962698	0.951706	0.946418	1.05297	1.02555	0.957222	0.964993	0.902373	0.891132	1.04557	1.05715		0.0334736	0.0288458	0.0548729	0.0362518	0.0928802			0.348315	0.893699	-0.0249312		0.0374043	0.98889
350	Q53RE8	ANKRD39	Ankyrin repeat domain-containing protein 39 OS=Homo sapiens OX=9606 GN=ANKRD39 PE=1 SV=1	2	9.82413	13.9166	8.81776	10.3691	10.105	9.84366	9.80407	11.7423	10.1863	8.17103	8.47506	9.60768	10.6145	9.59689	8.92591		0.905213	1.2823	0.812484	0.955423	0.931096	0.907012	0.903364	1.08195	0.938585	0.752893	0.780906	0.885268	0.978036	0.884274	0.822449		0.248839	0.0259947	0.0970577	0.0865134	0.0875367			0.0996532	0.894127	-0.0607521		0.0279005	0.980723
351	Q6AI12	ANKRD40	Ankyrin repeat domain-containing protein 40 OS=Homo sapiens OX=9606 GN=ANKRD40 PE=1 SV=2	2	10.0335	8.05622	10.418	10.7858	10.5618	9.65179	10.5433	9.39993	10.4718	10.0068	8.4026	10.7317	12.3433	8.91407	9.67934		1.05587	0.847794	1.09633	1.13504	1.11147	1.0157	1.10952	0.989198	1.102	1.05306	0.884244	1.12935	1.29894	0.938068	1.0186		0.133358	0.0581223	0.0631758	0.122704	0.174557			0.483264	0.581315	0.14253		0.303319	0.875969
352	Q8N8A2	ANKRD44	Serine/threonine-protein phosphatase 6 regulatory ankyrin repeat subunit B OS=Homo sapiens OX=9606 GN=ANKRD44 PE=1 SV=3	9	10.5698	10.4154	9.74673	9.71531	9.91545	9.38664	10.0244	9.22386	9.70135	10.1732	10.1836	10.2751	10.8209	9.827	10.0213		1.0318	1.01674	0.95146	0.948392	0.96793	0.916308	0.978565	0.900418	0.94703	0.993091	0.994107	1.00304	1.05632	0.959296	0.978261		0.0427068	0.0276036	0.0417356	0.0054914	0.0515275			0.600853	0.701062	-0.0680259		0.764433	0.824055
353	Q86W74-1	ANKRD46	Isoform 2 of Ankyrin repeat domain-containing protein 46 OS=Homo sapiens OX=9606 GN=ANKRD46	1	6.4296	9.82086	5.91947	8.77301	12.7863	10.7105	11.6495	9.5563	8.40914	10.561	10.3986	13.0967	14.7838	8.29763	8.80772		0.870043	1.32894	0.801013	1.18715	1.73022	1.44932	1.57639	1.29314	1.13791	1.4291	1.40712	1.77222	2.00052	1.12282	1.19185		0.286957	0.186585	0.166438	0.133282	0.339291			0.917614	0.171494	0.575772		0.704041	0.649756
354	Q8WVL7	ANKRD49	Ankyrin repeat domain-containing protein 49 OS=Homo sapiens OX=9606 GN=ANKRD49 PE=1 SV=1	4	9.94769	9.90995	9.3973	10.1218	10.5534	9.31218	9.9692	9.30104	10.4447	10.4063	9.866	9.79046	10.8671	10.0713	10.0415		1.0201	1.01623	0.963663	1.03796	1.08222	0.954935	1.02231	0.953792	1.07107	1.06713	1.01173	1.00398	1.11439	1.03278	1.02973		0.0315284	0.0630407	0.0580031	0.0335164	0.0453506			0.288212	0.833195	0.0484967		0.0953305	0.969834
355	Q9ULJ7	ANKRD50	Ankyrin repeat domain-containing protein 50 OS=Homo sapiens OX=9606 GN=ANKRD50 PE=1 SV=4	10	10.8677	10.7887	10.3137	10.1342	9.01435	9.45347	10.3845	8.94754	10.232	10.5012	10.2662	10.0967	9.74009	9.24284	10.0168		1.0198	1.01239	0.967812	0.950969	0.845886	0.887092	0.974461	0.839617	0.960144	0.985411	0.963358	0.94745	0.913987	0.867327	0.939955		0.0281209	0.0591827	0.0800937	0.0197465	0.0405717			1.32351	0.349853	-0.147624		0.656169	0.796584
356	Q8NB46	ANKRD52	Serine/threonine-protein phosphatase 6 regulatory ankyrin repeat subunit C OS=Homo sapiens OX=9606 GN=ANKRD52 PE=1 SV=3	6	8.57479	8.41761	9.64117	10.5484	10.3388	10.533	10.3574	10.9142	10.7297	9.82188	9.40118	11.0599	9.59288	10.0572	10.0119		0.965863	0.948158	1.08598	1.18817	1.16456	1.18644	1.16665	1.22938	1.20859	1.10633	1.05895	1.24578	1.08054	1.13284	1.12774		0.0749844	0.0111554	0.0265915	0.0854201	0.025891			1.35031	0.193897	0.255295		1.50123	0.640192
357	Q6NXT1	ANKRD54	Ankyrin repeat domain-containing protein 54 OS=Homo sapiens OX=9606 GN=ANKRD54 PE=1 SV=2	4	6.98513	8.37878	8.75266	8.69458	12.3307	10.6921	9.85738	8.99461	7.15401	11.9878	11.7201	11.6706	14.3781	9.95332	8.4503		0.868921	1.04229	1.08879	1.08157	1.53389	1.33005	1.22622	1.11889	0.889929	1.49123	1.45793	1.45177	1.78858	1.23815	1.05118		0.115875	0.17224	0.159291	0.0144712	0.282008			0.974633	0.193254	0.401611		0.220461	0.891259
358	B4E2M5	ANKRD66	Ankyrin repeat domain-containing protein 66 OS=Homo sapiens OX=9606 GN=ANKRD66 PE=2 SV=3	1	11.2203	11.3881	15.0627	10.7029	10.9976	10.5505	12.4901	10.1372	9.65825	7.1643	7.85732	7.20079	7.67544	8.00202	9.89257		0.893546	0.90691	1.19954	0.852343	0.875813	0.840204	0.994668	0.807292	0.769151	0.570541	0.625731	0.573447	0.611246	0.637255	0.787812		0.172939	0.0211448	0.140843	0.0526506	0.140435			0.557593	0.477728	-0.196434		0.559395	0.761578
359	Q92625	ANKS1A	Ankyrin repeat and SAM domain-containing protein 1A OS=Homo sapiens OX=9606 GN=ANKS1A PE=1 SV=4	11	9.92972	11.1529	9.99238	10.7631	9.23763	10.007	10.6629	10.661	10.5191	9.50779	9.52799	9.48307	9.37251	9.46429	9.7187		0.958622	1.07671	0.964672	1.03907	0.891807	0.966085	1.0294	1.02922	1.01552	0.917889	0.919839	0.915502	0.904829	0.913689	0.93825		0.0664977	0.0762529	0.00776767	0.00236663	0.0188419			0.171515	0.88348	-0.0368764		0.187637	0.941015
360	Q6ZW76	ANKS3	Ankyrin repeat and SAM domain-containing protein 3 OS=Homo sapiens OX=9606 GN=ANKS3 PE=1 SV=1	4	10.5429	10.8976	10.8595	9.9347	9.30307	9.9131	10.8908	11.2027	10.0841	8.64571	9.24792	9.03142	7.99354	10.7983	10.6548		0.979216	1.01216	1.00862	0.92273	0.864065	0.920725	1.01153	1.0405	0.936609	0.80301	0.858943	0.838835	0.742437	1.00294	0.989617		0.0180862	0.0369042	0.0538156	0.0339879	0.160921			1.95663	0.312544	-0.134225		0.0862985	0.974541
361	Q68DC2-4	ANKS6	Isoform 3 of Ankyrin repeat and SAM domain-containing protein 6 OS=Homo sapiens OX=9606 GN=ANKS6	3	9.81338	10.258	9.93891	9.90658	9.24533	8.52652	11.0496	10.5169	9.92169	10.5521	9.82592	9.4088	10.5016	10.1115	10.4231		0.981001	1.02545	0.993549	0.990317	0.924215	0.852359	1.10458	1.05133	0.991828	1.05485	0.982255	0.940557	1.0498	1.01081	1.04195		0.0229154	0.0748121	0.0537592	0.0582733	0.0199418			0.656979	0.591649	-0.104878		0.499242	0.877579
362	Q9H8Y5	ANKZF1	Ankyrin repeat and zinc finger domain-containing protein 1 OS=Homo sapiens OX=9606 GN=ANKZF1 PE=1 SV=1	11	10.7636	10.9337	10.1527	9.99855	8.92872	9.85141	10.0021	9.81904	9.87333	10.0112	10.0931	9.48684	9.63071	10.0639	10.391		1.01384	1.02986	0.956295	0.941778	0.84101	0.927919	0.94211	0.92487	0.929983	0.942971	0.950689	0.89358	0.907131	0.947937	0.978748		0.0386883	0.0604483	0.00949734	0.0333502	0.0380316			1.08895	0.420908	-0.133091		0.99847	0.777649
363	Q9NQW6	ANLN	Anillin OS=Homo sapiens OX=9606 GN=ANLN PE=1 SV=2	15	10.3412	10.0071	11.339	10.0362	9.8028	9.75661	10.3639	10.5284	9.99714	9.53595	10.3635	9.4737	8.86721	9.71527	9.87217		0.979053	0.947428	1.07352	0.95018	0.928083	0.923711	0.981201	0.996776	0.946483	0.90282	0.981171	0.896926	0.839507	0.919797	0.934651		0.065604	0.0151917	0.0264121	0.0507349	0.0570001			0.643681	0.652006	-0.0823225		0.297768	0.923039
364	Q9NW15	ANO10	Anoctamin-10 OS=Homo sapiens OX=9606 GN=ANO10 PE=1 SV=2	6	10.4828	10.5575	9.95835	10.6493	9.97985	9.65316	9.64793	10.6429	10.1815	9.1572	9.30382	9.57329	9.21075	10.2447	10.7569		1.01451	1.02174	0.963755	1.03063	0.965834	0.934218	0.933712	1.03001	0.985351	0.88622	0.90041	0.926489	0.891403	0.991465	1.04104		0.0315972	0.0503089	0.0490216	0.0225847	0.0782077			0.150571	0.924675	-0.0201752		0.242511	0.937238
365	Q4KMQ2-2	ANO6	Isoform 2 of Anoctamin-6 OS=Homo sapiens OX=9606 GN=ANO6	7	8.87128	9.17186	9.20447	10.2543	10.7533	10.3979	9.46832	9.38577	9.19053	10.2136	10.7669	11.2766	10.4611	10.2374	10.3466		0.97674	1.00983	1.01342	1.12901	1.18396	1.14482	1.04248	1.03339	1.01189	1.12454	1.18546	1.24157	1.15178	1.12715	1.13918		0.0202232	0.0245415	0.0152595	0.0494424	0.0108099			2.24968	0.150047	0.219069		0.717892	0.914442
366	P39687	ANP32A	Acidic leucine-rich nuclear phosphoprotein 32 family member A OS=Homo sapiens OX=9606 GN=ANP32A PE=1 SV=1	5	10.6265	10.2125	11.1277	9.96564	9.16667	10.5157	9.28016	10.1436	10.6433	9.3568	9.7111	9.87356	9.11219	10.3717	9.89293		0.997272	0.958418	1.04431	0.935255	0.860273	0.986881	0.870924	0.951953	0.998853	0.878116	0.911367	0.926613	0.855161	0.973364	0.928432		0.0430105	0.0686407	0.068808	0.0273915	0.064925			0.701398	0.60491	-0.0957578		0.641166	0.830327
367	Q92688	ANP32B	Acidic leucine-rich nuclear phosphoprotein 32 family member B OS=Homo sapiens OX=9606 GN=ANP32B PE=1 SV=1	15	9.66992	10.3828	9.17259	9.41933	10.1956	9.53481	10.0249	9.58414	10.0062	10.0023	10.4634	10.16	10.8617	9.89016	10.6322		0.992624	1.0658	0.941574	0.966902	1.04658	0.978755	1.02906	0.98382	1.02714	1.02675	1.07407	1.04293	1.11497	1.01523	1.0914		0.0624418	0.0431043	0.0252474	0.0229538	0.0485428			0.0543031	0.967063	0.0115196		0.0834254	0.971415
368	Q9BTT0	ANP32E	Acidic leucine-rich nuclear phosphoprotein 32 family member E OS=Homo sapiens OX=9606 GN=ANP32E PE=1 SV=1	6	9.49942	10.6581	9.38292	9.89656	10.2908	10.3947	10.2403	9.54278	10.521	9.75678	10.5989	9.51856	10.3839	9.47728	9.83807		0.964722	1.08239	0.95289	1.00505	1.04509	1.05564	1.03996	0.969125	1.06847	0.990858	1.07638	0.966665	1.05454	0.962473	0.999114		0.071595	0.0257787	0.0498636	0.0570007	0.0461061			0.37734	0.762287	0.0663503		0.155495	0.945
369	Q9H6X2	ANTXR1	Anthrax toxin receptor 1 OS=Homo sapiens OX=9606 GN=ANTXR1 PE=1 SV=2	1	8.76049	8.02583	8.41163	9.78482	10.1831	9.8167	9.73921	9.89904	9.41923	11.6259	11.0538	11.1806	10.4395	11.4106	10.2497		1.043	0.955534	1.00147	1.16496	1.21237	1.16875	1.15953	1.17855	1.12143	1.38414	1.31603	1.33113	1.2429	1.35852	1.2203		0.0437515	0.0222914	0.0252245	0.0266213	0.058201			2.34843	0.128245	0.256219		1.9641	0.631333
370	P58335	ANTXR2	Anthrax toxin receptor 2 OS=Homo sapiens OX=9606 GN=ANTXR2 PE=1 SV=5	4	9.89877	10.5567	9.61188	9.53315	8.80403	9.61091	8.65217	9.13051	9.0817	11.2537	11.0441	11.204	10.7968	10.4896	10.3318		0.987658	1.05331	0.959033	0.951178	0.878429	0.958936	0.863278	0.911004	0.906134	1.12285	1.10194	1.11789	1.07726	1.0466	1.03087		0.0483341	0.047779	0.0293935	0.00980729	0.0224379			0.725424	0.613701	-0.0911857		1.30887	0.691237
371	P04083	ANXA1	Annexin A1 OS=Homo sapiens OX=9606 GN=ANXA1 PE=1 SV=2	11	10.6432	9.76611	10.5124	9.74101	8.91485	9.89572	9.33245	10.0891	9.8378	10.2211	9.99553	10.1961	9.64885	10.9424	10.2634		1.03259	0.947501	1.0199	0.945067	0.864913	0.960076	0.905429	0.978834	0.954457	0.991642	0.96976	0.989224	0.936125	1.06163	0.99575		0.0459058	0.0554101	0.0395102	0.0121972	0.0629128			0.908097	0.550611	-0.101252		0.863012	0.826752
372	P50995	ANXA11	Annexin A11 OS=Homo sapiens OX=9606 GN=ANXA11 PE=1 SV=1	11	11.0338	10.028	10.3572	10.2107	9.21211	9.77399	9.77267	10.5372	10.1169	9.54519	10.0512	9.87745	8.97413	10.525	9.9844		1.05355	0.957509	0.988942	0.974959	0.879606	0.933257	0.93313	1.00613	0.965997	0.91141	0.95973	0.943135	0.856883	1.00496	0.953347		0.0489654	0.0514392	0.037753	0.0261719	0.0800976			0.821214	0.592965	-0.0916895		0.454506	0.896469
373	P07355-2	ANXA2	Isoform 2 of Annexin A2 OS=Homo sapiens OX=9606 GN=ANXA2	20	9.96641	11.2407	9.50619	9.54299	10.2352	9.68603	9.58216	9.38942	9.9252	10.1715	10.4369	10.3302	10.3724	9.47308	10.1417		0.973495	1.09796	0.928542	0.932136	0.999748	0.946107	0.935962	0.917136	0.969469	0.993522	1.01945	1.00903	1.01315	0.925308	0.990614		0.0877659	0.0372059	0.0281738	0.0129508	0.046729			0.180953	0.874561	-0.0426581		0.434088	0.857476
374	Q3ZCQ2	ANXA2R	Annexin-2 receptor OS=Homo sapiens OX=9606 GN=ANXA2R PE=1 SV=2	1	9.11165	10.3716	8.98072	10.5232	9.78937	11.8368	10.7242	9.50619	10.5111	10.5933	8.69885	9.42326	11.0578	9.79979	9.07224		0.960337	1.09313	0.946537	1.10911	1.03177	1.24756	1.13029	1.00192	1.10783	1.1165	0.916828	0.993179	1.16545	1.03286	0.956183		0.0809448	0.0967948	0.0634792	0.0998683	0.100687			0.841236	0.373653	0.188545		0.509245	0.829126
375	P12429	ANXA3	Annexin A3 OS=Homo sapiens OX=9606 GN=ANXA3 PE=1 SV=3	8	10.8736	9.66672	9.24188	9.64239	8.53357	9.84132	8.63908	9.13307	9.73223	10.7405	10.3787	10.0632	10.4208	11.8719	11.2209		1.09531	0.973741	0.930947	0.971291	0.859598	0.991329	0.870226	0.919986	0.980341	1.0819	1.04547	1.01368	1.0497	1.19587	1.1303		0.0852703	0.0754528	0.0597088	0.0326034	0.0650615			0.329626	0.758452	-0.0732541		0.602507	0.803863
376	P09525-3	ANXA4	Isoform 3 of Annexin A4 OS=Homo sapiens OX=9606 GN=ANXA4	12	9.41289	8.69633	9.18405	9.7813	10.347	10.2058	9.44021	9.21565	9.60585	10.7153	11.1652	11.2689	10.6174	10.2328	10.1112		1.03464	0.955876	1.00949	1.07513	1.13732	1.12179	1.03764	1.01296	1.05585	1.1778	1.22725	1.23864	1.16704	1.12476	1.1114		0.0402289	0.029121	0.0207883	0.0266324	0.0256036			1.71327	0.267799	0.167044		0.55904	0.900846
377	P08758	ANXA5	Annexin A5 OS=Homo sapiens OX=9606 GN=ANXA5 PE=1 SV=2	12	10.4419	9.38376	9.89966	10.2549	10.2877	10.0393	10.4439	9.12543	9.2013	10.6237	9.70003	10.6427	10.6243	9.87275	9.45863		1.05384	0.947049	0.999115	1.03497	1.03828	1.01321	1.05404	0.920976	0.928634	1.07219	0.978967	1.07411	1.07225	0.996399	0.954604		0.0533995	0.0132362	0.0771918	0.0522045	0.0591805			0.515272	0.763245	0.0565481		0.275404	0.912046
378	P08133	ANXA6	Annexin A6 OS=Homo sapiens OX=9606 GN=ANXA6 PE=1 SV=3	24	10.6974	10.7202	9.91814	9.58972	9.75689	9.08464	9.81835	9.80024	10.644	10.0488	10.9073	9.75089	9.68349	9.39344	10.1864		1.02414	1.02633	0.949535	0.918093	0.934098	0.869739	0.939981	0.938248	1.01903	0.96204	1.04424	0.933523	0.927071	0.899302	0.97522		0.0437178	0.0369303	0.0477838	0.0586626	0.0411327			1.06182	0.443466	-0.125789		0.414653	0.892678
379	P20073	ANXA7	Annexin A7 OS=Homo sapiens OX=9606 GN=ANXA7 PE=1 SV=3	9	10.1757	9.95467	9.08662	10.1377	9.80411	10.1439	9.88371	9.84579	9.686	10.5349	10.2574	9.69602	10.2461	10.0728	10.4745		1.04484	1.02214	0.933012	1.04094	1.00668	1.04157	1.01486	1.01096	0.994557	1.08172	1.05323	0.995586	1.05207	1.03427	1.07552		0.0591129	0.0193858	0.0107015	0.0420525	0.0196293			0.399801	0.783601	0.0580736		0.0343885	0.988998
380	P28039	AOAH	Acyloxyacyl hydrolase OS=Homo sapiens OX=9606 GN=AOAH PE=1 SV=1	1	9.89618	9.34817	10.1438	9.4423	8.18089	8.37132	9.8372	10.2229	10.1541	11.2872	9.79882	10.2721	10.7331	10.2218	12.0901		1.01022	0.954281	1.0355	0.96389	0.835123	0.854562	1.0042	1.04357	1.03655	1.15223	1.00028	1.0486	1.09566	1.04346	1.23419		0.0415613	0.0784785	0.0204248	0.0727536	0.0876562			1.08144	0.352021	-0.164803		0.445424	0.923787
381	Q63HQ0	AP1AR	AP-1 complex-associated regulatory protein OS=Homo sapiens OX=9606 GN=AP1AR PE=1 SV=1	3	9.83128	7.59557	11.2154	9.60945	7.69091	10.3824	9.17155	12.0974	10.5042	10.7557	8.22654	9.91698	9.17759	11.8177	12.0073		1.02973	0.795562	1.17471	1.0065	0.805549	1.08745	0.960631	1.26709	1.10022	1.12656	0.861651	1.03871	0.961264	1.23779	1.25764		0.191312	0.150176	0.138313	0.133733	0.143792			0.0472571	0.952	-0.0278202		0.318704	0.844262
382	Q10567	AP1B1	AP-1 complex subunit beta-1 OS=Homo sapiens OX=9606 GN=AP1B1 PE=1 SV=3	14	9.66294	10.0285	9.86252	9.75608	9.63104	9.86041	9.60502	9.48526	9.67213	10.225	9.90145	10.0487	10.9921	10.465	10.8038		0.980877	1.01799	1.00114	0.990331	0.977638	1.00092	0.974997	0.96284	0.981809	1.03793	1.00509	1.02004	1.1158	1.06229	1.09668		0.0185818	0.0117796	0.00987381	0.0161054	0.0248373			0.0103207	0.996052	-0.000667409		0.876485	0.891533
383	Q10567-3	AP1B1	Isoform C of AP-1 complex subunit beta-1 OS=Homo sapiens OX=9606 GN=AP1B1	1	5.36221	6.74068	9.04642	9.9183	15.8813	11.8145	8.09251	8.28691	6.88752	9.06263	10.5803	14.9709	16.3845	9.48343	7.48796		0.760622	0.956156	1.28322	1.4069	2.25273	1.67586	1.14791	1.17549	0.976985	1.28552	1.5008	2.12361	2.32412	1.34521	1.06216		0.264044	0.24299	0.0977451	0.265936	0.419858			1.33145	0.1136	0.850525		0.264159	0.858454
384	O43747-2	AP1G1	Isoform 2 of AP-1 complex subunit gamma-1 OS=Homo sapiens OX=9606 GN=AP1G1	10	10.3523	11.4869	10.348	10.0218	9.71	9.99179	10.1655	10.0724	11.1625	9.42128	9.67585	9.18695	8.66703	9.60912	10.1285		0.964883	1.07063	0.964483	0.934083	0.905019	0.931282	0.94747	0.9388	1.0404	0.878108	0.901835	0.856267	0.807808	0.895616	0.944026		0.0611715	0.0173622	0.0577334	0.0259355	0.0782473			0.665657	0.608984	-0.0989902		0.218582	0.924956
385	O75843	AP1G2	AP-1 complex subunit gamma-like 2 OS=Homo sapiens OX=9606 GN=AP1G2 PE=1 SV=1	11	10.9099	10.613	10.1284	10.2269	10.4512	9.40737	9.98354	9.35041	10.0534	10.3375	9.22508	10.0421	10.6534	9.24516	9.37264		1.03407	1.00593	0.959999	0.96934	0.9906	0.891661	0.946272	0.886262	0.952894	0.979824	0.874383	0.951827	1.00976	0.876286	0.888369		0.0373908	0.0547919	0.0395359	0.0583947	0.0798259			0.406679	0.772643	-0.0597129		1.06796	0.781128
386	Q9BXS5-2	AP1M1	Isoform 2 of AP-1 complex subunit mu-1 OS=Homo sapiens OX=9606 GN=AP1M1	10	10.2768	9.75051	10.3395	9.86198	10.0787	9.6934	10.1649	10.5263	10.0096	9.93795	10.2243	10.0408	9.64913	9.44965	9.9965		1.01527	0.963274	1.02146	0.974286	0.995693	0.957632	1.00421	1.03991	0.988873	0.981792	1.01009	0.991957	0.953259	0.933551	0.987576		0.0319557	0.0195516	0.0259038	0.0144099	0.0285346			0.259857	0.909725	-0.0206532		0.130616	0.974523
387	P61966	AP1S1	AP-1 complex subunit sigma-1A OS=Homo sapiens OX=9606 GN=AP1S1 PE=1 SV=1	2	9.81926	10.2378	10.3268	8.66026	10.9252	9.62948	9.98919	9.95721	12.1787	8.46874	12.0087	8.09495	10.3597	7.89461	11.4494		0.96952	1.01085	1.01963	0.855084	1.07872	0.950782	0.986299	0.98314	1.20248	0.836174	1.1857	0.799268	1.02288	0.779487	1.13047		0.0267597	0.116694	0.118919	0.226773	0.183935			0.158636	0.874521	-0.0484989		0.259407	0.901544
388	P56377	AP1S2	AP-1 complex subunit sigma-2 OS=Homo sapiens OX=9606 GN=AP1S2 PE=1 SV=1	2	9.62683	8.34812	11.8605	9.064	8.17242	10.1012	11.2545	12.6221	7.66689	10.0179	9.27812	10.1231	9.80194	11.3808	10.6815		0.967992	0.839415	1.19259	0.911399	0.821749	1.01569	1.13166	1.26918	0.770917	1.00731	0.932929	1.01789	0.985599	1.14435	1.07404		0.178751	0.10593	0.243394	0.0469583	0.0744848			0.241256	0.759844	-0.102143		0.0788747	0.950224
389	P56377-2	AP1S2	Isoform 2 of AP-1 complex subunit sigma-2 OS=Homo sapiens OX=9606 GN=AP1S2	6	11.3621	11.334	9.91226	10.2537	9.77452	9.48545	10.8126	10.7586	11.818	8.3828	10.3282	8.62992	7.12429	9.52852	10.4949		1.04532	1.04274	0.911935	0.943349	0.899264	0.872668	0.994766	0.9898	1.08727	0.771224	0.950206	0.793959	0.65544	0.876631	0.965538		0.0762772	0.0394429	0.053613	0.11621	0.191802			0.692577	0.531369	-0.127444		0.132731	0.94956
390	Q96PC3-2	AP1S3	Isoform 2 of AP-1 complex subunit sigma-3 OS=Homo sapiens OX=9606 GN=AP1S3	1	11.0077	10.0175	8.01058	10.4406	10.9174	7.75603	10.759	12.2617	11.1592	9.05364	9.79803	9.52662	8.24582	10.8611	10.185		1.13732	1.03502	0.827658	1.07873	1.12799	0.801359	1.11163	1.26689	1.15297	0.935428	1.01234	0.984297	0.851964	1.12218	1.05232		0.157774	0.175619	0.0683028	0.0398246	0.139035			0.0232283	0.977351	0.0146739		0.653964	0.735621
391	O95782	AP2A1	AP-2 complex subunit alpha-1 OS=Homo sapiens OX=9606 GN=AP2A1 PE=1 SV=3	17	9.68423	10.4919	9.7815	10.35	9.78181	9.77806	10.0345	9.35567	9.5134	10.3988	9.96469	10.3656	11.1834	9.89842	9.41813		0.969793	1.05067	0.979534	1.03646	0.979565	0.979189	1.00487	0.936891	0.952686	1.04135	0.997879	1.03803	1.11992	0.991242	0.943146		0.0441535	0.0330103	0.0368709	0.0235891	0.0897723			0.0921567	0.956544	0.0123741		0.459717	0.889454
392	O94973	AP2A2	AP-2 complex subunit alpha-2 OS=Homo sapiens OX=9606 GN=AP2A2 PE=1 SV=2	13	9.97629	10.4585	9.72203	10.2442	10.7897	9.80305	10.2118	9.33938	10.3081	9.69615	10.3159	9.69603	10.0157	9.65222	9.77088		0.992441	1.04041	0.967147	1.01909	1.07336	0.975207	1.01587	0.92908	1.02545	0.964573	1.02622	0.96456	0.996361	0.960203	0.972006		0.0372134	0.0480844	0.0536203	0.0361347	0.0188885			0.314968	0.832456	0.0459994		0.125239	0.962158
393	P63010-2	AP2B1	Isoform 2 of AP-2 complex subunit beta OS=Homo sapiens OX=9606 GN=AP2B1	17	8.51816	8.46987	9.47984	10.0984	11.2873	10.6824	9.61682	9.6641	9.21113	10.5627	10.3196	11.2176	10.8668	10.37	9.6353		0.96549	0.960017	1.07449	1.14461	1.27936	1.2108	1.09002	1.09538	1.04403	1.19723	1.16968	1.27146	1.2317	1.17539	1.09211		0.0645703	0.0556129	0.0262179	0.0434073	0.0602065			1.77718	0.131895	0.29164		0.815829	0.801331
394	Q96CW1	AP2M1	AP-2 complex subunit mu OS=Homo sapiens OX=9606 GN=AP2M1 PE=1 SV=2	6	10.5501	9.22217	9.88779	9.61616	9.89542	9.84607	10.0335	9.94877	10.6595	10.3017	10.2976	9.8218	10.2054	9.68318	10.0309		1.0671	0.932788	1.00011	0.972637	1.00088	0.995892	1.01485	1.00628	1.07817	1.04198	1.04156	0.993437	1.03224	0.979416	1.01458		0.0671565	0.0152305	0.0380078	0.0272073	0.0266579			0.00870698	0.994924	0.0015494		0.275603	0.924911
395	P53680	AP2S1	AP-2 complex subunit sigma OS=Homo sapiens OX=9606 GN=AP2S1 PE=1 SV=2	5	10.705	10.4245	10.0778	10.93	10.0844	9.87818	10.1376	9.4649	10.0624	9.24055	10.4511	9.94268	8.5144	9.76885	10.3176		1.02909	1.00212	0.96879	1.05072	0.969428	0.949605	0.974547	0.909876	0.967318	0.888308	1.00469	0.955806	0.818502	0.939095	0.991846		0.0302046	0.0541269	0.037278	0.0615377	0.0969543			0.00860763	0.995132	-0.00129396		0.82527	0.837496
396	O00203	AP3B1	AP-3 complex subunit beta-1 OS=Homo sapiens OX=9606 GN=AP3B1 PE=1 SV=3	16	10.4016	10.4167	9.42848	9.95122	10.2207	9.81329	10.1166	9.80464	10.3225	10.1001	10.1552	10.1775	9.75803	9.49759	9.83572		1.03167	1.03317	0.935154	0.987002	1.01373	0.973321	1.0034	0.972463	1.02383	1.00176	1.00724	1.00945	0.96784	0.942009	0.975546		0.0561634	0.0207319	0.0258636	0.00393124	0.0182635			0.0171532	0.992409	0.00308585		0.0249601	0.992313
397	Q13367-4	AP3B2	Isoform 4 of AP-3 complex subunit beta-2 OS=Homo sapiens OX=9606 GN=AP3B2	9	9.94075	10.2406	10.3267	9.82695	9.74942	9.96938	10.0292	10.1811	10.2709	9.71345	10.0684	9.59337	9.97787	9.74608	10.3658		0.977522	1.007	1.01547	0.966332	0.958708	0.980337	0.986222	1.00116	1.00999	0.955171	0.990075	0.943363	0.981173	0.958379	1.01932		0.0199218	0.0113278	0.0120235	0.0252258	0.0312206			0.713197	0.847307	-0.0318347		0.125659	0.981896
398	O14617-5	AP3D1	Isoform 5 of AP-3 complex subunit delta-1 OS=Homo sapiens OX=9606 GN=AP3D1	18	10.0825	8.80379	10.1792	10.3179	9.97704	10.146	10.2014	10.5619	10.4082	9.55762	9.80387	9.79378	9.12395	10.5396	10.5031		1.04067	0.908683	1.05065	1.06497	1.02978	1.04722	1.05294	1.09015	1.07428	0.98649	1.01191	1.01087	0.941729	1.08785	1.08408		0.0792397	0.0167982	0.0174108	0.0143388	0.0802535			0.510771	0.67898	0.0839635		0.599619	0.829792
399	Q9Y2T2	AP3M1	AP-3 complex subunit mu-1 OS=Homo sapiens OX=9606 GN=AP3M1 PE=1 SV=1	9	10.3474	10.5458	9.75534	9.77395	10.2391	10.1194	10.3261	10.0013	10.1606	9.97471	10.4084	9.87073	9.17171	9.47298	9.83253		1.01284	1.03226	0.954892	0.956713	1.00224	0.990531	1.01076	0.978965	0.994562	0.976365	1.01881	0.966187	0.897764	0.927253	0.962448		0.040253	0.0240459	0.0159839	0.0282777	0.0348531			0.0694596	0.967732	-0.00971954		0.101018	0.973875
400	P53677	AP3M2	AP-3 complex subunit mu-2 OS=Homo sapiens OX=9606 GN=AP3M2 PE=1 SV=1	8	10.307	11.3284	9.99094	9.92036	9.80658	9.78665	9.81935	9.72975	10.6192	9.6198	10.0796	10.2411	9.84251	9.28659	9.62217		0.977698	1.07459	0.947717	0.941021	0.930228	0.928338	0.93144	0.92294	1.00731	0.912511	0.956127	0.971448	0.933636	0.880904	0.912736		0.0663097	0.0073326	0.0486969	0.0323011	0.0292099			0.521552	0.678736	-0.0834251		0.41966	0.875765
401	Q92572	AP3S1	AP-3 complex subunit sigma-1 OS=Homo sapiens OX=9606 GN=AP3S1 PE=1 SV=1	2	11.3416	7.84625	9.48166	10.3079	10.1314	11.497	8.97816	11.1569	11.8784	8.97876	9.07008	9.33943	9.48057	10.1621	10.3498		1.1868	0.821037	0.992167	1.07862	1.06016	1.20305	0.93948	1.16746	1.24296	0.939542	0.949099	0.977284	0.992052	1.06337	1.08301		0.183006	0.0697685	0.141492	0.0205399	0.0457529			0.459678	0.546686	0.183911		0.342212	0.8354
402	P59780	AP3S2	AP-3 complex subunit sigma-2 OS=Homo sapiens OX=9606 GN=AP3S2 PE=2 SV=1	5	10.6859	8.87913	10.5221	9.76352	9.80333	9.76511	10.4803	10.7204	10.4363	9.94227	10.057	10.1963	9.3466	9.37385	10.0279		1.06549	0.885343	1.04916	0.973526	0.977495	0.973684	1.045	1.06894	1.04061	0.991348	1.00279	1.01668	0.931954	0.934671	0.999884		0.0996314	0.00230498	0.0145019	0.0126384	0.04025			0.0709723	0.952341	-0.0174256		0.331191	0.889007
403	Q9Y6B7	AP4B1	AP-4 complex subunit beta-1 OS=Homo sapiens OX=9606 GN=AP4B1 PE=1 SV=2	6	10.4611	9.81256	10.4407	9.91402	9.99982	9.94337	10.6091	10.2394	10.7551	9.1674	9.8741	9.0824	8.81068	10.3691	10.5211		1.02178	0.958433	1.01979	0.968343	0.976723	0.971209	1.03623	1.00013	1.05049	0.895417	0.964443	0.887114	0.860575	1.01279	1.02764		0.0360123	0.00438139	0.025231	0.0463627	0.0956209			0.372346	0.888908	-0.0259408		0.460374	0.92394
404	Q9UPM8	AP4E1	AP-4 complex subunit epsilon-1 OS=Homo sapiens OX=9606 GN=AP4E1 PE=1 SV=2	7	7.60748	8.6606	9.57725	9.06085	11.1123	11.3361	9.71306	9.3057	8.1106	11.6832	11.0453	10.917	12.04	10.6916	9.13897		0.883039	1.00528	1.11168	1.05174	1.28986	1.31584	1.12744	1.08016	0.941439	1.35613	1.28208	1.26719	1.39755	1.24103	1.06081		0.114412	0.119396	0.0921003	0.0365929	0.136653			0.964912	0.241863	0.299303		0.20893	0.911357
405	O00189	AP4M1	AP-4 complex subunit mu-1 OS=Homo sapiens OX=9606 GN=AP4M1 PE=1 SV=2	3	10.2555	10.6051	10.0614	10.2519	8.68005	10.6189	11.0704	11.3981	11.1289	8.34621	10.0916	9.48687	7.07705	9.71839	11.2097		0.994969	1.02889	0.976139	0.99462	0.842124	1.03022	1.07404	1.10582	1.07971	0.809736	0.979072	0.920401	0.686603	0.942863	1.08754		0.0267341	0.104557	0.015605	0.0952176	0.224189			0.242985	0.831098	-0.0562921		1.37926	0.75814
406	Q9Y587	AP4S1	AP-4 complex subunit sigma-1 OS=Homo sapiens OX=9606 GN=AP4S1 PE=1 SV=1	4	11.134	10.731	10.5212	9.97748	9.64644	10.2332	10.3424	11.806	10.9629	9.14606	10.0933	8.49894	7.65076	9.03695	10.2193		1.03137	0.994031	0.974601	0.924235	0.89357	0.947924	0.958041	1.09361	1.01552	0.847219	0.934964	0.787274	0.708706	0.837111	0.946632		0.02885	0.02956	0.0665563	0.0867263	0.143339			1.41606	0.473227	-0.103055		0.152397	0.954041
407	Q2VPB7	AP5B1	AP-5 complex subunit beta-1 OS=Homo sapiens OX=9606 GN=AP5B1 PE=1 SV=4	5	8.81329	10.276	9.02985	10.1667	10.7817	10.0941	9.54896	9.79203	10.5839	9.76178	10.7274	9.43831	10.7124	9.79369	10.48		0.94028	1.09634	0.963384	1.08467	1.15028	1.07693	1.01877	1.0447	1.12918	1.04147	1.14449	1.00696	1.14289	1.04488	1.1181		0.0842255	0.036509	0.0542541	0.067229	0.0462478			0.82211	0.424363	0.159648		0.416038	0.863704
408	Q9H0R1	AP5M1	AP-5 complex subunit mu-1 OS=Homo sapiens OX=9606 GN=AP5M1 PE=1 SV=2	3	9.7142	9.96939	10.1036	9.82659	10.0014	10.166	9.56186	10.7328	10.5618	9.8101	9.68796	9.48458	9.56219	10.4487	10.3688		0.978359	1.00406	1.01758	0.989679	1.00728	1.02386	0.963017	1.08095	1.06372	0.988018	0.975716	0.955233	0.963049	1.05234	1.04429		0.0199236	0.0169742	0.0614935	0.0170216	0.0484277			0.414021	0.892024	0.0243025		0.321292	0.922623
409	Q9NUS5	AP5S1	AP-5 complex subunit sigma-1 OS=Homo sapiens OX=9606 GN=AP5S1 PE=1 SV=1	4	10.2835	10.829	9.69604	9.83943	10.4064	10.8126	10.1266	10.0336	10.3184	9.27997	10.0172	9.35104	9.32431	9.95907	9.7229		1.00136	1.05448	0.944157	0.95812	1.01333	1.05288	0.986085	0.977023	1.00476	0.903643	0.97543	0.910562	0.90796	0.96977	0.946773		0.0551734	0.0472122	0.0142971	0.0425864	0.0331813			0.143054	0.909943	0.0263132		0.127521	0.963462
410	O43299	AP5Z1	AP-5 complex subunit zeta-1 OS=Homo sapiens OX=9606 GN=AP5Z1 PE=1 SV=2	5	10.6032	9.80184	10.4887	10.0751	9.68543	9.50804	10.1826	10.7575	11.5142	8.85327	9.76043	9.02273	8.8225	10.1003	10.8242		1.02965	0.951826	1.01853	0.978357	0.940521	0.923296	0.988796	1.04463	1.1181	0.859712	0.947805	0.876169	0.856725	0.980813	1.0511		0.0420891	0.0297304	0.0617356	0.0523584	0.102215			0.758011	0.697758	-0.0632527		0.465948	0.877378
411	O14727-4	APAF1	Isoform 4 of Apoptotic protease-activating factor 1 OS=Homo sapiens OX=9606 GN=APAF1	8	10.2282	10.1175	10.1162	9.73947	9.23379	9.58503	9.93173	9.62688	10.2977	10.165	10.7203	10.1807	9.70716	10.143	10.2073		1.00731	0.996411	0.996282	0.95918	0.909379	0.94397	0.978114	0.948091	1.01416	1.00109	1.05578	1.00264	0.955998	0.998926	1.00525		0.00632882	0.0272227	0.0337512	0.030533	0.0271578			1.84194	0.550837	-0.0791625		0.457541	0.92295
412	Q02410	APBA1	Amyloid-beta A4 precursor protein-binding family A member 1 OS=Homo sapiens OX=9606 GN=APBA1 PE=1 SV=3	4	11.1672	10.6567	13.0874	10.3311	7.34931	10.6122	9.91607	9.95331	9.65986	10.0548	8.70122	9.52089	8.95501	10.0956	9.93939		0.959618	0.915754	1.12463	0.887773	0.631542	0.911927	0.852109	0.855309	0.830092	0.864028	0.747714	0.81815	0.769523	0.867533	0.854112		0.110138	0.191727	0.0162309	0.0723336	0.063991			0.706427	0.319798	-0.302664		1.00414	0.66066
413	Q99767	APBA2	Amyloid-beta A4 precursor protein-binding family A member 2 OS=Homo sapiens OX=9606 GN=APBA2 PE=1 SV=3	6	10.0212	11.3831	10.8293	9.75365	9.07563	9.91231	9.68645	10.1925	10.642	10.2739	10.2202	9.71428	9.43854	9.35297	9.50393		0.93268	1.05943	1.00789	0.907776	0.844673	0.922543	0.901522	0.948619	0.990458	0.956195	0.951199	0.904112	0.878449	0.870485	0.884535		0.0637424	0.0463852	0.0469907	0.0306633	0.00802691			1.00405	0.397429	-0.150235		0.529234	0.859865
414	O96018	APBA3	Amyloid-beta A4 precursor protein-binding family A member 3 OS=Homo sapiens OX=9606 GN=APBA3 PE=1 SV=1	4	10.3324	13.0085	11.244	9.9915	9.86445	9.23682	9.88191	10.7385	9.58917	9.31458	9.11133	9.56824	8.6307	9.41539	10.0724		0.896262	1.1284	0.975339	0.866693	0.855672	0.80123	0.857186	0.931493	0.831793	0.807975	0.790344	0.829978	0.748653	0.816719	0.873712		0.118017	0.0416663	0.0593152	0.024532	0.07701			0.853421	0.3211	-0.229473		0.736048	0.744969
415	Q7Z5R6	APBB1IP	Amyloid beta A4 precursor protein-binding family B member 1-interacting protein OS=Homo sapiens OX=9606 GN=APBB1IP PE=1 SV=1	13	10.2335	10.4516	11.0693	10.1296	9.46381	9.98839	10.2532	10.7585	10.2306	9.51486	9.2418	9.57392	9.09783	10.2091	9.78398		0.966814	0.987414	1.04577	0.956991	0.894094	0.943654	0.96867	1.01641	0.966536	0.898917	0.87312	0.904497	0.859518	0.964509	0.924343		0.0409553	0.0355756	0.028664	0.018762	0.0578262			1.0775	0.573548	-0.0877949		0.30844	0.937799
416	Q92870-4	APBB2	Isoform 4 of Amyloid beta precursor protein binding family B member 2 OS=Homo sapiens OX=9606 GN=APBB2	3	8.34163	8.61071	9.41591	8.90813	9.60422	9.44072	8.83061	9.4657	8.80859	12.1156	11.5336	12.2845	10.4997	11.0899	11.0505		0.949054	0.979668	1.07128	1.01351	1.0927	1.0741	1.00469	1.07694	1.00218	1.37843	1.31221	1.39765	1.19458	1.26174	1.25725		0.0635981	0.0390643	0.0413053	0.0328887	0.0303291			0.714363	0.59097	0.0996468		0.235539	0.936156
417	P25054	APC	Adenomatous polyposis coli protein OS=Homo sapiens OX=9606 GN=APC PE=1 SV=2	11	10.1551	10.35	10.1918	9.74892	9.38174	10.0193	10.3277	10.4953	10.4386	9.88626	9.68731	10.2966	9.3705	9.89202	9.75892		0.992459	1.0115	0.996039	0.95276	0.916875	0.979184	1.00932	1.0257	1.02017	0.966182	0.946739	1.00628	0.915777	0.966745	0.953737		0.0101207	0.0329335	0.00818323	0.0312029	0.0280112			1.04455	0.680447	-0.0608011		0.574761	0.945265
418	P13798	APEH	Acylamino-acid-releasing enzyme OS=Homo sapiens OX=9606 GN=APEH PE=1 SV=4	12	9.78311	9.98752	10.468	9.8126	9.60105	10.0428	9.74133	9.42812	9.58644	10.1576	9.93105	10.2232	11.3207	9.90122	10.0152		0.970591	0.99087	1.03854	0.973516	0.952529	0.996355	0.966446	0.935372	0.951079	1.00775	0.985268	1.01426	1.12314	0.982309	0.993613		0.0348823	0.0225018	0.0163389	0.0151726	0.0757495			0.314367	0.897849	-0.0231997		1.13405	0.8241
419	P27695	APEX1	DNA-(apurinic or apyrimidinic site) endonuclease OS=Homo sapiens OX=9606 GN=APEX1 PE=1 SV=2	12	8.70337	9.48577	9.29326	9.86513	11.6202	9.99028	9.05189	8.59545	8.3596	10.6657	10.0667	11.4646	12.7936	10.2018	9.84278		0.950066	1.03547	1.01446	1.07689	1.26847	1.09055	0.988111	0.938286	0.912541	1.16427	1.09888	1.25148	1.39656	1.11363	1.07445		0.044502	0.0933253	0.0405989	0.0653485	0.14709			0.927154	0.323292	0.206906		0.727454	0.832552
420	Q9UBZ4	APEX2	DNA-(apurinic or apyrimidinic site) endonuclease 2 OS=Homo sapiens OX=9606 GN=APEX2 PE=1 SV=1	1	9.87689	12.9548	9.88567	9.63513	9.76309	8.99828	12.8023	11.9636	9.92126	8.28591	8.28056	10.3185	9.55929	10.8052	6.94948		0.905656	1.18788	0.906461	0.883488	0.895221	0.825092	1.1739	1.097	0.909724	0.759772	0.759281	0.946152	0.876534	0.990779	0.637229		0.162712	0.0432785	0.128161	0.131123	0.216116			0.498693	0.530518	-0.178901		0.178673	0.911705
421	Q96BI3	APH1A	Gamma-secretase subunit APH-1A OS=Homo sapiens OX=9606 GN=APH1A PE=1 SV=1	1	11.0978	10.727	11.1587	10.188	10.6051	8.94558	10.7863	8.9747	10.3734	9.88188	9.78325	8.08956	9.43596	10.067	9.88575		1.0094	0.975671	1.01493	0.926643	0.96458	0.813639	0.981058	0.816289	0.943505	0.8988	0.88983	0.735781	0.858242	0.915638	0.899152		0.0212504	0.0870873	0.0945198	0.108904	0.0331662			0.665308	0.511926	-0.138669		0.636111	0.787692
422	Q8WW43	APH1B	Gamma-secretase subunit APH-1B OS=Homo sapiens OX=9606 GN=APH1B PE=1 SV=3	1	11.6015	12.7152	7.6386	10.9948	13.3339	8.35619	9.45316	8.22804	9.81154	11.2734	9.31441	8.17158	8.88857	10.7705	9.44867		1.08916	1.19372	0.717122	1.03221	1.25181	0.784491	0.887475	0.772459	0.92112	1.05836	0.87445	0.767158	0.83447	1.01115	0.887054		0.250496	0.22858	0.090607	0.163636	0.0995937			0.0615563	0.92455	0.0544742		0.301325	0.84005
423	Q9BZZ5	API5	Apoptosis inhibitor 5 OS=Homo sapiens OX=9606 GN=API5 PE=1 SV=3	12	10.4642	10.5157	10.2464	10.3778	9.50759	9.49678	9.85735	9.57103	9.89146	10.0189	9.74446	10.1961	10.0778	9.86114	10.1731		1.00533	1.01027	0.9844	0.997026	0.91342	0.912381	0.947022	0.919514	0.950299	0.962547	0.936177	0.979571	0.968204	0.947387	0.977358		0.0137348	0.0516215	0.0180065	0.0227889	0.0159276			0.781385	0.652015	-0.0747161		1.79474	0.766629
424	Q9BZZ5-2	API5	Isoform 2 of Apoptosis inhibitor 5 OS=Homo sapiens OX=9606 GN=API5	1	10.3367	9.10553	9.66997	9.5178	10.7039	9.70586	10.2047	10.3111	9.38214	11.1473	9.18637	9.38293	10.5435	10.5714	10.2309		1.06519	0.938322	0.996488	0.980807	1.10304	1.00019	1.05159	1.06255	0.966827	1.14872	0.946653	0.966909	1.08651	1.08938	1.05429		0.0635068	0.0639041	0.0510129	0.109016	0.0180961			0.274425	0.820842	0.0541389		0.194632	0.938723
425	Q96GX9	APIP	Methylthioribulose-1-phosphate dehydratase OS=Homo sapiens OX=9606 GN=APIP PE=1 SV=1	8	10.103	9.55416	9.6232	9.71022	9.72475	9.66417	9.89357	9.73804	9.81093	10.7256	10.0062	9.46831	11.394	10.5417	10.0422		1.03513	0.978897	0.98597	0.994886	0.996374	0.990168	1.01367	0.997736	1.00521	1.09892	1.02521	0.9701	1.1674	1.08007	1.0289		0.0306311	0.00326042	0.00792916	0.0626627	0.0641235			0.0726176	0.978865	0.00575428		0.0357214	0.993789
426	Q96GX9-3	APIP	Isoform 2 of Methylthioribulose-1-phosphate dehydratase OS=Homo sapiens OX=9606 GN=APIP	1	10.2712	8.4318	11.3009	9.7875	9.40588	10.1415	9.79074	10.4352	10.2818	9.94211	9.5946	9.74939	9.80312	11.0017	10.0625		1.02699	0.84307	1.12994	0.978623	0.940466	1.01402	0.978947	1.04338	1.02805	0.994082	0.959335	0.974812	0.980184	1.10002	1.00612		0.145327	0.0376257	0.0331033	0.0178344	0.0612863			0.022032	0.983073	-0.00840533		0.0788629	0.963096
427	Q8IW19	APLF	Aprataxin and PNK-like factor OS=Homo sapiens OX=9606 GN=APLF PE=1 SV=1	8	10.1831	10.5968	10.0657	9.95339	9.20022	10.2086	9.3288	9.74133	10.3494	9.75944	10.1368	10.5078	9.72571	10.3129	9.92994		0.990394	1.03063	0.978977	0.968053	0.8948	0.992871	0.907306	0.947429	1.00657	0.94919	0.985892	1.02198	0.945909	1.00302	0.965772		0.0271329	0.053566	0.0523568	0.0369226	0.0298417			0.531726	0.751145	-0.057886		0.650036	0.859338
428	P51693-2	APLP1	Isoform 2 of Amyloid beta precursor like protein 1 OS=Homo sapiens OX=9606 GN=APLP1	1	8.00221	9.16936	10.4058	10.6395	8.37857	10.5529	9.37241	9.25251	11.203	12.547	9.68967	12.4962	10.4347	9.44231	8.41383		0.870519	0.997487	1.13199	1.15741	0.911462	1.148	1.01958	1.00653	1.21872	1.36493	1.05409	1.3594	1.13514	1.02718	0.915297		0.130755	0.129966	0.109947	0.14124	0.107155			0.313094	0.694926	0.114635		0.325059	0.861846
429	Q06481	APLP2	Amyloid beta precursor like protein 2 OS=Homo sapiens OX=9606 GN=APLP2 PE=1 SV=2	6	9.60426	10.2515	10.5875	9.99499	10.2058	10.5128	10.5405	10.9518	10.3904	8.99718	9.0679	9.6821	9.69511	9.87915	9.63903		0.946444	1.01022	1.04333	0.984948	1.00573	1.03597	1.03871	1.07923	1.02391	0.88662	0.893589	0.954115	0.955396	0.973533	0.949871		0.0492466	0.0254331	0.0273482	0.0407269	0.0128998			0.227712	0.894714	0.0278999		0.575638	0.874742
430	Q9HDC9	APMAP	Adipocyte plasma membrane-associated protein OS=Homo sapiens OX=9606 GN=APMAP PE=1 SV=2	14	10.3699	10.2038	10.6288	10.0927	9.11518	10.1974	9.74142	10.3033	10.2681	9.50973	9.84887	9.908	9.275	10.4534	10.0844		0.99703	0.981057	1.02191	0.970379	0.876389	0.980441	0.9366	0.99062	0.987236	0.914323	0.946931	0.952616	0.891755	1.00505	0.969577		0.0205897	0.0608981	0.0311472	0.0220305	0.0606533			0.633223	0.682197	-0.072936		0.760476	0.888527
431	P02647	APOA1	Apolipoprotein A-I OS=Homo sapiens OX=9606 GN=APOA1 PE=1 SV=1	1	9.91577	7.14414	6.27733	12.5465	14.9934	11.9921	6.26625	15.721	12.6237	4.57128	7.30786	6.2174	13.8728	12.3019	8.24861		1.27467	0.918378	0.80695	1.61285	1.9274	1.54158	0.805525	2.02093	1.62277	0.587638	0.939424	0.799246	1.78334	1.58141	1.06036		0.24431	0.121195	0.4178	0.228385	0.252906			1.43258	0.115238	0.795217		0.452346	0.7543
432	P04114	APOB	Apolipoprotein B-100 OS=Homo sapiens OX=9606 GN=APOB PE=1 SV=2	5	11.5312	11.1929	10.7309	9.99545	10.1195	10.8919	10.6908	11.4566	10.6543	8.24747	8.82566	8.35755	8.53957	9.09385	9.67228		1.03403	1.0037	0.96227	0.896317	0.907439	0.976706	0.958675	1.02734	0.955402	0.739572	0.79142	0.749443	0.765765	0.815469	0.867339		0.0360231	0.0469974	0.0414303	0.036218	0.0622289			0.859763	0.574432	-0.0957846		0.296015	0.926666
433	Q9NRW3	APOBEC3C	DNA dC->dU-editing enzyme APOBEC-3C OS=Homo sapiens OX=9606 GN=APOBEC3C PE=1 SV=2	5	8.64822	7.65333	9.6082	10.063	11.5285	9.92177	11.5805	10.1955	11.9505	9.80328	9.35235	9.73681	9.1449	10.0206	10.7924		1.00135	0.886152	1.1125	1.16516	1.33485	1.14881	1.34087	1.1805	1.38371	1.13509	1.08288	1.12739	1.05886	1.16026	1.24962		0.11318	0.0846976	0.0822908	0.0252764	0.082546			1.18898	0.194267	0.299594		1.50055	0.571234
434	Q96AK3	APOBEC3D	DNA dC->dU-editing enzyme APOBEC-3D OS=Homo sapiens OX=9606 GN=APOBEC3D PE=1 SV=1	4	11.9732	11.2459	9.92048	9.66657	8.69505	9.74367	9.04315	9.92575	11.5658	9.78253	9.87474	9.73651	8.74284	9.60104	10.4828		1.08389	1.01805	0.898064	0.875079	0.787131	0.882058	0.818643	0.898542	1.04701	0.885576	0.893924	0.88141	0.791456	0.869146	0.948965		0.0942175	0.0623836	0.125774	0.00718427	0.0905399			0.999039	0.284155	-0.220997		0.405464	0.835584
435	Q8IUX4	APOBEC3F	DNA dC->dU-editing enzyme APOBEC-3F OS=Homo sapiens OX=9606 GN=APOBEC3F PE=1 SV=3	1	10.8857	8.98839	11.1147	8.53823	8.60263	9.70913	7.90378	11.715	7.31362	10.3096	10.8983	10.8204	9.85202	12.395	10.9535		1.05384	0.870158	1.076	0.826579	0.832813	0.939933	0.765158	1.13412	0.708025	0.998059	1.05505	1.04752	0.953766	1.19995	1.0604		0.112991	0.0735441	0.266117	0.0299555	0.115234			0.765579	0.397348	-0.188651		0.411097	0.794169
436	Q9HC16	APOBEC3G	DNA dC->dU-editing enzyme APOBEC-3G OS=Homo sapiens OX=9606 GN=APOBEC3G PE=1 SV=1	7	9.80042	9.56453	10.3483	9.84273	8.96797	9.81512	9.74154	9.94245	10.2107	10.2543	9.56446	9.80778	9.70868	11.5389	10.8922		0.9895	0.965683	1.04482	0.993772	0.905452	0.990985	0.983556	1.00384	1.03092	1.03532	0.965677	0.990244	0.980238	1.16503	1.09973		0.0405978	0.0521135	0.0236212	0.0354263	0.086635			0.367248	0.838697	-0.0400653		0.0385346	0.992075
437	Q0VD83	APOBR	Apolipoprotein B receptor OS=Homo sapiens OX=9606 GN=APOBR PE=1 SV=3	4	8.71116	11.9194	12.219	9.23754	9.57796	9.88053	9.77845	11.1324	9.35471	9.22006	9.97599	9.68442	9.70495	9.35933	10.2441		0.79555	1.08854	1.11591	0.843622	0.87471	0.902343	0.893021	1.01667	0.854322	0.842025	0.91106	0.884432	0.886308	0.854744	0.935544		0.177587	0.0336297	0.0920363	0.0396021	0.0456405			0.392327	0.604486	-0.164844		0.244111	0.881665
438	P02655	APOC2	Apolipoprotein C-II OS=Homo sapiens OX=9606 GN=APOC2 PE=1 SV=1	1	13.4627	8.90313	9.25626	10.4874	11.1858	11.5471	7.81508	11.278	11.5099	8.42263	8.61909	7.18682	10.0073	9.8603	10.4586		1.27721	0.844643	0.878144	0.994941	1.0612	1.09547	0.741419	1.06995	1.09195	0.799058	0.817696	0.681817	0.949395	0.93545	0.992208		0.240657	0.0486487	0.202874	0.0961399	0.0308413			0.205439	0.781973	0.110268		0.0648	0.960925
439	P02656	APOC3	Apolipoprotein C-III OS=Homo sapiens OX=9606 GN=APOC3 PE=1 SV=1	2	11.733	10.8743	8.16014	10.5202	11.1073	11.3316	10.0125	9.71869	8.93935	9.07148	8.81904	9.24268	10.0897	9.89256	10.4875		1.14404	1.0603	0.79566	1.02578	1.08303	1.1049	0.976276	0.947628	0.871637	0.884521	0.859907	0.901214	0.983803	0.964581	1.02259		0.181849	0.0381399	0.0580295	0.023563	0.0298359			0.289264	0.698094	0.129894		0.195334	0.903009
440	P02649	APOE	Apolipoprotein E OS=Homo sapiens OX=9606 GN=APOE PE=1 SV=1	3	8.68257	8.46119	9.33109	12.6558	12.7454	9.93763	6.47257	12.018	10.1567	7.76157	7.46024	8.01695	13.8118	12.2694	10.219		0.983866	0.95878	1.05735	1.43409	1.44425	1.12608	0.73344	1.36182	1.15091	0.879503	0.845358	0.908442	1.56509	1.39031	1.15797		0.051229	0.135473	0.295547	0.035975	0.148955			1.20887	0.144372	0.422773		0.0783095	0.950243
441	Q9BQE5	APOL2	Apolipoprotein L2 OS=Homo sapiens OX=9606 GN=APOL2 PE=1 SV=2	10	10.7027	10.1194	10.0202	9.84889	10.3876	9.74252	10.0793	10.4545	9.90126	9.59052	10.2263	9.61803	9.50064	9.96044	9.84783		1.04104	0.984307	0.974654	0.957994	1.01039	0.947647	0.980405	1.01691	0.963088	0.932863	0.9947	0.935539	0.92412	0.968844	0.957891		0.0358673	0.034607	0.02784	0.0366264	0.0245317			0.216505	0.898061	-0.0266421		0.255019	0.945335
442	O95236	APOL3	Apolipoprotein L3 OS=Homo sapiens OX=9606 GN=APOL3 PE=1 SV=3	3	10.6399	9.83651	11.2912	9.87418	9.91778	9.15424	9.3265	10.33	9.36479	9.66569	9.70711	10.6867	9.14726	10.7469	10.3113		1.00479	0.92892	1.06629	0.932478	0.936594	0.864489	0.880756	0.97552	0.884373	0.912788	0.9167	1.00921	0.86383	1.01489	0.97376		0.0688104	0.0444407	0.0587798	0.0576747	0.0821374			0.826417	0.511838	-0.118582		0.908047	0.758312
443	Q9BWW9	APOL5	Apolipoprotein L5 OS=Homo sapiens OX=9606 GN=APOL5 PE=2 SV=1	1	8.62658	10.1382	9.44285	11.6911	9.26187	10.1381	11.6182	9.94306	10.9182	9.11635	9.59706	9.40651	9.37405	10.2862	10.4417		0.917474	1.07824	1.00429	1.2434	0.985041	1.07823	1.23565	1.05749	1.1612	0.969564	1.02069	1.00042	0.996971	1.09398	1.11052		0.0804672	0.118705	0.0777112	0.0258255	0.0574835			0.586158	0.523129	0.151144		0.947613	0.696505
444	Q9BWW8	APOL6	Apolipoprotein L6 OS=Homo sapiens OX=9606 GN=APOL6 PE=1 SV=1	2	10.4818	11.4111	9.93527	10.1165	9.19179	9.23156	9.67089	9.0102	9.58538	10.569	10.0424	10.5068	9.95627	9.90482	10.3861		0.987974	1.07557	0.936458	0.953545	0.866381	0.87013	0.911539	0.849265	0.903479	0.996194	0.946554	0.990325	0.938437	0.933588	0.978952		0.0703307	0.0549553	0.0381354	0.0277433	0.0262116			0.834554	0.455162	-0.142122		1.02704	0.703434
445	Q9BUR5	APOO	MICOS complex subunit MIC26 OS=Homo sapiens OX=9606 GN=APOO PE=1 SV=1	3	9.21156	9.57109	9.38415	10.5658	12.1481	9.25425	10.8176	8.73538	10.3227	9.81702	10.1893	10.1209	11.6858	8.78729	9.38908		0.981108	1.0194	0.999491	1.12535	1.29387	0.985655	1.15216	0.930391	1.09946	1.04559	1.08524	1.07797	1.24463	0.93592	1.00002		0.0191512	0.135981	0.109235	0.0197327	0.153667			0.595015	0.4662	0.188187		0.280447	0.895141
446	Q6UXV4	APOOL	MICOS complex subunit MIC27 OS=Homo sapiens OX=9606 GN=APOOL PE=1 SV=1	5	9.96012	9.48483	10.0682	11.6086	9.8618	10.4652	9.55436	9.70672	9.1603	9.80537	9.86133	9.80101	10.3698	9.92031	10.3721		1.01244	0.96413	1.02343	1.18001	1.00245	1.06378	0.971198	0.986685	0.931141	0.996713	1.0024	0.996269	1.05409	1.0084	1.05432		0.031546	0.0833406	0.029764	0.00342483	0.0254559			0.781826	0.505726	0.125265		0.849519	0.865029
447	P05067	APP	Amyloid-beta precursor protein OS=Homo sapiens OX=9606 GN=APP PE=1 SV=3	2	10.7321	10.1794	10.334	10.3792	8.51272	10.7873	10.6986	9.93464	10.4582	10.1697	9.37105	9.80369	9.70819	8.87502	10.0562		1.03043	0.977363	0.992208	0.996553	0.817341	1.03573	1.02722	0.953865	1.00414	0.97643	0.899752	0.941293	0.932123	0.852127	0.965539		0.0273774	0.122582	0.0376932	0.0408703	0.0635814			0.246344	0.810278	-0.0671436		0.116025	0.972082
448	Q92624	APPBP2	Amyloid protein-binding protein 2 OS=Homo sapiens OX=9606 GN=APPBP2 PE=1 SV=2	6	11.4054	11.6893	9.8737	11.2811	10.0315	9.6685	10.2076	10.4049	10.2755	9.05094	9.48414	9.42794	9.10268	8.80832	9.2884		1.03785	1.06368	0.89847	1.02654	0.912826	0.879798	0.928857	0.94681	0.935036	0.823602	0.863022	0.857908	0.82831	0.801525	0.84521		0.0888706	0.0819181	0.00973465	0.0252729	0.0267006			0.292505	0.772617	-0.0746468		0.442435	0.858984
449	Q9UKG1	APPL1	DCC-interacting protein 13-alpha OS=Homo sapiens OX=9606 GN=APPL1 PE=1 SV=1	11	8.31541	8.57894	9.40502	9.5014	10.5032	9.6081	9.22865	9.02048	8.43867	11.6864	9.80245	12.2325	13.3531	10.6172	9.70843		0.948549	0.97861	1.07284	1.08384	1.19811	1.09601	1.05272	1.02898	0.962609	1.33308	1.11818	1.39538	1.52321	1.21112	1.10745		0.0648484	0.0557378	0.046027	0.113424	0.168992			1.18536	0.296501	0.185982		0.092996	0.969411
450	Q8NEU8	APPL2	DCC-interacting protein 13-beta OS=Homo sapiens OX=9606 GN=APPL2 PE=1 SV=3	4	10.1126	9.52292	10.1921	10.6216	8.94331	9.78989	9.84576	10.0965	10.2658	9.8576	9.78014	10.1628	9.98786	10.2741	10.547		1.0171	0.957794	1.0251	1.0683	0.899499	0.984645	0.990265	1.01548	1.03251	0.991456	0.983665	1.02215	1.00456	1.03335	1.0608		0.0367696	0.0857608	0.0209861	0.0203646	0.0272269			0.0575433	0.966262	-0.0116739		0.1648	0.969353
451	P07741	APRT	Adenine phosphoribosyltransferase OS=Homo sapiens OX=9606 GN=APRT PE=1 SV=2	11	11.9974	11.9601	10.3243	10.9882	9.8015	9.88694	10.1843	8.97113	8.67968	9.85668	8.80219	10.0202	11.0933	8.6711	8.76297		1.04989	1.04663	0.903476	0.961578	0.85773	0.865206	0.89123	0.785064	0.759559	0.862559	0.77028	0.87687	0.970774	0.758809	0.766848		0.0836079	0.0647256	0.0860051	0.0691543	0.144356			0.706437	0.490162	-0.144517		1.35526	0.629633
452	Q7Z2E3	APTX	Aprataxin OS=Homo sapiens OX=9606 GN=APTX PE=1 SV=2	6	9.94717	16.3562	9.19798	9.86664	9.3401	9.3216	9.52741	10.6942	9.87029	9.08556	9.80437	9.46159	9.54763	8.86875	9.11049		0.840574	1.38216	0.777265	0.833769	0.789274	0.787711	0.805103	0.903703	0.834077	0.767765	0.828507	0.79954	0.806812	0.749443	0.769872		0.332471	0.0325441	0.0597874	0.0380438	0.0375013			0.354307	0.574655	-0.252659		0.269091	0.854192
453	Q7Z2E3-4	APTX	Isoform 4 of Aprataxin OS=Homo sapiens OX=9606 GN=APTX	1	8.63245	8.02212	8.98484	10.2509	8.76523	10.5738	10.6766	9.7898	8.68805	12.6815	8.75498	9.84035	11.2544	11.4411	11.6439		1.01006	0.938648	1.05129	1.19943	1.0256	1.23721	1.24924	1.14548	1.01657	1.48383	1.0244	1.15139	1.31685	1.33869	1.36242		0.0569921	0.097795	0.10251	0.194485	0.0170171			1.07607	0.278911	0.217823		0.765513	0.755825
454	O60306	AQR	RNA helicase aquarius OS=Homo sapiens OX=9606 GN=AQR PE=1 SV=4	11	10.3222	11.1952	10.442	9.97217	9.24671	10.1953	9.53386	10.341	9.82766	10.05	9.33606	10.0416	9.50901	10.3516	9.63555		0.968938	1.05088	0.980181	0.936077	0.867979	0.957022	0.894934	0.970695	0.922513	0.943385	0.876367	0.942597	0.892601	0.971698	0.90448		0.044421	0.0505843	0.0412581	0.0417771	0.046215			0.895034	0.537807	-0.105775		0.970615	0.774923
455	P10398	ARAF	Serine/threonine-protein kinase A-Raf OS=Homo sapiens OX=9606 GN=ARAF PE=1 SV=2	6	10.7433	10.8596	10.5982	10.0055	9.83578	9.83526	9.82311	10.2932	11.6021	9.65892	10.3777	8.17675	8.45918	9.35083	10.3806		1.00089	1.01173	0.987377	0.932165	0.916349	0.916301	0.915169	0.958969	1.08091	0.899872	0.966841	0.761786	0.788098	0.871169	0.967104		0.0122003	0.0099235	0.0871917	0.119341	0.102324			1.84105	0.433128	-0.103483		0.150067	0.94643
456	Q96P48	ARAP1	Arf-GAP with Rho-GAP domain, ANK repeat and PH domain-containing protein 1 OS=Homo sapiens OX=9606 GN=ARAP1 PE=1 SV=3	14	10.8295	10.221	10.2279	9.93929	9.97088	9.91835	10.1194	9.64757	10.3964	9.33312	10.4024	9.36567	8.99244	9.90833	10.7278		1.03869	0.980325	0.980988	0.953304	0.956334	0.951296	0.970583	0.925325	0.997143	0.895165	0.997722	0.898287	0.86249	0.950335	1.02893		0.0335052	0.00265967	0.0376551	0.0626952	0.0878987			0.734259	0.745311	-0.0536743		0.602486	0.876224
457	Q8WZ64	ARAP2	Arf-GAP with Rho-GAP domain, ANK repeat and PH domain-containing protein 2 OS=Homo sapiens OX=9606 GN=ARAP2 PE=1 SV=3	10	9.97273	9.85913	10.8679	10.3483	9.69017	9.92431	9.92851	10.361	10.0287	9.60136	9.53773	9.45067	9.80533	10.4994	10.1247		0.974541	0.96344	1.06202	1.01124	0.946929	0.969809	0.970219	1.01248	0.980011	0.938251	0.932032	0.923525	0.958182	1.02601	0.989394		0.0539966	0.0333987	0.0224022	0.00793829	0.0342521			0.16735	0.922653	-0.0199446		0.195157	0.953345
458	P48444	ARCN1	Coatomer subunit delta OS=Homo sapiens OX=9606 GN=ARCN1 PE=1 SV=1	13	8.14288	8.58812	9.41065	9.8164	11.736	10.9247	9.38765	9.05353	8.65983	10.48	10.1054	11.9524	12.1427	10.6885	8.91115		0.934472	0.985567	1.07996	1.12652	1.34682	1.25371	1.07732	1.03898	0.993797	1.20268	1.15969	1.37166	1.39349	1.22661	1.02264		0.0738101	0.0890144	0.0403291	0.0900227	0.152962			1.41858	0.14728	0.326075		0.282098	0.918021
459	O15033	AREL1	Apoptosis-resistant E3 ubiquitin protein ligase 1 OS=Homo sapiens OX=9606 GN=AREL1 PE=1 SV=3	5	10.1544	11.0425	10.2116	10.0455	10.0289	9.44828	9.79135	10.4457	9.98072	10.5608	9.69363	9.41715	8.5422	9.9708	10.6665		0.969906	1.05473	0.975365	0.959501	0.957918	0.902458	0.935227	0.997727	0.953314	1.00872	0.925893	0.899485	0.815913	0.952367	1.01882		0.0474753	0.0345616	0.033428	0.0603287	0.111347			0.600096	0.679571	-0.0745749		0.499546	0.881205
460	P84077	ARF1	ADP-ribosylation factor 1 OS=Homo sapiens OX=9606 GN=ARF1 PE=1 SV=2	22	10.8623	9.55638	10.4727	10.2781	9.51847	10.1802	9.99913	10.7075	11.0156	9.54679	9.73834	9.36315	8.43581	9.93707	10.3885		1.05489	0.928062	1.01705	0.998153	0.92438	0.98864	0.971059	1.03985	1.06977	0.92713	0.945733	0.909297	0.819238	0.965032	1.00888		0.0651098	0.0413542	0.0492888	0.0196461	0.106633			0.181259	0.899725	-0.0278497		0.201438	0.938245
461	P61204	ARF3	ADP-ribosylation factor 3 OS=Homo sapiens OX=9606 GN=ARF3 PE=1 SV=2	1	7.80263	8.91393	8.35612	10.362	11.8556	10.2953	11.1331	10.599	10.7569	11.829	10.4988	10.2021	9.47431	9.35683	8.56433		0.933601	1.06657	0.999828	1.23984	1.41855	1.23185	1.3321	1.2682	1.28709	1.41537	1.2562	1.2207	1.13362	1.11956	1.02474		0.0664852	0.0814047	0.0253349	0.0799094	0.0542016			1.77517	0.113467	0.388201		1.83838	0.649739
462	P18085	ARF4	ADP-ribosylation factor 4 OS=Homo sapiens OX=9606 GN=ARF4 PE=1 SV=3	10	10.2502	10.5245	9.67436	9.69109	10.3963	9.79966	10.0731	9.88067	9.64592	10.3252	10.3106	9.89868	10.1926	9.60031	9.73666		1.00991	1.03693	0.953168	0.954816	1.0243	0.965513	0.992456	0.973494	0.950366	1.01729	1.01585	0.975269	1.00423	0.945872	0.959306		0.0427484	0.0381166	0.0216845	0.0237918	0.0315141			0.0752845	0.958353	-0.0124068		0.398911	0.909582
463	P84085	ARF5	ADP-ribosylation factor 5 OS=Homo sapiens OX=9606 GN=ARF5 PE=1 SV=2	6	10.6305	10.1409	9.15614	10.1925	10.2927	9.93594	9.8691	9.5501	10.1227	10.0272	10.7635	9.89199	10.2166	9.48201	9.72826		1.06562	1.01655	0.917829	1.02171	1.03176	0.995998	0.989297	0.95732	1.01472	1.00514	1.07895	0.991592	1.02413	0.950495	0.975179		0.075274	0.0181434	0.0291356	0.0458603	0.0381164			0.210435	0.871287	0.0404833		0.105218	0.962943
464	P62330	ARF6	ADP-ribosylation factor 6 OS=Homo sapiens OX=9606 GN=ARF6 PE=1 SV=2	8	10.1224	8.59079	10.3038	10.152	10.3021	10.2884	9.91817	9.83039	10.7039	9.99523	10.0206	9.87347	9.39491	10.33	10.1739		1.04653	0.888182	1.06529	1.04959	1.06511	1.0637	1.02542	1.01634	1.10666	1.03338	1.036	1.0208	0.971318	1.06799	1.05186		0.0972899	0.00809963	0.0473861	0.00789262	0.0502626			0.497074	0.641578	0.102313		0.306823	0.892667
465	Q8N6T3	ARFGAP1	ADP-ribosylation factor GTPase-activating protein 1 OS=Homo sapiens OX=9606 GN=ARFGAP1 PE=1 SV=2	12	9.5667	10.6232	9.70433	10.3309	9.99195	10.0164	9.71617	10.0736	9.38528	10.2388	10.106	10.551	10.9832	9.47979	9.23244		0.960053	1.06608	0.973865	1.03675	1.00273	1.00519	0.975053	1.01093	0.941847	1.0275	1.01418	1.05883	1.10221	0.951332	0.926509		0.0576432	0.0186932	0.0354003	0.0221805	0.0957245			0.254779	0.870333	0.0369924		0.256738	0.925428
466	Q8N6H7	ARFGAP2	ADP-ribosylation factor GTPase-activating protein 2 OS=Homo sapiens OX=9606 GN=ARFGAP2 PE=1 SV=1	5	11.5862	11.1988	10.8353	10.2587	9.1116	10.5592	10.0688	9.8409	10.2766	9.64536	9.35878	9.59716	8.57984	9.7641	9.31866		1.03386	0.999286	0.966857	0.915401	0.813044	0.942217	0.898458	0.878122	0.917002	0.860673	0.835101	0.856372	0.765595	0.871268	0.831521		0.0335058	0.0765747	0.0216592	0.0160955	0.0648696			1.02154	0.383077	-0.155851		1.75981	0.656328
467	Q9NP61	ARFGAP3	ADP-ribosylation factor GTPase-activating protein 3 OS=Homo sapiens OX=9606 GN=ARFGAP3 PE=1 SV=1	10	10.7779	9.5484	10.9959	10.271	9.23636	10.3736	9.94827	10.0224	9.66334	10.2752	10.3712	10.2062	8.93075	9.76906	9.61048		1.0323	0.914532	1.05317	0.983741	0.884646	0.993568	0.952831	0.959933	0.925541	0.98414	0.993337	0.977532	0.855375	0.935667	0.920478		0.0747498	0.0631564	0.0191911	0.00805825	0.0471913			0.288462	0.819987	-0.0528913		0.542918	0.859095
468	Q9Y6D6	ARFGEF1	Brefeldin A-inhibited guanine nucleotide-exchange protein 1 OS=Homo sapiens OX=9606 GN=ARFGEF1 PE=1 SV=2	17	10.1813	8.95765	10.9425	10.2724	9.28435	10.2354	10.3612	10.7047	10.6459	9.57544	9.56904	9.52945	8.59775	10.5426	10.6003		1.01537	0.893341	1.09128	1.02446	0.925922	1.02077	1.03331	1.06758	1.06171	0.954952	0.954314	0.950366	0.857448	1.0514	1.05717		0.0998633	0.0563992	0.017383	0.00260596	0.114983			0.0135031	0.992456	0.00366075		0.358308	0.881658
469	Q9Y6D5	ARFGEF2	Brefeldin A-inhibited guanine nucleotide-exchange protein 2 OS=Homo sapiens OX=9606 GN=ARFGEF2 PE=1 SV=3	10	10.4814	11.8949	9.66139	10.3226	8.54752	9.21102	10.0118	10.9212	10.6489	9.59102	9.81936	10.1938	9.6394	9.4892	9.56649		0.981473	1.11384	0.90469	0.966608	0.800388	0.862518	0.937504	1.02266	0.997163	0.898101	0.919482	0.954544	0.902631	0.888567	0.895804		0.105797	0.0958214	0.0443348	0.0308387	0.00785238			0.667998	0.450499	-0.174946		0.0741153	0.9696
470	P53367	ARFIP1	Arfaptin-1 OS=Homo sapiens OX=9606 GN=ARFIP1 PE=1 SV=2	7	9.91766	8.67597	10.5763	9.86777	9.80647	9.49887	10.4284	9.94009	10.2226	10.1624	10.3833	9.69806	10.0657	10.2828	10.4737		1.01999	0.892286	1.08773	1.01486	1.00855	0.976917	1.07252	1.02229	1.05135	1.04516	1.06787	0.997404	1.03521	1.05754	1.07717		0.0992412	0.0203282	0.0240421	0.0346909	0.0198691			0.0795392	0.945908	0.0190805		0.317215	0.892794
471	P53365	ARFIP2	Arfaptin-2 OS=Homo sapiens OX=9606 GN=ARFIP2 PE=1 SV=1	7	10.3915	9.81777	10.1538	10.4268	9.65656	10.3996	9.9164	9.99319	10.1063	9.93286	9.31175	9.48218	9.55695	10.7232	10.1312		1.02673	0.970038	1.00323	1.03021	0.95411	1.02753	0.979783	0.987371	0.998541	0.98141	0.920041	0.936881	0.944268	1.05949	1.00101		0.0284822	0.0430131	0.0095453	0.0335142	0.057524			0.216877	0.916404	0.0194448		0.395916	0.946156
472	Q13795	ARFRP1	ADP-ribosylation factor-related protein 1 OS=Homo sapiens OX=9606 GN=ARFRP1 PE=1 SV=1	2	10.3558	10.5251	10.3853	10.0789	10.471	10.3316	9.94116	9.9979	9.77623	9.62127	9.95374	9.20944	9.79062	9.5737	9.98829		0.99364	1.00989	0.996475	0.967076	1.0047	0.991318	0.953859	0.959302	0.938033	0.923165	0.955066	0.88365	0.939414	0.9186	0.95838		0.00867746	0.0193095	0.0116255	0.0388601	0.0211942			0.0452702	0.985334	-0.0037301		2.03618	0.79465
473	P78540	ARG2	Arginase-2, mitochondrial OS=Homo sapiens OX=9606 GN=ARG2 PE=1 SV=1	4	10.3078	10.7862	10.0909	9.9062	10.6684	9.82545	10.248	9.86459	9.87576	9.23137	11.1522	10.0766	9.638	8.78754	9.54092		0.991616	1.03763	0.970749	0.95298	1.0263	0.945212	0.985863	0.948977	0.950052	0.888061	1.07285	0.969374	0.927179	0.845364	0.91784		0.034222	0.0458981	0.0218304	0.0948193	0.0499374			0.147904	0.915746	-0.0229423		0.669608	0.87222
474	Q9NWB6	ARGLU1	Arginine and glutamate-rich protein 1 OS=Homo sapiens OX=9606 GN=ARGLU1 PE=1 SV=1	8	10.0534	9.03224	10.0757	10.0899	9.58641	10.4771	9.68144	9.90296	9.56112	10.1325	10.1824	9.83502	10.2607	10.7914	10.3378		1.03425	0.929202	1.03655	1.03801	0.986212	1.07784	0.995989	1.01878	0.983611	1.04239	1.04752	1.01179	1.05558	1.11018	1.06351		0.0613238	0.0444322	0.017848	0.0186876	0.0274063			0.481441	0.744287	0.0634357		0.0302955	0.992247
475	Q07960	ARHGAP1	Rho GTPase-activating protein 1 OS=Homo sapiens OX=9606 GN=ARHGAP1 PE=1 SV=1	15	9.27903	9.28033	9.6782	9.54258	10.0438	9.36824	9.33065	8.8777	9.11669	11.0407	10.0449	10.9546	12.6385	10.5358	10.2683		0.985818	0.985956	1.02823	1.01382	1.06707	0.995295	0.991302	0.94318	0.968571	1.17298	1.06718	1.16383	1.34273	1.11934	1.09092		0.024445	0.0363383	0.0248776	0.0516612	0.116449			0.498702	0.787739	0.0501062		0.850902	0.873456
476	A1A4S6	ARHGAP10	Rho GTPase-activating protein 10 OS=Homo sapiens OX=9606 GN=ARHGAP10 PE=1 SV=1	8	10.4555	10.1025	9.79157	10.1252	9.50025	9.94706	9.87595	10.0566	10.4382	10.1186	10.0549	9.88863	8.94245	10.143	10.5596		1.03351	0.998613	0.96788	1.00086	0.939083	0.983249	0.97622	0.994074	1.0318	1.00021	0.993911	0.977474	0.883946	1.00262	1.0438		0.0328359	0.0326627	0.0283534	0.0118495	0.0849706			0.253596	0.901614	-0.0231446		0.0390091	0.991101
477	Q6P4F7	ARHGAP11A	Rho GTPase-activating protein 11A OS=Homo sapiens OX=9606 GN=ARHGAP11A PE=1 SV=2	9	10.2754	10.778	10.8191	9.78856	10.8419	9.76578	9.60991	10.3614	9.28698	9.52459	9.30846	9.8696	9.82614	10.0443	9.89986		0.967173	1.01448	1.01835	0.921351	1.0205	0.919207	0.904536	0.975272	0.87414	0.896505	0.876162	0.928979	0.924889	0.945428	0.931827		0.0284948	0.0606837	0.0565256	0.0295821	0.0111857			0.346088	0.801084	-0.0554788		1.07392	0.756531
478	Q8IWW6	ARHGAP12	Rho GTPase-activating protein 12 OS=Homo sapiens OX=9606 GN=ARHGAP12 PE=1 SV=1	8	9.66541	9.7231	10.7556	10.1911	9.05114	9.9978	10.0567	11.2448	10.6448	8.70889	9.90637	9.58587	9.71152	9.98674	10.7701		0.961919	0.96766	1.07042	1.01423	0.900786	0.994998	1.00086	1.1191	1.05939	0.866725	0.985899	0.954003	0.966507	0.993898	1.07186		0.061054	0.0625907	0.0557896	0.0659455	0.0540817			0.178702	0.89688	-0.0298364		0.549545	0.85693
479	Q8IWW6-3	ARHGAP12	Isoform 3 of Rho GTPase-activating protein 12 OS=Homo sapiens OX=9606 GN=ARHGAP12	1	10.146	8.80792	10.5243	9.38708	9.60919	10.6724	9.56289	11.4591	10.5664	9.61234	9.70029	9.74093	9.06378	10.7677	10.3796		1.03255	0.896382	1.07106	0.955323	0.977928	1.08613	0.973216	1.1662	1.07534	0.978248	0.987199	0.991335	0.922421	1.09583	1.05633		0.091778	0.0694683	0.0900953	0.00678712	0.0886828			0.098515	0.925887	0.0254764		0.386924	0.858669
480	Q53QZ3	ARHGAP15	Rho GTPase-activating protein 15 OS=Homo sapiens OX=9606 GN=ARHGAP15 PE=1 SV=2	10	11.3257	10.8268	10.2777	9.63832	9.37976	10.325	9.72411	9.70985	10.0694	9.80812	10.1222	9.75655	9.36131	9.74817	9.92686		1.0477	1.00155	0.950751	0.891604	0.867686	0.955131	0.89954	0.898221	0.931486	0.907312	0.936366	0.902541	0.865979	0.901766	0.918296		0.0484934	0.0499473	0.0207047	0.0199993	0.0298686			1.05064	0.435184	-0.130098		1.16084	0.734226
481	Q68EM7	ARHGAP17	Rho GTPase-activating protein 17 OS=Homo sapiens OX=9606 GN=ARHGAP17 PE=1 SV=1	13	9.27039	9.21124	10.1915	10.01	9.84415	10.4353	10.0069	10.3017	9.9072	9.77695	9.79248	10.4869	10.005	10.4842	10.2761		0.969936	0.963748	1.06632	1.04732	1.02997	1.09182	1.047	1.07784	1.03656	1.02294	1.02456	1.09721	1.04679	1.09694	1.07516		0.057514	0.0302003	0.0203684	0.0404696	0.0234327			0.853177	0.580455	0.094507		0.646772	0.858382
482	Q14CB8-2	ARHGAP19	Isoform 2 of Rho GTPase-activating protein 19 OS=Homo sapiens OX=9606 GN=ARHGAP19	9	9.92645	10.0683	9.23288	9.98507	10.2331	10.0587	10.7872	9.25346	10.3286	9.99398	10.6191	9.73536	10.3355	9.03363	10.4086		1.01888	1.03344	0.947686	1.02489	1.05035	1.03245	1.10722	0.949798	1.06016	1.02581	1.08997	0.999262	1.06087	0.927235	1.06837		0.0458865	0.0126202	0.0777668	0.0449127	0.0779388			0.564648	0.713789	0.0661079		0.227543	0.925344
483	Q5T5U3	ARHGAP21	Rho GTPase-activating protein 21 OS=Homo sapiens OX=9606 GN=ARHGAP21 PE=1 SV=2	5	9.79263	8.67057	9.75554	9.83065	9.39101	9.88765	9.95048	10.186	10.2341	10.4772	10.1349	10.929	9.92197	10.473	10.3653		1.04108	0.921788	1.03713	1.04512	0.99838	1.05118	1.05786	1.0829	1.08801	1.11386	1.07746	1.16189	1.05483	1.11341	1.10196		0.067762	0.0280098	0.014991	0.0378879	0.0284827			0.437507	0.764435	0.0609881		0.733335	0.806876
484	Q9P227	ARHGAP23	Rho GTPase-activating protein 23 OS=Homo sapiens OX=9606 GN=ARHGAP23 PE=1 SV=2	2	9.39308	11.8024	10.1273	9.67103	8.33678	9.92484	9.8353	10.3607	11.224	10.5896	9.55086	9.96068	8.13984	11.149	9.9345		0.89964	1.1304	0.969964	0.926262	0.798471	0.95057	0.941995	0.992319	1.075	1.01424	0.914752	0.954003	0.779609	1.06782	0.951496		0.118274	0.0916229	0.066947	0.0521467	0.155411			0.519372	0.557693	-0.148589		0.00965268	0.995536
485	P42331-4	ARHGAP25	Isoform 4 of Rho GTPase-activating protein 25 OS=Homo sapiens OX=9606 GN=ARHGAP25	13	10.3486	10.0101	10.2635	9.43081	9.53236	9.88705	9.68533	9.14	10.0625	10.3	10.1768	9.92317	10.1736	10.2581	10.808		1.01384	0.980672	1.00549	0.923918	0.933866	0.968615	0.948852	0.895427	0.985803	1.00907	0.997002	0.972153	0.996686	1.00496	1.05884		0.0172503	0.0249086	0.0481653	0.0189626	0.0330839			1.17241	0.625234	-0.0718779		0.814243	0.820604
486	Q9UNA1	ARHGAP26	Rho GTPase-activating protein 26 OS=Homo sapiens OX=9606 GN=ARHGAP26 PE=1 SV=1	11	9.63188	10.8773	9.87318	9.90883	8.90807	9.9609	9.60046	10.3118	9.67538	10.3096	10.265	9.81984	9.9326	10.4316	10.4935		0.951065	1.07404	0.974891	0.978411	0.879595	0.983553	0.947963	1.0182	0.955361	1.01798	1.01358	0.969624	0.980759	1.03003	1.03615		0.0652208	0.0618595	0.0396316	0.0267288	0.029899			0.35997	0.772677	-0.0638891		0.247403	0.923568
487	Q6ZUM4	ARHGAP27	Rho GTPase-activating protein 27 OS=Homo sapiens OX=9606 GN=ARHGAP27 PE=1 SV=3	10	11.0334	10.1864	10.1792	9.68969	9.40767	9.57753	10.3457	9.90948	10.1567	9.76796	10.2302	9.35166	9.41649	10.411	10.3369		1.05418	0.97325	0.972569	0.925796	0.898851	0.91508	0.988477	0.946796	0.970412	0.933275	0.977439	0.893499	0.899694	0.994716	0.987633		0.0469229	0.0148547	0.0215807	0.0449207	0.0551016			1.02436	0.481725	-0.115724		0.483051	0.895478
488	Q7Z6I6	ARHGAP30	Rho GTPase-activating protein 30 OS=Homo sapiens OX=9606 GN=ARHGAP30 PE=1 SV=3	8	7.33478	8.21653	9.81274	9.9093	11.2581	10.9782	9.36835	9.54851	8.46501	11.3367	8.49541	12.0884	11.6992	11.6071	9.88176		0.86754	0.971832	1.16063	1.17205	1.33158	1.29848	1.10807	1.12937	1.00122	1.34088	1.00482	1.42978	1.38375	1.37286	1.16879		0.14856	0.0664296	0.0636093	0.178103	0.09254			1.14141	0.170988	0.364372		0.343147	0.855411
489	Q2M1Z3	ARHGAP31	Rho GTPase-activating protein 31 OS=Homo sapiens OX=9606 GN=ARHGAP31 PE=1 SV=2	2	9.8891	9.03212	10.9093	9.51267	9.24579	10.5045	10.3681	10.3017	9.63856	10.6634	10.107	10.3441	8.94696	10.4168	10.1198		0.994528	0.908343	1.09713	0.956671	0.929832	1.05642	1.0427	1.03602	0.969331	1.07239	1.01645	1.04029	0.899779	1.0476	1.01773		0.0945119	0.0679939	0.0399302	0.0269169	0.0790821			0.0427654	0.971616	-0.0113315		0.090419	0.967959
490	A7KAX9	ARHGAP32	Rho GTPase-activating protein 32 OS=Homo sapiens OX=9606 GN=ARHGAP32 PE=1 SV=1	8	9.7144	9.78365	10.1456	10.7303	9.84027	10.3203	10.239	9.40373	9.82482	9.85798	10.9322	9.79934	10.293	9.60319	9.51219		0.983118	0.990126	1.02676	1.08593	0.995857	1.04444	1.03621	0.951678	0.994293	0.997649	1.10636	0.991714	1.04167	0.971864	0.962654		0.0234345	0.0432638	0.0425194	0.0625515	0.0435553			1.00463	0.634145	0.0730903		0.127135	0.96906
491	Q9NRY4	ARHGAP35	Rho GTPase-activating protein 35 OS=Homo sapiens OX=9606 GN=ARHGAP35 PE=1 SV=3	15	9.81877	8.78969	10.8706	10.2083	9.54665	10.5203	10.1981	10.7029	10.2887	10.0364	9.25361	9.97531	9.10319	10.3145	10.373		0.999227	0.894501	1.10627	1.03886	0.971533	1.07061	1.03783	1.0892	1.04705	1.02137	0.941712	1.01516	0.926404	1.04967	1.05563		0.105888	0.0492636	0.0258848	0.0446298	0.072185			0.240763	0.828704	0.0569505		0.365286	0.874836
492	Q9C0H5-2	ARHGAP39	Isoform 2 of Rho GTPase-activating protein 39 OS=Homo sapiens OX=9606 GN=ARHGAP39	2	8.70202	8.7248	8.87007	10.1884	9.51502	10.2281	10.1596	10.8404	11.1849	11.7994	10.7158	8.80642	9.50159	10.2839	10.4795		0.992743	0.995342	1.01191	1.16231	1.08549	1.16684	1.15903	1.23669	1.27599	1.3461	1.22248	1.00465	1.08396	1.17321	1.19552		0.0104	0.040166	0.048634	0.145143	0.051292			1.88639	0.193733	0.20031		1.78367	0.568903
493	P98171-2	ARHGAP4	Isoform 2 of Rho GTPase-activating protein 4 OS=Homo sapiens OX=9606 GN=ARHGAP4	7	9.40087	9.9545	10.1934	8.72931	9.67122	10.0022	11.2443	9.44216	10.3761	9.69235	10.9092	9.95552	10.7634	9.63245	10.033		0.954443	1.01065	1.03491	0.886261	0.981891	1.0155	1.1416	0.958635	1.05346	0.984035	1.10758	1.01075	1.09278	0.977954	1.01862		0.0412758	0.0697589	0.0870442	0.0628556	0.0565351			0.232918	0.854628	-0.0443582		0.301038	0.898435
494	A6NI28	ARHGAP42	Rho GTPase-activating protein 42 OS=Homo sapiens OX=9606 GN=ARHGAP42 PE=1 SV=3	8	10.0983	9.89583	10.4556	10.2186	9.89505	10.2496	11.0301	10.7274	9.70882	9.96115	9.41703	9.7457	9.44544	9.74951	9.40189		0.994912	0.974967	1.03012	1.00676	0.97489	1.00982	1.08672	1.0569	0.956542	0.981403	0.927794	0.960175	0.930593	0.960551	0.926302		0.0279269	0.0193997	0.0659952	0.0282261	0.0198678			0.199749	0.955594	0.0103564		0.251649	0.925343
495	Q17R89	ARHGAP44	Rho GTPase-activating protein 44 OS=Homo sapiens OX=9606 GN=ARHGAP44 PE=1 SV=1	7	10.3934	10.0973	10.3053	9.89255	9.21739	9.95089	9.94291	9.67322	10.4764	10.0853	9.8912	9.9495	9.3869	10.1098	10.628		1.01248	0.983634	1.00389	0.963686	0.897916	0.96937	0.968592	0.942319	1.02056	0.982467	0.963555	0.969234	0.914428	0.984846	1.03533		0.0148089	0.0420864	0.0407477	0.00998628	0.0620771			0.94096	0.651249	-0.0701537		0.435032	0.920346
496	Q92619	ARHGAP45	Rho GTPase-activating protein 45 OS=Homo sapiens OX=9606 GN=ARHGAP45 PE=1 SV=2	14	9.15606	9.70874	10.4535	9.45462	10.5443	10.0183	10.3598	9.54568	9.8199	10.0499	10.2715	9.98827	10.496	9.90082	10.2326		0.936895	0.993448	1.06966	0.967445	1.07895	1.02513	1.06007	0.976762	1.00482	1.02836	1.05103	1.02205	1.074	1.0131	1.04705		0.0666232	0.0544636	0.0418077	0.0147415	0.0292101			0.258435	0.837722	0.0489555		0.0859018	0.970763
497	Q13017	ARHGAP5	Rho GTPase-activating protein 5 OS=Homo sapiens OX=9606 GN=ARHGAP5 PE=1 SV=2	10	10.7776	10.7246	9.67616	9.74319	9.79783	9.92646	10.3145	10.4288	10.7501	9.732	10.2394	9.47293	8.91367	9.70302	9.79988		1.03703	1.03192	0.931048	0.937498	0.942755	0.955132	0.992465	1.00346	1.03439	0.93642	0.985243	0.911493	0.85768	0.933632	0.942952		0.0597689	0.00957908	0.0215182	0.0397238	0.0513199			0.442582	0.748816	-0.0654298		0.0602625	0.97881
498	Q9BRR9	ARHGAP9	Rho GTPase-activating protein 9 OS=Homo sapiens OX=9606 GN=ARHGAP9 PE=1 SV=2	5	11.3443	11.79	10.2351	9.16802	9.44008	9.15594	9.85829	9.87107	10.7375	10.3085	10.4148	9.03917	9.23186	9.16802	10.2373		1.01988	1.05996	0.920159	0.824229	0.848688	0.823143	0.886286	0.887436	0.965333	0.926761	0.936315	0.812645	0.829968	0.824229	0.920362		0.0719885	0.0173613	0.0496259	0.0771481	0.0628325			1.27886	0.213101	-0.248638		0.763324	0.777397
499	P52565	ARHGDIA	Rho GDP-dissociation inhibitor 1 OS=Homo sapiens OX=9606 GN=ARHGDIA PE=1 SV=3	6	7.97175	8.2491	9.44903	9.47365	10.7467	10.15	9.25077	7.15669	8.41515	12.5375	9.43746	11.3367	15.8447	10.3052	9.67546		0.931646	0.964061	1.10429	1.10717	1.25596	1.18622	1.08112	0.836391	0.983465	1.46524	1.10294	1.32491	1.85175	1.20435	1.13076		0.0917635	0.0629192	0.1274	0.14077	0.284269			1.28761	0.203625	0.258893		0.164271	0.923174
500	P52566	ARHGDIB	Rho GDP-dissociation inhibitor 2 OS=Homo sapiens OX=9606 GN=ARHGDIB PE=1 SV=3	21	11.428	9.52805	10.9627	9.81571	9.39859	9.89528	10.3022	9.43587	10.9072	9.93888	10.1581	9.21059	8.67502	10.1221	10.2218		1.0741	0.89553	1.03037	0.922567	0.883363	0.930046	0.968291	0.886866	1.02516	0.934144	0.954751	0.865693	0.815355	0.951363	0.960733		0.0930783	0.0274936	0.0723964	0.0507755	0.0894949			0.581607	0.591152	-0.114704		0.255116	0.90425
501	Q92888-3	ARHGEF1	Isoform 3 of Rho guanine nucleotide exchange factor 1 OS=Homo sapiens OX=9606 GN=ARHGEF1	5	10.3905	9.74868	10.2615	9.6945	9.30389	9.74759	9.24206	10.2348	9.9741	10.6027	10.0894	10.3767	9.60652	10.3597	10.3673		1.02535	0.962019	1.01263	0.956672	0.918126	0.961912	0.912024	1.00999	0.984264	1.04629	0.995638	1.02399	0.947991	1.02232	1.02307		0.0335016	0.0252874	0.0524283	0.0248428	0.0432274			1.05777	0.656621	-0.0662363		0.452289	0.895943
502	Q92888-4	ARHGEF1	Isoform 4 of Rho guanine nucleotide exchange factor 1 OS=Homo sapiens OX=9606 GN=ARHGEF1	14	10.5875	11.3359	9.43636	9.47457	10.4883	9.37633	10.0766	8.79967	10.3314	9.79653	11.1314	9.6685	10.3232	9.0193	10.1543		1.01284	1.08444	0.902718	0.906374	1.00335	0.896976	0.963971	0.841811	0.988343	0.937174	1.06487	0.924926	0.987558	0.862821	0.971402		0.091538	0.0629439	0.0843016	0.0794397	0.0721198			0.314695	0.750997	-0.079584		0.410751	0.845391
503	O15085-2	ARHGEF11	Isoform 2 of Rho guanine nucleotide exchange factor 11 OS=Homo sapiens OX=9606 GN=ARHGEF11	7	10.6561	10.9491	10.7402	10.3133	8.98234	9.68376	10.1107	10.1401	9.83195	9.11633	9.49178	9.5902	9.72186	10.404	10.2682		0.988339	1.01552	0.996143	0.956541	0.8331	0.898156	0.937755	0.940484	0.911901	0.845527	0.88035	0.889478	0.901689	0.964959	0.952361		0.0139935	0.0689234	0.0169605	0.0266047	0.0356397			1.07909	0.388848	-0.146468		2.09732	0.732833
504	Q9NZN5	ARHGEF12	Rho guanine nucleotide exchange factor 12 OS=Homo sapiens OX=9606 GN=ARHGEF12 PE=1 SV=1	14	9.76436	10.1717	10.297	10.022	9.55257	10.2926	10.1894	10.4973	10.1561	10.0356	9.83622	9.59248	9.35998	10.1665	10.0663		0.96891	1.00933	1.02176	0.994479	0.947894	1.02133	1.01108	1.04164	1.00778	0.995822	0.976041	0.951854	0.928784	1.00881	0.99887		0.027632	0.0376121	0.0182955	0.0225952	0.0445615			0.0356876	0.986722	-0.00360453		0.356827	0.944038
505	Q9NZN5-2	ARHGEF12	Isoform 2 of Rho guanine nucleotide exchange factor 12 OS=Homo sapiens OX=9606 GN=ARHGEF12	1	9.33693	9.88756	10.1052	10.7655	9.64814	9.96211	10.183	10.3001	11.8349	9.00392	9.1182	10.3002	8.68904	9.72108	11.1442		0.955033	1.01135	1.03361	1.10115	0.986865	1.01898	1.04157	1.05355	1.21054	0.92097	0.93266	1.05356	0.888763	0.994326	1.13989		0.0405017	0.0569142	0.0855654	0.0757519	0.125135			0.548958	0.723083	0.0640919		0.72678	0.774827
506	Q96PE2	ARHGEF17	Rho guanine nucleotide exchange factor 17 OS=Homo sapiens OX=9606 GN=ARHGEF17 PE=1 SV=1	1	12.6709	11.1465	10.7216	8.5588	8.88971	8.61962	7.97266	10.4634	11.1733	10.1817	9.5746	12.1988	8.23821	8.94692	10.6432		1.10057	0.968166	0.931261	0.743402	0.772144	0.748684	0.69249	0.908833	0.970489	0.884363	0.831631	1.05957	0.715555	0.777113	0.924449		0.0890317	0.0202706	0.170303	0.128974	0.133227			1.61018	0.119967	-0.388146		0.613206	0.749112
507	Q6ZSZ5-5	ARHGEF18	Isoform 2 of Rho guanine nucleotide exchange factor 18 OS=Homo sapiens OX=9606 GN=ARHGEF18	17	10.66	10.6858	10.4375	9.7899	10.0468	9.61211	10.2485	9.97866	10.638	9.46694	10.1338	9.31215	9.47467	9.68688	9.82842		1.00619	1.00862	0.98519	0.924062	0.948311	0.907281	0.967346	0.941879	1.00411	0.893578	0.956526	0.878968	0.894308	0.914338	0.927699		0.0128836	0.0222631	0.0322169	0.0453045	0.0184254			1.36285	0.504535	-0.0959426		0.656137	0.889545
508	Q92974	ARHGEF2	Rho guanine nucleotide exchange factor 2 OS=Homo sapiens OX=9606 GN=ARHGEF2 PE=1 SV=4	16	10.6691	10.637	10.4463	9.91786	9.90226	10.1301	10.0632	9.70025	10.0735	9.84473	10.0141	9.74056	9.48927	9.54937	9.82237		1.00803	1.00499	0.98698	0.937049	0.935575	0.957106	0.950782	0.916489	0.951751	0.930139	0.946138	0.920298	0.896555	0.902234	0.928027		0.0113768	0.0127518	0.0213744	0.0139904	0.0184533			1.65978	0.606538	-0.0700413		1.68133	0.779155
509	Q96DR7	ARHGEF26	Rho guanine nucleotide exchange factor 26 OS=Homo sapiens OX=9606 GN=ARHGEF26 PE=1 SV=4	3	12.3627	10.2483	11.2658	11.3029	8.46698	10.6611	9.75399	10.7541	10.0018	10.5017	9.27132	9.36258	8.3393	8.18565	9.52185		1.09479	0.907548	0.997659	1.00094	0.749805	0.944106	0.863778	0.952344	0.885721	0.929992	0.821034	0.829115	0.738497	0.724891	0.84322		0.093644	0.146602	0.0512131	0.0705877	0.0842118			0.440162	0.593953	-0.14718		0.778487	0.762838
510	Q9NR81-2	ARHGEF3	Isoform 2 of Rho guanine nucleotide exchange factor 3 OS=Homo sapiens OX=9606 GN=ARHGEF3	1	10.1341	10.9213	9.85707	10.0069	8.92942	10.2913	9.88664	11.2429	9.64809	10.9999	9.22043	10.6108	9.03351	9.94931	9.26834		0.983499	1.05989	0.95661	0.971147	0.866584	0.998748	0.95948	1.0911	0.936329	1.06752	0.894825	1.02976	0.876685	0.965562	0.899474		0.053581	0.0737361	0.0838455	0.0910307	0.0505116			0.38316	0.751262	-0.0679112		0.0564297	0.976031
511	Q8N4T4	ARHGEF39	Rho guanine nucleotide exchange factor 39 OS=Homo sapiens OX=9606 GN=ARHGEF39 PE=1 SV=1	3	10.4654	10.5931	11.4445	9.19493	8.30052	9.41127	9.82521	9.70192	9.87507	9.78059	10.4502	10.4625	10.0023	10.0009	10.4917		0.965947	0.977736	1.05632	0.848686	0.766132	0.868654	0.90686	0.89548	0.911462	0.902742	0.964543	0.965681	0.923201	0.923071	0.968379		0.0491269	0.0656558	0.00909445	0.0381377	0.0278411			1.83256	0.149932	-0.259313		1.33156	0.689469
512	Q15052	ARHGEF6	Rho guanine nucleotide exchange factor 6 OS=Homo sapiens OX=9606 GN=ARHGEF6 PE=1 SV=2	14	9.19846	8.41642	9.96701	9.5105	11.3347	10.7065	10.0654	10.0715	9.168	10.7731	9.82886	10.0503	10.8012	10.4768	9.63112		1.00049	0.915429	1.08408	1.03443	1.23284	1.16451	1.09478	1.09545	0.997176	1.17176	1.06906	1.09314	1.17482	1.13953	1.04755		0.0843274	0.0881125	0.0532217	0.0483315	0.0586338			0.911582	0.327331	0.207887		0.451698	0.858445
513	Q14155-5	ARHGEF7	Isoform 5 of Rho guanine nucleotide exchange factor 7 OS=Homo sapiens OX=9606 GN=ARHGEF7	13	9.55356	9.27761	9.97502	9.76256	10.6934	10.1787	10.0502	9.77337	10.0403	9.85956	10.4197	10.2661	10.6492	9.76429	9.73651		0.994949	0.96621	1.03884	1.01672	1.11366	1.06005	1.04667	1.01784	1.04564	1.02682	1.08515	1.06916	1.10905	1.01689	1.014		0.0365782	0.0456629	0.0157763	0.028425	0.0516516			0.836343	0.560503	0.102697		0.71905	0.889719
514	O43307	ARHGEF9	Rho guanine nucleotide exchange factor 9 OS=Homo sapiens OX=9606 GN=ARHGEF9 PE=1 SV=3	1	10.8765	10.0117	11.5603	9.17781	8.03822	11.3195	9.31091	8.5859	9.80366	12.2647	9.2149	11.1064	8.36559	10.0508	10.313		1.00558	0.925626	1.0688	0.848528	0.743168	1.04654	0.860834	0.793804	0.906391	1.13393	0.851957	1.02684	0.773435	0.929242	0.953484		0.0717481	0.175147	0.0663408	0.141736	0.110356			0.495875	0.525345	-0.183091		1.38724	0.635706
515	O14497	ARID1A	AT-rich interactive domain-containing protein 1A OS=Homo sapiens OX=9606 GN=ARID1A PE=1 SV=3	18	9.75575	10.4435	9.94295	9.7174	9.9548	10.1622	9.82463	10.0108	10.0086	9.90168	10.1896	9.93083	10.5911	9.8568	9.70946		0.970974	1.03942	0.989606	0.967157	0.990785	1.01143	0.97783	0.996356	0.996137	0.985499	1.01415	0.9884	1.05412	0.981032	0.966367		0.035387	0.0223809	0.0107396	0.0158365	0.0469808			0.00139673	0.999175	-0.000177944		0.20027	0.96128
516	Q8NFD5-2	ARID1B	Isoform 2 of AT-rich interactive domain-containing protein 1B OS=Homo sapiens OX=9606 GN=ARID1B	10	9.99367	9.12795	10.9507	9.50321	9.61387	10.0036	10.1311	9.73272	10.4815	10.6023	9.71338	9.91957	10.1039	9.76246	10.3601		0.996963	0.9106	1.09244	0.948036	0.959075	0.997951	1.01068	0.970931	1.04563	1.05768	0.969002	0.989572	1.00796	0.973898	1.03352		0.0909563	0.0270762	0.0370392	0.0461622	0.0297571			0.136454	0.909433	-0.0284888		0.0472767	0.979197
517	Q68CP9	ARID2	AT-rich interactive domain-containing protein 2 OS=Homo sapiens OX=9606 GN=ARID2 PE=1 SV=2	11	9.76331	10.3611	9.74035	10.0921	10.3276	10.0456	9.76081	10.2378	10.0091	10.0603	10.2198	10.1023	9.90333	9.63303	9.74349		0.980752	1.0408	0.978447	1.01379	1.03744	1.00911	0.980502	1.02842	1.00544	1.01059	1.02661	1.0148	0.994818	0.967666	0.978762		0.0353532	0.0148876	0.0238498	0.0081646	0.0139239			0.449391	0.819447	0.0434854		0.014309	0.996663
518	Q99856	ARID3A	AT-rich interactive domain-containing protein 3A OS=Homo sapiens OX=9606 GN=ARID3A PE=1 SV=2	10	10.1506	10.5869	9.91063	9.81257	9.78149	9.77744	10.1444	9.42651	9.82782	10.2277	10.5023	9.44869	10.5325	9.95491	9.91545		0.993596	1.0363	0.970104	0.960506	0.957463	0.957066	0.99299	0.922715	0.961998	1.00114	1.02802	0.924887	1.03098	0.974439	0.970576		0.0335596	0.0019634	0.0367153	0.0543312	0.0340868			0.520928	0.802628	-0.0465742		0.623966	0.866072
519	Q8IVW6	ARID3B	AT-rich interactive domain-containing protein 3B OS=Homo sapiens OX=9606 GN=ARID3B PE=1 SV=2	12	10.3184	10.6838	10.8452	10.4232	9.855	9.90342	10.3212	10.2466	10.2343	9.28778	9.56707	9.59329	9.60006	9.55884	9.56191		0.97199	1.0064	1.02161	0.981858	0.928334	0.932895	0.972251	0.965221	0.964062	0.874902	0.901211	0.903681	0.904319	0.900436	0.900725		0.0254206	0.0313111	0.00458162	0.0178563	0.00239877			1.04086	0.667968	-0.0633858		0.942054	0.875589
520	P29374	ARID4A	AT-rich interactive domain-containing protein 4A OS=Homo sapiens OX=9606 GN=ARID4A PE=1 SV=3	8	10.3537	9.43288	10.5849	10.6606	9.34436	10.0808	9.97478	9.8995	10.6356	9.25655	10.2401	10.1982	8.864	10.1435	10.3305		1.02271	0.93175	1.04554	1.05302	0.923007	0.995754	0.985277	0.977842	1.05055	0.914334	1.01149	1.00734	0.875558	1.00195	1.02041		0.0601985	0.0657798	0.0398248	0.0561862	0.0816201			0.00162154	0.998833	0.000321573		0.0123817	0.995926
521	Q4LE39	ARID4B	AT-rich interactive domain-containing protein 4B OS=Homo sapiens OX=9606 GN=ARID4B PE=1 SV=2	14	10.2736	9.52588	10.9617	10.0456	9.9421	10.556	10.1277	9.99712	9.57551	9.97245	9.67184	10.0602	9.80875	9.88054	9.60098		1.00194	0.929015	1.06904	0.979703	0.969607	1.02948	0.987706	0.974973	0.933855	0.972567	0.94325	0.981123	0.956602	0.963604	0.936339		0.0700351	0.0322804	0.0291502	0.0205691	0.0148706			0.0335429	0.98274	0.00590846		0.372546	0.900225
522	Q03989	ARID5A	AT-rich interactive domain-containing protein 5A OS=Homo sapiens OX=9606 GN=ARID5A PE=1 SV=2	2	14.2977	10.4921	13.3374	9.25737	8.70755	10.7372	9.0505	12.4609	8.84457	6.92489	10.0827	7.91241	10.0294	9.47902	8.38638		1.125	0.825559	1.04944	0.728407	0.685145	0.844847	0.71213	0.980472	0.695927	0.544878	0.793348	0.622581	0.78915	0.745848	0.659874		0.155723	0.109721	0.200722	0.194471	0.0899386			1.11071	0.173	-0.388705		0.757913	0.659826
523	Q14865	ARID5B	AT-rich interactive domain-containing protein 5B OS=Homo sapiens OX=9606 GN=ARID5B PE=1 SV=3	12	11.1275	10.4288	11.0084	10.5241	9.26046	10.6239	10.1626	10.4988	10.3895	9.17572	8.51226	9.13708	9.4885	10.0305	9.63175		1.02511	0.960744	1.01414	0.969529	0.853113	0.978719	0.936226	0.967197	0.957123	0.845307	0.784186	0.841747	0.874121	0.924056	0.887318		0.0344365	0.0749815	0.0165678	0.041647	0.0289061			0.589053	0.648634	-0.0867739		1.12548	0.829766
524	Q9Y4X5	ARIH1	E3 ubiquitin-protein ligase ARIH1 OS=Homo sapiens OX=9606 GN=ARIH1 PE=1 SV=2	7	7.89699	7.99147	9.40954	8.90429	11.9371	10.3477	9.67582	8.85547	8.92841	11.0075	10.7239	12.2176	12.0032	10.6247	9.47634		0.936476	0.94768	1.11584	1.05593	1.41558	1.2271	1.14742	1.05014	1.05879	1.30534	1.2717	1.44884	1.42342	1.25995	1.12377		0.10048	0.145916	0.0496042	0.0701027	0.118226			0.899015	0.256521	0.310684		0.561117	0.81791
525	O95376	ARIH2	E3 ubiquitin-protein ligase ARIH2 OS=Homo sapiens OX=9606 GN=ARIH2 PE=1 SV=1	3	10.1287	11.7008	10.6021	11.364	8.88172	10.9849	10.3257	10.5863	10.338	8.7844	10.2195	8.69633	7.9776	9.65204	9.75803		0.936928	1.08235	0.980719	1.05119	0.821577	1.01612	0.955146	0.979252	0.956284	0.812576	0.945321	0.804429	0.737945	0.892834	0.902638		0.0746045	0.128451	0.0141155	0.0926083	0.1094			0.137331	0.883181	-0.0459023		0.316428	0.902761
526	P40616	ARL1	ADP-ribosylation factor-like protein 1 OS=Homo sapiens OX=9606 GN=ARL1 PE=1 SV=1	6	11.9631	11.3005	10.8756	10.8177	9.56786	9.99081	10.6629	10.5701	11.9915	8.47747	9.46766	7.81646	6.96906	9.12997	10.3993		1.05126	0.993036	0.955701	0.950609	0.840779	0.877946	0.937005	0.92885	1.05375	0.744961	0.831974	0.686874	0.612409	0.8023	0.913842		0.0481603	0.0627831	0.0718017	0.0967783	0.196351			1.19492	0.353557	-0.154977		0.250736	0.924996
527	Q8N8L6	ARL10	ADP-ribosylation factor-like protein 10 OS=Homo sapiens OX=9606 GN=ARL10 PE=2 SV=1	3	11.018	9.87693	10.5009	8.65596	10.0058	10.45	9.92397	9.68497	11.2058	9.85925	9.56091	8.80452	9.5566	10.6121	10.2842		1.05282	0.943779	1.0034	0.827111	0.956091	0.998537	0.948273	0.925437	1.07076	0.942089	0.913582	0.841306	0.91317	1.01403	0.982698		0.0545985	0.096284	0.0796223	0.0577886	0.0532181			0.408124	0.679334	-0.0978674		0.162976	0.940985
528	Q3SXY8	ARL13B	ADP-ribosylation factor-like protein 13B OS=Homo sapiens OX=9606 GN=ARL13B PE=1 SV=1	5	9.49821	7.95397	10.7569	10.8626	9.13812	10.4586	10.1104	10.2462	10.6161	10.3339	9.70395	9.18664	9.54674	10.6687	10.919		1.01012	0.845896	1.14398	1.15523	0.971829	1.11227	1.07523	1.08967	1.12901	1.099	1.032	0.97699	1.01529	1.1346	1.16122		0.1493	0.0888323	0.0253521	0.058979	0.0704165			0.391885	0.634153	0.13204		0.438353	0.82333
529	Q8N8R7	ARL14EP	ARL14 effector protein OS=Homo sapiens OX=9606 GN=ARL14EP PE=1 SV=1	4	10.049	7.32978	10.6479	10.3462	9.79465	10.3961	10.031	10.4685	10.1076	10.055	9.52105	10.4457	9.25377	10.5961	10.9576		1.07566	0.784586	1.13976	1.10746	1.04843	1.11281	1.07372	1.12056	1.08193	1.0763	1.01914	1.11812	0.990532	1.13422	1.17292		0.189287	0.0327892	0.0229049	0.0463838	0.0874222			0.360338	0.628115	0.156186		0.320505	0.854881
530	Q9NXU5	ARL15	ADP-ribosylation factor-like protein 15 OS=Homo sapiens OX=9606 GN=ARL15 PE=1 SV=1	2	9.87247	9.7774	10.5749	10.5257	10.0102	10.1372	11.0411	12.0032	9.27024	9.61673	9.57816	10.1461	9.30606	9.11749	9.02306		0.979905	0.970469	1.04963	1.04474	0.993572	1.00618	1.0959	1.1914	0.92013	0.954521	0.950694	1.00706	0.923685	0.904969	0.895596		0.0432359	0.0262684	0.1287	0.0324471	0.0157489			0.43663	0.84566	0.0360691		0.275976	0.889034
531	P36404	ARL2	ADP-ribosylation factor-like protein 2 OS=Homo sapiens OX=9606 GN=ARL2 PE=1 SV=4	7	10.6015	11.2074	9.80885	9.54689	10.277	9.67709	10.471	10.2931	10.486	9.68777	10.0816	9.05309	9.4363	9.16523	10.2071		1.00591	1.0634	0.930696	0.905841	0.975119	0.918195	0.993526	0.976646	0.994943	0.919208	0.956576	0.858988	0.895348	0.869627	0.968481		0.0665479	0.0396029	0.0102996	0.0540136	0.0562879			0.483384	0.679198	-0.0842969		0.110439	0.965327
532	Q9Y2Y0	ARL2BP	ADP-ribosylation factor-like protein 2-binding protein OS=Homo sapiens OX=9606 GN=ARL2BP PE=1 SV=1	4	7.05057	7.53512	9.43405	9.4806	11.0606	10.7427	9.70806	9.42862	8.27545	11.4357	11.0619	11.8103	12.2774	11.248	9.45087		0.880597	0.941116	1.17829	1.1841	1.38144	1.34174	1.21251	1.17761	1.03358	1.42829	1.3816	1.47508	1.53342	1.40485	1.18039		0.157338	0.0801401	0.0831108	0.0327234	0.130144			1.21758	0.150189	0.40373		0.580961	0.769202
533	P36405	ARL3	ADP-ribosylation factor-like protein 3 OS=Homo sapiens OX=9606 GN=ARL3 PE=1 SV=2	10	9.9348	11.3098	9.4058	9.5177	10.0422	9.69041	10.0492	9.39719	9.81941	10.2947	10.5372	9.75777	11.1054	9.37762	9.76094		0.972399	1.10698	0.920622	0.931575	0.982908	0.948479	0.983594	0.919779	0.961105	1.00763	1.03136	0.955072	1.08697	0.917863	0.955383		0.0961954	0.0274126	0.0338987	0.0391178	0.090002			0.200095	0.85619	-0.0491852		0.289732	0.895761
534	P56559-2	ARL4C	Isoform 2 of ADP-ribosylation factor-like protein 4C OS=Homo sapiens OX=9606 GN=ARL4C	5	11.6159	10.584	11.866	9.68217	10.3762	9.74007	10.0789	9.48323	10.3468	9.08779	10.1327	9.05814	9.34696	8.92536	9.67582		1.02295	0.932075	1.04497	0.85266	0.913783	0.857758	0.887596	0.83514	0.911189	0.800315	0.892339	0.797704	0.823139	0.786011	0.8521		0.0598469	0.0387705	0.0443367	0.0649295	0.04038			1.36735	0.280179	-0.177766		1.49093	0.634205
535	Q9Y689	ARL5A	ADP-ribosylation factor-like protein 5A OS=Homo sapiens OX=9606 GN=ARL5A PE=1 SV=1	3	8.69666	9.6823	9.47294	9.66688	11.6712	10.5709	9.66389	9.5982	9.42592	10.0438	10.5365	11.2263	10.245	10.2562	9.24339		0.93674	1.04291	1.02035	1.04124	1.25713	1.13862	1.04092	1.03385	1.01529	1.08184	1.13492	1.20921	1.10351	1.10472	0.995629		0.0559332	0.0943687	0.0128521	0.0560252	0.0586522			0.902863	0.329874	0.207716		0.285842	0.925389
536	Q96KC2	ARL5B	ADP-ribosylation factor-like protein 5B OS=Homo sapiens OX=9606 GN=ARL5B PE=1 SV=1	3	9.2936	10.2893	8.95352	9.44807	11.5926	10.6572	9.44159	9.00938	8.58907	10.0886	10.2493	11.4953	10.2749	10.8496	9.76796		0.977026	1.0817	0.941274	0.993266	1.21871	1.12038	0.992584	0.947146	0.90296	1.06061	1.0775	1.20849	1.08019	1.14061	1.0269		0.0729776	0.101756	0.0472936	0.0725626	0.0525549			0.627277	0.487785	0.163319		0.440688	0.862951
537	Q9H0F7	ARL6	ADP-ribosylation factor-like protein 6 OS=Homo sapiens OX=9606 GN=ARL6 PE=1 SV=1	5	8.44033	8.87117	9.36721	10.1644	11.008	10.707	9.48156	9.47813	9.02962	10.7908	9.84509	11.5212	11.136	10.3578	9.80166		0.949109	0.997556	1.05334	1.14298	1.23784	1.20399	1.06619	1.06581	1.01537	1.21341	1.10707	1.29555	1.25223	1.16473	1.10219		0.0521561	0.0402278	0.0278619	0.0784001	0.0642491			2.00821	0.132598	0.271728		0.58346	0.874643
538	Q15041	ARL6IP1	ADP-ribosylation factor-like protein 6-interacting protein 1 OS=Homo sapiens OX=9606 GN=ARL6IP1 PE=1 SV=2	1	11.7058	7.62024	10.9685	9.40923	9.83454	11.4659	9.30517	10.5398	11.6728	10.0739	10.684	10.0682	8.95637	9.71542	7.98009		1.1592	0.754615	1.08618	0.931775	0.973892	1.13545	0.92147	1.04374	1.15593	0.9976	1.05801	0.997031	0.886929	0.962096	0.79025		0.215623	0.10606	0.112713	0.0344393	0.0979213			0.089116	0.901344	0.0532496		0.118868	0.935997
539	Q66PJ3-1	ARL6IP4	Isoform 1 of ADP-ribosylation factor-like protein 6-interacting protein 4 OS=Homo sapiens OX=9606 GN=ARL6IP4	4	10.9399	11.1445	10.0112	9.17511	9.99417	10.2883	9.80294	9.57363	10.1125	9.5992	9.71224	10.022	10.144	10.29	9.19028		1.02256	1.04169	0.935755	0.857604	0.934163	0.961654	0.916289	0.894855	0.945227	0.897245	0.907811	0.936767	0.948169	0.961814	0.859023		0.0564546	0.0587471	0.0275134	0.0223885	0.060483			0.646452	0.583377	-0.109591		0.897988	0.780299
540	O75915	ARL6IP5	PRA1 family protein 3 OS=Homo sapiens OX=9606 GN=ARL6IP5 PE=1 SV=1	6	10.8775	8.84929	10.245	10.0005	8.61138	9.77351	10.1793	11.1542	10.0712	10.2027	9.32126	10.3093	9.2741	10.4406	10.6901		1.08877	0.885762	1.02546	1.00099	0.861949	0.978271	1.01889	1.11647	1.00807	1.02123	0.933004	1.0319	0.928283	1.04505	1.07001		0.103873	0.0787556	0.0569834	0.0545318	0.0745809			0.235374	0.819746	-0.0619165		0.268005	0.900784
541	Q8N6S5	ARL6IP6	ADP-ribosylation factor-like protein 6-interacting protein 6 OS=Homo sapiens OX=9606 GN=ARL6IP6 PE=1 SV=1	2	10.8712	7.25794	11.0622	10.5529	9.37715	11.5784	10.2594	9.20128	9.54055	8.88272	8.99103	11.3713	8.38249	12.8751	9.79628		1.11724	0.7459	1.13686	1.08452	0.963691	1.18991	1.05436	0.945617	0.980484	0.912878	0.92401	1.16863	0.86147	1.32318	1.00677		0.220276	0.104874	0.0558919	0.144286	0.221921			0.264517	0.700243	0.145107		0.0152297	0.991605
542	Q96BM9	ARL8A	ADP-ribosylation factor-like protein 8A OS=Homo sapiens OX=9606 GN=ARL8A PE=1 SV=1	2	10.4161	9.7174	9.17089	10.0656	9.99387	9.63403	9.49222	9.21118	10.342	10.6149	10.923	10.4967	10.46	9.54172	9.92041		1.06634	0.994805	0.938857	1.03045	1.02311	0.986271	0.971753	0.942983	1.05875	1.08668	1.11823	1.07458	1.07083	0.976821	1.01559		0.0638989	0.0233637	0.0608114	0.0206129	0.0462681			0.21771	0.879647	0.0349928		0.0854436	0.969295
543	Q9NVJ2	ARL8B	ADP-ribosylation factor-like protein 8B OS=Homo sapiens OX=9606 GN=ARL8B PE=1 SV=1	10	10.0096	9.0611	10.0074	10.215	9.65215	9.36489	9.77487	9.25604	10.2237	10.7094	9.67005	10.5479	10.6793	10.1717	10.657		1.03269	0.934838	1.03247	1.05388	0.995817	0.966181	1.00848	0.954951	1.05478	1.10489	0.997663	1.08823	1.10179	1.04942	1.09949		0.0564322	0.0443772	0.0496571	0.0542538	0.0273112			0.155068	0.915937	0.0225162		0.0200852	0.993498
544	Q9NVT9	ARMC1	Armadillo repeat-containing protein 1 OS=Homo sapiens OX=9606 GN=ARMC1 PE=1 SV=1	5	10.7288	10.0245	10.1427	10.6274	9.82982	10.0028	9.55629	9.76671	10.3514	10.1987	9.65788	10.0544	9.83306	9.4458	9.77978		1.04177	0.973377	0.984853	1.03192	0.954475	0.971268	0.927915	0.948347	1.00512	0.990294	0.93778	0.976278	0.95479	0.917186	0.949617		0.0366266	0.0413246	0.0416494	0.0280871	0.0216705			0.0554819	0.977811	-0.00640516		0.647448	0.865733
545	Q8N2F6	ARMC10	Armadillo repeat-containing protein 10 OS=Homo sapiens OX=9606 GN=ARMC10 PE=1 SV=1	5	10.8008	10.301	10.2697	9.52999	9.66695	9.9385	9.66964	10.2557	10.3988	9.77145	9.93224	9.48311	9.5688	10.1337	10.2795		1.03286	0.985068	0.982074	0.911334	0.924432	0.950399	0.924689	0.980735	0.994419	0.934425	0.949801	0.906852	0.915046	0.969069	0.98301		0.0284954	0.0214087	0.0382235	0.0233901	0.0375616			1.33859	0.526629	-0.0922427		0.636272	0.881041
546	Q8N2F6-2	ARMC10	Isoform 2 of Armadillo repeat-containing protein 10 OS=Homo sapiens OX=9606 GN=ARMC10	1	9.5568	10.8022	9.50021	10.4677	10.0738	12.9273	11.9123	9.4518	11.0371	8.62258	8.21193	10.0797	11.4297	7.81383	8.11296		0.960186	1.08531	0.954501	1.05171	1.01214	1.29883	1.19685	0.949637	1.10891	0.866324	0.825065	1.01272	1.14836	0.785068	0.815122		0.0739375	0.138608	0.11548	0.109406	0.220076			0.582726	0.491133	0.172616		0.370826	0.85879
547	Q8NEN0	ARMC2	Armadillo repeat-containing protein 2 OS=Homo sapiens OX=9606 GN=ARMC2 PE=1 SV=4	1	11.9676	9.91891	11.896	11.2608	9.19181	7.69834	11.4485	10.2156	7.52351	11.9625	8.27064	9.16645	9.45009	11.0717	8.95758		1.06276	0.880832	1.05641	0.999997	0.816264	0.683638	1.01666	0.907175	0.668113	1.06231	0.73446	0.814011	0.839199	0.983204	0.795462		0.103251	0.190647	0.206306	0.196504	0.112571			0.629912	0.38279	-0.2609		0.476277	0.776632
548	Q96C12	ARMC5	Armadillo repeat-containing protein 5 OS=Homo sapiens OX=9606 GN=ARMC5 PE=1 SV=2	4	8.36532	8.72761	10.6984	10.0509	10.1541	10.4892	9.72053	11.0356	9.63443	10.4857	9.88882	10.1035	10.0086	10.2103	10.4269		0.903013	0.942121	1.15487	1.08496	1.09611	1.13228	1.0493	1.19127	1.04001	1.13191	1.06747	1.09064	1.0804	1.10218	1.12555		0.135536	0.0223988	0.077522	0.0297611	0.0204762			0.596412	0.493998	0.16585		0.44114	0.828466
549	Q6NXE6	ARMC6	Armadillo repeat-containing protein 6 OS=Homo sapiens OX=9606 GN=ARMC6 PE=1 SV=2	15	9.19842	10.2198	9.74856	10.0362	10.8077	10.2424	10.3846	10.2011	9.96433	10.0477	9.83777	9.93878	10.0182	9.60782	9.74653		0.94612	1.05117	1.0027	1.0323	1.11164	1.0535	1.06813	1.04926	1.0249	1.03348	1.01188	1.02227	1.03044	0.988229	1.0025		0.0525797	0.0385438	0.0206911	0.0105633	0.0213208			0.786508	0.55909	0.106852		0.496752	0.878726
550	Q9H6L4	ARMC7	Armadillo repeat-containing protein 7 OS=Homo sapiens OX=9606 GN=ARMC7 PE=1 SV=1	4	9.15834	10.1785	10.0088	10.0316	10.1328	10.5476	10.5042	10.1568	9.95163	10.0293	9.55786	10.1419	10.0457	9.85608	9.69895		0.936257	1.04055	1.0232	1.02553	1.03588	1.07828	1.07384	1.03833	1.01736	1.02529	0.9771	1.03681	1.02698	1.00759	0.991524		0.0558804	0.0267094	0.0273728	0.0312676	0.0175993			0.627255	0.656862	0.081123		0.422099	0.890945
551	Q8IUR7	ARMC8	Armadillo repeat-containing protein 8 OS=Homo sapiens OX=9606 GN=ARMC8 PE=1 SV=2	7	9.78835	8.94231	10.8546	9.6529	9.97225	10.3359	10.2176	9.73535	10.3445	10.4969	9.80126	9.81931	9.48719	10.198	10.3535		0.992556	0.906767	1.10068	0.978822	1.0112	1.04808	1.03608	0.987182	1.04895	1.06441	0.993866	0.995696	0.962018	1.0341	1.04986		0.0971693	0.0342199	0.031824	0.0394987	0.0461271			0.162757	0.891302	0.0364484		0.147014	0.945729
552	Q8IUR7-6	ARMC8	Isoform 6 of Armadillo repeat-containing protein 8 OS=Homo sapiens OX=9606 GN=ARMC8	2	9.80554	10.3456	10.5108	9.26405	9.36114	9.4634	10.6142	10.1125	9.49514	9.46121	10.3669	10.2472	10.7389	10.0709	10.1426		0.959388	1.01223	1.02839	0.906408	0.915907	0.925912	1.03851	0.989421	0.929018	0.925698	1.01431	1.0026	1.05071	0.985355	0.992362		0.0360877	0.0106467	0.0556397	0.0490751	0.0355448			1.32685	0.445518	-0.111611		0.179814	0.946255
553	Q7Z3E5	ARMC9	LisH domain-containing protein ARMC9 OS=Homo sapiens OX=9606 GN=ARMC9 PE=1 SV=3	9	9.68927	10.2552	9.81989	9.54996	10.1649	10.2388	10.3791	10.3995	9.68422	10.3141	10.417	9.6753	9.63313	9.8969	9.88274		0.976597	1.03364	0.989762	0.962556	1.02453	1.03198	1.04613	1.04818	0.976088	1.03957	1.04995	0.975189	0.970939	0.997525	0.996097		0.0298679	0.0378745	0.0401026	0.0396455	0.0151332			0.180572	0.910384	0.0231391		0.239113	0.941213
554	Q9UH62	ARMCX3	Armadillo repeat-containing X-linked protein 3 OS=Homo sapiens OX=9606 GN=ARMCX3 PE=1 SV=1	5	10.1642	10.7424	9.24509	9.74939	9.61532	9.9228	10.5569	9.97074	10.6022	10.847	11.1616	9.71845	9.34888	8.95223	9.4028		1.0113	1.06884	0.91986	0.970036	0.956697	0.98729	1.05038	0.99206	1.05489	1.07925	1.11055	0.966958	0.930187	0.890721	0.935551		0.0751289	0.0157908	0.0339437	0.071757	0.0266447			0.123108	0.919481	-0.025046		0.211712	0.924362
555	Q5H9R4	ARMCX4	Armadillo repeat-containing X-linked protein 4 OS=Homo sapiens OX=9606 GN=ARMCX4 PE=1 SV=3	3	10.3901	10.795	10.9047	10.3536	8.48164	9.59784	10.2715	10.0876	9.55528	10.289	9.49016	9.8627	9.98474	9.92236	10.0139		0.971347	1.0092	1.01946	0.967932	0.792929	0.89728	0.960257	0.943063	0.893301	0.961891	0.887213	0.922041	0.933451	0.927618	0.936179		0.0253394	0.0993634	0.0373019	0.0404531	0.00468999			0.820197	0.416673	-0.164793		1.22046	0.779714
556	Q5T2E6	ARMH3	Armadillo-like helical domain-containing protein 3 OS=Homo sapiens OX=9606 GN=ARMH3 PE=1 SV=1	8	11.8251	12.7355	10.1118	9.82272	9.32272	9.89557	10.0038	9.9792	11.0901	8.88163	9.81407	8.79156	7.91628	9.51535	10.2945		1.02316	1.10193	0.874914	0.849901	0.806639	0.856204	0.865568	0.86344	0.959562	0.768474	0.849152	0.76068	0.684948	0.823305	0.890719		0.115265	0.0322139	0.0612506	0.0617893	0.131186			0.830809	0.322174	-0.235356		0.5755	0.780935
557	Q9H993	ARMT1	Damage-control phosphatase ARMT1 OS=Homo sapiens OX=9606 GN=ARMT1 PE=1 SV=1	11	10.3369	9.30705	10.5169	9.92703	9.44464	10.4302	9.84122	10.6657	10.6157	9.45848	9.6558	9.79492	9.01573	10.0408	10.949		1.02818	0.925744	1.04608	0.987411	0.93943	1.03746	0.978877	1.06088	1.05591	0.940806	0.960433	0.974271	0.896767	0.998731	1.08906		0.0649274	0.0496094	0.0445575	0.017544	0.0967048			0.0112904	0.994792	-0.0021039		0.267098	0.922508
558	P27540	ARNT	Aryl hydrocarbon receptor nuclear translocator OS=Homo sapiens OX=9606 GN=ARNT PE=1 SV=1	5	9.89821	9.80448	10.6921	9.93407	9.90675	10.2546	10.1014	10.4293	10.0008	9.77556	9.79467	9.70963	9.22327	9.99343	10.4818		0.976965	0.967713	1.05532	0.980504	0.977808	1.01214	0.997019	1.02938	0.987087	0.964859	0.966745	0.958351	0.910347	0.986363	1.03457		0.0481328	0.0192797	0.0220162	0.00457153	0.0640963			0.00768198	0.996122	0.000908497		0.0156134	0.996204
559	O00327	ARNTL	Aryl hydrocarbon receptor nuclear translocator-like protein 1 OS=Homo sapiens OX=9606 GN=ARNTL PE=1 SV=2	2	11.2581	11.3156	9.29649	10.146	9.80655	9.62884	9.16539	10.4661	10.4485	8.96636	10.3495	9.96946	9.28627	9.81967	10.0773		1.05974	1.06516	0.875096	0.95506	0.923109	0.906382	0.862756	0.985198	0.983534	0.844021	0.974214	0.938445	0.874134	0.924344	0.948593		0.108204	0.0266462	0.0743953	0.0731995	0.0414725			0.329133	0.732965	-0.0876857		0.294232	0.881694
560	Q92747	ARPC1A	Actin-related protein 2/3 complex subunit 1A OS=Homo sapiens OX=9606 GN=ARPC1A PE=1 SV=2	13	10.0131	13.8181	9.51372	9.92694	9.22358	9.46586	9.73892	10.371	10.018	9.5411	9.78599	9.49468	9.72153	9.73164	9.63582		0.900866	1.2432	0.855936	0.893113	0.829833	0.851631	0.876197	0.933067	0.901303	0.8584	0.880432	0.854223	0.874633	0.875543	0.866922		0.21181	0.0374581	0.0315427	0.0162917	0.00542935			0.401945	0.579477	-0.186697		0.276681	0.867131
561	O15143	ARPC1B	Actin-related protein 2/3 complex subunit 1B OS=Homo sapiens OX=9606 GN=ARPC1B PE=1 SV=3	12	11.9083	11.5603	10.7554	10.4876	9.65374	9.86415	9.43924	9.67041	9.59238	9.61848	9.42229	9.84873	9.62589	9.44214	9.11091		1.04386	1.01335	0.942794	0.919317	0.846225	0.864668	0.827421	0.847686	0.840846	0.843134	0.825936	0.863317	0.843783	0.827676	0.798641		0.0518372	0.0433555	0.0122922	0.0221649	0.027785			1.34061	0.284414	-0.175096		1.52625	0.629019
562	O15144	ARPC2	Actin-related protein 2/3 complex subunit 2 OS=Homo sapiens OX=9606 GN=ARPC2 PE=1 SV=1	20	10.6597	11.2035	9.90201	10.0147	9.95196	9.7075	10.0465	10.1207	10.7168	9.56506	10.356	9.27062	8.91402	9.59927	9.97167		1.00673	1.05809	0.935176	0.945817	0.939893	0.916805	0.948822	0.955832	1.01213	0.903353	0.978049	0.875545	0.841866	0.906584	0.941755		0.0617344	0.016409	0.035694	0.0576824	0.0565019			0.540694	0.673771	-0.08225		0.269248	0.924299
563	O15145	ARPC3	Actin-related protein 2/3 complex subunit 3 OS=Homo sapiens OX=9606 GN=ARPC3 PE=1 SV=3	10	10.0794	10.3924	9.73432	9.8792	9.66996	9.64546	10.0458	9.88573	10.5597	9.83001	10.5161	9.79021	9.55244	10.1438	10.2754		1.00106	1.03215	0.966788	0.981177	0.960396	0.957963	0.99772	0.981826	1.04877	0.976292	1.04443	0.972339	0.948725	1.00746	1.02053		0.0326921	0.0132005	0.0346473	0.0406244	0.0385441			0.386106	0.858282	-0.0344376		0.0631392	0.981252
564	P59998-3	ARPC4	Isoform 3 of Actin-related protein 2/3 complex subunit 4 OS=Homo sapiens OX=9606 GN=ARPC4	14	10.0265	10.259	9.73859	9.32688	10.3069	10.0039	10.3053	9.33705	9.76229	10.4212	10.2591	9.8078	10.8637	9.66458	9.91725		1.00184	1.02508	0.973078	0.93194	1.02986	0.999584	1.0297	0.932956	0.975446	1.04128	1.02509	0.979992	1.0855	0.965682	0.990929		0.02605	0.0507883	0.0495147	0.0312768	0.0622858			0.0305598	0.983427	-0.00534884		0.278654	0.924298
565	O15511	ARPC5	Actin-related protein 2/3 complex subunit 5 OS=Homo sapiens OX=9606 GN=ARPC5 PE=1 SV=3	13	10.1861	9.65109	10.2179	9.62502	10.1585	9.94398	10.4808	10.1227	10.0406	10.1344	10.355	9.87358	10.0309	9.57107	9.6085		1.01675	0.96334	1.01991	0.960738	1.01398	0.992576	1.04616	1.01041	1.00222	1.01158	1.0336	0.985549	1.00125	0.955353	0.959089		0.031788	0.0270881	0.022913	0.0238088	0.0262285			0.012202	0.994568	-0.001403		0.308828	0.945174
566	Q9BPX5	ARPC5L	Actin-related protein 2/3 complex subunit 5-like protein OS=Homo sapiens OX=9606 GN=ARPC5L PE=1 SV=1	4	10.6782	8.92223	10.1165	10.4209	9.11631	9.41588	10.7638	11.2034	11.2294	9.78372	10.4841	9.58481	8.17787	9.57958	10.5233		1.07799	0.900722	1.02129	1.05202	0.920316	0.950558	1.08664	1.13102	1.13364	0.987692	1.05839	0.967612	0.825578	0.967084	1.06235		0.0905303	0.0708042	0.023643	0.0474681	0.125187			0.0861399	0.938309	-0.0216226		0.810598	0.753386
567	P56211	ARPP19	cAMP-regulated phosphoprotein 19 OS=Homo sapiens OX=9606 GN=ARPP19 PE=1 SV=2	6	9.26622	10.3962	11.1117	10.2682	9.81043	10.0878	9.90732	10.2392	9.91503	9.31408	9.37369	9.74476	10.1111	10.4055	10.0489		0.903314	1.01347	1.08322	1.00099	0.956366	0.983405	0.965811	0.998167	0.966563	0.907979	0.91379	0.949965	0.985674	1.01437	0.979614		0.0907049	0.0229303	0.0189054	0.0246224	0.0186938			0.0458387	0.973079	-0.01073		0.164146	0.941276
568	Q9UBL0-3	ARPP21	Isoform 3 of cAMP-regulated phosphoprotein 21 OS=Homo sapiens OX=9606 GN=ARPP21	6	10.1072	8.66215	9.71835	9.63651	9.05214	9.44539	9.15792	7.77613	8.76771	12.387	10.2925	11.4656	11.4252	11.8982	10.2079		1.06438	0.912199	1.02343	1.01481	0.953268	0.99468	0.964408	0.818893	0.923314	1.30446	1.08389	1.20743	1.20317	1.25298	1.07498		0.0787463	0.0317716	0.0831503	0.0922361	0.0780192			0.00574384	0.995989	-0.00118448		0.734933	0.763818
569	P49407	ARRB1	Beta-arrestin-1 OS=Homo sapiens OX=9606 GN=ARRB1 PE=1 SV=2	8	8.86366	8.03203	9.59932	9.65674	10.575	10.9059	9.06932	9.26393	9.04693	10.9421	11.0036	11.9815	10.3507	10.9044	9.80485		1.00362	0.909458	1.08692	1.09342	1.19739	1.23486	1.02691	1.04894	1.02437	1.23896	1.24593	1.35665	1.17199	1.2347	1.11019		0.0887868	0.0623537	0.0130769	0.0515618	0.0531035			1.2896	0.213955	0.249123		0.241246	0.922601
570	P32121-4	ARRB2	Isoform 4 of Beta-arrestin-2 OS=Homo sapiens OX=9606 GN=ARRB2	12	11.0212	10.7615	9.96185	10.0995	9.48195	9.88518	10.0392	10.4591	10.8467	8.93087	9.82455	9.41388	9.11433	9.93713	10.2229		1.04155	1.01701	0.941439	0.954452	0.896087	0.934194	0.948754	0.988433	1.02507	0.844007	0.928464	0.889654	0.861345	0.939104	0.966113		0.0521793	0.0319246	0.0386524	0.0476397	0.0589833			0.726795	0.613221	-0.0923142		0.148803	0.95685
571	Q8N5I2	ARRDC1	Arrestin domain-containing protein 1 OS=Homo sapiens OX=9606 GN=ARRDC1 PE=1 SV=1	2	11.3876	10.9502	9.78903	11.1664	9.75938	9.6478	9.84504	10.3333	9.99924	10.0764	8.97317	9.08264	9.2929	9.77748	9.9193		1.06337	1.02253	0.914096	1.04272	0.911327	0.900908	0.919327	0.964918	0.933726	0.940934	0.837912	0.848134	0.867768	0.913018	0.926261		0.0771474	0.0830536	0.0248108	0.0648189	0.0339903			0.243613	0.824034	-0.0575174		0.507237	0.844194
572	Q8TBH0-2	ARRDC2	Isoform 2 of Arrestin domain-containing protein 2 OS=Homo sapiens OX=9606 GN=ARRDC2	1	9.38391	12.9875	13.0681	10.2751	10.2262	9.74663	10.3001	11.3625	12.4045	5.59739	10.8049	7.29809	4.75604	9.4566	12.3325		0.79436	1.09941	1.10623	0.869798	0.865664	0.825064	0.871916	0.961845	1.05005	0.473826	0.914647	0.617792	0.402604	0.800512	1.04396		0.178122	0.0289636	0.0926583	0.336126	0.432247			0.472784	0.524871	-0.198073		0.0997332	0.946499
573	P15289	ARSA	Arylsulfatase A OS=Homo sapiens OX=9606 GN=ARSA PE=1 SV=3	4	10.7082	10.4157	10.3212	9.65045	9.23974	10.2529	9.77798	8.7389	10.2481	10.2526	9.78371	10.4493	10.222	10.3716	9.56764		1.02161	0.993703	0.984685	0.920693	0.881509	0.978168	0.93286	0.833727	0.977711	0.978138	0.933407	0.996908	0.975222	0.98949	0.912792		0.0192517	0.0524573	0.0805424	0.0336499	0.0425277			0.937333	0.560479	-0.0965527		0.741695	0.772723
574	P15848	ARSB	Arylsulfatase B OS=Homo sapiens OX=9606 GN=ARSB PE=1 SV=1	6	9.72212	9.42742	10.3102	10.263	10.2063	9.97747	10.1267	10.0796	10.0403	10.0224	9.63434	9.81731	10.1136	10.1291	10.1301		0.990041	0.960031	1.04993	1.04512	1.03935	1.01604	1.03125	1.02644	1.02244	1.02062	0.981103	0.999735	1.02991	1.03149	1.03159		0.0457682	0.0148933	0.00429298	0.0197607	0.000911627			0.745026	0.70162	0.0627073		0.391871	0.925763
575	Q6UWY0	ARSK	Arylsulfatase K OS=Homo sapiens OX=9606 GN=ARSK PE=1 SV=1	2	10.8785	9.61964	9.42789	10.5343	9.13912	9.23357	9.36609	10.2252	11.2393	10.2503	10.9561	9.13193	10.1725	10.1704	9.65522		1.09054	0.964343	0.945121	1.05604	0.916172	0.925641	0.938926	1.02505	1.12671	1.02757	1.09832	0.915452	1.01976	1.01955	0.96791		0.0789931	0.0809153	0.0912407	0.0909583	0.0298058			0.151682	0.893597	-0.0358456		0.135684	0.944084
576	Q9H2C2	ARV1	Protein ARV1 OS=Homo sapiens OX=9606 GN=ARV1 PE=1 SV=1	2	6.26842	10.5123	8.24202	9.70014	10.7758	8.8393	10.8399	13.2338	8.33092	10.034	10.2996	12.3431	10.1727	10.875	9.53309		0.751527	1.26033	0.988143	1.16296	1.29192	1.05975	1.2996	1.58662	0.998801	1.20298	1.23483	1.47982	1.21961	1.30381	1.14293		0.254608	0.0992884	0.226976	0.115999	0.0658429			0.460856	0.4768	0.269789		0.568403	0.721949
577	O00192	ARVCF	Splicing regulator ARVCF OS=Homo sapiens OX=9606 GN=ARVCF PE=1 SV=1	7	10.5264	10.012	10.7651	9.61434	9.8412	10.0342	9.78898	9.68971	9.63606	10.0211	10.1673	9.8128	9.91983	9.90868	10.2622		1.00881	0.959513	1.03168	0.9214	0.943142	0.961641	0.938137	0.928623	0.923482	0.960386	0.974397	0.94042	0.950677	0.949608	0.983492		0.0368811	0.0213809	0.00799448	0.0178162	0.0200381			0.993135	0.64061	-0.0713962		1.43712	0.761443
578	Q9HBK9	AS3MT	Arsenite methyltransferase OS=Homo sapiens OX=9606 GN=AS3MT PE=1 SV=3	3	10.1545	11.4816	9.24574	9.46963	10.2631	9.55013	9.47546	9.72637	10.93	9.34809	10.3839	10.0461	10.1227	9.6031	10.1997		0.986452	1.11537	0.898173	0.919923	0.997002	0.927743	0.920489	0.944864	1.06179	0.908116	1.00874	0.975923	0.983361	0.932889	0.990848		0.109233	0.044741	0.0774113	0.0532175	0.0325318			0.201905	0.84098	-0.0576831		0.119346	0.944723
579	Q13510-2	ASAH1	Isoform 2 of Acid ceramidase OS=Homo sapiens OX=9606 GN=ASAH1	8	9.82968	9.75046	9.73106	9.90431	9.97929	10.1373	9.9154	9.77366	10.2216	10.3292	10.2803	9.83268	10.3624	9.93554	10.0171		1.00607	0.997959	0.995973	1.01371	1.02138	1.03755	1.01484	1.00033	1.04619	1.05719	1.05219	1.00637	1.06059	1.0169	1.02525		0.00534767	0.0118829	0.0229655	0.026966	0.0224259			1.28263	0.732733	0.0487306		0.449872	0.940676
580	Q9ULH1-2	ASAP1	Isoform 1 of Arf-GAP with SH3 domain, ANK repeat and PH domain-containing protein 1 OS=Homo sapiens OX=9606 GN=ASAP1	9	9.63591	9.71344	10.3662	9.61053	10.1593	10.4002	9.42826	10.2692	9.04608	10.2147	9.89024	10.3775	9.58162	10.7493	10.5575		0.972813	0.980641	1.04655	0.970251	1.02565	1.04997	0.95185	1.03675	0.913266	1.03125	0.99849	1.04769	0.967332	1.08522	1.06585		0.0404999	0.0402418	0.0653088	0.0244155	0.0608159			0.299446	0.859931	0.036155		0.368538	0.900119
581	O43150	ASAP2	Arf-GAP with SH3 domain, ANK repeat and PH domain-containing protein 2 OS=Homo sapiens OX=9606 GN=ASAP2 PE=1 SV=3	6	10.0248	12.3237	9.34111	10.4276	8.02956	10.5042	9.51477	10.044	10.2465	8.97058	9.88967	10.2323	9.97789	10.5315	9.9418		0.949028	1.16667	0.884306	0.987166	0.760144	0.994415	0.900746	0.950845	0.970015	0.849229	0.936237	0.968677	0.944589	0.997	0.941173		0.14792	0.145762	0.038028	0.0672806	0.0325647			0.268442	0.719624	-0.116363		0.240491	0.895978
582	Q8TDY4	ASAP3	Arf-GAP with SH3 domain, ANK repeat and PH domain-containing protein 3 OS=Homo sapiens OX=9606 GN=ASAP3 PE=1 SV=1	3	12.0146	10.7496	11.3088	10.0936	8.55117	9.37239	11.795	9.13786	11.2538	10.4188	10.3265	8.24874	7.97042	8.64966	10.1091		1.05784	0.94646	0.9957	0.888708	0.752901	0.825206	1.03851	0.804556	0.990862	0.917339	0.909208	0.726273	0.701767	0.761572	0.890068		0.0558141	0.0826385	0.130881	0.126967	0.122651			1.57942	0.156027	-0.269854		0.295602	0.873158
583	Q9Y576	ASB1	Ankyrin repeat and SOCS box protein 1 OS=Homo sapiens OX=9606 GN=ASB1 PE=1 SV=1	7	9.64781	11.0489	9.28894	10.3382	10.9274	9.6832	10.1231	10.6379	10.3901	9.453	9.7189	9.75607	10.2631	8.83975	9.88361		0.965241	1.10542	0.929338	1.03431	1.09327	0.968782	1.01279	1.06429	1.03951	0.945751	0.972354	0.976073	1.0268	0.884397	0.988832		0.0930456	0.060333	0.024793	0.0171423	0.0762819			0.244426	0.816068	0.0621811		0.232756	0.922668
584	Q8WXK3	ASB13	Ankyrin repeat and SOCS box protein 13 OS=Homo sapiens OX=9606 GN=ASB13 PE=1 SV=2	1	9.12722	9.53715	12.9677	9.09538	12.1462	11.6527	10.3106	9.82984	10.9214	10.0461	8.6761	6.39999	8.98872	10.2361	10.0649		0.865628	0.904507	1.22987	0.862609	1.15194	1.10514	0.977858	0.932265	1.03579	0.952771	0.822844	0.606977	0.852493	0.970799	0.954554		0.200016	0.149352	0.0528376	0.21993	0.0692601			0.138049	0.854458	0.0774578		0.0298348	0.981983
585	Q9Y575-3	ASB3	Isoform 3 of Ankyrin repeat and SOCS box protein 3 OS=Homo sapiens OX=9606 GN=ASB3	3	10.3691	9.74268	9.93226	9.72355	10.4506	10.6066	10.4952	10.7948	11.1973	9.0797	8.81073	9.4093	9.00435	9.94051	10.4434		1.03539	0.972838	0.991769	0.970928	1.04352	1.0591	1.04798	1.07789	1.11809	0.906638	0.87978	0.939549	0.899114	0.992593	1.04281		0.0320791	0.0459328	0.0325329	0.0329449	0.074552			0.387536	0.811345	0.0486765		1.39847	0.764355
586	Q9NWX5	ASB6	Ankyrin repeat and SOCS box protein 6 OS=Homo sapiens OX=9606 GN=ASB6 PE=1 SV=1	2	10.4078	9.97472	10.789	10.0145	10.0732	9.82407	10.6141	11.747	11.4961	9.9023	9.09344	9.18698	8.44056	9.03281	9.40348		1.00166	0.959985	1.03835	0.963812	0.969467	0.945487	1.02152	1.13055	1.10641	0.953016	0.875169	0.884172	0.812335	0.869335	0.905009		0.0392093	0.0130636	0.0527249	0.0471007	0.0542133			0.616201	0.795689	-0.0445814		1.01073	0.772816
587	Q9H672	ASB7	Ankyrin repeat and SOCS box protein 7 OS=Homo sapiens OX=9606 GN=ASB7 PE=1 SV=2	2	10.9444	10.0557	9.52199	10.688	8.8337	9.30526	10.1421	10.193	11.7005	9.17638	10.1585	9.28446	8.96168	10.2493	10.7851		1.07572	0.988366	0.935912	1.05051	0.86826	0.91461	0.99686	1.00186	1.15004	0.901943	0.998474	0.912565	0.88084	1.0074	1.06007		0.0706272	0.100293	0.082918	0.056452	0.0937321			0.297113	0.779143	-0.070509		0.282835	0.900033
588	Q9H765	ASB8	Ankyrin repeat and SOCS box protein 8 OS=Homo sapiens OX=9606 GN=ASB8 PE=1 SV=1	4	9.96003	10.774	9.56299	9.85426	9.26992	9.68558	10.4388	10.7501	11.6922	10.8852	10.0202	9.77101	9.58094	8.73828	9.01643		0.986238	1.06684	0.946923	0.975764	0.917904	0.959062	1.03365	1.06447	1.15776	1.07784	0.992194	0.96752	0.9487	0.865261	0.892802		0.0611313	0.0313165	0.0595437	0.0571856	0.0471209			0.374314	0.788229	-0.0570466		0.688605	0.801904
589	Q8N9N2-2	ASCC1	Isoform 2 of Activating signal cointegrator 1 complex subunit 1 OS=Homo sapiens OX=9606 GN=ASCC1	7	10.2719	11.164	9.97107	10.6815	9.2145	9.45936	10.0698	10.3264	10.1493	9.22871	9.8092	9.81522	8.97359	10.1316	10.7339		0.981174	1.06639	0.952439	1.02029	0.880171	0.903559	0.961869	0.986378	0.969462	0.881528	0.936977	0.937551	0.857159	0.967772	1.0253		0.059261	0.0803117	0.0129	0.0350291	0.0899481			0.455017	0.685334	-0.0845541		0.295183	0.923995
590	Q9H1I8	ASCC2	Activating signal cointegrator 1 complex subunit 2 OS=Homo sapiens OX=9606 GN=ASCC2 PE=1 SV=3	9	8.4	9.40732	9.60596	9.87294	10.9057	10.6138	9.6056	10.0391	9.18021	10.665	10.1821	10.8345	10.2069	10.5738	9.90717		0.919263	1.0295	1.05124	1.08045	1.19347	1.16153	1.0512	1.09863	1.00465	1.16713	1.11429	1.18569	1.117	1.15715	1.0842		0.0707604	0.0508772	0.044694	0.0320531	0.0326375			1.24735	0.261415	0.211023		0.402704	0.880444
591	Q8N3C0	ASCC3	Activating signal cointegrator 1 complex subunit 3 OS=Homo sapiens OX=9606 GN=ASCC3 PE=1 SV=3	18	9.91319	10.822	10.0076	10.0448	9.9635	9.84886	10.257	9.8398	9.93573	10.0064	9.81343	9.79114	9.95132	9.81578	9.98954		0.967367	1.05605	0.976581	0.980208	0.972277	0.96109	1.00092	0.960206	0.969567	0.976459	0.957633	0.955457	0.971088	0.957862	0.974818		0.0487608	0.00989005	0.0218266	0.01199	0.00920559			0.209032	0.899165	-0.0268233		0.299573	0.922695
592	L0R819	ASDURF	ASNSD1 upstream open reading frame protein OS=Homo sapiens OX=9606 GN=ASDURF PE=1 SV=1	6	9.46238	9.23829	10.0345	9.90379	9.66609	9.83336	10.2695	10.291	9.92552	9.81055	9.82729	10.2129	10.6061	10.5664	10.3524		0.987888	0.964493	1.04762	1.03397	1.00916	1.02662	1.07216	1.0744	1.03624	1.02424	1.02599	1.06624	1.10729	1.10315	1.08081		0.042866	0.0124571	0.0201832	0.022873	0.0129864			0.609377	0.785638	0.0482291		1.02111	0.82352
593	Q9Y294	ASF1A	Histone chaperone ASF1A OS=Homo sapiens OX=9606 GN=ASF1A PE=1 SV=1	8	10.7616	9.13231	11.1431	10.531	9.26553	10.7945	9.96861	11.2185	10.4837	9.80335	9.27114	9.44325	7.92359	10.4387	9.82107		1.0402	0.882716	1.07708	1.01791	0.895592	1.04338	0.963551	1.08436	1.01334	0.947577	0.896135	0.91277	0.765882	1.00899	0.94929		0.103231	0.0801598	0.0594992	0.0285694	0.139518			0.014344	0.990082	-0.00446771		0.101336	0.960604
594	Q9NVP2	ASF1B	Histone chaperone ASF1B OS=Homo sapiens OX=9606 GN=ASF1B PE=1 SV=1	3	7.26832	13.8966	7.27805	9.89924	9.4086	10.3747	8.58235	10.3506	6.24406	10.1122	9.59221	13.7137	15.5134	9.61669	8.1492		0.766622	1.46573	0.767648	1.04412	0.992366	1.09427	0.905218	1.09172	0.658588	1.06658	1.01173	1.44645	1.63627	1.01431	0.859532		0.403335	0.0488243	0.245445	0.201496	0.351372			0.160277	0.803246	0.145761		0.134864	0.914176
595	P07307	ASGR2	Asialoglycoprotein receptor 2 OS=Homo sapiens OX=9606 GN=ASGR2 PE=1 SV=2	1	14.0887	11.1618	8.05409	9.88395	10.8791	12.4815	8.16973	13.5173	11.3762	6.65688	9.23098	8.54946	10.1968	6.97296	8.78059		1.26908	1.00543	0.725494	0.890322	0.979962	1.1243	0.73591	1.21761	1.02474	0.599636	0.831505	0.770115	0.918502	0.628108	0.790935		0.271834	0.118265	0.244206	0.163727	0.186803			0.0547975	0.938093	0.0421404		0.00974478	0.993467
596	Q9NR48	ASH1L	Histone-lysine N-methyltransferase ASH1L OS=Homo sapiens OX=9606 GN=ASH1L PE=1 SV=2	1	11.5193	8.61699	9.83328	10.7219	9.00014	10.5201	10.6586	11.0926	10.1047	10.8623	9.02326	9.02719	9.07363	10.5541	9.39192		1.1531	0.862576	0.984328	1.07328	0.90093	1.05308	1.06695	1.11038	1.0115	1.08733	0.903243	0.903637	0.908286	1.05648	0.940147		0.145893	0.0933701	0.0466281	0.11005	0.080562			0.0839481	0.922035	0.0331673		0.279724	0.882073
597	Q9UBL3	ASH2L	Set1/Ash2 histone methyltransferase complex subunit ASH2 OS=Homo sapiens OX=9606 GN=ASH2L PE=1 SV=1	7	9.74628	10.8079	9.28731	10.0974	10.1855	9.37875	9.48425	8.99733	10.5623	10.6221	10.6314	10.0454	10.4469	9.23192	10.4754		0.979806	1.08653	0.933665	1.01511	1.02396	0.942858	0.953464	0.904513	1.06184	1.06785	1.06878	1.00987	1.05024	0.928097	1.0531		0.0784069	0.0447585	0.0827253	0.0321734	0.0706207			0.030373	0.980665	0.00748105		0.173016	0.931418
598	P78348-1	ASIC1	Isoform 1 of Acid-sensing ion channel 1 OS=Homo sapiens OX=9606 GN=ASIC1	1	9.90344	10.8423	7.01906	10.1393	14.5764	7.26214	11.7355	9.85499	12.289	8.33078	11.049	6.73421	9.34667	8.18924	12.728		1.07007	1.17151	0.758413	1.09555	1.57499	0.784679	1.26802	1.06484	1.32783	0.900145	1.19385	0.727636	1.00991	0.884852	1.37527		0.215281	0.345687	0.112976	0.25062	0.233789			0.196818	0.743083	0.184284		0.571705	0.729225
599	P04424	ASL	Argininosuccinate lyase OS=Homo sapiens OX=9606 GN=ASL PE=1 SV=4	9	10.1457	9.78834	10.1699	9.91956	9.02307	9.9844	9.5332	10.1455	10.2903	9.98285	9.43061	10.0643	9.73696	11.035	10.7504		1.01106	0.975456	1.01348	0.988533	0.899194	0.994995	0.95003	1.01105	1.02548	0.994841	0.939807	1.00295	0.970336	1.0997	1.07133		0.02129	0.0557212	0.040229	0.0350864	0.0649328			0.426358	0.820993	-0.0445667		0.130453	0.971425
600	O95671	ASMTL	Probable bifunctional dTTP/UTP pyrophosphatase/methyltransferase protein OS=Homo sapiens OX=9606 GN=ASMTL PE=1 SV=3	10	9.77631	8.79953	10.2081	10.2329	8.7708	10.4004	9.54926	9.86498	10.1543	10.4094	9.18434	10.3646	11.1027	10.9508	10.2315		1.01893	0.91713	1.06394	1.06652	0.914135	1.08398	0.99527	1.02818	1.05833	1.08492	0.957236	1.08025	1.15718	1.14135	1.06638		0.0752119	0.0914593	0.0307029	0.0695697	0.0432439			0.182196	0.870521	0.0436263		0.212876	0.936458
601	P08243	ASNS	Asparagine synthetase [glutamine-hydrolyzing] OS=Homo sapiens OX=9606 GN=ASNS PE=1 SV=4	9	10.1157	10.3572	8.72596	10.2609	9.36777	9.18908	8.73156	8.38891	9.97597	11.3642	10.5983	10.357	11.1831	10.8459	10.5385		1.03932	1.06414	0.896538	1.05424	0.962479	0.944121	0.897113	0.861908	1.02497	1.1676	1.08891	1.06412	1.149	1.11435	1.08276		0.0904562	0.0597787	0.0924631	0.0488107	0.0297029			0.0078714	0.995403	-0.00229035		0.431553	0.83913
602	Q9NWL6	ASNSD1	Asparagine synthetase domain-containing protein 1 OS=Homo sapiens OX=9606 GN=ASNSD1 PE=2 SV=2	3	9.62742	10.3757	10.0726	9.94266	9.76727	10.1494	9.99216	10.1853	10.8071	9.60317	10.1077	9.74668	9.25265	10.2275	10.1429		0.96032	1.03496	1.00472	0.991765	0.97427	1.01238	0.996702	1.01597	1.07799	0.957902	1.00823	0.972217	0.922937	1.02018	1.01173		0.0375418	0.0192157	0.0412298	0.0264735	0.0546932			0.0388587	0.98401	0.00435978		0.319932	0.922354
603	Q12797	ASPH	Aspartyl/asparaginyl beta-hydroxylase OS=Homo sapiens OX=9606 GN=ASPH PE=1 SV=3	9	10.2611	8.9351	10.0947	10.1047	9.50532	10.2043	10.2145	9.9798	10.0191	10.4035	9.71415	10.0405	9.86263	10.3961	10.2647		1.05095	0.915142	1.03391	1.03493	0.973544	1.04514	1.04618	1.02214	1.02617	1.06553	0.994932	1.02835	1.01014	1.06478	1.05132		0.0739816	0.038045	0.0124794	0.0343008	0.0273171			0.25306	0.856374	0.0418282		0.261458	0.923098
604	Q6ICH7	ASPHD2	Aspartate beta-hydroxylase domain-containing protein 2 OS=Homo sapiens OX=9606 GN=ASPHD2 PE=2 SV=1	2	9.98137	9.50697	9.7726	10.0256	10.8044	8.97936	10.3633	10.2825	9.51834	10.5785	9.54722	11.4843	9.85426	9.11927	10.1821		1.02335	0.974709	1.00194	1.02788	1.10773	0.920615	1.0625	1.05422	0.975875	1.08456	0.978836	1.17743	1.01032	0.93496	1.04393		0.0243775	0.0921634	0.0463725	0.0919844	0.0560014			0.154625	0.893604	0.0372081		0.340028	0.922127
605	Q8IZT6	ASPM	Abnormal spindle-like microcephaly-associated protein OS=Homo sapiens OX=9606 GN=ASPM PE=1 SV=2	12	10.6324	11.1801	10.3774	9.9774	9.86784	9.72582	10.036	10.1835	10.5792	9.48869	9.67817	9.52942	8.98824	9.61667	10.1392		0.990903	1.04195	0.967142	0.929863	0.919653	0.906417	0.935328	0.949073	0.985949	0.884318	0.901976	0.888113	0.837676	0.896245	0.944938		0.0382271	0.0127968	0.027359	0.010427	0.0601449			1.03447	0.505113	-0.107532		0.68704	0.857089
606	Q9BZE9-2	ASPSCR1	Isoform 2 of Tether containing UBX domain for GLUT4 OS=Homo sapiens OX=9606 GN=ASPSCR1	11	9.26977	9.31094	9.65209	10.2978	10.4382	10.5616	9.58123	9.88046	9.30629	10.2055	10.0672	10.7254	10.3753	10.1873	10.141		0.985001	0.989374	1.02563	1.09424	1.10915	1.12227	1.0181	1.04989	0.98888	1.08443	1.06973	1.13968	1.10247	1.08249	1.07757		0.0222995	0.0126499	0.0299468	0.0335892	0.0121245			2.77903	0.201004	0.163112		0.301893	0.948997
607	Q7L266	ASRGL1	Isoaspartyl peptidase/L-asparaginase OS=Homo sapiens OX=9606 GN=ASRGL1 PE=1 SV=2	8	11.4733	11.7291	10.2179	10.3693	10.3536	10.2077	11.0312	9.91134	10.1028	9.12439	9.73339	9.07304	8.45478	8.83379	9.38422		1.02991	1.05287	0.91722	0.930812	0.9294	0.916304	0.990222	0.889699	0.906888	0.819057	0.873725	0.814448	0.75895	0.792972	0.842382		0.0726029	0.00864352	0.0578796	0.0394544	0.0525644			0.534004	0.64664	-0.0948462		0.581824	0.818469
608	P00966	ASS1	Argininosuccinate synthase OS=Homo sapiens OX=9606 GN=ASS1 PE=1 SV=2	6	9.08116	7.47435	9.53999	8.92592	10.1996	9.83693	9.10913	8.09488	9.6994	11.6381	10.7926	10.096	11.8638	11.8316	11.8164		1.04399	0.859269	1.09674	1.02614	1.17257	1.13088	1.04721	0.930606	1.11507	1.33795	1.24074	1.16066	1.36389	1.36019	1.35845		0.124698	0.0679728	0.0904949	0.0712255	0.00204175			0.613932	0.481305	0.170217		0.12007	0.943464
609	Q2TB18	ASTE1	Protein asteroid homolog 1 OS=Homo sapiens OX=9606 GN=ASTE1 PE=1 SV=1	7	10.3752	10.1033	10.3977	10.2556	9.89753	10.1607	10.4218	9.77253	10.4797	9.37398	9.3806	9.64186	8.98015	10.1556	10.6037		1.00808	0.981658	1.01026	0.996461	0.961665	0.987232	1.01261	0.949521	1.01823	0.910796	0.911439	0.936824	0.872531	0.986739	1.03028		0.0159224	0.0183601	0.0384021	0.0161416	0.0845831			0.515799	0.94014	-0.0122877		0.157095	0.968843
610	Q8IXJ9	ASXL1	Polycomb group protein ASXL1 OS=Homo sapiens OX=9606 GN=ASXL1 PE=1 SV=4	8	9.86157	9.65096	10.7272	9.96886	9.60706	10.1864	10.8877	10.4957	10.352	9.53636	9.76089	9.64815	9.68029	9.65307	9.98379		0.978339	0.957445	1.06422	0.988983	0.95309	1.01056	1.08014	1.04125	1.02699	0.946075	0.96835	0.957166	0.960354	0.957655	0.990464		0.056586	0.0294979	0.0262141	0.0116357	0.0187864			0.0566703	0.975347	-0.00759453		0.590814	0.870664
611	Q76L83	ASXL2	Putative Polycomb group protein ASXL2 OS=Homo sapiens OX=9606 GN=ASXL2 PE=1 SV=1	8	9.29217	9.60261	9.87207	9.86023	10.3803	10.0338	10.2358	10.0678	9.97241	10.1967	10.2563	10.5186	10.3896	9.71365	9.60799		0.96905	1.00142	1.02953	1.02829	1.08252	1.04639	1.06746	1.04994	1.03999	1.06338	1.06959	1.09695	1.08349	1.013	1.00199		0.0302628	0.0262374	0.0132138	0.0165895	0.0428167			1.0514	0.574229	0.0880684		1.09344	0.840603
612	Q8NBU5	ATAD1	Outer mitochondrial transmembrane helix translocase OS=Homo sapiens OX=9606 GN=ATAD1 PE=1 SV=1	5	8.77585	10.2974	8.41747	9.89245	10.2094	10.1341	9.1088	10.2556	8.76128	9.7267	10.5168	11.9839	12.3076	10.9835	8.62896		0.95769	1.12373	0.91858	1.07954	1.11413	1.10592	0.994025	1.11917	0.9561	1.06145	1.14768	1.30778	1.34311	1.19861	0.94166		0.108923	0.0164311	0.0834099	0.106625	0.175116			0.628968	0.493828	0.156998		0.090716	0.960919
613	Q6PL18	ATAD2	ATPase family AAA domain-containing protein 2 OS=Homo sapiens OX=9606 GN=ATAD2 PE=1 SV=1	13	10.5163	10.3537	9.97969	9.96883	9.19544	9.93172	9.69542	9.75782	9.87287	10.2805	10.2429	10.1639	9.94165	10.0364	10.0629		1.02267	1.00685	0.970483	0.969427	0.894218	0.965818	0.942839	0.948907	0.960095	0.999732	0.996077	0.988398	0.966783	0.976001	0.978575		0.0267583	0.0449749	0.00920837	0.00581507	0.00636697			0.821656	0.658613	-0.0708064		1.04011	0.827883
614	Q9ULI0	ATAD2B	ATPase family AAA domain-containing protein 2B OS=Homo sapiens OX=9606 GN=ATAD2B PE=1 SV=3	11	9.5738	10.2832	9.43168	9.79104	10.3555	9.9277	9.9096	9.18894	9.90004	10.5431	10.6661	10.5425	10.2789	10.0362	9.57159		0.980631	1.0533	0.966073	1.00288	1.0607	1.01688	1.01503	0.94121	1.01405	1.07992	1.09252	1.07985	1.05285	1.028	0.980405		0.0467259	0.0293771	0.0427615	0.00672873	0.0360778			0.402702	0.790724	0.0530801		0.123263	0.962565
615	Q9NVI7-2	ATAD3A	Isoform 2 of ATPase family AAA domain-containing protein 3A OS=Homo sapiens OX=9606 GN=ATAD3A	9	9.63775	9.57403	9.91752	10.1863	10.3181	10.0545	10.0905	10.0632	10.3335	10.4745	10.1271	10.0525	9.19371	10.1211	9.85565		0.992583	0.986021	1.0214	1.04908	1.06265	1.0355	1.03921	1.0364	1.06424	1.07876	1.04298	1.0353	0.946852	1.04237	1.01503		0.0188181	0.0129403	0.014645	0.0220429	0.0491211			1.61846	0.54169	0.0834796		1.69612	0.844244
616	Q5T9A4	ATAD3B	ATPase family AAA domain-containing protein 3B OS=Homo sapiens OX=9606 GN=ATAD3B PE=1 SV=1	13	9.96562	10.911	9.36372	9.86079	10.7964	9.1008	10.5796	9.81176	10.9654	9.19641	11.1086	9.37768	9.39794	9.14162	10.4227		0.988642	1.08243	0.92893	0.978241	1.07105	0.902847	1.04955	0.973378	1.08782	0.912332	1.10203	0.930314	0.932325	0.906896	1.03399		0.0773769	0.0856199	0.056185	0.106686	0.0702176			0.0308753	0.977146	-0.00958954		0.217485	0.923145
617	Q96QE3	ATAD5	ATPase family AAA domain-containing protein 5 OS=Homo sapiens OX=9606 GN=ATAD5 PE=1 SV=4	12	9.70808	8.53475	10.3031	10.3734	10.3041	10.5256	10.2663	10.6547	10.0635	9.71509	9.12695	10.1896	9.80409	10.4697	9.9611		1.02026	0.89695	1.08279	1.09018	1.08289	1.10618	1.07892	1.11975	1.05761	1.021	0.959187	1.07087	1.03035	1.1003	1.04685		0.0945617	0.0108976	0.0290901	0.0550105	0.0345239			0.734375	0.476788	0.147024		0.598578	0.808699
618	Q5SQI0	ATAT1	Alpha-tubulin N-acetyltransferase 1 OS=Homo sapiens OX=9606 GN=ATAT1 PE=1 SV=1	6	9.32845	9.60773	9.95481	9.66647	9.45911	9.76632	9.76454	8.56679	8.08693	11.7416	9.13957	11.5419	13.6996	10.0304	9.64571		0.968653	0.997653	1.03369	1.00375	0.982221	1.01412	1.01394	0.889563	0.839735	1.21923	0.949041	1.19849	1.42255	1.04155	1.0016		0.0325835	0.0162721	0.0981172	0.133986	0.201142			0.207028	0.938696	0.0146992		0.638396	0.789208
619	O95260	ATE1	Arginyl-tRNA--protein transferase 1 OS=Homo sapiens OX=9606 GN=ATE1 PE=1 SV=2	3	10.8257	9.69656	10.1028	10.045	9.32505	10.175	10.0122	9.29279	10.7548	10.007	9.99932	9.57457	9.28221	10.2139	10.693		1.06047	0.949866	0.989663	0.983998	0.913472	0.99673	0.980789	0.910313	1.05353	0.980279	0.979523	0.937915	0.909276	1.00055	1.04748		0.0560225	0.0464869	0.0729575	0.0250994	0.0712919			0.271609	0.86257	-0.037087		0.1648	0.94121
620	O95260-2	ATE1	Isoform ATE1-2 of Arginyl-tRNA--protein transferase 1 OS=Homo sapiens OX=9606 GN=ATE1	8	10.186	9.71688	9.77745	10.5857	10.4157	10.2662	9.67962	9.20538	9.37971	10.7426	9.86759	10.2645	9.98416	10.2979	9.63059		1.02957	0.982152	0.988274	1.06997	1.05278	1.03767	0.978386	0.930451	0.948072	1.08583	0.997386	1.0375	1.00917	1.04088	0.97343		0.0257938	0.0153387	0.0254603	0.0425742	0.0334846			1.51659	0.519014	0.0896312		1.12499	0.827818
621	P18846	ATF1	Cyclic AMP-dependent transcription factor ATF-1 OS=Homo sapiens OX=9606 GN=ATF1 PE=1 SV=2	3	9.74619	7.61597	10.8576	8.62444	9.6974	9.85369	10.1379	10.3064	10.9366	9.91647	10.3689	10.2648	9.79868	10.239	11.6359		1.0361	0.809642	1.15425	0.916851	1.03092	1.04753	1.07775	1.09566	1.16266	1.05421	1.10231	1.09123	1.04168	1.08849	1.237		0.17512	0.0712502	0.0402491	0.0232685	0.0908535			0.0523786	0.951327	0.0250031		0.419571	0.821418
622	P15336	ATF2	Cyclic AMP-dependent transcription factor ATF-2 OS=Homo sapiens OX=9606 GN=ATF2 PE=1 SV=4	4	10.4912	10.4849	10.7056	10.2555	9.15721	9.42838	10.141	10.5644	9.69409	10.2588	10.1048	9.9444	9.77041	9.45707	9.54229		0.993429	0.992834	1.01374	0.971109	0.867113	0.89279	0.960267	1.00036	0.917951	0.971421	0.956843	0.941653	0.925178	0.895507	0.903577		0.0119005	0.0595087	0.0429482	0.0155598	0.0168935			1.02453	0.460464	-0.122864		0.699914	0.863942
623	P18847	ATF3	Cyclic AMP-dependent transcription factor ATF-3 OS=Homo sapiens OX=9606 GN=ATF3 PE=1 SV=2	3	9.72374	8.56662	9.98793	10.1246	10.2563	10.0393	9.34231	9.33253	9.96633	10.4974	9.99239	10.0586	10.7454	10.5626	10.8039		1.03158	0.908819	1.0596	1.07411	1.08807	1.06505	0.991111	0.990075	1.05731	1.11366	1.06008	1.06711	1.13996	1.12057	1.14617		0.0801986	0.0107816	0.0380364	0.0269532	0.0117617			0.739321	0.530018	0.122736		0.0758901	0.971864
624	P18848	ATF4	Cyclic AMP-dependent transcription factor ATF-4 OS=Homo sapiens OX=9606 GN=ATF4 PE=1 SV=3	3	8.72577	8.83587	8.489	10.922	10.1223	10.4172	9.47347	8.86817	9.18214	10.2321	9.77988	10.5329	11.3037	11.9466	11.169		1.00486	1.01754	0.977595	1.25778	1.16569	1.19965	1.09097	1.02126	1.05742	1.17833	1.12625	1.21297	1.30173	1.37577	1.28622		0.0204123	0.0385606	0.0329951	0.0372262	0.0362214			3.00083	0.118809	0.286031		0.894083	0.840198
625	P18850	ATF6	Cyclic AMP-dependent transcription factor ATF-6 alpha OS=Homo sapiens OX=9606 GN=ATF6 PE=1 SV=3	7	9.59297	7.36669	10.6428	10.0493	9.53363	9.03074	10.0704	10.5806	9.79372	11.4624	10.5916	10.8882	9.4757	9.90627	11.0148		1.04262	0.800655	1.15673	1.09222	1.03617	0.981513	1.09451	1.14996	1.06444	1.2458	1.15116	1.18339	1.02987	1.07667	1.19715		0.181821	0.0533981	0.0393332	0.0403165	0.0783682			0.186804	0.820298	0.0816354		0.372864	0.830626
626	Q99941	ATF6B	Cyclic AMP-dependent transcription factor ATF-6 beta OS=Homo sapiens OX=9606 GN=ATF6B PE=1 SV=2	6	9.92285	9.92334	10.4284	9.9386	9.76482	9.5252	10.5423	10.9422	10.3545	9.87276	10.0723	9.16321	9.67739	9.66595	10.2062		0.983284	0.983332	1.03338	0.984845	0.967624	0.94388	1.04466	1.08429	1.02606	0.978321	0.998096	0.908009	0.95896	0.957827	1.01136		0.0289118	0.0213049	0.028283	0.0492442	0.0313358			0.618338	0.832318	-0.0362767		1.06445	0.845599
627	P17544	ATF7	Cyclic AMP-dependent transcription factor ATF-7 OS=Homo sapiens OX=9606 GN=ATF7 PE=1 SV=3	9	9.26387	9.5699	10.0321	10.0772	10.8515	10.1711	9.63393	10.8811	9.65737	9.81784	9.36501	10.9412	10.0526	10.0834	9.60198		0.962786	0.994591	1.04262	1.04731	1.12778	1.05707	1.00125	1.13086	1.00368	1.02036	0.973297	1.13711	1.04476	1.04795	0.997925		0.0401928	0.0407597	0.0709283	0.0808195	0.0271855			1.06452	0.455184	0.121798		0.358498	0.89838
628	Q6VMQ6-4	ATF7IP	Isoform 3 of Activating transcription factor 7-interacting protein 1 OS=Homo sapiens OX=9606 GN=ATF7IP	11	9.61983	8.20298	10.4474	9.72978	9.25063	10.9736	9.56471	9.52992	9.39966	10.7622	10.6013	10.7022	10.2219	10.9859	10.0081		1.02084	0.87049	1.10867	1.03251	0.981666	1.16451	1.015	1.0113	0.997481	1.14207	1.12499	1.1357	1.08473	1.16581	1.06205		0.120448	0.0890695	0.00916029	0.0076073	0.0494013			0.350079	0.694627	0.101171		0.0433347	0.978435
629	Q5U623	ATF7IP2	Activating transcription factor 7-interacting protein 2 OS=Homo sapiens OX=9606 GN=ATF7IP2 PE=1 SV=2	5	10.8535	9.87332	10.9286	9.51332	8.88648	9.64902	10.0542	11.2098	10.3206	10.2077	9.47173	9.8536	9.41172	10.2517	9.51479		1.02859	0.9357	1.03571	0.901583	0.842177	0.914443	0.952839	1.06236	0.97809	0.967389	0.897641	0.933832	0.891954	0.971558	0.901722		0.0557987	0.0435073	0.0574791	0.0373888	0.047101			1.38968	0.308589	-0.159632		0.0487859	0.981762
630	Q9BSB4	ATG101	Autophagy-related protein 101 OS=Homo sapiens OX=9606 GN=ATG101 PE=1 SV=1	4	9.471	8.37299	10.0028	9.56528	10.4429	9.84386	10.4216	9.06707	9.8747	10.7895	10.5971	9.27932	10.2501	9.99275	12.0291		1.02033	0.902043	1.07762	1.03049	1.12504	1.0605	1.12274	0.976818	1.06383	1.16238	1.14166	0.999684	1.10427	1.07654	1.29592		0.0895388	0.0450666	0.0696195	0.0804178	0.103082			0.613926	0.573873	0.117569		0.320747	0.885581
631	O94817	ATG12	Ubiquitin-like protein ATG12 OS=Homo sapiens OX=9606 GN=ATG12 PE=1 SV=1	4	8.61272	10.7405	9.43941	9.31026	11.1021	10.2976	10.1761	9.22645	9.41861	10.8001	11.1075	9.79969	11.5773	9.18992	9.20171		0.897389	1.11909	0.983524	0.970067	1.15677	1.07295	1.06028	0.961335	0.981356	1.1253	1.15733	1.02106	1.20628	0.957528	0.958757		0.111764	0.087673	0.0522609	0.0647014	0.137638			0.359639	0.679026	0.109495		0.00177473	0.998952
632	O75143-5	ATG13	Isoform 5 of Autophagy-related protein 13 OS=Homo sapiens OX=9606 GN=ATG13	4	10.5434	12.7206	9.77232	10.1748	9.06975	9.47531	9.90349	10.1188	9.35047	10.3939	9.93332	10.0041	10.3096	8.94436	9.28575		0.957436	1.15515	0.887415	0.923962	0.823615	0.860444	0.899326	0.91888	0.849107	0.943863	0.902035	0.908458	0.936205	0.812228	0.84323		0.13885	0.0583908	0.0404812	0.024534	0.074684			0.57586	0.487475	-0.180364		0.531665	0.788598
633	Q6ZNE5	ATG14	Beclin 1-associated autophagy-related key regulator OS=Homo sapiens OX=9606 GN=ATG14 PE=1 SV=1	5	10.0995	11.0063	9.71938	8.94291	10.0893	9.76685	10.1723	10.3168	11.0487	10.608	10.7759	8.73881	8.55027	10.0511	10.1139		0.982912	1.07117	0.94592	0.870352	0.981919	0.95054	0.990002	1.00407	1.07529	1.0324	1.04874	0.850488	0.832138	0.978204	0.984316		0.064349	0.0615832	0.0446908	0.112615	0.0924799			0.42466	0.699291	-0.0837098		0.151543	0.948402
634	Q676U5	ATG16L1	Autophagy-related protein 16-1 OS=Homo sapiens OX=9606 GN=ATG16L1 PE=1 SV=2	11	10.1131	12.0974	9.641	10.0049	9.69805	9.39664	10.1633	9.53684	10.406	9.72192	10.3676	9.64036	9.75053	9.40505	10.0574		0.952526	1.13942	0.908055	0.942326	0.913429	0.88504	0.957245	0.898245	0.980108	0.915678	0.976489	0.907995	0.918372	0.885832	0.947271		0.122771	0.0313522	0.0446892	0.0402023	0.0335137			0.387792	0.66669	-0.109563		0.273069	0.888606
635	Q8NAA4	ATG16L2	Protein Atg16l2 OS=Homo sapiens OX=9606 GN=ATG16L2 PE=1 SV=2	2	12.1641	8.55836	10.0371	10.5232	9.14497	9.49691	9.44541	9.63013	11.5759	9.7164	9.79561	9.91493	9.72929	10.0384	10.2294		1.18637	0.834704	0.978923	1.02633	0.891916	0.926241	0.921218	0.939234	1.12901	0.947648	0.955374	0.967011	0.948905	0.979052	0.997679		0.17678	0.0736565	0.115526	0.0101884	0.0252384			0.114441	0.893677	-0.050136		0.0034051	0.998482
636	Q2TAZ0-3	ATG2A	Isoform 2 of Autophagy-related protein 2 homolog A OS=Homo sapiens OX=9606 GN=ATG2A	8	11.7342	10.8321	10.6183	10.4988	8.96842	9.85038	9.76874	10.6643	10.7085	9.09424	9.78118	8.90508	8.21689	9.95083	10.408		1.06081	0.979255	0.959934	0.949128	0.810776	0.890507	0.883127	0.964088	0.968088	0.82215	0.884252	0.805049	0.742835	0.899589	0.940918		0.0535429	0.0786036	0.0510842	0.0497852	0.12135			1.05245	0.357474	-0.166122		0.728273	0.819114
637	Q96BY7	ATG2B	Autophagy-related protein 2 homolog B OS=Homo sapiens OX=9606 GN=ATG2B PE=1 SV=5	13	10.4666	10.0753	10.3771	9.96197	9.70229	10.06	10.6195	10.8189	10.4224	9.17639	9.70813	9.54783	9.02781	9.68124	10.3546		1.01555	0.977586	1.00687	0.966587	0.94139	0.976102	1.03038	1.04973	1.01126	0.890364	0.941957	0.926404	0.875947	0.939348	1.00468		0.0198911	0.0186575	0.0186678	0.0287806	0.0684786			1.24057	0.773233	-0.0425569		0.896414	0.903966
638	Q9NT62	ATG3	Ubiquitin-like-conjugating enzyme ATG3 OS=Homo sapiens OX=9606 GN=ATG3 PE=1 SV=1	11	9.42619	9.74802	9.97391	10.3187	9.72149	10.2057	10.169	9.94714	10.2881	10.188	10.0672	9.73175	10.1372	10.2623	9.81529		0.970168	1.00329	1.02654	1.06203	1.00056	1.0504	1.04662	1.02378	1.05888	1.04857	1.03614	1.00162	1.04335	1.05623	1.01021		0.0283299	0.0314674	0.0170749	0.0236476	0.0228995			1.09353	0.647525	0.0675144		0.923983	0.871595
639	Q8WYN0	ATG4A	Cysteine protease ATG4A OS=Homo sapiens OX=9606 GN=ATG4A PE=1 SV=1	2	9.4514	9.59777	9.82516	9.28022	9.31154	10.666	10.5495	8.83181	9.54002	11.3381	10.2448	10.5942	10.5075	10.271	9.99108		0.981986	0.997194	1.02082	0.964202	0.967456	1.10818	1.09608	0.917612	0.991195	1.17801	1.06442	1.10072	1.09171	1.06714	1.03806		0.0195681	0.0811245	0.0895432	0.0520576	0.0252037			0.161697	0.899742	0.0304102		0.0277555	0.988739
640	Q9Y4P1-2	ATG4B	Isoform 2 of Cysteine protease ATG4B OS=Homo sapiens OX=9606 GN=ATG4B	9	10.4794	10.1277	10.4978	9.71049	9.73522	9.78724	10.4398	10.3938	10.6636	9.79476	9.9026	9.54961	9.31389	10.0054	9.59883		1.01072	0.976798	1.01249	0.936556	0.938941	0.943959	1.00689	1.00246	1.02848	0.944684	0.955084	0.92104	0.898305	0.965	0.925787		0.0201131	0.00402061	0.0137474	0.0185547	0.0360536			2.08459	0.560746	-0.0750858		0.318598	0.96924
641	Q96DT6	ATG4C	Cysteine protease ATG4C OS=Homo sapiens OX=9606 GN=ATG4C PE=1 SV=1	2	9.2266	7.81747	9.43222	9.44046	10.1196	10.0402	10.0891	9.21277	10.5013	10.2855	10.1687	9.38514	11.028	11.5595	11.6934		1.04546	0.88579	1.06875	1.06969	1.14664	1.13765	1.14319	1.04389	1.18989	1.16544	1.15221	1.06342	1.24957	1.30979	1.32497		0.0995927	0.0376314	0.0662388	0.0492247	0.0307987			0.854894	0.383402	0.179457		0.771148	0.753069
642	Q86TL0	ATG4D	Cysteine protease ATG4D OS=Homo sapiens OX=9606 GN=ATG4D PE=1 SV=1	1	12.3787	10.4195	11.1583	10.9694	8.37891	10.0412	9.58857	10.2015	11.482	9.04552	8.05208	9.44303	9.16273	9.59535	10.0832		1.09363	0.920547	0.985819	0.969128	0.740262	0.887121	0.847134	0.901283	1.01441	0.799156	0.711387	0.834276	0.809512	0.847733	0.890836		0.0874105	0.133973	0.0926825	0.0809818	0.0479027			0.697031	0.410255	-0.199401		0.537241	0.812963
643	Q9H1Y0	ATG5	Autophagy protein 5 OS=Homo sapiens OX=9606 GN=ATG5 PE=1 SV=2	6	7.47447	7.57619	9.76861	9.08601	11.1159	11.1822	9.55037	8.82179	8.71275	11.0302	9.62666	12.1956	12.1154	11.4203	10.3237		0.903468	0.915763	1.18077	1.09826	1.34362	1.35163	1.15439	1.06632	1.05314	1.33326	1.16361	1.47412	1.46443	1.38041	1.24787		0.156671	0.113899	0.0504412	0.117461	0.0800332			1.04318	0.194929	0.357513		0.401105	0.836107
644	O95352	ATG7	Ubiquitin-like modifier-activating enzyme ATG7 OS=Homo sapiens OX=9606 GN=ATG7 PE=1 SV=1	9	9.86614	9.93611	9.48709	10.129	10.9149	10.744	9.72112	9.43675	9.06361	10.1545	10.3911	10.8583	10.0001	10.0065	9.29087		1.01055	1.01772	0.971728	1.03747	1.11797	1.10046	0.995699	0.966572	0.928353	1.04009	1.06432	1.11218	1.02427	1.02493	0.95163		0.0247448	0.0390106	0.0350531	0.0342133	0.0421196			1.20476	0.405238	0.131926		0.659876	0.873774
645	Q7Z3C6	ATG9A	Autophagy-related protein 9A OS=Homo sapiens OX=9606 GN=ATG9A PE=1 SV=3	4	10.9167	10.3256	9.62278	9.9372	10.2122	9.26553	10.1596	9.80707	9.45014	10.4209	9.70521	9.77174	10.9951	9.37799	10.0323		1.06108	1.00362	0.935309	0.965869	0.992596	0.900585	0.987486	0.953222	0.918528	1.01289	0.943321	0.949788	1.0687	0.911516	0.975112		0.0629611	0.0496663	0.0361765	0.0396767	0.0802602			0.303469	0.812182	-0.0544404		0.478848	0.868176
646	P31939	ATIC	Bifunctional purine biosynthesis protein ATIC OS=Homo sapiens OX=9606 GN=ATIC PE=1 SV=3	18	8.66449	7.6567	10.089	9.89286	10.9598	10.5742	9.45752	9.80394	8.90942	11.3284	9.67603	11.2942	10.896	10.7884	10.0091		0.984221	0.869744	1.14603	1.12375	1.24496	1.20114	1.0743	1.11365	1.01204	1.28682	1.09912	1.28293	1.23771	1.22548	1.13695		0.13882	0.0515744	0.0480318	0.0877071	0.0458154			0.9461	0.26438	0.273093		0.318295	0.873813
647	Q8NHH9	ATL2	Atlastin-2 OS=Homo sapiens OX=9606 GN=ATL2 PE=1 SV=2	7	9.94145	9.97729	9.51601	10.4441	10.5193	10.7274	10.0827	9.60884	9.23901	10.7956	9.8639	9.52724	10.0847	9.86857	9.80392		1.01324	1.01689	0.969875	1.06447	1.07213	1.09334	1.02764	0.979337	0.941644	1.1003	1.00533	0.971019	1.02783	1.00581	0.999219		0.026153	0.0138923	0.0438568	0.0652987	0.0148223			1.54278	0.391679	0.121052		0.260044	0.938052
648	Q8NHH9-3	ATL2	Isoform 3 of Atlastin-2 OS=Homo sapiens OX=9606 GN=ATL2	1	11.0065	10.3916	12.2256	10.4479	7.79498	7.18053	9.03906	10.1432	10.2526	9.21456	12.1637	10.8034	6.12491	9.94323	13.2684		0.98203	0.927171	1.0908	0.93219	0.695491	0.640667	0.806491	0.905001	0.914766	0.82215	1.08528	0.963906	0.546482	0.887163	1.18385		0.0832814	0.204901	0.0684167	0.137597	0.365542			0.951263	0.194224	-0.404957		1.09442	0.697477
649	Q6DD88	ATL3	Atlastin-3 OS=Homo sapiens OX=9606 GN=ATL3 PE=1 SV=1	13	10.1986	10.8358	9.56697	10.1395	9.52106	9.59735	10.1799	10.2519	10.4023	9.78279	10.5524	9.64657	9.65382	9.49099	10.1801		0.999816	1.06229	0.937896	0.994021	0.933396	0.940874	0.997989	1.00504	1.01979	0.959054	1.0345	0.9457	0.94641	0.930447	0.998003		0.0621956	0.0345735	0.0110399	0.0488712	0.0368462			0.306394	0.827412	-0.0492036		0.0398512	0.987172
650	Q13315	ATM	Serine-protein kinase ATM OS=Homo sapiens OX=9606 GN=ATM PE=1 SV=4	8	9.67084	8.9952	10.4834	9.75081	9.59422	10.2829	9.69355	9.93032	10.1805	10.3092	10.1678	9.63859	10.0706	10.6348	10.5974		0.995303	0.925768	1.07893	1.00353	0.987419	1.05829	0.997641	1.02201	1.04775	1.061	1.04645	0.991984	1.03644	1.09451	1.09066		0.0766879	0.0365511	0.0245091	0.0352145	0.0302391			0.237426	0.864409	0.0399487		0.172739	0.944856
651	O43313	ATMIN	ATM interactor OS=Homo sapiens OX=9606 GN=ATMIN PE=1 SV=2	2	8.77098	9.2688	9.40129	10.269	9.93483	9.15292	9.96918	10.1183	9.8976	11.3838	9.27461	10.6804	12.5058	9.84622	9.52628		0.958889	1.01331	1.0278	1.12266	1.08613	1.00065	1.08988	1.10619	1.08206	1.24454	1.01395	1.16763	1.3672	1.07644	1.04146		0.0363323	0.0585365	0.0112662	0.102804	0.153931			0.841689	0.533275	0.110596		1.32485	0.755596
652	P54259	ATN1	Atrophin-1 OS=Homo sapiens OX=9606 GN=ATN1 PE=1 SV=3	3	9.55475	8.24264	8.80041	9.69653	9.13246	10.6989	9.60716	9.84873	9.13576	10.928	10.7581	10.8838	10.2485	11.3667	11.0976		1.07769	0.929698	0.99261	1.09368	1.03006	1.20675	1.0836	1.11085	1.03043	1.23258	1.21342	1.2276	1.15594	1.28206	1.25171		0.0742735	0.0806079	0.0380464	0.00811828	0.0535203			0.896835	0.395565	0.164597		0.644486	0.824627
653	O00244	ATOX1	Copper transport protein ATOX1 OS=Homo sapiens OX=9606 GN=ATOX1 PE=1 SV=1	6	8.27839	8.11044	9.20583	9.80662	10.7595	11.227	8.83454	9.20104	8.26333	10.9562	9.54281	13.4968	11.8489	11.5337	8.93485		0.970326	0.95064	1.07903	1.14945	1.26114	1.31594	1.03551	1.07847	0.968561	1.2842	1.11853	1.58199	1.38884	1.35188	1.04727		0.0691489	0.0683046	0.053907	0.17681	0.148455			1.77707	0.128227	0.32711		0.1942	0.937374
654	P98196	ATP11A	Phospholipid-transporting ATPase IH OS=Homo sapiens OX=9606 GN=ATP11A PE=1 SV=3	4	10.2958	8.19085	10.1113	10.5665	10.3921	10.2286	9.97657	10.5218	10.9694	10.3945	10.0942	10.0069	8.33773	9.78864	10.125		1.08005	0.859243	1.0607	1.10845	1.09016	1.07301	1.04657	1.10377	1.15072	1.09041	1.05891	1.04975	0.874651	1.02686	1.06214		0.122282	0.0162508	0.0474041	0.0200019	0.100859			0.550725	0.547776	0.146769		0.52154	0.799303
655	Q9Y2G3	ATP11B	Phospholipid-transporting ATPase IF OS=Homo sapiens OX=9606 GN=ATP11B PE=1 SV=2	11	11.0314	10.8603	10.2818	10.2823	9.51136	10.1353	10.0868	9.50805	10.607	9.34823	9.93561	9.28553	9.08627	9.73472	10.3053		1.02862	1.01267	0.958718	0.958768	0.886881	0.945055	0.940538	0.886572	0.989042	0.87167	0.92644	0.865824	0.847244	0.907708	0.960916		0.0366298	0.0410287	0.0546057	0.0376554	0.0628247			0.942372	0.580665	-0.0902297		0.756405	0.817555
656	Q8NB49-3	ATP11C	Isoform 3 of Phospholipid-transporting ATPase IG OS=Homo sapiens OX=9606 GN=ATP11C	8	9.7016	9.18652	9.62953	9.70019	10.5328	9.89094	10.0634	9.86214	10.4855	9.94868	10.0444	10.1647	10.0829	10.4479	10.2587		1.02059	0.966403	1.01301	1.02044	1.10803	1.04051	1.05865	1.03748	1.10305	1.04658	1.05665	1.06931	1.0607	1.0991	1.0792		0.0293415	0.0434424	0.0313832	0.0107697	0.0177858			0.792349	0.595738	0.0928511		1.20648	0.802945
657	P54707-2	ATP12A	Isoform 2 of Potassium-transporting ATPase alpha chain 2 OS=Homo sapiens OX=9606 GN=ATP12A	6	10.1367	10.8359	10.0144	9.52763	9.65418	9.90462	10.0056	9.56225	10.1244	10.0098	10.6097	9.88331	9.75563	9.76485	10.2111		0.981382	1.04907	0.969545	0.922417	0.934669	0.958915	0.968688	0.925768	0.980192	0.969102	1.02718	0.956852	0.94449	0.945383	0.988582		0.0429085	0.0197885	0.0299339	0.0381671	0.0262669			0.705583	0.657297	-0.076358		0.590314	0.865546
658	Q9HD20	ATP13A1	Endoplasmic reticulum transmembrane helix translocase OS=Homo sapiens OX=9606 GN=ATP13A1 PE=1 SV=2	12	10.4295	9.37122	9.47856	10.2009	9.97009	9.8625	9.91128	9.90316	9.58473	10.4318	10.164	10.3396	10.6814	10.0468	9.62449		1.06862	0.960191	0.971189	1.0452	1.02155	1.01053	1.01553	1.01469	0.982067	1.06886	1.04142	1.05941	1.09444	1.02941	0.986141		0.0596813	0.0172683	0.0190042	0.0131919	0.0525834			0.406945	0.797715	0.0524985		0.0119002	0.996848
659	Q9NQ11	ATP13A2	Polyamine-transporting ATPase 13A2 OS=Homo sapiens OX=9606 GN=ATP13A2 PE=1 SV=2	4	9.62515	8.41488	9.2589	10.6053	9.4476	9.29993	9.44179	10.4534	9.90079	11.2942	10.1454	10.6384	10.3461	10.4749	10.6531		1.05775	0.924748	1.0175	1.16547	1.03824	1.02201	1.0376	1.14877	1.08804	1.24117	1.11492	1.1691	1.13698	1.15113	1.17072		0.0682063	0.0730635	0.0509989	0.0539005	0.0146954			0.712945	0.543979	0.118703		0.832483	0.777839
660	Q9H7F0	ATP13A3	Polyamine-transporting ATPase 13A3 OS=Homo sapiens OX=9606 GN=ATP13A3 PE=1 SV=4	6	8.18345	8.48154	10.5335	10.6448	11.978	11.1909	9.44984	10.6364	9.63783	9.36135	9.47909	10.5453	9.25823	11.2506	9.36923		0.902636	0.935516	1.16185	1.17412	1.32117	1.23435	1.04232	1.1732	1.06305	1.03256	1.04555	1.16315	1.02118	1.24095	1.03343		0.141126	0.0594629	0.0643671	0.0665846	0.112422			1.14391	0.183448	0.335835		0.438081	0.829732
661	P05023-4	ATP1A1	Isoform 4 of Sodium/potassium-transporting ATPase subunit alpha-1 OS=Homo sapiens OX=9606 GN=ATP1A1	17	9.65336	9.18236	9.75458	10.0544	9.88465	10.6591	9.49761	9.99285	9.82864	10.172	10.2016	10.6774	10.0669	10.7434	9.63108		1.01293	0.963511	1.02355	1.05501	1.0372	1.11847	0.996591	1.04856	1.03133	1.06736	1.07046	1.12039	1.05633	1.12732	1.0106		0.0320431	0.0399125	0.0258116	0.0274041	0.0552375			1.34436	0.443627	0.11193		0.469969	0.925348
662	P13637-3	ATP1A3	Isoform 3 of Sodium/potassium-transporting ATPase subunit alpha-3 OS=Homo sapiens OX=9606 GN=ATP1A3	15	10.1456	8.86645	10.2539	9.64171	9.47775	10.1765	10.3486	10.1353	10.7085	9.80111	10.3604	9.6769	9.6546	10.0486	10.7041		1.04001	0.908886	1.05111	0.988357	0.97155	1.04318	1.06082	1.03895	1.09772	1.0047	1.06202	0.991964	0.989678	1.03006	1.09727		0.0791018	0.03742	0.0278655	0.0366048	0.052308			0.0927277	0.942506	0.0181973		0.545575	0.844704
663	Q13733	ATP1A4	Sodium/potassium-transporting ATPase subunit alpha-4 OS=Homo sapiens OX=9606 GN=ATP1A4 PE=1 SV=3	7	8.99116	7.26462	9.71044	10.2932	11.2971	10.8675	9.44346	9.18776	8.99302	11.0371	10.2998	11.5226	10.4525	10.4836	10.1562		1.03879	0.839316	1.12189	1.18922	1.3052	1.25557	1.09105	1.06151	1.03901	1.27517	1.18999	1.33126	1.20763	1.21122	1.1734		0.145227	0.0465549	0.0245336	0.0562107	0.0174369			1.06556	0.191248	0.345773		0.288724	0.879062
664	P05026	ATP1B1	Sodium/potassium-transporting ATPase subunit beta-1 OS=Homo sapiens OX=9606 GN=ATP1B1 PE=1 SV=1	6	9.46384	9.65127	9.87518	9.76076	9.76401	10.1404	9.40214	9.2732	9.76781	10.664	10.0358	11.3069	10.7096	10.1884	9.99682		0.979346	0.998742	1.02191	1.01007	1.01041	1.04935	0.972961	0.959618	1.0108	1.10354	1.03853	1.17007	1.10826	1.05433	1.0345		0.0213113	0.0220691	0.0270619	0.05957	0.0358181			0.901079	0.759183	0.0474565		0.517289	0.923013
665	P54709	ATP1B3	Sodium/potassium-transporting ATPase subunit beta-3 OS=Homo sapiens OX=9606 GN=ATP1B3 PE=1 SV=1	12	10.2437	8.60368	10.2721	10.108	9.96396	9.72503	10.4265	9.75985	10.427	10.0075	9.58499	9.78883	9.93598	10.2632	10.8896		1.05535	0.886383	1.05827	1.04136	1.02652	1.00191	1.07418	1.0055	1.07423	1.03101	0.987481	1.00848	1.02364	1.05735	1.12189		0.0984063	0.0194752	0.0377324	0.0215751	0.0467601			0.236045	0.839786	0.052126		0.321999	0.888958
666	Q9Y6H3	ATP23	Mitochondrial inner membrane protease ATP23 homolog OS=Homo sapiens OX=9606 GN=ATP23 PE=1 SV=3	2	9.48022	10.1833	10.786	9.79116	9.33992	10.4418	9.79686	9.97464	10.1469	11.1489	10.4159	9.37315	8.97007	10.3375	9.8136		0.934026	1.0033	1.06268	0.964661	0.920203	1.02877	0.965223	0.982738	0.999712	1.09843	1.02621	0.923477	0.883764	1.01849	0.966872		0.0643893	0.056195	0.0175515	0.0865311	0.0710733			0.152855	0.905168	-0.0273795		0.196344	0.945312
667	P16615	ATP2A2	Sarcoplasmic/endoplasmic reticulum calcium ATPase 2 OS=Homo sapiens OX=9606 GN=ATP2A2 PE=1 SV=1	15	10.1454	7.79391	11.0004	10.4446	9.80602	10.7058	10.0749	10.2922	10.0821	9.95032	9.31297	9.9096	9.27926	10.9309	10.2715		1.05171	0.807945	1.14035	1.08272	1.01653	1.10981	1.04441	1.06693	1.04515	1.03149	0.965417	1.02727	0.961923	1.13314	1.06478		0.172127	0.0448606	0.0121604	0.0366916	0.0818249			0.321136	0.680242	0.125635		0.205234	0.904191
668	Q93084-5	ATP2A3	Isoform SERCA3E of Sarcoplasmic/endoplasmic reticulum calcium ATPase 3 OS=Homo sapiens OX=9606 GN=ATP2A3	17	8.45598	8.50527	9.84586	9.52034	10.2615	10.9297	9.75366	9.86665	8.80692	10.5401	10.71	10.733	10.9225	10.9469	10.2016		0.946314	0.95183	1.10186	1.06543	1.14837	1.22315	1.09154	1.10418	0.985588	1.17955	1.19856	1.20113	1.22235	1.22508	1.14167		0.0882531	0.0688676	0.0614166	0.00988188	0.0396114			1.09393	0.27997	0.21178		0.399756	0.87054
669	P20020-1	ATP2B1	Isoform D of Plasma membrane calcium-transporting ATPase 1 OS=Homo sapiens OX=9606 GN=ATP2B1	15	10.4523	10.1983	9.77578	10.1283	10.3374	10.4018	9.50803	9.3485	9.59256	10.053	10.0052	10.2771	9.9288	10.0837	9.9093		1.03058	1.00554	0.963878	0.998635	1.01925	1.0256	0.937479	0.921749	0.945813	0.991216	0.986495	1.01331	0.978966	0.994235	0.977044		0.0336939	0.0138968	0.0130692	0.0143579	0.00957842			0.395011	0.852603	0.0354904		1.14695	0.777384
670	P23634	ATP2B4	Plasma membrane calcium-transporting ATPase 4 OS=Homo sapiens OX=9606 GN=ATP2B4 PE=1 SV=2	12	10.246	7.57433	10.5278	9.58568	10.3893	10.145	9.9698	8.9956	10.4871	10.4295	10.3647	10.2964	10.0608	10.2555	10.6724		1.08431	0.801569	1.11412	1.01442	1.09947	1.07362	1.05508	0.951978	1.10982	1.10372	1.09687	1.08964	1.06471	1.08531	1.12943		0.172492	0.0410347	0.0771418	0.00641866	0.0302485			0.287891	0.708577	0.116397		0.138649	0.927052
671	P98194-7	ATP2C1	Isoform 7 of Calcium-transporting ATPase type 2C member 1 OS=Homo sapiens OX=9606 GN=ATP2C1	10	9.79101	9.29292	9.87174	9.66433	10.2755	10.3296	10.4243	9.53385	9.14528	10.3241	10.0095	10.803	10.2621	10.6648	9.6081		1.01441	0.962808	1.02278	1.00129	1.06461	1.07021	1.08003	0.98777	0.947511	1.06964	1.03705	1.11926	1.06322	1.10494	0.995463		0.0324793	0.0366174	0.0675922	0.0385014	0.0523944			0.788187	0.641152	0.0781452		0.00103313	0.99925
672	P25705	ATP5F1A	ATP synthase subunit alpha, mitochondrial OS=Homo sapiens OX=9606 GN=ATP5F1A PE=1 SV=1	21	9.77654	9.0342	9.18993	9.73857	9.3014	9.70192	9.48795	10.538	11.1798	10.4072	11.6409	10.1535	10.2372	9.92324	9.68971		1.04746	0.967927	0.984612	1.04339	0.996555	1.03947	1.01654	1.12905	1.1978	1.11504	1.24721	1.08785	1.09681	1.06318	1.03816		0.0419407	0.0253129	0.0821085	0.0741276	0.0276095			0.596448	0.7675	0.0524897		0.838921	0.765422
673	P06576	ATP5F1B	ATP synthase subunit beta, mitochondrial OS=Homo sapiens OX=9606 GN=ATP5F1B PE=1 SV=3	18	10.3509	11.2301	9.19712	9.88154	10.1941	9.58176	10.2101	9.57016	10.2185	9.95381	10.8299	9.29476	10.0257	9.33357	10.1278		1.00892	1.09462	0.89646	0.963171	0.993642	0.933951	0.995201	0.93282	0.996014	0.970215	1.05561	0.905977	0.977225	0.90976	0.987179		0.0993819	0.0309755	0.0371941	0.0768135	0.0439637			0.129099	0.899363	-0.0348853		0.14296	0.940971
674	P36542	ATP5F1C	ATP synthase subunit gamma, mitochondrial OS=Homo sapiens OX=9606 GN=ATP5F1C PE=1 SV=1	5	10.0312	9.30955	10.5501	10.3643	10.2916	9.63852	10.0413	9.41993	10.7803	9.10486	10.6523	10.1144	9.87452	8.73309	11.094		1.00678	0.934356	1.05886	1.04022	1.03292	0.967373	1.0078	0.945435	1.08197	0.913812	1.06913	1.01513	0.991059	0.876499	1.11345		0.0625296	0.039583	0.0675589	0.0789006	0.119253			0.232214	0.875915	0.0347565		0.0516017	0.978499
675	P30049	ATP5F1D	ATP synthase subunit delta, mitochondrial OS=Homo sapiens OX=9606 GN=ATP5F1D PE=1 SV=2	4	10.2704	9.70441	9.66291	10.2509	8.98336	10.0747	10.4163	10.1696	10.2634	10.0748	9.43059	9.62089	10.0921	10.6829	10.3029		1.03959	0.982305	0.978103	1.03762	0.909318	1.01978	1.05436	1.02939	1.03889	1.01979	0.954587	0.97385	1.02155	1.08135	1.04288		0.034352	0.07028	0.0121112	0.0340892	0.0289005			0.0206679	0.989636	-0.00370291		0.695287	0.881326
676	P56381	ATP5F1E	ATP synthase subunit epsilon, mitochondrial OS=Homo sapiens OX=9606 GN=ATP5F1E PE=1 SV=2	2	9.09267	8.43839	9.2572	10.2079	12.2485	11.0985	8.59359	9.52681	8.6911	9.89543	9.84867	12.5579	10.2384	10.7543	9.55068		1.01828	0.94501	1.03671	1.14317	1.3717	1.24292	0.96239	1.0669	0.973311	1.10818	1.10295	1.40635	1.14659	1.20437	1.06957		0.0485055	0.0914666	0.0573975	0.144031	0.0593119			1.37152	0.148358	0.336334		0.0271253	0.992127
677	Q9UII2	ATP5IF1	ATPase inhibitor, mitochondrial OS=Homo sapiens OX=9606 GN=ATP5IF1 PE=1 SV=1	2	8.01294	9.06952	8.69549	10.1	10.7646	9.634	9.26897	9.04737	7.79912	11.0144	9.63463	11.7794	15.5936	9.65866	9.92727		0.932534	1.0555	1.01197	1.17542	1.25277	1.12119	1.07871	1.05292	0.90765	1.28184	1.12126	1.37086	1.81476	1.12406	1.15532		0.0623492	0.0558934	0.0910302	0.100556	0.28582			1.54664	0.170721	0.257278		0.0387183	0.981451
678	P48201	ATP5MC3	ATP synthase F(0) complex subunit C3, mitochondrial OS=Homo sapiens OX=9606 GN=ATP5MC3 PE=1 SV=1	2	12.1211	10.6882	10.8164	10.737	7.72106	9.98296	8.76012	11.2064	12.1778	8.20263	9.75091	9.52731	6.73439	9.76284	11.8109		1.08141	0.953575	0.96501	0.957927	0.688853	0.890655	0.781555	0.999806	1.08647	0.731818	0.869952	0.850003	0.600825	0.871015	1.05373		0.0707384	0.165557	0.164361	0.091357	0.270661			0.671548	0.37938	-0.238982		0.199535	0.903713
679	P56385	ATP5ME	ATP synthase subunit e, mitochondrial OS=Homo sapiens OX=9606 GN=ATP5ME PE=1 SV=2	7	10.7183	11.2033	9.99715	10.0078	9.17633	9.56303	10.2835	9.94586	10.6546	9.32379	10.3677	9.76609	9.719	9.52492	9.74862		1.0074	1.05298	0.939618	0.940622	0.862471	0.898816	0.966528	0.934798	1.00141	0.87633	0.97445	0.917901	0.913475	0.895234	0.916259		0.0570436	0.0434218	0.0344351	0.053365	0.0125731			0.957294	0.437058	-0.136039		0.340376	0.904136
680	P56134	ATP5MF	ATP synthase subunit f, mitochondrial OS=Homo sapiens OX=9606 GN=ATP5MF PE=1 SV=3	5	11.1551	10.1514	9.90931	10.422	9.10588	9.85559	9.69188	9.68007	9.43765	10.5803	9.16046	10.3281	10.744	9.9976	9.78071		1.07206	0.975606	0.952335	1.0016	0.875122	0.947173	0.93144	0.930304	0.907007	1.01682	0.880367	0.992588	1.03255	0.960821	0.939977		0.0634797	0.0674016	0.0149419	0.0755775	0.0496657			0.439106	0.717694	-0.0733046		0.832514	0.776968
681	O75964	ATP5MG	ATP synthase subunit g, mitochondrial OS=Homo sapiens OX=9606 GN=ATP5MG PE=1 SV=3	8	10.6844	11.1671	9.40015	10.13	9.92685	9.67487	10.325	9.30896	9.67384	10.1037	9.97781	10.0222	10.5353	9.66902	9.40078		1.02565	1.07198	0.902367	0.972426	0.952928	0.928739	0.991152	0.893613	0.92864	0.969904	0.957819	0.962084	1.01133	0.928178	0.902428		0.0876682	0.0230044	0.0526877	0.00636267	0.0600845			0.241776	0.836419	-0.0541158		0.4281	0.859177
682	P56378	ATP5MJ	ATP synthase subunit ATP5MJ, mitochondrial OS=Homo sapiens OX=9606 GN=ATP5MJ PE=1 SV=1	2	9.31892	10.3768	8.82635	9.80505	11.3958	9.99865	10.0986	9.3261	9.01924	10.8822	11.207	10.1082	10.3148	9.52683	9.79538		0.980181	1.09145	0.928371	1.03131	1.19863	1.05168	1.06219	0.980936	0.948659	1.14461	1.17877	1.0632	1.08493	1.00205	1.0303		0.0833257	0.0834588	0.058662	0.0525942	0.0405489			0.601231	0.529909	0.143747		0.0288147	0.986901
683	Q96IX5	ATP5MK	ATP synthase membrane subunit K, mitochondrial OS=Homo sapiens OX=9606 GN=ATP5MK PE=1 SV=1	3	12.9405	11.235	7.89078	12.459	9.45836	9.29447	10.2785	10.273	10.1752	7.92849	9.54553	10.3138	9.81329	8.83685	9.55721		1.21066	1.05111	0.738231	1.16561	0.884888	0.869555	0.961614	0.961101	0.951957	0.741759	0.893044	0.964924	0.918094	0.826742	0.894136		0.240326	0.171244	0.00567051	0.131451	0.0538458			0.0103105	0.989645	-0.00800904		0.0556154	0.968855
684	P24539	ATP5PB	ATP synthase F(0) complex subunit B1, mitochondrial OS=Homo sapiens OX=9606 GN=ATP5PB PE=1 SV=2	14	10.1312	12.2764	10.4899	10.5522	9.09281	10.0827	9.62536	10.9845	9.52067	9.61458	9.13015	9.75588	9.08897	10.0694	9.58528		0.923886	1.11951	0.9566	0.962282	0.829195	0.919467	0.87776	1.0017	0.868213	0.876777	0.8326	0.889662	0.828845	0.918253	0.874105		0.104786	0.0751828	0.0813053	0.0345436	0.0511654			0.522903	0.584411	-0.129549		0.505883	0.817442
685	O75947	ATP5PD	ATP synthase subunit d, mitochondrial OS=Homo sapiens OX=9606 GN=ATP5PD PE=1 SV=3	13	9.0804	9.33967	9.91771	9.90159	9.71791	10.1986	9.61674	10.3973	9.93838	10.5035	9.98274	10.2551	10.3551	10.6518	10.1434		0.961304	0.98875	1.04995	1.04824	1.02879	1.07968	1.01808	1.10072	1.05213	1.11196	1.05683	1.08567	1.09625	1.12766	1.07384		0.0453793	0.024403	0.0392917	0.0254179	0.024592			0.977372	0.583092	0.088428		0.749254	0.845243
686	P18859-2	ATP5PF	Isoform 2 of ATP synthase-coupling factor 6, mitochondrial OS=Homo sapiens OX=9606 GN=ATP5PF	8	4.18422	10.3933	10.9465	10.6856	9.91329	10.0661	10.9474	10.1559	9.45684	10.1494	9.08114	10.3868	12.1576	9.97141	11.5045		0.491796	1.22159	1.28661	1.25594	1.16517	1.18313	1.28671	1.19369	1.11152	1.19292	1.06736	1.22082	1.42895	1.172	1.3522		0.441316	0.0400089	0.0732073	0.0704475	0.100098			0.331086	0.550143	0.402085		0.30702	0.805751
687	P48047	ATP5PO	ATP synthase subunit O, mitochondrial OS=Homo sapiens OX=9606 GN=ATP5PO PE=1 SV=1	13	10.0608	9.74144	9.7863	9.99033	10.2214	10.0284	9.82172	9.17461	9.32638	10.5562	9.68675	10.8555	10.7867	10.4348	9.52871		1.02007	0.987691	0.992239	1.01293	1.03635	1.01679	0.995831	0.93022	0.945608	1.0703	0.982147	1.10065	1.09367	1.05799	0.966122		0.0175287	0.0122903	0.0358456	0.0585665	0.0633181			0.877455	0.770976	0.0457739		0.81818	0.856378
688	Q15904	ATP6AP1	V-type proton ATPase subunit S1 OS=Homo sapiens OX=9606 GN=ATP6AP1 PE=1 SV=2	8	9.9247	12.5801	9.78388	9.90627	9.95762	9.63215	10.4565	10.6538	9.87167	8.97157	9.78194	9.35994	9.66737	9.65177	9.80073		0.922121	1.16884	0.909036	0.920409	0.92518	0.894939	0.971529	0.989858	0.917194	0.833564	0.908856	0.869648	0.898212	0.896763	0.910603		0.146368	0.0177973	0.0393837	0.0432498	0.00843452			0.319445	0.706865	-0.106563		0.155745	0.925525
689	O75787	ATP6AP2	Renin receptor OS=Homo sapiens OX=9606 GN=ATP6AP2 PE=1 SV=2	3	10.7831	9.46159	10.2462	10.7043	9.11632	10.2543	9.43294	10.6855	10.4641	8.82649	10.1218	10.927	8.87271	10.0113	10.0923		1.06095	0.930927	1.00812	1.0532	0.896957	1.00893	0.928108	1.05135	1.02956	0.86844	0.995888	1.07511	0.872987	0.985016	0.992985		0.0653908	0.0816432	0.0655743	0.106415	0.0706057			0.0285923	0.982309	-0.00674652		0.00533035	0.998685
690	Q93050-3	ATP6V0A1	Isoform 3 of V-type proton ATPase 116 kDa subunit a 1 OS=Homo sapiens OX=9606 GN=ATP6V0A1	10	9.34252	9.48544	10.0444	9.8381	10.3588	9.86779	9.59747	9.6027	9.92081	10.2477	10.3882	10.4942	10.2863	10.5781	9.94755		0.970739	0.985589	1.04367	1.02223	1.07633	1.02532	0.99723	0.997774	1.03083	1.06479	1.07939	1.09041	1.0688	1.09912	1.0336		0.0385425	0.0291783	0.019078	0.0119184	0.0307243			0.778245	0.657402	0.0729505		0.0805893	0.981652
691	Q9Y487	ATP6V0A2	V-type proton ATPase 116 kDa subunit a 2 OS=Homo sapiens OX=9606 GN=ATP6V0A2 PE=1 SV=2	8	9.72225	11.238	9.79678	9.26319	10.9734	9.70359	10.5187	9.43439	9.56304	9.97141	10.9821	9.64533	10.0755	9.49754	9.61471		0.948295	1.09614	0.955564	0.903518	1.07033	0.946474	1.02598	0.920217	0.932766	0.972597	1.07118	0.940792	0.982753	0.926377	0.937805		0.0833398	0.0889763	0.0602123	0.0683333	0.0314049			0.080491	0.935337	-0.0250448		0.281309	0.901349
692	P61421	ATP6V0D1	V-type proton ATPase subunit d 1 OS=Homo sapiens OX=9606 GN=ATP6V0D1 PE=1 SV=1	7	10.539	9.6929	10.3934	10.0485	9.22531	10.15	10.1219	10.4195	10.3687	9.9039	9.59636	10.017	9.28284	10.0783	10.1625		1.03238	0.949501	1.01812	0.984338	0.903697	0.994282	0.991521	1.02067	1.0157	0.970171	0.940045	0.981248	0.909333	0.98726	0.995503		0.0443108	0.0517065	0.0154516	0.0221234	0.0493238			0.379771	0.82582	-0.0438144		0.0866343	0.978842
693	P38606	ATP6V1A	V-type proton ATPase catalytic subunit A OS=Homo sapiens OX=9606 GN=ATP6V1A PE=1 SV=2	8	10.124	12.8125	8.7928	9.85531	9.72409	9.47119	10.211	9.50611	10.1704	9.72754	10.7658	9.67284	10.3565	9.12628	9.68365		0.957222	1.21142	0.831357	0.931817	0.91941	0.895499	0.965449	0.8988	0.961606	0.919736	1.0179	0.914565	0.979204	0.862887	0.915586		0.19361	0.0201627	0.0397257	0.0612431	0.0633618			0.207104	0.792672	-0.0955627		0.157161	0.92415
694	P21281	ATP6V1B2	V-type proton ATPase subunit B, brain isoform OS=Homo sapiens OX=9606 GN=ATP6V1B2 PE=1 SV=3	16	9.17554	9.99754	9.42832	9.78437	10.082	10.1199	9.63356	9.33404	9.28413	10.5251	10.6609	11.0151	10.8395	10.0331	10.087		0.962422	1.04864	0.988937	1.02628	1.0575	1.06147	1.01046	0.979047	0.973812	1.10397	1.11822	1.15537	1.13695	1.05238	1.05802		0.0441617	0.018384	0.0200686	0.0235702	0.0436819			0.768223	0.626777	0.0832541		0.183591	0.955056
695	P21283	ATP6V1C1	V-type proton ATPase subunit C 1 OS=Homo sapiens OX=9606 GN=ATP6V1C1 PE=1 SV=4	14	9.81446	8.9144	9.79992	10.3606	9.56634	10.0122	10.4115	10.3241	10.2685	9.73032	9.94978	10.3293	9.6023	10.5148	10.4015		1.03206	0.937411	1.03053	1.08949	1.00597	1.05285	1.09485	1.08565	1.07981	1.02321	1.04629	1.0862	1.00975	1.1057	1.09379		0.0542088	0.0398936	0.0069752	0.0302924	0.0488903			0.783711	0.621448	0.0845624		1.00555	0.781302
696	Q9Y5K8	ATP6V1D	V-type proton ATPase subunit D OS=Homo sapiens OX=9606 GN=ATP6V1D PE=1 SV=1	7	10.0774	9.90457	10.3215	10.2799	9.83272	10.9002	10.2693	10.0397	9.87601	9.54831	9.43306	9.53287	9.39285	10.4318	10.1598		0.997645	0.980539	1.02182	1.0177	0.973426	1.07911	1.01665	0.993914	0.977711	0.945269	0.93386	0.943742	0.92988	1.03273	1.00581		0.0207389	0.0518584	0.0196368	0.00658201	0.053903			0.457452	0.809771	0.0465758		0.195883	0.971338
697	P36543	ATP6V1E1	V-type proton ATPase subunit E 1 OS=Homo sapiens OX=9606 GN=ATP6V1E1 PE=1 SV=1	4	9.53636	10.3005	9.50571	10.3652	10.0864	9.98396	9.90157	9.44795	9.84408	10.2336	10.144	9.84418	10.5099	10.4862	9.81031		0.975002	1.05313	0.971867	1.05975	1.03124	1.02076	1.01234	0.965962	1.00646	1.04628	1.03713	1.00647	1.07454	1.07212	1.00301		0.0460393	0.0194496	0.02538	0.0202444	0.0386851			0.593398	0.70709	0.0678554		0.0855633	0.975123
698	Q96A05	ATP6V1E2	V-type proton ATPase subunit E 2 OS=Homo sapiens OX=9606 GN=ATP6V1E2 PE=1 SV=1	5	9.73418	10.824	8.8011	10.2445	10.4538	9.70136	10.135	8.59679	9.95189	11.1196	11.7195	10.2549	10.3905	8.96807	9.10478		0.994663	1.10602	0.899319	1.04681	1.0682	0.991309	1.03562	0.878441	1.01691	1.13623	1.19752	1.04787	1.06173	0.91638	0.930349		0.103453	0.0383277	0.0878795	0.0667441	0.0827149			0.26433	0.796397	0.0689488		0.113746	0.946737
699	Q16864-2	ATP6V1F	Isoform 2 of V-type proton ATPase subunit F OS=Homo sapiens OX=9606 GN=ATP6V1F	6	10.7369	10.4051	9.74911	9.57434	9.56748	10.45	9.82132	10.0277	9.57083	10.0965	9.95617	9.91487	9.74334	10.1718	10.2146		1.04272	1.01049	0.946788	0.929815	0.929149	1.01486	0.9538	0.973842	0.929474	0.980522	0.966897	0.962886	0.946227	0.987833	0.99199		0.0488197	0.0514576	0.0233296	0.00952971	0.0259463			0.32115	0.824521	-0.0478107		0.634747	0.858429
700	O75348	ATP6V1G1	V-type proton ATPase subunit G 1 OS=Homo sapiens OX=9606 GN=ATP6V1G1 PE=1 SV=3	5	8.34166	9.37954	9.28579	9.72009	11.7047	10.7292	9.56329	8.98252	8.27082	10.7946	10.6343	11.4591	12.1296	9.9072	9.09759		0.926611	1.0419	1.03149	1.07973	1.30019	1.19182	1.06231	0.997799	0.918743	1.19909	1.18129	1.2729	1.34739	1.10052	1.01058		0.0637694	0.0925888	0.072418	0.03989	0.151271			1.14384	0.23099	0.263799		0.0679666	0.972005
701	O95670	ATP6V1G2	V-type proton ATPase subunit G 2 OS=Homo sapiens OX=9606 GN=ATP6V1G2 PE=1 SV=1	2	10.2705	9.55481	9.45786	9.44497	8.64072	11.1894	8.83142	10.3842	9.24624	10.6043	9.69252	9.5065	9.6158	12.5029	11.0578		1.05219	0.978869	0.968937	0.967616	0.885223	1.14633	0.90476	1.06384	0.947257	1.08639	0.992977	0.97392	0.985117	1.2809	1.13285		0.0454731	0.133519	0.0847415	0.0591399	0.130534			0.0185749	0.984642	0.00646485		0.244194	0.923238
702	Q9UI12	ATP6V1H	V-type proton ATPase subunit H OS=Homo sapiens OX=9606 GN=ATP6V1H PE=1 SV=1	11	11.0551	11.0551	9.5464	9.86903	9.91289	9.54325	9.98382	9.60331	10.5946	10.5324	10.1802	9.50201	9.15876	9.58443	9.87871		1.04765	1.04766	0.904683	0.935258	0.939414	0.904385	0.946136	0.910076	1.00402	0.998119	0.964751	0.900477	0.867948	0.908287	0.936175		0.0825471	0.0206592	0.0497064	0.0519981	0.0379398			0.462974	0.668241	-0.0929094		0.33428	0.884067
703	Q04656-3	ATP7A	Isoform 2 of Copper-transporting ATPase 1 OS=Homo sapiens OX=9606 GN=ATP7A	9	10.809	9.82216	10.281	9.83812	10.0181	10.3755	9.8788	10.1867	10.1726	9.94983	10.2896	9.35747	8.99517	9.79012	10.2358		1.049	0.953234	0.997762	0.954783	0.972254	1.00693	0.958731	0.988611	0.987245	0.965624	0.998603	0.908135	0.872975	0.950124	0.993376		0.0479243	0.0271415	0.017247	0.0478181	0.0649647			0.139929	0.936556	-0.0170854		0.362772	0.923018
704	P35670	ATP7B	Copper-transporting ATPase 2 OS=Homo sapiens OX=9606 GN=ATP7B PE=1 SV=4	4	9.90526	10.5083	10.6764	9.94667	9.43765	9.66674	9.70552	9.75086	11.1283	9.67908	9.5104	10.7368	9.35774	9.64144	10.3488		0.9558	1.01399	1.03021	0.959796	0.910679	0.932785	0.936526	0.940901	1.07382	0.933975	0.917698	1.03604	0.902968	0.930343	0.998602		0.039128	0.0263257	0.0793231	0.0666385	0.0521753			0.954885	0.604568	-0.0831725		0.159223	0.946111
705	Q9Y2Q0	ATP8A1	Phospholipid-transporting ATPase IA OS=Homo sapiens OX=9606 GN=ATP8A1 PE=1 SV=1	8	10.3711	10.1332	9.84804	9.8938	10.5555	9.58074	9.82454	9.89434	10.1042	9.81814	10.1165	9.7515	10.0124	9.78255	10.3134		1.02507	1.00155	0.973372	0.977895	1.0433	0.946952	0.971049	0.977948	0.998693	0.970416	0.999902	0.96383	0.989618	0.966899	1.01937		0.0258859	0.0497189	0.0146435	0.0196403	0.0265274			0.0117516	0.995026	-0.00198142		0.452556	0.925974
706	P98198-3	ATP8B2	Isoform 3 of Phospholipid-transporting ATPase ID OS=Homo sapiens OX=9606 GN=ATP8B2	3	11.0467	10.4947	10.5997	9.57628	9.21251	9.44968	10.3538	10.2126	9.1632	9.95521	9.96745	10.0311	9.8222	10.3151	9.79977		1.03108	0.979557	0.98936	0.893837	0.859883	0.88202	0.966414	0.953231	0.855281	0.929206	0.930348	0.936286	0.916791	0.962801	0.914697		0.0273618	0.0196185	0.0656407	0.00407914	0.0291902			2.02474	0.231832	-0.172312		0.803119	0.778867
707	O60423-1	ATP8B3	Isoform 2 of Phospholipid-transporting ATPase IK OS=Homo sapiens OX=9606 GN=ATP8B3	2	10.1595	14.2799	10.7002	10.5856	9.05997	9.38476	10.236	9.20949	10.148	10.3944	9.35049	9.37527	8.1052	9.69228	9.31894		0.867359	1.21913	0.913513	0.903736	0.773484	0.801213	0.873884	0.786249	0.86637	0.887414	0.798287	0.800403	0.691972	0.827467	0.795593		0.191169	0.0830508	0.057675	0.0613703	0.091804			0.596906	0.409478	-0.247853		0.573718	0.756072
708	O43861	ATP9B	Probable phospholipid-transporting ATPase IIB OS=Homo sapiens OX=9606 GN=ATP9B PE=2 SV=4	8	10.2751	9.67218	9.42456	10.2485	9.3823	10.1856	10.1239	10.2879	10.8067	9.5393	9.48958	10.2905	8.74062	10.7793	10.7542		1.04948	0.987904	0.962613	1.04677	0.958296	1.04034	1.03404	1.05079	1.10378	0.974332	0.969254	1.05105	0.892756	1.10098	1.09842		0.0446809	0.0485928	0.0342503	0.0459136	0.115925			0.283665	0.865149	0.0357348		0.786901	0.830845
709	Q5TC12	ATPAF1	ATP synthase mitochondrial F1 complex assembly factor 1 OS=Homo sapiens OX=9606 GN=ATPAF1 PE=1 SV=1	6	9.88251	9.90695	10.0571	9.54817	9.34471	9.70683	10.007	9.97293	10.1469	10.2913	10.2986	10.3326	9.20642	11.0231	10.275		0.993333	0.995789	1.01088	0.959727	0.939277	0.975674	1.00585	1.00242	1.01991	1.03442	1.03515	1.03857	0.925376	1.10797	1.03278		0.00950018	0.0190406	0.00918347	0.00214056	0.0897918			1.45317	0.734332	-0.0474216		0.342297	0.977225
710	Q8N5M1	ATPAF2	ATP synthase mitochondrial F1 complex assembly factor 2 OS=Homo sapiens OX=9606 GN=ATPAF2 PE=1 SV=1	9	9.92336	9.08957	10.1735	9.86587	9.89263	10.1128	10.1866	9.88913	11.0997	9.85457	10.0723	9.63666	9.00675	10.2248	10.9719		1.02	0.934294	1.04571	1.01409	1.01684	1.03947	1.04705	1.01648	1.14091	1.01293	1.0353	0.990528	0.925781	1.05098	1.12777		0.0583377	0.0136071	0.0607057	0.0221022	0.0985231			0.425163	0.804699	0.0493123		0.602914	0.837827
711	Q6P4H8	ATPSCKMT	ATP synthase subunit C lysine N-methyltransferase OS=Homo sapiens OX=9606 GN=ATPSCKMT PE=1 SV=2	3	10.7409	11.1504	10.4099	10.9069	9.41719	9.68585	10.3172	10.9049	10.5819	9.32263	9.32981	9.47414	8.40123	9.64197	9.71498		0.99757	1.0356	0.966825	1.01299	0.874627	0.899579	0.958213	1.0128	0.982803	0.865845	0.866511	0.879916	0.780269	0.895504	0.902284		0.0344537	0.0793722	0.0277669	0.00911717	0.0797951			0.605107	0.626822	-0.0942659		0.268272	0.938967
712	Q13535	ATR	Serine/threonine-protein kinase ATR OS=Homo sapiens OX=9606 GN=ATR PE=1 SV=3	17	10.3287	9.84647	10.4572	10.3066	10.0614	10.1797	9.89076	10.5108	10.0313	9.38847	9.69585	9.68309	9.03555	10.3904	10.1937		1.01155	0.964318	1.02413	1.00938	0.985366	0.996954	0.968655	1.02937	0.982416	0.919463	0.949567	0.948317	0.884899	1.01758	0.998322		0.0315358	0.0120449	0.0320452	0.0181354	0.0741463			0.182155	0.955466	0.0106905		0.176909	0.967831
713	Q8WXE1	ATRIP	ATR-interacting protein OS=Homo sapiens OX=9606 GN=ATRIP PE=1 SV=1	7	9.59908	9.85047	9.20403	9.92882	10.5328	10.0334	9.61207	10.1302	9.90048	9.87999	10.4975	9.87775	10.7944	10.3627	9.79645		1.00501	1.03133	0.963652	1.03954	1.10277	1.05048	1.00637	1.06062	1.03657	1.03442	1.09907	1.03419	1.13016	1.08496	1.02568		0.0341181	0.0317529	0.0262759	0.0354128	0.0485052			0.995102	0.525521	0.10421		0.46005	0.907504
714	O75882	ATRN	Attractin OS=Homo sapiens OX=9606 GN=ATRN PE=1 SV=2	6	10.5133	10.1838	9.85815	10.6399	9.59711	10.2207	10.2812	10.4585	10.4499	9.66948	9.80295	9.55979	8.68909	9.69193	10.3842		1.03223	0.999872	0.967901	1.04465	0.942271	1.0035	1.00944	1.02685	1.026	0.949377	0.962482	0.938607	0.853119	0.951581	1.01955		0.0321631	0.0516834	0.00961773	0.0125834	0.088885			0.0675291	0.971425	0.00886174		0.301445	0.946679
715	P46100	ATRX	Transcriptional regulator ATRX OS=Homo sapiens OX=9606 GN=ATRX PE=1 SV=6	13	10.4571	9.83106	10.4143	9.61677	9.99603	9.99939	9.9	10.327	10.3788	9.84882	10.2914	9.30336	9.83328	10.0944	9.70842		1.02178	0.960614	1.01761	0.939675	0.976733	0.977062	0.96735	1.00907	1.01414	0.962349	1.00559	0.909051	0.960831	0.986344	0.948631		0.0341734	0.0222824	0.0257552	0.0504252	0.0199368			0.462627	0.837154	-0.0375618		0.116154	0.976186
716	Q9UBB4	ATXN10	Ataxin-10 OS=Homo sapiens OX=9606 GN=ATXN10 PE=1 SV=1	13	9.82956	9.54283	9.96129	9.82359	10.1347	10.1341	10.1724	10.4883	10.3822	9.71884	9.87478	9.80741	9.62439	10.2251	10.2806		1.00528	0.975959	1.01876	1.00467	1.03649	1.03643	1.04034	1.07265	1.0618	0.99396	1.00991	1.00302	0.9843	1.04574	1.05141		0.0218823	0.0178906	0.0155349	0.00798018	0.0362321			0.870418	0.743392	0.0511906		2.00877	0.799004
717	P0C7T5	ATXN1L	Ataxin-1-like OS=Homo sapiens OX=9606 GN=ATXN1L PE=1 SV=1	3	9.82786	11.2418	12.0204	9.95604	10.3772	10.4294	9.39003	10.9731	9.32466	9.83087	10.8507	8.5811	8.8563	8.79019	9.55039		0.89101	1.0192	1.08979	0.902631	0.940813	0.945542	0.851315	0.994843	0.845389	0.891283	0.983741	0.777977	0.802926	0.796933	0.865854		0.100771	0.0253087	0.094327	0.116537	0.0464518			0.380202	0.709563	-0.086261		0.644888	0.782252
718	Q99700	ATXN2	Ataxin-2 OS=Homo sapiens OX=9606 GN=ATXN2 PE=1 SV=2	10	10.5742	8.03652	10.6214	10.4361	9.65725	9.97233	10.0142	10.4156	10.5539	10.1073	9.67822	9.83992	9.43986	10.3825	10.2706		1.0852	0.824762	1.09004	1.07103	0.991092	1.02343	1.02772	1.06892	1.08312	1.03728	0.993245	1.00984	0.968782	1.06552	1.05404		0.15178	0.0390943	0.0271456	0.0219458	0.0513369			0.181156	0.841254	0.0659734		0.255546	0.888941
719	Q8WWM7	ATXN2L	Ataxin-2-like protein OS=Homo sapiens OX=9606 GN=ATXN2L PE=1 SV=2	12	10.1829	9.87326	9.4232	9.94118	9.79208	9.86577	9.81681	9.97749	10.4514	10.1965	10.4774	9.95399	9.99817	10.2153	9.83456		1.03627	1.00476	0.958963	1.01168	0.996502	1.004	0.999019	1.01537	1.0636	1.03766	1.06624	1.01298	1.01748	1.03958	1.00083		0.0388746	0.00755642	0.0327238	0.025655	0.0190709			0.205414	0.916236	0.0208199		0.28486	0.935796
720	Q8WWM7-2	ATXN2L	Isoform 2 of Ataxin-2-like protein OS=Homo sapiens OX=9606 GN=ATXN2L	1	7.84266	10.2611	13.6945	10.1208	10.6184	8.81059	11.3513	10.3878	9.73724	10.1492	11.1308	8.55584	8.67126	9.1128	9.55569		0.739913	0.968084	1.292	0.954844	1.00179	0.831233	1.07094	0.980035	0.918658	0.957528	1.05013	0.807198	0.818088	0.859745	0.901529		0.277425	0.0948066	0.0773981	0.130667	0.0485241			0.0817648	0.904393	-0.0587288		0.0189831	0.987103
721	P54252-1	ATXN3	Isoform 1 of Ataxin-3 OS=Homo sapiens OX=9606 GN=ATXN3	9	9.76485	10.4514	9.47152	9.90319	10.2938	9.92216	9.61156	9.59208	10.5682	9.91078	10.0977	10.4073	9.74912	10.014	10.2422		0.986754	1.05613	0.957113	1.00073	1.04021	1.00265	0.971264	0.969295	1.06794	1.0015	1.02039	1.05168	0.985164	1.01193	1.03499		0.0508215	0.0219403	0.0562313	0.0247373	0.0246732			0.254695	0.869507	0.0360839		0.00828668	0.997835
722	O15265-2	ATXN7	Isoform b of Ataxin-7 OS=Homo sapiens OX=9606 GN=ATXN7	5	9.05979	10.3569	11.1363	10.5623	9.51993	9.70672	9.62559	8.84254	10.5767	10.4146	8.97227	10.2768	9.63062	10.6654	10.6535		0.889581	1.01695	1.09347	1.03712	0.934763	0.953103	0.945137	0.86825	1.03853	1.02261	0.880988	1.00908	0.945631	1.04724	1.04607		0.102996	0.0559745	0.089699	0.0804965	0.05758			0.0668431	0.951631	-0.0185302		0.270432	0.88974
723	Q9ULK2	ATXN7L1	Ataxin-7-like protein 1 OS=Homo sapiens OX=9606 GN=ATXN7L1 PE=1 SV=3	1	10.1574	8.06654	11.324	8.58598	10.5224	10.8856	8.48172	9.3712	12.1471	10.4736	8.93807	11.1963	10.4861	9.5875	9.77655		1.03128	0.818997	1.14973	0.871735	1.06834	1.10521	0.861149	0.951459	1.23329	1.06339	0.907483	1.13676	1.06466	0.97342	0.992614		0.167568	0.12365	0.191186	0.113033	0.0476144			0.08365	0.913026	0.0422759		0.0220536	0.986185
724	Q5T6C5	ATXN7L2	Ataxin-7-like protein 2 OS=Homo sapiens OX=9606 GN=ATXN7L2 PE=1 SV=1	2	9.09188	10.7198	10.6087	9.30382	9.88042	10.1246	10.4122	12.5393	9.69805	9.72186	9.15697	8.77109	8.69272	11.8802	9.39848		0.896624	1.05716	1.04621	0.917525	0.974388	0.998465	1.02683	1.2366	0.956403	0.958752	0.903043	0.864989	0.857259	1.1716	0.926861		0.0896939	0.0431384	0.135807	0.0518827	0.167575			0.150112	0.894001	-0.0363205		0.272145	0.88227
725	Q14CW9-2	ATXN7L3	Isoform 2 of Ataxin-7-like protein 3 OS=Homo sapiens OX=9606 GN=ATXN7L3	5	10.5082	7.63678	11.3956	10.5278	9.73418	10.051	10.1232	9.16871	9.56667	12.089	9.32386	9.59192	9.55036	10.7675	9.96513		1.06716	0.775554	1.15729	1.06915	0.988555	1.02073	1.02806	0.931129	0.971544	1.2277	0.946885	0.974108	0.969888	1.0935	1.01201		0.199531	0.0395352	0.0498403	0.147555	0.0613004			0.144559	0.856966	0.0714844		0.0361156	0.978698
726	Q96GX2	ATXN7L3B	Ataxin-7-like protein 3B OS=Homo sapiens OX=9606 GN=ATXN7L3B PE=1 SV=2	1	9.61529	8.56665	10.2948	10.3966	10.0513	10.2435	9.982	9.65204	10.8221	10.4597	10.5379	9.03274	9.27772	10.5947	10.4731		1.01296	0.90249	1.08455	1.09527	1.0589	1.07914	1.05159	1.01683	1.1401	1.10192	1.11015	0.951591	0.9774	1.11614	1.10333		0.0917188	0.016909	0.0594255	0.084646	0.0719499			0.661427	0.544661	0.126296		0.460202	0.853868
727	Q13825	AUH	Methylglutaconyl-CoA hydratase, mitochondrial OS=Homo sapiens OX=9606 GN=AUH PE=1 SV=1	7	10.6028	10.0481	10.7755	10.0811	9.41764	10.1501	9.89392	10.3321	10.3626	9.33058	9.91954	9.60689	9.29998	9.76152	10.4176		1.01215	0.959205	1.02864	0.96235	0.899019	0.968944	0.944485	0.986314	0.989229	0.890708	0.946931	0.917085	0.887787	0.931846	0.994479		0.0362782	0.0409232	0.0257193	0.0306341	0.0571563			0.898222	0.655595	-0.069907		0.629508	0.9
728	Q9H7T9-2	AUNIP	Isoform 2 of Aurora kinase A and ninein-interacting protein OS=Homo sapiens OX=9606 GN=AUNIP	2	9.56513	10.1027	10.7783	11.921	11.6533	9.47153	7.57274	10.8825	10.8891	7.76932	9.52671	9.43095	10.21	10.2763	9.95037		0.942497	0.995468	1.06203	1.17463	1.14825	0.933274	0.746178	1.0723	1.07296	0.765548	0.938711	0.929276	1.00604	1.01257	0.980456		0.0598973	0.121978	0.195553	0.110916	0.0169792			0.438392	0.62219	0.126668		0.15313	0.924588
729	Q9Y679	AUP1	Lipid droplet-regulating VLDL assembly factor AUP1 OS=Homo sapiens OX=9606 GN=AUP1 PE=1 SV=2	6	10.7762	11.1487	10.3273	10.0391	10.3947	9.61504	9.79907	10.6988	10.6378	9.39085	9.73753	9.17459	9.12758	9.51783	9.6148		1.00237	1.03702	0.960616	0.933806	0.966879	0.894359	0.911477	0.995165	0.989495	0.873506	0.905752	0.85339	0.849017	0.885317	0.894337		0.038255	0.0389693	0.0484439	0.0301002	0.0273781			0.744566	0.616929	-0.0878462		0.452011	0.888876
730	O14965	AURKA	Aurora kinase A OS=Homo sapiens OX=9606 GN=AURKA PE=1 SV=3	6	8.55455	10.4892	11.0239	10.5026	10.844	11.1822	9.52228	10.7453	8.83354	9.81749	9.0805	11.4333	9.6959	9.88228	8.39281		0.85353	1.04656	1.09991	1.0479	1.08196	1.1157	0.950086	1.07212	0.881366	0.97954	0.906007	1.14076	0.967409	0.986004	0.837393		0.129621	0.0313361	0.0998172	0.119032	0.0870377			0.459569	0.603133	0.13579		0.129278	0.937875
731	Q96GD4-5	AURKB	Isoform 5 of Aurora kinase B OS=Homo sapiens OX=9606 GN=AURKB	10	10.508	12.0119	10.1669	9.70858	9.43006	9.9164	9.44728	10.2969	9.72737	9.78476	9.64366	10.1699	10.0901	9.40692	9.69137		0.964425	1.10245	0.93312	0.891058	0.865496	0.910132	0.867075	0.945055	0.892782	0.89805	0.8851	0.9334	0.926074	0.863372	0.889478		0.0900986	0.0251962	0.0440715	0.0276093	0.035272			0.717455	0.472308	-0.152147		0.729321	0.767237
732	Q8WXX7	AUTS2	Autism susceptibility gene 2 protein OS=Homo sapiens OX=9606 GN=AUTS2 PE=1 SV=1	1	11.9041	10.5855	8.64584	9.02397	9.31079	9.51835	10.019	10.651	10.5278	9.9752	11.1739	9.11715	9.73338	10.0052	9.80877		1.147	1.01994	0.833054	0.869488	0.897124	0.917123	0.965365	1.02626	1.01439	0.961142	1.07664	0.878467	0.937842	0.964035	0.945106		0.157921	0.0267381	0.0322149	0.102398	0.0142491			0.361891	0.64707	-0.134407		0.020904	0.989222
733	Q9NQS1	AVEN	Cell death regulator Aven OS=Homo sapiens OX=9606 GN=AVEN PE=1 SV=1	6	9.1901	8.48584	10.6648	10.1298	10.56	10.4679	9.29935	10.1521	9.68843	10.1059	10.04	10.6126	10.7166	10.2978	9.58876		0.972815	0.898265	1.12892	1.07228	1.11783	1.10808	0.984379	1.07465	1.02556	1.06976	1.06278	1.1234	1.1344	1.09007	1.01501		0.117706	0.0218131	0.0439516	0.0305605	0.0558865			0.657838	0.486261	0.157289		0.14842	0.939956
734	Q8NBF6	AVL9	Late secretory pathway protein AVL9 homolog OS=Homo sapiens OX=9606 GN=AVL9 PE=1 SV=1	7	11.5448	10.4024	10.0516	9.37208	9.94674	9.60366	9.83382	10.2868	10.2007	9.60916	9.90801	9.67111	8.70043	10.3435	10.5252		1.08237	0.975263	0.942372	0.878664	0.93254	0.900375	0.921953	0.964417	0.956353	0.90089	0.928909	0.906699	0.815695	0.969734	0.986771		0.0732016	0.0299902	0.0237998	0.0162115	0.101982			0.799948	0.491948	-0.129461		0.498805	0.859545
735	O15169	AXIN1	Axin-1 OS=Homo sapiens OX=9606 GN=AXIN1 PE=1 SV=2	4	10.1836	11.7409	10.2944	10.0035	10.1955	9.961	10.1583	10.4583	10.3532	9.87655	9.16308	9.28514	9.13612	9.45244	9.73793		0.94823	1.09323	0.958541	0.931458	0.949332	0.927498	0.945867	0.973808	0.964014	0.919635	0.853201	0.864567	0.850691	0.880144	0.906727		0.0809032	0.0124265	0.0147489	0.0404168	0.0318819			0.409824	0.719727	-0.0780121		0.307957	0.903698
736	Q9H6S1	AZI2	5-azacytidine-induced protein 2 OS=Homo sapiens OX=9606 GN=AZI2 PE=1 SV=1	5	10.9406	8.63789	10.6233	9.61688	9.34456	10.3203	10.2667	10.9906	11.0519	9.40948	9.70311	9.50341	9.06566	9.9369	10.5887		1.08675	0.858019	1.05523	0.955265	0.928215	1.02514	1.01981	1.09172	1.09781	0.934663	0.96383	0.943993	0.90051	0.987053	1.0518		0.123965	0.0515841	0.0405521	0.0157209	0.0774701			0.0738313	0.940481	-0.023842		0.356881	0.862472
737	P61769	B2M	Beta-2-microglobulin OS=Homo sapiens OX=9606 GN=B2M PE=1 SV=1	5	11.0843	13.6504	9.44386	9.91711	9.95784	9.48433	10.3487	9.57272	10.0078	9.29785	10.8528	9.04368	9.38192	8.30224	9.65445		0.972917	1.19816	0.828928	0.870467	0.874042	0.83248	0.90835	0.840238	0.878428	0.816112	0.952595	0.793802	0.823491	0.728723	0.847413		0.186098	0.0268141	0.0389863	0.100643	0.0784744			0.445146	0.5519	-0.188861		0.426155	0.79863
738	Q8NCR0	B3GALNT2	UDP-GalNAc:beta-1,3-N-acetylgalactosaminyltransferase 2 OS=Homo sapiens OX=9606 GN=B3GALNT2 PE=1 SV=1	7	12.193	9.91588	11.3715	10.6596	9.10626	10.37	9.8098	10.563	11.2625	9.72221	8.92733	8.85461	7.42246	9.82697	9.99487		1.09255	0.888509	1.01894	0.955147	0.815964	0.929201	0.879004	0.946499	1.00917	0.871156	0.799931	0.793415	0.665087	0.880542	0.895588		0.103332	0.0822276	0.0688952	0.0524965	0.158473			0.57476	0.553733	-0.13566		0.34224	0.874548
739	Q96L58	B3GALT6	Beta-1,3-galactosyltransferase 6 OS=Homo sapiens OX=9606 GN=B3GALT6 PE=1 SV=2	5	10.1221	9.90246	9.29815	10.0413	10.5476	10.1261	10.2201	10.1401	10.4058	10.0556	10.2327	9.75732	9.50985	9.64989	9.99094		1.03559	1.01312	0.951291	1.02732	1.07912	1.036	1.04562	1.03744	1.06462	1.02878	1.0469	0.998269	0.97295	0.987277	1.02217		0.0436543	0.0264842	0.013292	0.0239872	0.0254658			0.71942	0.639196	0.0817867		0.59962	0.87419
740	O94766	B3GAT3	Galactosylgalactosylxylosylprotein 3-beta-glucuronosyltransferase 3 OS=Homo sapiens OX=9606 GN=B3GAT3 PE=1 SV=2	6	9.31547	11.4323	8.96296	10.6367	9.78398	9.5259	9.44664	10.0342	9.64887	10.5286	9.23011	10.3361	11.2962	9.95782	9.86419		0.940616	1.15436	0.905022	1.07403	0.987924	0.961864	0.953861	1.01319	0.97428	1.06311	0.931997	1.04367	1.14062	1.00548	0.996022		0.134861	0.0582366	0.0307424	0.0698527	0.0772318			0.0909222	0.918307	0.0324745		0.0740361	0.967641
741	Q6Y288	B3GLCT	Beta-1,3-glucosyltransferase OS=Homo sapiens OX=9606 GN=B3GLCT PE=1 SV=2	5	11.0554	9.59404	10.4273	10.2868	9.52016	9.66247	9.81983	9.31548	9.8507	10.0806	10.0664	10.2009	9.79553	9.60387	10.7205		1.06724	0.926163	1.0066	0.993038	0.919031	0.932769	0.94796	0.899272	0.95094	0.973137	0.971763	0.984748	0.945614	0.927112	1.0349		0.0707683	0.041513	0.0311007	0.00730477	0.0594704			0.396549	0.773882	-0.0607321		0.709721	0.806909
742	Q9NY97	B3GNT2	N-acetyllactosaminide beta-1,3-N-acetylglucosaminyltransferase 2 OS=Homo sapiens OX=9606 GN=B3GNT2 PE=1 SV=2	5	9.64364	11.4019	10.143	10.5486	9.921	10.0539	10.0587	11.2762	10.4387	9.16624	9.53809	9.6452	9.93816	8.84093	9.38572		0.927613	1.09674	0.975646	1.01466	0.954292	0.967077	0.967535	1.08465	1.00409	0.881692	0.91746	0.927763	0.955943	0.850401	0.902804		0.0871548	0.032506	0.0588156	0.0266016	0.0584365			0.0576767	0.962866	-0.0137427		0.0918118	0.964236
743	Q67FW5	B3GNTL1	UDP-GlcNAc:betaGal beta-1,3-N-acetylglucosaminyltransferase-like protein 1 OS=Homo sapiens OX=9606 GN=B3GNTL1 PE=2 SV=2	2	11.4052	12.7667	11.6602	9.62471	8.92017	9.22906	8.92577	9.41157	10.5096	10.7761	11.0708	8.00404	9.02615	9.0143	9.65566		0.95489	1.06888	0.976234	0.805818	0.746831	0.772693	0.7473	0.787973	0.879903	0.902219	0.926889	0.670129	0.755704	0.754712	0.808409		0.0605961	0.0381467	0.0843819	0.17004	0.0397435			1.89171	0.109755	-0.352212		1.63155	0.617852
744	Q00973	B4GALNT1	Beta-1,4 N-acetylgalactosaminyltransferase 1 OS=Homo sapiens OX=9606 GN=B4GALNT1 PE=1 SV=2	4	10.1059	9.35049	10.1506	10.5686	9.82668	9.99689	10.8085	12.214	10.8731	9.22714	9.45637	8.93634	8.95299	9.46313	10.0692		1.024	0.947462	1.02853	1.0709	0.995713	1.01296	1.0952	1.23762	1.10174	0.934964	0.95819	0.905497	0.907185	0.958876	1.02029		0.0455557	0.0383657	0.0702314	0.028308	0.0588526			0.558598	0.76986	0.0523539		1.25304	0.655552
745	P15291	B4GALT1	Beta-1,4-galactosyltransferase 1 OS=Homo sapiens OX=9606 GN=B4GALT1 PE=1 SV=5	4	10.6267	10.6375	9.82004	10.0702	10.1049	10.46	10.2249	10.5281	10.2346	9.75999	9.47834	10.1537	8.54489	10.1847	9.1714		1.0256	1.02665	0.947752	0.971899	0.975241	1.00952	0.986825	1.01609	0.987762	0.941956	0.914774	0.979957	0.824684	0.982949	0.88515		0.0452509	0.0211274	0.0166813	0.0346261	0.0889744			0.0415803	0.981212	-0.00593297		0.0674453	0.9797
746	O60512	B4GALT3	Beta-1,4-galactosyltransferase 3 OS=Homo sapiens OX=9606 GN=B4GALT3 PE=1 SV=2	4	9.65643	9.55189	9.70019	11.8539	9.15598	10.2879	9.58993	10.3291	11.191	8.872	8.71687	10.1521	10.7339	10.5834	9.62533		1.0021	0.991254	1.00664	1.23015	0.950168	1.06763	0.995201	1.07191	1.16136	0.920698	0.904599	1.05354	1.11392	1.0983	0.998875		0.00790762	0.129861	0.0772743	0.0851825	0.0582997			0.458756	0.623953	0.120803		0.585013	0.832464
747	O60513	B4GALT4	Beta-1,4-galactosyltransferase 4 OS=Homo sapiens OX=9606 GN=B4GALT4 PE=1 SV=1	2	10.7546	11.2709	10.318	11.235	9.89801	11.1263	12.0742	10.4255	11.2752	9.44889	9.2755	9.18938	6.51185	8.14943	9.04729		0.997536	1.04543	0.957037	1.0421	0.918083	1.03201	1.11994	0.96701	1.04582	0.876425	0.860342	0.852354	0.604002	0.755895	0.839175		0.0442461	0.0690518	0.0732339	0.0142058	0.162672			0.0470528	0.974235	0.0090919		0.287582	0.906635
748	O43286	B4GALT5	Beta-1,4-galactosyltransferase 5 OS=Homo sapiens OX=9606 GN=B4GALT5 PE=1 SV=1	2	11.0428	10.192	10.7934	9.05278	10.0238	9.9424	10.8804	10.8425	9.02874	10.3761	9.08681	9.74203	10.8633	9.13605	8.99689		1.03435	0.954658	1.01099	0.847951	0.938908	0.93128	1.01914	1.01559	0.8457	0.971905	0.851139	0.912512	1.01754	0.855751	0.842717		0.0409686	0.0556884	0.103242	0.0662232	0.107572			0.898032	0.471733	-0.12878		0.275575	0.898988
749	Q9UBX8	B4GALT6	Beta-1,4-galactosyltransferase 6 OS=Homo sapiens OX=9606 GN=B4GALT6 PE=1 SV=1	2	10.6017	10.7513	10.3523	10.2418	9.85327	9.04521	9.98779	10.7155	10.8544	9.71411	10.2127	8.61398	9.56331	9.63787	9.85477		1.00315	1.0173	0.979552	0.969094	0.932328	0.855869	0.945057	1.01391	1.02705	0.919161	0.966338	0.815065	0.904892	0.911947	0.93247		0.0190712	0.0628445	0.0442456	0.0859825	0.0156331			0.78646	0.551714	-0.109193		0.112584	0.971977
750	Q9UBV7	B4GALT7	Beta-1,4-galactosyltransferase 7 OS=Homo sapiens OX=9606 GN=B4GALT7 PE=1 SV=1	1	11.361	8.2975	10.1863	10.5369	9.77897	8.5699	11.6141	11.7431	10.6405	9.7791	10.2534	8.36013	7.6305	10.6119	10.6367		1.14201	0.834065	1.02393	1.05917	0.982983	0.861447	1.16745	1.18041	1.06958	0.982995	1.03067	0.840361	0.767018	1.06671	1.0692		0.155359	0.103037	0.0531938	0.10409	0.179561			0.0575644	0.945835	-0.02603		0.569717	0.778608
751	O43505	B4GAT1	Beta-1,4-glucuronyltransferase 1 OS=Homo sapiens OX=9606 GN=B4GAT1 PE=1 SV=1	1	11.7391	10.3134	10.5803	11.5293	9.07446	8.779	9.72977	9.16996	8.55847	10.667	7.77389	10.7848	13.1061	9.31682	8.87767		1.0792	0.948129	0.972668	1.05991	0.834235	0.807073	0.894478	0.843014	0.786799	0.980643	0.71467	0.991467	1.20487	0.856516	0.816143		0.0696798	0.154154	0.0640068	0.175055	0.222831			0.455685	0.590355	-0.145696		1.49914	0.6249
752	Q9UPM9	B9D1	B9 domain-containing protein 1 OS=Homo sapiens OX=9606 GN=B9D1 PE=1 SV=1	1	11.5718	10.5088	11.7319	10.744	10.1083	9.00264	10.5844	11.2122	10.5444	9.34033	8.58482	8.71765	9.23259	8.51887	9.59734		1.0267	0.93239	1.04091	0.953256	0.896856	0.798757	0.9391	0.994799	0.935548	0.828718	0.761686	0.773471	0.819159	0.755834	0.851521		0.0589811	0.0885458	0.0347428	0.0454177	0.0601743			0.852887	0.401928	-0.167446		0.567929	0.866547
753	Q9NWV8	BABAM1	BRISC and BRCA1-A complex member 1 OS=Homo sapiens OX=9606 GN=BABAM1 PE=1 SV=1	7	9.86393	8.74093	9.44195	9.72748	10.2692	10.0062	9.84731	9.17172	9.64568	10.5717	10.3288	10.6412	11.1115	10.5926	10.0399		1.05509	0.934965	1.00995	1.04049	1.09843	1.0703	1.05331	0.981044	1.03174	1.13079	1.10481	1.13822	1.18853	1.13303	1.07391		0.0606755	0.0270856	0.036298	0.0156006	0.0506411			0.89781	0.512014	0.112972		0.178084	0.946426
754	Q9NXR7	BABAM2	BRISC and BRCA1-A complex member 2 OS=Homo sapiens OX=9606 GN=BABAM2 PE=1 SV=2	5	8.71812	8.04098	10.0967	10.03	10.3266	10.5855	9.31734	10.3131	8.977	10.5503	9.72843	11.616	10.6643	11.1824	9.85321		0.973883	0.898241	1.12788	1.12043	1.15357	1.18249	1.04082	1.15206	1.0028	1.17855	1.08674	1.2976	1.19129	1.24917	1.10068		0.117024	0.0269498	0.0728145	0.0890168	0.0634039			0.918112	0.300535	0.22473		0.338418	0.873381
755	Q9Y5Z0	BACE2	Beta-secretase 2 OS=Homo sapiens OX=9606 GN=BACE2 PE=1 SV=1	1	8.78115	10.364	10.5865	10.2109	9.60274	10.5099	9.77399	12.2545	11.5176	9.39728	8.97025	8.60885	8.80786	10.5114	10.103		0.886038	1.04575	1.06821	1.0303	0.968939	1.06047	0.986218	1.23651	1.16215	0.948207	0.905119	0.868653	0.888733	1.06063	1.01941		0.0993301	0.0457336	0.11392	0.0438902	0.090688			0.187434	0.866014	0.0466296		0.583305	0.774446
756	O14867	BACH1	Transcription regulator protein BACH1 OS=Homo sapiens OX=9606 GN=BACH1 PE=1 SV=2	6	9.79588	9.59096	9.95897	10.1424	9.51631	10.6738	9.95576	10.3499	10.0426	10.2099	9.40059	9.83668	9.47495	10.9178	10.1335		1.00143	0.980476	1.0181	1.03685	0.972845	1.09118	1.01777	1.05807	1.02664	1.04375	0.961015	1.0056	0.968618	1.11612	1.03594		0.0188512	0.0573041	0.0204734	0.0412655	0.0709876			0.545936	0.743418	0.0605678		1.07881	0.889843
757	Q9BYV9	BACH2	Transcription regulator protein BACH2 OS=Homo sapiens OX=9606 GN=BACH2 PE=1 SV=1	4	10.2902	8.5914	11.4357	9.84	9.27652	10.2688	10.1424	10.1384	11.0172	9.7657	8.53238	9.7705	8.81183	11.2651	10.8538		1.01825	0.850147	1.1316	0.973699	0.917941	1.01613	1.00362	1.00323	1.09019	0.966347	0.844306	0.966822	0.871959	1.11472	1.07402		0.141613	0.0508057	0.0485224	0.0762543	0.127432			0.0613068	0.947692	-0.0221089		0.144659	0.936919
758	Q92934	BAD	Bcl2-associated agonist of cell death OS=Homo sapiens OX=9606 GN=BAD PE=1 SV=3	4	9.56101	9.28754	11.0843	10.3855	9.29704	10.2314	9.80453	10.8696	9.6183	10.3867	8.58418	9.449	9.82592	11.5554	10.0596		0.958245	0.930836	1.11092	1.04088	0.931788	1.02543	0.982651	1.08939	0.963986	1.041	0.860343	0.947018	0.984795	1.15813	1.00822		0.097031	0.0590693	0.0668589	0.0951637	0.0895345			0.0650175	0.95481	0.0160348		0.0528376	0.976575
759	Q99933	BAG1	BAG family molecular chaperone regulator 1 OS=Homo sapiens OX=9606 GN=BAG1 PE=1 SV=4	8	8.46033	9.23436	9.25234	10.1616	10.047	10.0628	9.84236	10.142	9.6303	10.7081	9.66931	10.7919	11.9304	10.4279	9.63924		0.941885	1.02806	1.03006	1.13129	1.11853	1.12029	1.09575	1.12911	1.07214	1.19213	1.07648	1.20145	1.32821	1.16093	1.07313		0.0503393	0.00615409	0.0260459	0.060188	0.109132			1.30496	0.279225	0.183328		1.12605	0.7494
760	O95816	BAG2	BAG family molecular chaperone regulator 2 OS=Homo sapiens OX=9606 GN=BAG2 PE=1 SV=1	13	9.26901	8.67375	9.75205	10.157	10.53	10.1351	9.57986	9.94922	9.48943	10.3191	10.5692	11.0678	10.4276	10.4639	9.6169		1.00405	0.939572	1.05638	1.10024	1.14065	1.09787	1.03772	1.07774	1.02793	1.1178	1.14489	1.19891	1.12955	1.13349	1.04174		0.0585078	0.0216015	0.0251828	0.0357843	0.04709			1.4318	0.282889	0.170057		0.555594	0.875292
761	O95817	BAG3	BAG family molecular chaperone regulator 3 OS=Homo sapiens OX=9606 GN=BAG3 PE=1 SV=3	6	9.77187	10.4624	10.2579	10.1422	10.5857	10.107	10.0668	9.45411	9.36137	10.1364	10.8699	10.2309	9.58288	9.44091	9.52973		0.961414	1.02935	1.00923	0.997847	1.04148	0.994386	0.990433	0.930151	0.921027	0.997275	1.06945	1.00657	0.94282	0.928852	0.937591		0.0348976	0.0259583	0.0398164	0.0383252	0.00753608			0.282941	0.878754	0.0306662		0.817554	0.830585
762	O95429	BAG4	BAG family molecular chaperone regulator 4 OS=Homo sapiens OX=9606 GN=BAG4 PE=1 SV=1	5	10.1934	10.837	10.7613	10.308	9.09834	9.81194	9.59657	9.43885	9.88326	9.84251	9.83607	9.71106	9.99549	9.92155	10.7647		0.96189	1.02262	1.01549	0.97271	0.858559	0.925898	0.905574	0.890691	0.932627	0.928782	0.928175	0.916378	0.943218	0.936241	1.0158		0.0331971	0.062436	0.0233725	0.00756424	0.0456525			0.930777	0.520442	-0.10886		1.6732	0.692429
763	Q9UL15-2	BAG5	Isoform 2 of BAG family molecular chaperone regulator 5 OS=Homo sapiens OX=9606 GN=BAG5	6	11.2885	10.0418	9.70804	10.081	9.50071	9.79701	9.33531	9.57394	11.3142	9.86079	8.99608	9.64468	10.3965	10.3834	10.0781		1.09109	0.970585	0.938329	0.974382	0.91829	0.946929	0.902303	0.925368	1.09357	0.953094	0.869515	0.932205	1.00487	1.00361	0.974097		0.0805149	0.0296324	0.107226	0.047368	0.0175145			0.344239	0.785032	-0.0623779		0.157665	0.935766
764	P46379-3	BAG6	Isoform 3 of Large proline-rich protein BAG6 OS=Homo sapiens OX=9606 GN=BAG6	8	9.97756	9.6486	10.2436	10.0214	9.91126	9.67792	10.4149	10.6304	9.57812	10.16	9.66944	9.98621	9.97153	10.4006	9.70843		1.00211	0.969068	1.02883	1.00651	0.995448	0.972012	1.04604	1.06768	0.961989	1.02043	0.97116	1.00298	1.0015	1.0446	0.975077		0.0299345	0.0177676	0.054456	0.0250267	0.0348472			0.0264224	0.994158	0.00197766		0.220811	0.941407
765	Q9P281	BAHCC1	BAH and coiled-coil domain-containing protein 1 OS=Homo sapiens OX=9606 GN=BAHCC1 PE=1 SV=4	6	10.6557	11.4514	10.6883	11.0277	9.51566	9.94452	9.18252	10.5764	10.0856	9.32603	9.57854	8.70557	8.73669	10.3239	10.2014		0.974742	1.04753	0.977724	1.00877	0.870456	0.909687	0.839981	0.967491	0.922593	0.853109	0.876207	0.796352	0.799199	0.944391	0.933184		0.0411927	0.0766781	0.0710727	0.0488104	0.0905413			0.603227	0.62952	-0.0929636		0.928348	0.752767
766	Q8TBE0	BAHD1	Bromo adjacent homology domain-containing 1 protein OS=Homo sapiens OX=9606 GN=BAHD1 PE=1 SV=2	7	10.0783	9.46433	10.8742	10.0689	10.4557	10.1453	10.4509	11.2159	10.0502	9.65141	9.10241	10.0042	9.73446	9.48365	9.22012		0.994018	0.933462	1.07252	0.993092	1.03124	1.00062	1.03077	1.10622	0.991249	0.951913	0.897766	0.986708	0.960105	0.935368	0.909375		0.0697219	0.0200394	0.0560176	0.0474059	0.0271325			0.181621	0.898653	0.028361		0.332926	0.901088
767	Q9UQB8	BAIAP2	Brain-specific angiogenesis inhibitor 1-associated protein 2 OS=Homo sapiens OX=9606 GN=BAIAP2 PE=1 SV=1	4	10.1799	8.52755	11.0254	9.78026	10.3469	9.55823	10.4264	10.4623	11.0279	10.0321	9.33258	9.21392	9.6857	10.6395	9.76147		1.02714	0.860418	1.11244	0.986814	1.04398	0.964412	1.052	1.05563	1.1127	1.01222	0.941644	0.929672	0.977274	1.07351	0.984918		0.128186	0.0410978	0.0317158	0.0464106	0.0528641			0.0580693	0.953061	0.019338		0.375847	0.857046
768	Q16611	BAK1	Bcl-2 homologous antagonist/killer OS=Homo sapiens OX=9606 GN=BAK1 PE=1 SV=1	3	6.75153	7.14795	9.06906	8.91961	12.0343	10.628	8.66906	8.58578	6.95125	11.3827	10.4653	13.6379	13.8045	11.9504	10.0026		0.881841	0.933618	1.18454	1.16502	1.57184	1.38817	1.1323	1.12142	0.907926	1.48673	1.36691	1.78129	1.80306	1.56088	1.30648		0.161901	0.148164	0.120048	0.138023	0.159503			1.21259	0.131594	0.474993		0.172755	0.917694
769	O75531	BANF1	Barrier-to-autointegration factor OS=Homo sapiens OX=9606 GN=BANF1 PE=1 SV=1	5	9.59017	9.25889	10.3938	9.89488	9.0407	10.3619	9.35999	10.9439	9.77887	10.318	9.33991	10.644	9.60065	10.8584	10.6159		0.983848	0.949863	1.06629	1.01511	0.927479	1.06302	0.960235	1.12273	1.00321	1.05852	0.958175	1.09196	0.984924	1.11395	1.08908		0.0598697	0.0686039	0.081847	0.0671926	0.0644181			0.0863282	0.947747	0.0163678		0.161063	0.941577
770	Q8N9N5	BANP	Protein BANP OS=Homo sapiens OX=9606 GN=BANP PE=1 SV=3	10	9.00524	8.95848	10.3591	10.2894	10.0851	9.81763	10.1129	9.5802	8.7957	10.9092	10.1736	11.1412	10.9499	10.5366	9.28586		0.953852	0.948898	1.09725	1.08987	1.06824	1.0399	1.07118	1.01475	0.931656	1.15552	1.07761	1.18009	1.15983	1.11605	0.983576		0.0842574	0.023507	0.0697751	0.0470292	0.0844672			0.654519	0.583099	0.10953		0.0147306	0.994493
771	Q92560	BAP1	Ubiquitin carboxyl-terminal hydrolase BAP1 OS=Homo sapiens OX=9606 GN=BAP1 PE=1 SV=2	7	10.6036	10.0373	10.4323	9.88435	10.0123	10.2469	9.76402	10.2788	10.3404	9.8387	9.79606	9.60947	9.32576	9.53615	10.2939		1.02374	0.969066	1.0072	0.954297	0.966647	0.989301	0.942679	0.992379	0.99833	0.94989	0.945772	0.927758	0.900367	0.920679	0.993836		0.0280371	0.0183005	0.0312512	0.0125069	0.0523942			0.471024	0.868795	-0.0293303		0.539029	0.914783
772	Q8IXM2-2	BAP18	Isoform 2 of Chromatin complexes subunit BAP18 OS=Homo sapiens OX=9606 GN=BAP18	1	9.9831	10.3041	10.5477	9.54439	10.0179	9.48449	9.02675	9.81049	9.05409	10.4883	10.9288	10.2233	11.6777	9.47061	9.43819		0.971279	1.00251	1.02621	0.928596	0.97467	0.922769	0.878234	0.954486	0.880894	1.02043	1.06329	0.994653	1.13616	0.921418	0.918264		0.0275528	0.0301829	0.0478439	0.033788	0.125913			0.810519	0.657219	-0.0719788		1.44332	0.693225
773	Q8IXM2-3	BAP18	Isoform 3 of Chromatin complexes subunit BAP18 OS=Homo sapiens OX=9606 GN=BAP18	5	9.73872	9.14066	10.9523	10.2838	8.56372	10.6048	9.4555	10.8189	10.3401	9.56365	9.54789	9.79907	10.0977	10.4516	10.6416		0.979368	0.919225	1.10141	1.03419	0.861205	1.06646	0.950887	1.08799	1.03984	0.961762	0.960177	0.985437	1.01547	1.05106	1.07017		0.092827	0.111797	0.0677784	0.0145993	0.0265497			0.0187476	0.984255	-0.00639557		0.139162	0.946615
774	Q99728	BARD1	BRCA1-associated RING domain protein 1 OS=Homo sapiens OX=9606 GN=BARD1 PE=1 SV=2	8	10.3483	9.30796	10.1336	10.157	9.54142	9.91063	10.0297	9.87777	9.95091	10.1619	9.8788	10.1315	10.2248	10.0054	10.3404		1.04213	0.937362	1.02051	1.02286	0.960873	0.998054	1.01005	0.994744	1.00211	1.02335	0.994848	1.02029	1.02969	1.0076	1.04133		0.0553126	0.0313903	0.007635	0.0154511	0.0166978			0.0475153	0.978871	0.00651085		0.00509547	0.999054
775	Q9NR55	BATF3	Basic leucine zipper transcriptional factor ATF-like 3 OS=Homo sapiens OX=9606 GN=BATF3 PE=1 SV=1	2	10.8001	6.7601	11.7236	11.024	8.8138	11.4207	8.51333	11.1894	10.07	10.5451	7.75689	10.8566	9.11592	12.5761	8.83446		1.10643	0.692543	1.20103	1.12936	0.902936	1.17	0.872154	1.14631	1.03163	1.0803	0.794661	1.11221	0.933887	1.28836	0.905053		0.270434	0.13481	0.135424	0.175606	0.204778			0.194705	0.76927	0.139124		0.0626533	0.961271
776	Q07812-2	BAX	Isoform Beta of Apoptosis regulator BAX OS=Homo sapiens OX=9606 GN=BAX	1	8.89379	9.89978	12.0965	8.60935	9.60833	9.7866	10.769	11.5611	13.2632	8.29289	8.53054	9.20186	10.8201	9.73064	8.9363		0.863752	0.961452	1.1748	0.836128	0.933148	0.950461	1.04587	1.1228	1.28811	0.805394	0.828474	0.893672	1.05083	0.945026	0.867881		0.159064	0.0679736	0.10742	0.0543413	0.0962181			0.329447	0.683125	-0.117633		0.584337	0.760708
777	Q9NRL2	BAZ1A	Bromodomain adjacent to zinc finger domain protein 1A OS=Homo sapiens OX=9606 GN=BAZ1A PE=1 SV=2	17	10.6051	10.3372	10.5173	10.154	9.99121	9.76502	10.4904	10.4572	10.2263	9.53239	10.035	9.54499	8.904	9.61156	9.8283		1.01131	0.985759	1.00294	0.968284	0.952763	0.931193	1.00036	0.997197	0.975185	0.90901	0.956936	0.910211	0.849086	0.916559	0.937228		0.0130235	0.0195924	0.01384	0.0295335	0.0511626			1.25837	0.679312	-0.0586987		0.5393	0.950036
778	Q9UIG0	BAZ1B	Tyrosine-protein kinase BAZ1B OS=Homo sapiens OX=9606 GN=BAZ1B PE=1 SV=2	17	9.45322	8.02503	9.75758	9.96434	10.6554	10.501	9.90108	9.8737	9.39271	10.5511	9.98329	10.9291	10.5754	10.5178	9.9191		1.04126	0.883949	1.07479	1.09756	1.17369	1.15668	1.09059	1.08758	1.0346	1.1622	1.09965	1.20383	1.16488	1.15853	1.09258		0.101892	0.0349676	0.0294093	0.0453924	0.0351586			0.974033	0.299945	0.211243		0.452147	0.850449
779	Q9UIF9	BAZ2A	Bromodomain adjacent to zinc finger domain protein 2A OS=Homo sapiens OX=9606 GN=BAZ2A PE=1 SV=4	15	9.78804	9.14823	10.2722	10.2709	9.78886	10.3296	9.99405	10.6	10.2118	10.2378	9.92999	10.0003	9.24988	10.2544	9.92396		1.00533	0.939615	1.05506	1.05492	1.00541	1.06095	1.02649	1.08873	1.04885	1.05153	1.01991	1.02714	0.950055	1.05323	1.01929		0.0579045	0.0292891	0.0298937	0.0160395	0.052191			0.65221	0.679574	0.072657		0.644118	0.857063
780	Q9UIF8	BAZ2B	Bromodomain adjacent to zinc finger domain protein 2B OS=Homo sapiens OX=9606 GN=BAZ2B PE=1 SV=3	2	9.35203	8.49192	11.3805	9.65059	7.83551	10.3957	10.6408	11.6951	10.1681	8.06497	11.9687	9.58298	11.2104	9.75834	9.8044		0.960021	0.871728	1.16825	0.99067	0.804345	1.06716	1.09232	1.20054	1.04379	0.8279	1.22863	0.983729	1.15079	1.00173	1.00646		0.15225	0.141686	0.07215	0.199335	0.0804633			0.116466	0.887482	-0.0528291		0.489719	0.803494
781	Q9BXH1	BBC3	Bcl-2-binding component 3, isoforms 1/2 OS=Homo sapiens OX=9606 GN=BBC3 PE=1 SV=1	1	10.079	10.3664	9.62913	10.1866	10.0548	8.78678	10.3437	8.28585	9.25786	10.4052	11.0751	8.68207	11.1955	10.3516	11.3003		1.0054	1.03407	0.960527	1.01614	1.00299	0.8765	1.03181	0.826532	0.923492	1.03794	1.10477	0.866056	1.11678	1.03259	1.12723		0.037068	0.0798851	0.110743	0.12279	0.0475071			0.185328	0.877675	-0.0393189		0.47342	0.829522
782	Q8NFJ9-2	BBS1	Isoform 3 of Bardet-Biedl syndrome 1 protein OS=Homo sapiens OX=9606 GN=BBS1	3	9.08039	10.1345	8.45375	9.9673	10.4257	10.4512	9.94411	11.2132	9.57248	9.23817	11.4651	10.3548	9.56061	9.26004	10.8786		0.984549	1.09885	0.916605	1.08071	1.13041	1.13318	1.0782	1.21581	1.0379	1.00166	1.24311	1.12273	1.03662	1.00403	1.17952		0.0920982	0.0264867	0.0839886	0.107552	0.0869643			0.804282	0.405342	0.174711		0.615652	0.779883
783	Q8TAM1	BBS10	Bardet-Biedl syndrome 10 protein OS=Homo sapiens OX=9606 GN=BBS10 PE=1 SV=2	1	9.48706	11.5226	11.7966	8.93916	8.64386	9.72399	10.7956	10.6828	12.1227	8.36768	10.2076	10.6187	7.86664	8.78081	10.4443		0.867554	1.05369	1.07875	0.81745	0.790446	0.88922	0.987211	0.976897	1.10857	0.765191	0.933444	0.971039	0.719372	0.80297	0.955089		0.115384	0.0613305	0.0714945	0.123181	0.144714			0.932221	0.280064	-0.245491		0.102362	0.95352
784	Q9BXC9	BBS2	Bardet-Biedl syndrome 2 protein OS=Homo sapiens OX=9606 GN=BBS2 PE=1 SV=2	7	9.92032	9.70509	9.04669	10.3436	9.72328	9.25925	9.74386	9.28628	10.8811	10.5737	10.4433	10.2344	10.0166	10.0629	10.7596		1.03798	1.01546	0.946567	1.08227	1.01736	0.968808	1.01951	0.971636	1.1385	1.10634	1.0927	1.07083	1.04805	1.05289	1.12579		0.0476244	0.0556575	0.0823617	0.0164322	0.0404939			0.302949	0.832941	0.0464366		0.258394	0.914529
785	Q96RK4-2	BBS4	Isoform 2 of Bardet-Biedl syndrome 4 protein OS=Homo sapiens OX=9606 GN=BBS4	4	9.41935	8.31949	9.50967	11.1721	9.95726	10.0296	9.35362	11.3363	10.3667	9.84755	8.96083	9.60522	9.54833	11.8156	10.7583		1.03705	0.915957	1.04699	1.23002	1.09627	1.10424	1.02981	1.2481	1.14135	1.08419	0.986568	1.05751	1.05125	1.30087	1.18447		0.0729527	0.065612	0.0957706	0.0483884	0.105954			1.30815	0.25578	0.208357		0.857688	0.733663
786	Q8N3I7	BBS5	Bardet-Biedl syndrome 5 protein OS=Homo sapiens OX=9606 GN=BBS5 PE=1 SV=1	3	11.5423	10.8958	10.6069	9.63056	10.2555	8.99542	10.0652	10.4156	11.0646	10.5564	8.57458	9.36179	8.61802	8.30077	11.1166		1.04787	0.989177	0.962951	0.874316	0.931053	0.816654	0.913777	0.945588	1.0045	0.958372	0.778448	0.849916	0.782391	0.75359	1.00922		0.043483	0.0654458	0.0482208	0.105067	0.165038			1.11619	0.315504	-0.181174		0.601664	0.856588
787	Q8IWZ6	BBS7	Bardet-Biedl syndrome 7 protein OS=Homo sapiens OX=9606 GN=BBS7 PE=1 SV=2	7	9.76054	9.2655	9.61608	10.0849	10.0449	10.0313	9.79696	10.0693	10.6872	9.98879	10.0828	10.1596	9.61979	10.579	10.2133		1.02233	0.970476	1.0072	1.0563	1.05211	1.05068	1.02614	1.05467	1.11939	1.04623	1.05608	1.06412	1.00759	1.10805	1.06975		0.0266639	0.00277423	0.0447918	0.0084883	0.0477532			1.58886	0.512135	0.0891633		0.92154	0.819592
788	Q3SYG4-3	BBS9	Isoform 3 of Protein PTHB1 OS=Homo sapiens OX=9606 GN=BBS9	3	10.4428	10.223	10.1134	9.7288	8.95573	10.0377	10.9574	10.0054	10.2211	10.5389	9.54835	9.08087	9.73706	9.95858	10.4508		1.01784	0.996422	0.985738	0.94825	0.8729	0.978359	1.068	0.975212	0.996234	1.02721	0.930663	0.885098	0.949056	0.970647	1.01863		0.0163469	0.0582132	0.0480208	0.0765736	0.0363567			0.786576	0.616313	-0.0870455		0.094778	0.974264
789	Q8WY36	BBX	HMG box transcription factor BBX OS=Homo sapiens OX=9606 GN=BBX PE=1 SV=1	10	9.52569	8.62525	9.64414	10.0877	10.7345	10.3593	9.81548	9.28665	9.87697	10.4528	10.5427	10.5543	10.5656	9.86818	10.0608		1.02813	0.930947	1.04092	1.08879	1.1586	1.11811	1.05941	1.00233	1.06605	1.1282	1.1379	1.13915	1.14038	1.0651	1.08588		0.0601427	0.031247	0.0335962	0.00528257	0.0354346			1.43333	0.270061	0.181445		0.431946	0.890966
790	Q9UHQ4-2	BCAP29	Isoform 2 of B-cell receptor-associated protein 29 OS=Homo sapiens OX=9606 GN=BCAP29	5	9.96785	9.05448	9.46119	10.2282	10.3852	10.2608	10.1818	10.1429	9.62093	10.5883	10.2898	9.82838	10.0267	10.3977	9.56587		1.04985	0.953655	0.996491	1.07727	1.09381	1.08071	1.07238	1.06829	1.01331	1.11521	1.08376	1.03516	1.05605	1.09513	1.00752		0.0481958	0.00805003	0.0313744	0.0374067	0.0416853			1.2546	0.395246	0.131627		0.648839	0.863143
791	P51572-2	BCAP31	Isoform 2 of B-cell receptor-associated protein 31 OS=Homo sapiens OX=9606 GN=BCAP31	10	10.1678	8.96637	10.7394	10.5625	9.28134	10.2382	9.66944	11.0518	10.0206	10.0695	9.60181	9.90006	9.18827	10.8184	9.72443		1.02109	0.900431	1.07848	1.06071	0.932062	1.02816	0.971036	1.10986	1.0063	1.01121	0.964244	0.994196	0.922716	1.08642	0.976558		0.0908794	0.0664269	0.0701187	0.0240215	0.0838333			0.109833	0.918862	0.0262049		0.155348	0.94013
792	O75934	BCAS2	Pre-mRNA-splicing factor SPF27 OS=Homo sapiens OX=9606 GN=BCAS2 PE=1 SV=1	12	9.71208	10.7705	9.72441	10.0852	10.1398	9.19192	11.0154	10.3567	10.2274	10.1861	10.2717	9.39709	9.72401	9.3529	9.84482		0.964553	1.06967	0.965777	1.00161	1.00703	0.912893	1.09399	1.02857	1.01573	1.01163	1.02013	0.93327	0.965737	0.928881	0.977735		0.0603395	0.0542733	0.0401245	0.0484504	0.0265909			0.117095	0.922554	-0.0237025		0.381788	0.88894
793	Q9H6U6-8	BCAS3	Isoform 4 of BCAS3 microtubule associated cell migration factor OS=Homo sapiens OX=9606 GN=BCAS3	10	10.3644	9.81053	10.0985	9.97978	9.50659	10.4086	9.41678	9.79807	10.2967	10.033	9.6002	10.2078	9.35631	10.4972	10.6255		1.02708	0.97219	1.00073	0.988962	0.942071	1.03145	0.933171	0.970955	1.02037	0.994238	0.951347	1.01156	0.927178	1.04023	1.05295		0.0274528	0.045275	0.0448584	0.0314454	0.0687699			0.0399202	0.983562	-0.00450782		0.432662	0.911255
794	P54687-5	BCAT1	Isoform 5 of Branched-chain-amino-acid aminotransferase, cytosolic OS=Homo sapiens OX=9606 GN=BCAT1	7	10.1021	10.3748	9.44265	10.8389	9.71119	10.2368	9.49459	9.86358	9.46124	10.0982	9.54922	10.3965	11.1574	9.73351	9.53926		1.01293	1.04027	0.946803	1.0868	0.973729	1.02643	0.952011	0.989009	0.948667	1.01254	0.957489	1.04245	1.11874	0.975967	0.95649		0.0480557	0.0549858	0.0232435	0.0429165	0.0871018			0.389824	0.786241	0.0551701		0.476772	0.884242
795	O15382	BCAT2	Branched-chain-amino-acid aminotransferase, mitochondrial OS=Homo sapiens OX=9606 GN=BCAT2 PE=1 SV=2	9	9.81076	10.5328	8.6645	9.37073	10.7819	9.37056	10.2051	9.13987	10.0043	10.2708	11.7331	9.95811	11.0463	9.22288	9.88814		1.01462	1.0893	0.896078	0.969116	1.11506	0.969099	1.05541	0.945241	1.03464	1.0622	1.21343	1.02986	1.14241	0.953825	1.02263		0.0974362	0.0827968	0.0578578	0.0889356	0.0917953			0.129567	0.893936	0.0411191		0.0476279	0.977574
796	Q9P287	BCCIP	BRCA2 and CDKN1A-interacting protein OS=Homo sapiens OX=9606 GN=BCCIP PE=1 SV=1	3	10.0867	9.30207	9.8213	10.2309	9.83586	10.2048	10.1413	10.4404	9.94916	9.90916	9.68351	9.7621	9.64244	9.93977	11.0505		1.03595	0.955362	1.00869	1.05076	1.01019	1.04808	1.04156	1.07227	1.02182	1.01771	0.994538	1.00261	0.99032	1.02086	1.13493		0.0409896	0.0218955	0.024323	0.0117065	0.072682			0.822146	0.679035	0.0663535		0.721031	0.874202
797	Q9P287-2	BCCIP	Isoform 2 of BRCA2 and CDKN1A-interacting protein OS=Homo sapiens OX=9606 GN=BCCIP	7	9.80646	10.8587	9.61349	10.3278	9.99699	9.89542	10.598	10.6893	9.63371	9.57662	8.91943	9.90667	10.3975	10.1197	9.66015		0.97162	1.07588	0.952501	1.02327	0.990497	0.980434	1.05005	1.05909	0.954504	0.948848	0.883733	0.981549	1.03018	1.00266	0.957123		0.0664053	0.0224425	0.0567462	0.0530836	0.0370193			0.0714888	0.958331	0.0133158		0.11875	0.960308
798	P06276	BCHE	Cholinesterase OS=Homo sapiens OX=9606 GN=BCHE PE=1 SV=1	1	9.75274	14.2077	13.1369	8.75747	8.8633	10.2291	11.7064	10.111	10.0199	10.2626	7.80028	8.43866	5.57595	8.70958	12.4284		0.788687	1.14895	1.06236	0.708201	0.716759	0.827209	0.946674	0.817654	0.810291	0.829919	0.630794	0.682419	0.450917	0.704328	1.00506		0.188055	0.0884169	0.0893761	0.144654	0.385235			0.87219	0.232038	-0.384729		0.471344	0.777146
799	P12694	BCKDHA	2-oxoisovalerate dehydrogenase subunit alpha, mitochondrial OS=Homo sapiens OX=9606 GN=BCKDHA PE=1 SV=2	10	9.51016	10.063	9.87724	10.3763	9.88561	10.1988	9.40174	9.09828	7.93962	10.5053	10.0395	10.8184	11.9672	10.8043	9.51445		0.968764	1.02508	1.00616	1.057	1.00701	1.03891	0.957719	0.926807	0.808779	1.07014	1.02268	1.10203	1.21905	1.10059	0.969201		0.0286585	0.0244714	0.0875521	0.0374941	0.114005			0.886125	0.685488	0.0630446		0.820739	0.752552
800	P21953	BCKDHB	2-oxoisovalerate dehydrogenase subunit beta, mitochondrial OS=Homo sapiens OX=9606 GN=BCKDHB PE=1 SV=2	5	6.39378	7.75805	8.72833	9.94754	12.8225	12.2713	8.63941	9.7588	7.46992	10.7514	10.5651	13.4528	10.588	11.6982	9.15497		0.838339	1.01722	1.14444	1.3043	1.68125	1.60898	1.13278	1.27955	0.97944	1.4097	1.38527	1.7639	1.38828	1.53384	1.20038		0.153776	0.13063	0.132734	0.139442	0.121656			1.63143	0.126303	0.632299		0.439025	0.802182
801	O14874	BCKDK	[3-methyl-2-oxobutanoate dehydrogenase [lipoamide]] kinase, mitochondrial OS=Homo sapiens OX=9606 GN=BCKDK PE=1 SV=2	5	9.84862	10.4485	8.99294	9.92601	9.96542	10.8505	9.71136	10.0252	9.84272	10.1512	10.1998	9.27681	10.6871	10.0427	10.0312		1.00873	1.07017	0.921092	1.01666	1.0207	1.11135	0.994676	1.02682	1.00813	1.03973	1.0447	0.950167	1.09462	1.02861	1.02743		0.0749233	0.0510125	0.0159836	0.0525949	0.0366142			0.444899	0.68818	0.0855711		0.0527529	0.978027
802	O95999	BCL10	B-cell lymphoma/leukemia 10 OS=Homo sapiens OX=9606 GN=BCL10 PE=1 SV=1	6	10.1453	9.76036	9.80253	10.0273	9.70536	10.074	10.2229	10.1425	9.76254	10.4735	10.2633	10.0866	9.49998	9.94835	10.0854		1.0245	0.985622	0.98988	1.01258	0.980068	1.01729	1.03233	1.02421	0.985842	1.05764	1.03641	1.01857	0.959328	1.00461	1.01845		0.0213226	0.0201996	0.0244856	0.0188511	0.0311039			0.385865	0.910103	0.0190595		0.202507	0.967241
803	Q9H165	BCL11A	B-cell lymphoma/leukemia 11A OS=Homo sapiens OX=9606 GN=BCL11A PE=1 SV=2	5	10.327	8.96381	9.85793	10.4259	9.5832	10.3711	10.0133	10.1315	9.39123	9.84235	9.11976	10.5615	10.9241	10.6542	9.83295		1.06286	0.922558	1.01458	1.07304	0.986306	1.0674	1.03057	1.04274	0.966548	1.01298	0.938609	1.08699	1.12432	1.09654	1.01201		0.0712789	0.0465623	0.0403955	0.07325	0.05428			0.494288	0.700678	0.0753923		0.0809408	0.971746
804	Q9C0K0	BCL11B	B-cell lymphoma/leukemia 11B OS=Homo sapiens OX=9606 GN=BCL11B PE=1 SV=1	11	10.1689	10.0316	10.2764	9.77517	10.0861	9.91795	9.83088	10.1543	9.8111	10.1226	9.41217	10.0826	10.3198	10.0663	9.94411		1.00098	0.987464	1.01156	0.962217	0.99282	0.976272	0.967701	0.999534	0.965754	0.99642	0.926485	0.99248	1.01582	0.990875	0.978848		0.0120767	0.0156771	0.0193988	0.040429	0.0189526			0.325798	0.913855	-0.0191937		0.961737	0.903838
805	Q07817	BCL2L1	Bcl-2-like protein 1 OS=Homo sapiens OX=9606 GN=BCL2L1 PE=1 SV=1	4	10.4422	11.4334	9.44365	10.1227	10.2858	9.33974	10.2734	9.52218	9.73423	9.84486	10.1703	9.80066	11.14	9.20164	9.24526		1.00024	1.09518	0.904584	0.969628	0.98525	0.894631	0.984064	0.912107	0.932418	0.943015	0.974189	0.938781	1.06707	0.881403	0.885581		0.0952983	0.0510015	0.0393461	0.0203118	0.112217			0.221707	0.836142	-0.0568633		0.370425	0.871638
806	O43521-3	BCL2L11	Isoform BimS of Bcl-2-like protein 11 OS=Homo sapiens OX=9606 GN=BCL2L11	1	9.20662	9.09051	12.0291	9.89198	8.02583	12.5297	11.0412	11.3349	10.3451	11.1946	7.00728	9.75348	9.74958	8.53063	10.2694		0.910757	0.899271	1.18997	0.978555	0.793948	1.23949	1.09224	1.1213	1.02338	1.10741	0.693189	0.964854	0.964468	0.843885	1.0159		0.164621	0.222968	0.0466081	0.228286	0.0937864			0.0126733	0.986937	0.00850421		0.334796	0.856901
807	Q9HB09	BCL2L12	Bcl-2-like protein 12 OS=Homo sapiens OX=9606 GN=BCL2L12 PE=1 SV=1	3	8.95593	9.17133	9.38371	10.5216	10.7848	10.2696	10.6236	12.5693	9.9191	9.45362	9.48318	9.21943	9.54439	10.0922	10.0081		0.976621	1.00011	1.02327	1.14735	1.17605	1.11988	1.15848	1.37065	1.08165	1.03089	1.03412	1.00535	1.04079	1.10053	1.09136		0.0233246	0.0244739	0.124369	0.0153963	0.0298565			2.33855	0.152076	0.213068		0.913804	0.66606
808	Q9BXK5	BCL2L13	Bcl-2-like protein 13 OS=Homo sapiens OX=9606 GN=BCL2L13 PE=1 SV=1	11	9.96497	9.88543	10.604	10.3422	9.12435	10.3276	9.09265	10.5767	9.45926	10.4442	9.58876	10.1822	10.3261	10.454	9.6276		0.981629	0.973793	1.04458	1.01879	0.898821	1.01735	0.895698	1.04189	0.931812	1.02884	0.944569	1.00303	1.0172	1.0298	0.948394		0.0388042	0.0703785	0.0796144	0.0435176	0.043885			0.116788	0.936053	-0.0190874		0.421659	0.873098
809	Q4VC05	BCL7A	B-cell CLL/lymphoma 7 protein family member A OS=Homo sapiens OX=9606 GN=BCL7A PE=1 SV=1	2	9.93614	7.98241	9.84051	11.6	9.33691	9.81811	9.67155	9.5356	9.32519	9.51047	9.06748	11.2385	12.2162	10.5822	10.3388		1.07383	0.862682	1.06349	1.25364	1.00907	1.06107	1.04523	1.03054	1.0078	1.02782	0.979948	1.21457	1.32024	1.14364	1.11734		0.119033	0.116293	0.0183482	0.115419	0.0924303			0.550039	0.519077	0.163004		0.144854	0.939142
810	Q4VC05-2	BCL7A	Isoform 2 of B-cell CLL/lymphoma 7 protein family member A OS=Homo sapiens OX=9606 GN=BCL7A	9	10.0681	11.3481	9.85912	10.4138	9.47993	9.96416	9.96003	10.4179	10.6436	9.455	9.23923	9.28617	10.2333	10.0102	9.62141		0.965753	1.08854	0.945712	0.998921	0.909338	0.955787	0.955391	0.999311	1.02096	0.906947	0.88625	0.890753	0.9816	0.960201	0.92291		0.0773256	0.0469283	0.0336839	0.0121664	0.0311046			0.257898	0.836436	-0.050893		0.0684687	0.973647
811	Q9BQE9	BCL7B	B-cell CLL/lymphoma 7 protein family member B OS=Homo sapiens OX=9606 GN=BCL7B PE=1 SV=1	6	9.34191	8.30262	9.85075	9.91859	10.1365	9.76512	11.6196	10.414	10.9776	9.62029	9.96888	9.48373	10.2257	9.93403	10.4408		1.01929	0.905896	1.07481	1.08221	1.10599	1.06547	1.26781	1.13626	1.19776	1.04967	1.0877	1.03477	1.11572	1.0839	1.13919		0.0860946	0.018775	0.0548221	0.0258157	0.0249336			0.7636	0.491096	0.134854		1.40842	0.639392
812	Q8WUZ0	BCL7C	B-cell CLL/lymphoma 7 protein family member C OS=Homo sapiens OX=9606 GN=BCL7C PE=1 SV=3	3	9.09051	9.38298	9.38638	10.0868	10.1883	10.4737	9.59505	9.33321	8.87287	10.7593	9.85654	11.3879	11.008	10.5762	10.0023		0.978882	1.01038	1.01074	1.08616	1.09709	1.12783	1.03321	1.00502	0.955447	1.15858	1.06137	1.22627	1.18537	1.13887	1.07706		0.0182895	0.0195737	0.0394526	0.072158	0.0479218			2.44461	0.231842	0.156588		0.0821134	0.97857
813	O00512	BCL9	B-cell CLL/lymphoma 9 protein OS=Homo sapiens OX=9606 GN=BCL9 PE=1 SV=4	5	9.61348	8.67573	10.6675	9.5742	9.36685	10.5601	10.0703	9.77139	9.98723	10.4155	9.80797	9.5129	10.3593	10.7084	10.9092		0.995984	0.89883	1.10519	0.991914	0.970432	1.09406	1.04331	1.01234	1.03471	1.07907	1.01613	0.985563	1.07325	1.10942	1.13022		0.103236	0.0648348	0.0155174	0.0464289	0.0261072			0.174943	0.872709	0.0442954		0.185775	0.935735
814	Q86UU0	BCL9L	B-cell CLL/lymphoma 9-like protein OS=Homo sapiens OX=9606 GN=BCL9L PE=1 SV=1	6	9.55107	9.96904	11.45	10.1814	9.36475	9.94233	10.2145	10.7133	10.171	9.54413	10.234	9.58088	9.11696	10.148	9.81861		0.925189	0.965677	1.10913	0.986249	0.90714	0.96309	0.989451	1.03777	0.985245	0.924517	0.991347	0.928076	0.883137	0.98301	0.951105		0.0966563	0.0427149	0.0290651	0.0396623	0.0543188			0.250111	0.835404	-0.0529625		0.0182103	0.993555
815	Q9NYF8	BCLAF1	Bcl-2-associated transcription factor 1 OS=Homo sapiens OX=9606 GN=BCLAF1 PE=1 SV=2	13	9.78838	10.2022	9.26293	9.63512	10.369	9.17089	10.3705	9.99738	10.0307	10.4246	9.95227	9.78396	11.6549	9.24831	10.1089		1.00382	1.04625	0.949931	0.9881	1.06336	0.940492	1.06352	1.02525	1.02867	1.06906	1.02062	1.00336	1.19523	0.948432	1.03669		0.0482732	0.0621148	0.0203794	0.0330367	0.117965			0.0442067	0.97445	0.00967878		0.404461	0.902215
816	Q9NYF8-3	BCLAF1	Isoform 3 of Bcl-2-associated transcription factor 1 OS=Homo sapiens OX=9606 GN=BCLAF1	1	10.0675	11.0734	9.77465	9.83193	10.3776	9.06185	10.0007	9.91353	11.0923	10.6575	10.2294	9.42582	10.2087	8.71189	9.5731		0.976936	1.07455	0.948518	0.954076	1.00702	0.879348	0.970451	0.961993	1.07638	1.03419	0.99265	0.914667	0.990641	0.845389	0.928959		0.0661043	0.0677504	0.0635538	0.0618872	0.0790968			0.303869	0.785631	-0.0647378		0.00447221	0.998265
817	A2AJT9	BCLAF3	BCLAF1 and THRAP3 family member 3 OS=Homo sapiens OX=9606 GN=BCLAF3 PE=1 SV=1	3	10.8778	9.53271	10.5179	10.3147	9.43848	9.78819	9.65513	9.99561	10.2522	10.4688	9.5729	9.93273	9.37134	10.419	9.86252		1.05513	0.924656	1.02022	1.0005	0.915516	0.949437	0.936531	0.969556	0.994446	1.01546	0.928554	0.963458	0.909004	1.01063	0.956647		0.0675438	0.0447899	0.0300489	0.0451216	0.0530317			0.338085	0.815482	-0.0506465		0.360754	0.90314
818	Q6W2J9	BCOR	BCL-6 corepressor OS=Homo sapiens OX=9606 GN=BCOR PE=1 SV=1	11	10.0088	10.0124	10.779	9.74089	9.32776	9.63523	10.0643	10.2236	10.0228	9.92916	10.0106	10.0226	10.0788	9.88704	10.2571		0.974879	0.97523	1.04989	0.948782	0.908542	0.938491	0.980281	0.995798	0.976239	0.96712	0.975048	0.976221	0.981693	0.963017	0.999067		0.0432075	0.0224317	0.0104923	0.0050894	0.0183729			1.02574	0.583468	-0.0867817		0.33325	0.939518
819	Q5H9F3	BCORL1	BCL-6 corepressor-like protein 1 OS=Homo sapiens OX=9606 GN=BCORL1 PE=1 SV=2	5	7.9283	8.49063	9.57273	10.0194	12.0131	10.707	8.99338	9.10991	9.06661	10.4579	9.73482	11.5079	10.4983	11.5064	10.3937		0.915097	0.980003	1.1049	1.15646	1.38657	1.23581	1.03803	1.05148	1.04648	1.20707	1.12361	1.32826	1.21173	1.32809	1.19965		0.0964685	0.0927941	0.00650362	0.0843723	0.0568964			1.40865	0.143982	0.347579		0.304508	0.90059
820	P11274	BCR	Breakpoint cluster region protein OS=Homo sapiens OX=9606 GN=BCR PE=1 SV=2	14	10.7535	10.3653	10.64	10.3363	9.58107	9.95515	10.5955	10.0178	10.395	9.45966	9.34302	9.37692	9.30985	9.92306	9.9479		1.0158	0.979126	1.00508	0.976383	0.905047	0.940383	1.00087	0.9463	0.981937	0.893579	0.88256	0.885763	0.879427	0.937352	0.939699		0.0188556	0.0379207	0.0283785	0.00638776	0.0371566			1.19493	0.615181	-0.0745883		0.583306	0.909742
821	Q9Y276	BCS1L	Mitochondrial chaperone BCS1 OS=Homo sapiens OX=9606 GN=BCS1L PE=1 SV=1	9	11.0806	10.7863	10.5377	9.91905	9.43095	9.80539	10.0884	9.55058	10.1504	10.1748	9.86757	9.85133	9.40285	9.58018	9.774		1.02583	0.998593	0.975573	0.918302	0.873114	0.907779	0.933979	0.88419	0.93972	0.941977	0.913536	0.912032	0.870512	0.88693	0.904874		0.0251599	0.0262792	0.0332194	0.0182886	0.0193664			1.86262	0.305676	-0.138192		1.50883	0.733581
822	Q02338	BDH1	D-beta-hydroxybutyrate dehydrogenase, mitochondrial OS=Homo sapiens OX=9606 GN=BDH1 PE=1 SV=3	5	9.85477	9.87036	10.5528	10.7182	9.70426	9.79898	9.65447	10.1772	9.99406	9.9984	9.70418	9.71153	9.37094	10.4496	10.4404		0.976432	0.977977	1.04559	1.06198	0.961519	0.970905	0.956586	1.00838	0.990234	0.990663	0.961512	0.962239	0.928494	1.03537	1.03446		0.0394907	0.0555956	0.0266772	0.0171128	0.0614761			0.0794822	0.963004	0.0108608		0.317997	0.940232
823	Q9BUT1	BDH2	3-hydroxybutyrate dehydrogenase type 2 OS=Homo sapiens OX=9606 GN=BDH2 PE=1 SV=2	6	10.5725	11.5411	9.21922	10.2949	10.5047	9.7908	10.3696	9.06215	10.4246	9.79618	10.9115	9.24233	9.78082	8.67578	9.81391		1.01227	1.10502	0.882707	0.985702	1.00578	0.937434	0.99285	0.867668	0.998117	0.937949	1.04474	0.88492	0.936478	0.830674	0.939646		0.111664	0.0359824	0.0774925	0.0851592	0.0687387			0.0460399	0.965465	-0.0148437		0.230465	0.902683
824	A6H8Y1	BDP1	Transcription factor TFIIIB component B'' homolog OS=Homo sapiens OX=9606 GN=BDP1 PE=1 SV=3	11	10.0977	9.10169	10.34	10.3289	9.25058	9.99732	10.1612	10.7714	10.2823	9.62411	9.87849	9.77833	9.80572	10.3646	10.2176		1.02551	0.924361	1.05013	1.04899	0.939482	1.01532	1.03197	1.09393	1.04426	0.977416	1.00325	0.993079	0.995861	1.05262	1.0377		0.0666515	0.0560209	0.0310477	0.0131292	0.0286			0.0935718	0.945143	0.0167514		0.563415	0.857035
825	Q14457	BECN1	Beclin-1 OS=Homo sapiens OX=9606 GN=BECN1 PE=1 SV=2	5	9.5958	9.85727	8.83894	9.52058	10.382	9.74525	9.73809	8.87846	9.85206	11.2825	10.5468	10.2045	11.7052	9.83115	10.0214		1.01751	1.04524	0.937255	1.00953	1.10088	1.03336	1.0326	0.941445	1.04468	1.19636	1.11835	1.08206	1.24119	1.04247	1.06264		0.0560795	0.0452152	0.0560898	0.0515873	0.0980559			0.512291	0.678441	0.082372		0.0159568	0.994034
826	Q5T5X7	BEND3	BEN domain-containing protein 3 OS=Homo sapiens OX=9606 GN=BEND3 PE=1 SV=1	10	9.2742	8.94518	10.1338	10.2534	10.1011	9.49405	10.7717	9.8287	9.7514	10.3126	9.41535	9.83196	11.2273	9.95779	10.7016		0.981285	0.946472	1.07224	1.08489	1.06878	1.00455	1.13973	1.03996	1.03178	1.09116	0.99622	1.0403	1.18793	1.05362	1.13231		0.0649403	0.0403748	0.0561473	0.0455691	0.0600105			0.674327	0.623839	0.0896189		0.616427	0.830011
827	Q6ZU67	BEND4	BEN domain-containing protein 4 OS=Homo sapiens OX=9606 GN=BEND4 PE=2 SV=3	2	10.0312	9.37551	11.0065	10.4498	10.0022	10.6192	10.8381	10.5133	9.95251	9.07874	9.05515	9.82248	10.0464	9.42332	9.78559		0.989489	0.924813	1.0857	1.03078	0.98663	1.0475	1.06909	1.03704	0.981729	0.89554	0.893213	0.968903	0.990994	0.929529	0.965264		0.0809559	0.0307806	0.0429345	0.0468267	0.0320897			0.282617	0.837486	0.0478214		0.203487	0.935175
828	Q7L4P6	BEND5	BEN domain-containing protein 5 OS=Homo sapiens OX=9606 GN=BEND5 PE=1 SV=1	7	10.2106	9.65549	10.1499	10.2712	8.95744	10.1025	10.4992	10.64	10.3634	9.27258	9.90378	10.0667	9.74113	9.89131	10.2748		1.02052	0.965036	1.01445	1.02658	0.895268	1.00971	1.04937	1.06343	1.03579	0.926765	0.989851	1.00613	0.973595	0.988605	1.02694		0.0304317	0.0731092	0.0131704	0.0430297	0.027608			0.130699	0.926213	-0.0212204		1.15961	0.843772
829	Q5SZJ8	BEND6	BEN domain-containing protein 6 OS=Homo sapiens OX=9606 GN=BEND6 PE=1 SV=2	1	8.93361	9.77605	10.0194	10.822	9.61014	10.7999	9.60639	8.35915	11.2938	10.0934	10.5309	9.0924	8.71363	11.0579	11.2914		0.932882	1.02085	1.04627	1.13007	1.00353	1.12777	1.00314	0.872894	1.17935	1.05399	1.09967	0.949464	0.909911	1.1547	1.17909		0.0594987	0.0666015	0.151011	0.0744429	0.137687			0.902641	0.454707	0.13433		0.0280887	0.984552
830	O15155	BET1	BET1 homolog OS=Homo sapiens OX=9606 GN=BET1 PE=1 SV=1	6	9.73819	10.5779	9.06485	10.1828	10.0866	9.90454	10.0997	10.189	10.0106	10.0157	10.3509	9.7201	10.2948	10.008	9.75635		0.994338	1.08008	0.925585	1.03974	1.02991	1.01132	1.03125	1.04037	1.02215	1.02268	1.0569	0.992491	1.05117	1.02188	0.996192		0.0774014	0.0140514	0.0088338	0.0314703	0.0268887			0.288061	0.819538	0.0554737		0.211923	0.928265
831	Q9NYM9	BET1L	BET1-like protein OS=Homo sapiens OX=9606 GN=BET1L PE=1 SV=1	3	9.66729	9.81715	9.97067	9.8704	9.664	9.88603	10.106	10.3566	9.46524	9.70103	10.2764	10.2666	10.5846	10.2265	10.1415		0.984612	0.999876	1.01551	1.0053	0.984278	1.00689	1.0293	1.05482	0.964034	0.988049	1.04665	1.04565	1.07805	1.04157	1.03291		0.0154502	0.0126363	0.0460786	0.0326735	0.0227949			0.405501	0.940377	0.0126102		0.144926	0.968104
832	Q9HBH7	BEX1	Protein BEX1 OS=Homo sapiens OX=9606 GN=BEX1 PE=1 SV=2	1	12.4461	10.1691	8.87417	9.41133	6.24845	12.6606	8.0879	13.108	9.74723	8.12822	9.11733	10.9124	9.64538	10.5656	10.8783		1.18574	0.968814	0.845443	0.896619	0.595291	1.20617	0.770535	1.2488	0.92862	0.774376	0.868609	1.03962	0.918917	1.00658	1.03638		0.17228	0.33963	0.247968	0.150371	0.0618454			0.214404	0.722924	-0.183459		0.0638054	0.961817
833	P21810	BGN	Biglycan OS=Homo sapiens OX=9606 GN=BGN PE=1 SV=2	1	8.6777	12.6906	8.6869	9.9208	10.2226	11.0333	13.2042	8.42055	9.67488	9.75957	10.5795	8.21246	11.0336	9.20947	8.67383		0.866176	1.26673	0.867095	0.990258	1.02038	1.10131	1.318	0.840509	0.965711	0.974165	1.05601	0.819738	1.10134	0.919256	0.86579		0.230994	0.0553632	0.237736	0.126298	0.128348			0.164541	0.830116	0.0896381		0.0656072	0.960815
834	Q93088	BHMT	Betaine--homocysteine S-methyltransferase 1 OS=Homo sapiens OX=9606 GN=BHMT PE=1 SV=2	3	8.04237	8.30729	9.48442	11.7828	13.6591	10.7242	6.94947	12.0535	11.2171	8.56783	9.48099	8.41029	10.2203	10.7394	10.3611		0.933926	0.964689	1.10138	1.36828	1.58617	1.24535	0.807012	1.39972	1.30259	0.994946	1.10099	0.976651	1.18684	1.24712	1.20319		0.0891386	0.123291	0.271755	0.0655445	0.0257131			1.60857	0.110277	0.496148		0.268761	0.858278
835	Q9H694	BICC1	Protein bicaudal C homolog 1 OS=Homo sapiens OX=9606 GN=BICC1 PE=1 SV=2	1	9.64204	10.9458	12.1307	10.6087	8.25659	10.2279	10.1065	10.65	10.6652	9.03773	9.74447	10.3888	9.66268	9.53328	8.39964		0.884089	1.00363	1.11228	0.972725	0.757056	0.937809	0.926676	0.97651	0.9779	0.82868	0.893481	0.952558	0.885982	0.874117	0.770172		0.114138	0.130186	0.0303854	0.0694967	0.0755427			0.488674	0.560285	-0.157419		0.21958	0.919705
836	Q96G01	BICD1	Protein bicaudal D homolog 1 OS=Homo sapiens OX=9606 GN=BICD1 PE=1 SV=3	12	10.0027	10.1044	10.3551	10.0226	10.2552	9.47742	10.2059	10.2774	10.043	10.2433	10.2327	9.87873	9.56033	9.32901	10.0123		0.985094	0.995108	1.0198	0.987056	1.00996	0.933361	1.0051	1.01214	0.989058	1.00878	1.00774	0.972883	0.941526	0.918746	0.986033		0.0178618	0.0402528	0.0118074	0.0205051	0.0360714			0.180299	0.921201	-0.0202374		0.0524136	0.99437
837	Q8TD16	BICD2	Protein bicaudal D homolog 2 OS=Homo sapiens OX=9606 GN=BICD2 PE=1 SV=1	1	10.8857	8.83475	9.35675	10.0478	10.0877	10.4083	10.2415	9.62008	10.4017	10.8623	9.58327	10.1964	9.66492	9.41451	10.3943		1.12312	0.911513	0.96537	1.03667	1.04078	1.07386	1.05665	0.992538	1.07318	1.1207	0.98874	1.052	0.997164	0.971328	1.07241		0.109971	0.0194112	0.040928	0.0626295	0.0518106			0.385656	0.701508	0.0907512		0.224867	0.918562
838	Q8TD16-2	BICD2	Isoform 2 of Protein bicaudal D homolog 2 OS=Homo sapiens OX=9606 GN=BICD2	16	9.72627	9.5602	10.1892	10.2925	10.0398	10.2208	10.2516	10.4918	10.188	9.83574	9.99752	9.75771	9.71885	9.78959	9.94048		0.989931	0.973027	1.03704	1.04756	1.02184	1.04026	1.0434	1.06785	1.03692	1.00107	1.01754	0.99313	0.989175	0.996375	1.01173		0.033174	0.0127886	0.0155428	0.0124012	0.0115322			1.03766	0.658731	0.0665113		1.10565	0.849047
839	Q9NZM4	BICRA	BRD4-interacting chromatin-remodeling complex-associated protein OS=Homo sapiens OX=9606 GN=BICRA PE=1 SV=2	8	9.47303	9.76854	9.99027	9.99727	9.53961	9.95079	9.85758	10.0931	9.72515	10.3644	9.46529	10.5467	11.0144	10.1445	10.0694		0.972197	1.00252	1.02528	1.026	0.979029	1.02123	1.01166	1.03583	0.998071	1.06368	0.971402	1.08239	1.13038	1.04111	1.0334		0.0266314	0.0256265	0.0188406	0.0571793	0.05046			0.459404	0.879037	0.0268654		0.252858	0.961205
840	Q6AI39	BICRAL	BRD4-interacting chromatin-remodeling complex-associated protein-like OS=Homo sapiens OX=9606 GN=BICRAL PE=1 SV=2	8	9.2679	9.24257	10.0676	10.3221	9.9597	9.67003	9.96577	10.1355	10.4661	9.98103	9.8904	9.80707	10.3128	10.3273	10.5841		0.972904	0.970245	1.05685	1.08357	1.04553	1.01512	1.04616	1.06398	1.09868	1.04777	1.03825	1.0295	1.08259	1.08412	1.11108		0.0492522	0.0327212	0.0249699	0.00879491	0.0146636			0.857696	0.617257	0.0826388		0.983951	0.797516
841	P55957-2	BID	Isoform 2 of BH3-interacting domain death agonist OS=Homo sapiens OX=9606 GN=BID	10	9.904	11.8321	9.45849	9.61376	9.61725	9.41157	10.0041	9.74078	10.2486	9.65766	10.2921	9.83699	11.0244	9.56605	9.79222		0.952474	1.1379	0.909628	0.924561	0.924897	0.905117	0.9621	0.936777	0.985614	0.928783	0.989793	0.94603	1.06022	0.919973	0.941724		0.121329	0.0123334	0.0254019	0.0329373	0.0774994			0.364964	0.69072	-0.102092		0.186828	0.922979
842	O00499	BIN1	Myc box-dependent-interacting protein 1 OS=Homo sapiens OX=9606 GN=BIN1 PE=1 SV=1	8	9.84502	9.63441	10.9894	10.0422	10.0877	10.0113	9.5645	10.1546	9.7963	9.9162	9.34953	9.9644	10.1494	10.5878	9.90717		0.969353	0.948616	1.08203	0.988765	0.993244	0.985728	0.941732	0.999836	0.964556	0.97636	0.920565	0.981106	0.999322	1.04249	0.975472		0.071794	0.00382178	0.0302195	0.0350938	0.0337758			0.00622793	0.996227	0.00108829		0.333972	0.910656
843	Q9UBW5	BIN2	Bridging integrator 2 OS=Homo sapiens OX=9606 GN=BIN2 PE=1 SV=3	10	9.80719	8.4195	10.3216	9.38621	9.22999	10.3473	10.0229	9.97001	10.0833	10.5117	9.79134	10.867	10.9414	10.3121	9.9884		1.03059	0.884763	1.08465	0.986351	0.969934	1.08735	1.05326	1.0477	1.0596	1.10462	1.02892	1.14196	1.14978	1.08365	1.04963		0.103393	0.0626707	0.00565194	0.0527488	0.0465342			0.14726	0.89199	0.0385677		0.338596	0.881473
844	Q9NQY0	BIN3	Bridging integrator 3 OS=Homo sapiens OX=9606 GN=BIN3 PE=1 SV=1	6	9.90957	10.623	9.54825	10.098	9.4482	9.91441	10.4758	10.8767	10.4971	9.92544	9.85863	9.48702	9.2741	9.54885	10.515		0.988296	1.05944	0.952261	1.00709	0.942283	0.988778	1.04476	1.08475	1.04689	0.989879	0.983216	0.946154	0.92492	0.952321	1.04867		0.0545414	0.0341115	0.0212475	0.0242096	0.0666443			0.0938518	0.951766	-0.0149312		0.580926	0.859215
845	Q13490	BIRC2	Baculoviral IAP repeat-containing protein 2 OS=Homo sapiens OX=9606 GN=BIRC2 PE=1 SV=2	11	9.67555	10.3838	9.88127	9.62067	10.1588	9.87823	9.98963	9.62494	10.1163	10.3387	10.3657	9.78286	10.1994	9.84844	10.1358		0.969475	1.04044	0.990088	0.963976	1.01789	0.989783	1.00095	0.964404	1.01364	1.03592	1.03862	0.980227	1.02196	0.986798	1.01559		0.0365052	0.0272234	0.0257409	0.0323718	0.0185857			0.00596078	0.996218	0.000853278		0.133481	0.969074
846	O15392	BIRC5	Baculoviral IAP repeat-containing protein 5 OS=Homo sapiens OX=9606 GN=BIRC5 PE=1 SV=3	8	10.4197	9.61258	10.7282	9.95707	10.3611	9.81686	9.62113	10.6471	10.6792	9.45477	10.1354	9.36113	9.10948	9.87589	10.2203		1.01621	0.937493	1.0463	0.97109	1.0105	0.957417	0.938328	1.03839	1.04152	0.922103	0.988479	0.91297	0.888427	0.963173	0.996767		0.0561833	0.0281335	0.0583412	0.0437882	0.0584098			0.0976749	0.951811	-0.014197		0.0164933	0.994743
847	Q9NR09	BIRC6	Baculoviral IAP repeat-containing protein 6 OS=Homo sapiens OX=9606 GN=BIRC6 PE=1 SV=3	12	10.4636	10.8589	10.2228	9.8945	9.99478	9.7235	10.1386	10.3101	10.6718	9.78159	10.2097	9.42184	9.25078	9.32149	9.73614		0.995103	1.03269	0.972202	0.940984	0.950521	0.924721	0.964196	0.98051	1.0149	0.930245	0.970961	0.896032	0.879764	0.88649	0.925923		0.0305423	0.0138963	0.0262385	0.0402302	0.0277874			0.922881	0.628038	-0.0765743		0.260804	0.945941
848	Q86UB2	BIVM	Basic immunoglobulin-like variable motif-containing protein OS=Homo sapiens OX=9606 GN=BIVM PE=1 SV=3	1	10.6042	9.06623	9.18213	10.7429	7.1023	9.74285	7.29937	10.9588	11.1298	10.7044	9.56069	9.6096	10.828	10.6159	12.8529		1.10259	0.942679	0.954731	1.11701	0.738476	1.01303	0.758967	1.13946	1.15724	1.11302	0.994092	0.999178	1.12587	1.10381	1.3364		0.0890493	0.204533	0.220887	0.0649397	0.108013			0.130744	0.868289	-0.068378		0.0021139	0.998968
849	P51451	BLK	Tyrosine-protein kinase Blk OS=Homo sapiens OX=9606 GN=BLK PE=1 SV=3	4	10.1365	10.3159	9.75633	10.1125	10.1706	10.2168	9.59153	10.624	10.4586	9.32194	8.71364	9.37229	9.55615	10.8956	10.7577		1.00665	1.02446	0.968893	1.00426	1.01003	1.01463	0.952527	1.05506	1.03863	0.925754	0.865344	0.930755	0.949014	1.08203	1.06834		0.0283734	0.00514219	0.0542368	0.0401277	0.0708192			0.352068	0.880848	0.0284918		0.105503	0.969393
850	P54132	BLM	RecQ-like DNA helicase BLM OS=Homo sapiens OX=9606 GN=BLM PE=1 SV=1	20	10.294	10.1132	10.028	10.3131	9.80738	9.71549	10.3211	10.011	10.3116	9.76669	9.91325	9.68246	10.1186	9.69034	9.91377		1.01468	0.996858	0.988462	1.01657	0.966717	0.957659	1.01736	0.986791	1.01641	0.962706	0.977153	0.954403	0.997398	0.95518	0.977204		0.0133884	0.0323596	0.0172635	0.0119326	0.0216219			0.216679	0.937152	-0.0148226		0.0699119	0.988095
851	Q13867	BLMH	Bleomycin hydrolase OS=Homo sapiens OX=9606 GN=BLMH PE=1 SV=1	13	10.173	8.99684	10.2469	10.9932	10.1516	11.1875	9.56437	10.0989	8.7908	10.2514	9.00913	10.7849	9.59051	11.0443	9.11651		1.03747	0.917524	1.045	1.12112	1.03529	1.14094	0.975402	1.02992	0.896512	1.04547	0.918777	1.09988	0.978068	1.12633	0.929728		0.0715254	0.0510909	0.0693414	0.0909787	0.101294			1.02833	0.388956	0.151873		0.265876	0.913123
852	P78537	BLOC1S1	Biogenesis of lysosome-related organelles complex 1 subunit 1 OS=Homo sapiens OX=9606 GN=BLOC1S1 PE=1 SV=2	6	9.98491	9.42395	10.5906	9.35436	10.179	10.2134	10.0467	9.38723	9.89016	10.0003	10.037	10.1293	10.8666	10.0266	9.86981		0.998508	0.94241	1.05908	0.935451	1.01792	1.02136	1.00469	0.938738	0.989032	1.00005	1.00372	1.01294	1.08668	1.00268	0.986997		0.0583501	0.0490503	0.0352508	0.00660748	0.0522707			0.0129724	0.994181	0.00252597		0.28053	0.925871
853	Q6QNY1	BLOC1S2	Biogenesis of lysosome-related organelles complex 1 subunit 2 OS=Homo sapiens OX=9606 GN=BLOC1S2 PE=1 SV=1	4	11.0991	8.9638	9.91456	9.75427	10.4585	10.3974	10.5374	10.1127	11.6198	9.87227	10.183	9.12185	8.76815	9.10112	10.0961		1.11074	0.897055	0.992202	0.976161	1.04664	1.04052	1.05453	1.01203	1.16286	0.987969	1.01907	0.912871	0.877475	0.910797	1.01036		0.107057	0.038237	0.0722446	0.0560949	0.074117			0.192959	0.857057	0.0491918		0.416296	0.850987
854	Q6QNY0	BLOC1S3	Biogenesis of lysosome-related organelles complex 1 subunit 3 OS=Homo sapiens OX=9606 GN=BLOC1S3 PE=1 SV=1	5	9.43834	9.98107	10.3149	9.67404	10.07	9.91341	10.1152	10.187	9.90092	10.2808	9.75296	9.61965	10.4584	10.2204	10.0728		0.952267	1.00702	1.04071	0.976047	1.01599	1.0002	1.02056	1.0278	0.998938	1.03726	0.98401	0.97056	1.05519	1.03118	1.01628		0.0446373	0.0201701	0.0147838	0.0353717	0.0189806			0.0907049	0.958768	0.0113039		0.169675	0.962549
855	Q9NUP1	BLOC1S4	Biogenesis of lysosome-related organelles complex 1 subunit 4 OS=Homo sapiens OX=9606 GN=BLOC1S4 PE=1 SV=1	4	9.78109	12.6855	9.91627	9.6686	9.19357	9.84765	9.80161	10.69	9.09627	9.58843	10.3345	10.1518	10.3218	9.66889	9.25401		0.906136	1.1752	0.918659	0.895715	0.851707	0.912302	0.908037	0.990339	0.842693	0.888288	0.9574	0.940481	0.956232	0.895741	0.857306		0.151861	0.0353209	0.0809742	0.0387902	0.0552226			0.442707	0.591924	-0.149458		0.359521	0.843375
856	Q8TDH9	BLOC1S5	Biogenesis of lysosome-related organelles complex 1 subunit 5 OS=Homo sapiens OX=9606 GN=BLOC1S5 PE=1 SV=1	7	9.29835	12.5096	9.2943	9.5911	10.0017	9.29831	9.74038	9.89394	8.6105	9.62375	10.489	10.8578	12.33	9.41266	9.04861		0.896881	1.20663	0.896491	0.925119	0.964727	0.896878	0.939518	0.95433	0.830534	0.928268	1.01172	1.0473	1.1893	0.907907	0.872793		0.178945	0.0366917	0.0744437	0.061358	0.175242			0.183931	0.826577	-0.0782095		0.321643	0.858824
857	Q9UL45	BLOC1S6	Biogenesis of lysosome-related organelles complex 1 subunit 6 OS=Homo sapiens OX=9606 GN=BLOC1S6 PE=1 SV=1	1	8.42415	9.22698	12.0782	8.22628	9.75873	9.75345	9.51821	10.074	11.4077	9.36855	8.86452	10.331	10.6724	11.1764	11.1195		0.850086	0.9311	1.21881	0.830119	0.984759	0.984227	0.960488	1.01657	1.15116	0.945386	0.894524	1.04251	1.07696	1.12782	1.12207		0.19378	0.0955251	0.0939737	0.0782551	0.0251172			0.152138	0.84858	-0.0730184		0.144838	0.923921
858	P53004	BLVRA	Biliverdin reductase A OS=Homo sapiens OX=9606 GN=BLVRA PE=1 SV=2	9	8.23691	8.47616	9.11343	9.6755	10.6386	10.6618	9.01536	9.3483	8.81254	10.8358	9.50328	12.3369	11.4553	11.8471	10.043		0.956798	0.984588	1.05861	1.1239	1.23578	1.23847	1.04722	1.0859	1.02366	1.25868	1.1039	1.43305	1.33065	1.37616	1.16659		0.0526287	0.0545125	0.0298609	0.130154	0.0853741			1.78764	0.14137	0.276419		0.644182	0.858967
859	P30043	BLVRB	Flavin reductase (NADPH) OS=Homo sapiens OX=9606 GN=BLVRB PE=1 SV=3	5	9.63025	8.89041	9.60609	10.2021	9.9908	9.98483	8.23409	10.3353	10.7639	10.8564	10.6419	10.4973	10.2725	10.1621	9.93209		1.02716	0.948251	1.02459	1.08815	1.06562	1.06498	0.878248	1.10237	1.14808	1.15794	1.13507	1.11964	1.09566	1.08389	1.05936		0.0448341	0.0123003	0.138471	0.0169422	0.0171562			1.1951	0.445529	0.116723		0.132415	0.940362
860	Q9H2G9	BLZF1	Golgin-45 OS=Homo sapiens OX=9606 GN=BLZF1 PE=1 SV=2	3	10.6232	10.1207	10.2924	10.8195	9.18206	9.81803	10.7559	10.8332	10.4119	9.56272	9.58083	8.47879	9.08454	10.2204	10.2159		1.02685	0.978281	0.99487	1.04582	0.887547	0.949021	1.03968	1.04715	1.00642	0.924343	0.926093	0.819568	0.878121	0.987911	0.987477		0.0246866	0.0830464	0.0210286	0.0685425	0.0665102			0.276823	0.840925	-0.0464224		0.676702	0.907382
861	Q96MC5	BMERB1	bMERB domain-containing protein 1 OS=Homo sapiens OX=9606 GN=BMERB1 PE=1 SV=1	2	8.73422	8.88	9.33111	10.4976	10.2687	10.1773	9.97312	11.0499	10.5712	10.3772	9.85809	9.58735	9.96447	10.155	10.5748		0.972438	0.988668	1.03889	1.16876	1.14329	1.1331	1.11037	1.23026	1.17696	1.15536	1.09757	1.06742	1.10941	1.13063	1.17736		0.0346467	0.0159953	0.0512272	0.0403778	0.0305177			2.25368	0.151065	0.214324		1.84595	0.626692
862	P35226	BMI1	Polycomb complex protein BMI-1 OS=Homo sapiens OX=9606 GN=BMI1 PE=1 SV=2	6	11.949	9.06672	11.7251	9.98787	8.61763	10.2266	10.1715	10.9355	12.3093	9.34627	9.21703	8.81326	6.85685	9.63194	11.1455		1.09487	0.830774	1.07435	0.915179	0.789625	0.937052	0.932001	1.00201	1.12789	0.856389	0.844547	0.80755	0.628287	0.882565	1.02126		0.146912	0.0903435	0.0972581	0.0304681	0.236124			0.48008	0.560461	-0.162126		0.0724525	0.963286
863	Q9NSY1	BMP2K	BMP-2-inducible protein kinase OS=Homo sapiens OX=9606 GN=BMP2K PE=1 SV=2	11	11.095	9.92458	10.6207	10.3743	8.91435	9.92376	10.2795	10.4335	10.7544	9.71714	9.75746	9.09967	8.71112	10.1246	10.2698		1.05198	0.941006	1.00701	0.98365	0.84522	0.940928	0.974662	0.989258	1.01969	0.921338	0.925161	0.862791	0.825951	0.959972	0.973739		0.05582	0.076776	0.0230982	0.0387086	0.0887519			0.645148	0.600325	-0.102293		0.0896754	0.974964
864	P36894	BMPR1A	Bone morphogenetic protein receptor type-1A OS=Homo sapiens OX=9606 GN=BMPR1A PE=1 SV=2	5	11.7729	10.207	10.3268	9.79662	9.78458	10.0362	10.2762	10.5093	10.4564	9.24485	9.04272	9.45214	8.88268	10.1391	10.0727		1.09323	0.947824	0.958947	0.909715	0.908598	0.931962	0.954245	0.975895	0.970982	0.858478	0.839708	0.877727	0.824846	0.941515	0.935348		0.0809298	0.0143756	0.0117373	0.0221393	0.0728989			0.624755	0.594223	-0.10815		0.284917	0.915168
865	Q13873	BMPR2	Bone morphogenetic protein receptor type-2 OS=Homo sapiens OX=9606 GN=BMPR2 PE=1 SV=2	1	10.6469	11.9292	8.66255	10.7593	8.61493	10.0373	10.1298	11.4468	10.0872	9.58425	10.8624	9.68461	8.48816	9.21348	9.85319		1.02248	1.14562	0.831908	1.03327	0.827334	0.963928	0.972817	1.09929	0.968719	0.920422	1.04317	0.930061	0.81516	0.884816	0.94625		0.158058	0.111291	0.073235	0.0707648	0.0743566			0.147332	0.856995	-0.0663723		0.0523683	0.972027
866	Q14692	BMS1	Ribosome biogenesis protein BMS1 homolog OS=Homo sapiens OX=9606 GN=BMS1 PE=1 SV=1	20	10.2208	9.33479	9.94041	10.1685	10.0492	9.7849	10.2456	10.481	10.3124	9.97255	10.1613	9.87767	9.28609	10.2073	9.9575		1.03955	0.949428	1.01103	1.03423	1.02208	0.995208	1.04206	1.066	1.04886	1.01429	1.03349	1.00464	0.944475	1.03817	1.01276		0.0460598	0.0196307	0.0117255	0.0144334	0.0485304			0.417215	0.837998	0.0396836		0.747547	0.857172
867	Q1RMZ1	BMT2	S-adenosylmethionine sensor upstream of mTORC1 OS=Homo sapiens OX=9606 GN=BMT2 PE=1 SV=1	1	11.7327	12.6325	10.6846	9.75866	9.98232	10.6404	10.6706	11.2055	11.9257	8.66769	9.36039	7.95852	7.12197	9.06936	8.58905		1.00423	1.08125	0.914521	0.835268	0.854412	0.91074	0.913327	0.959103	1.02075	0.741889	0.801179	0.68119	0.609587	0.776269	0.735158		0.0834457	0.0452615	0.0558982	0.0809207	0.12282			0.945576	0.341209	-0.189545		0.24566	0.915313
868	Q12981	BNIP1	Vesicle transport protein SEC20 OS=Homo sapiens OX=9606 GN=BNIP1 PE=1 SV=3	11	10.1269	9.50116	10.658	10.2645	9.86779	9.99441	10.2005	9.45817	9.61159	10.0276	9.50373	10.0107	10.5886	10.3113	9.87494		1.00313	0.941139	1.05573	1.01675	0.977456	0.989998	1.01041	0.936881	0.952078	0.993289	0.941394	0.99161	1.04886	1.02139	0.978164		0.0573612	0.0201795	0.0401639	0.0302312	0.035073			0.0619311	0.975099	0.0080526		0.415781	0.897157
869	Q12982-2	BNIP2	Isoform 2 of BCL2/adenovirus E1B 19 kDa protein-interacting protein 2 OS=Homo sapiens OX=9606 GN=BNIP2	5	9.98109	10.0039	10.2606	9.76776	10.31	10.1579	10.4579	10.3972	10.3842	9.91985	10.3158	9.1906	8.97984	9.80405	10.0692		0.990003	0.99227	1.01773	0.968843	1.02263	1.00754	1.0373	1.03128	1.02998	0.983928	1.02321	0.911595	0.890691	0.972442	0.998743		0.015394	0.0277514	0.00377982	0.0581921	0.0590668			0.146768	0.947589	0.0135352		1.62707	0.889091
870	Q12983	BNIP3	BCL2/adenovirus E1B 19 kDa protein-interacting protein 3 OS=Homo sapiens OX=9606 GN=BNIP3 PE=1 SV=4	2	8.9297	12.8686	8.40989	9.92569	8.4149	8.85991	9.36333	10.5611	9.38982	10.4101	11.7088	10.5849	11.8168	9.91744	8.83907		0.886817	1.27799	0.835193	0.985729	0.835691	0.879886	0.929881	1.04883	0.932511	1.03384	1.16281	1.0512	1.17353	0.98491	0.877816		0.242126	0.0856262	0.0700007	0.0646511	0.147932			0.201389	0.781595	-0.114086		0.0391551	0.975497
871	O60238	BNIP3L	BCL2/adenovirus E1B 19 kDa protein-interacting protein 3-like OS=Homo sapiens OX=9606 GN=BNIP3L PE=1 SV=1	2	9.6462	15.0308	8.51123	10.2797	8.2749	9.24192	7.43696	10.5109	10.5535	9.41122	11.6813	10.198	10.0899	9.70493	9.42859		0.871954	1.35869	0.76936	0.929218	0.747997	0.835409	0.672253	0.950119	0.953965	0.850713	1.05591	0.921831	0.912063	0.877263	0.852283		0.314838	0.108209	0.188113	0.110517	0.0340976			0.287193	0.647834	-0.202567		0.257128	0.858791
872	Q96IK1	BOD1	Biorientation of chromosomes in cell division protein 1 OS=Homo sapiens OX=9606 GN=BOD1 PE=1 SV=2	2	10.1937	11.0092	10.3444	9.58213	8.99404	10.0255	10.5714	10.006	10.2089	9.10176	10.2822	9.82497	9.64131	10.3468	9.8678		0.969373	1.04693	0.983701	0.911217	0.855292	0.953379	1.0053	0.95152	0.970822	0.865536	0.977788	0.93431	0.916845	0.983931	0.938383		0.0412656	0.0542713	0.0279158	0.0611302	0.0361921			1.08233	0.434461	-0.127761		0.352002	0.923509
873	Q8NFC6	BOD1L1	Biorientation of chromosomes in cell division protein 1-like 1 OS=Homo sapiens OX=9606 GN=BOD1L1 PE=1 SV=2	21	9.7865	9.46734	9.86323	10.0137	9.7497	9.91169	9.87836	10.547	9.98669	10.1383	10.2656	10.1428	10.5546	10.047	9.6475		1.00833	0.975442	1.01623	1.03174	1.00453	1.02122	1.01779	1.08668	1.02895	1.04457	1.05769	1.04504	1.08747	1.03516	0.994005		0.0216317	0.0134603	0.0354001	0.0070975	0.0450884			1.14156	0.784704	0.0418004		0.796864	0.873627
874	Q9Y3E2	BOLA1	BolA-like protein 1 OS=Homo sapiens OX=9606 GN=BOLA1 PE=1 SV=1	4	9.24706	10.4761	9.65816	9.73438	10.3919	10.0207	9.17147	9.80436	9.76865	10.7089	10.4079	9.60404	10.8261	9.57623	10.6041		0.944177	1.06967	0.986152	0.993934	1.06107	1.02317	0.936459	1.00108	0.997434	1.09344	1.0627	0.980626	1.10541	0.977787	1.08274		0.0638835	0.0328043	0.0371066	0.0557783	0.0645189			0.313809	0.814242	0.0528049		0.210989	0.936496
875	Q9H3K6	BOLA2B	BolA-like protein 2 OS=Homo sapiens OX=9606 GN=BOLA2B PE=1 SV=1	8	8.98066	9.39949	8.81316	10.0998	12.4843	10.7448	10.016	8.8901	8.53313	10.395	10.2595	11.9229	10.7482	9.77268	8.94033		0.990758	1.03696	0.972279	1.11422	1.37728	1.18538	1.10498	0.980767	0.941386	1.14679	1.13184	1.31535	1.18575	1.07813	0.986309		0.0333178	0.11102	0.084617	0.0850672	0.092141			1.09192	0.208353	0.30254		0.0191635	0.992872
876	Q53S33	BOLA3	BolA-like protein 3 OS=Homo sapiens OX=9606 GN=BOLA3 PE=1 SV=1	5	9.55403	8.89467	9.86903	9.78522	9.69115	10.1581	9.69395	10.3184	10.0602	10.1707	9.03078	10.6492	11.7216	10.6762	9.72676		1.01216	0.942308	1.04553	1.03665	1.02669	1.07616	1.02698	1.09314	1.06578	1.07749	0.956727	1.12819	1.24179	1.13105	1.03046		0.0526755	0.0250002	0.0313006	0.0835611	0.0931809			0.803617	0.628989	0.0808962		0.805547	0.831021
877	Q14137	BOP1	Ribosome biogenesis protein BOP1 OS=Homo sapiens OX=9606 GN=BOP1 PE=1 SV=2	13	10.073	9.80116	10.2296	10.0512	10.3775	10.0429	10.4907	10.6371	11.013	9.36025	9.95234	9.02792	8.86656	9.88016	10.1965		1.00383	0.976738	1.01943	1.00166	1.03417	1.00083	1.04546	1.06005	1.09751	0.932799	0.991804	0.89968	0.8836	0.984611	1.01613		0.0216043	0.0187845	0.0251484	0.049567	0.0720127			0.490962	0.857536	0.0318519		1.58093	0.777729
878	Q6PGQ7	BORA	Protein aurora borealis OS=Homo sapiens OX=9606 GN=BORA PE=1 SV=2	8	9.83807	10.252	10.8385	11.0047	9.24739	10.0154	10.461	9.9051	10.2764	9.8562	9.15623	9.95828	9.69102	10.4288	9.0709		0.95427	0.994418	1.05131	1.06743	0.896975	0.971471	1.01469	0.960772	0.996789	0.956028	0.888133	0.96593	0.940006	1.01157	0.879856		0.0487604	0.0873208	0.0277175	0.0452099	0.069865			0.0916297	0.940201	-0.019413		0.146575	0.962853
879	Q969J3	BORCS5	BLOC-1-related complex subunit 5 OS=Homo sapiens OX=9606 GN=BORCS5 PE=1 SV=1	5	10.0731	9.3436	10.3662	9.60886	10.0684	9.80948	10.3598	9.90782	9.92598	10.0607	10.731	9.73003	10.0243	9.71379	10.277		1.01465	0.941173	1.04417	0.967892	1.01418	0.988101	1.04353	0.998006	0.999836	1.0134	1.08093	0.980098	1.00974	0.978462	1.0352		0.0530408	0.023439	0.0254209	0.0501294	0.0281969			0.00657603	0.996248	0.00096586		0.121932	0.969869
880	Q96GS4	BORCS6	BLOC-1-related complex subunit 6 OS=Homo sapiens OX=9606 GN=BORCS6 PE=1 SV=2	4	10.1298	8.86983	10.4182	9.01046	10.2882	8.68919	9.4593	10.0787	9.37098	11.0798	11.0603	10.4416	10.1702	10.7638	10.1697		1.03303	0.904536	1.06244	0.918877	1.04918	0.886115	0.96465	1.02782	0.955644	1.12991	1.12792	1.06482	1.03715	1.09768	1.03709		0.0839716	0.0906655	0.0400213	0.0334211	0.0330682			0.213594	0.83605	-0.0579716		0.137618	0.950748
881	Q96B45	BORCS7	BLOC-1-related complex subunit 7 OS=Homo sapiens OX=9606 GN=BORCS7 PE=3 SV=2	5	9.38269	8.16148	10.4104	10.0971	10.0685	10.0127	9.89399	10.1243	9.86957	10.902	9.85758	10.6885	10.3053	10.003	10.223		1.00692	0.875866	1.11721	1.08359	1.08052	1.07453	1.06179	1.08651	1.05917	1.16997	1.05789	1.14706	1.10594	1.0735	1.0971		0.120822	0.00426666	0.0141089	0.0526373	0.0153549			0.520346	0.584496	0.131806		0.383601	0.858584
882	Q96FH0	BORCS8	BLOC-1-related complex subunit 8 OS=Homo sapiens OX=9606 GN=BORCS8 PE=1 SV=1	5	10.759	10.1567	10.1453	9.84606	8.90075	9.89836	9.43659	10.0655	10.4673	9.97267	10.0368	10.274	10.3836	10.0382	9.6192		1.03915	0.980974	0.979876	0.950974	0.859673	0.956026	0.911426	0.972172	1.01098	0.963203	0.969395	0.992302	1.00289	0.969537	0.929064		0.033909	0.0588037	0.0520041	0.0157225	0.038226			0.926449	0.537575	-0.103696		0.490809	0.88352
883	P07738	BPGM	Bisphosphoglycerate mutase OS=Homo sapiens OX=9606 GN=BPGM PE=1 SV=2	6	9.83693	8.81765	9.97521	9.97497	9.20564	10.1697	9.1669	10.413	10.1166	10.3879	9.05403	10.4392	9.99651	11.2976	11.148		1.03077	0.923966	1.04526	1.04524	0.964622	1.06565	0.960562	1.09114	1.06008	1.08851	0.948735	1.09388	1.04749	1.18383	1.16816		0.0662446	0.0521068	0.065764	0.0788465	0.0658352			0.333334	0.813654	0.0509691		0.256209	0.923219
884	Q86WA6	BPHL	Valacyclovir hydrolase OS=Homo sapiens OX=9606 GN=BPHL PE=1 SV=1	9	9.94417	9.96272	9.98625	9.6307	10.5609	10.2383	9.72019	9.27603	9.9641	9.84171	10.6246	9.90629	10.1463	9.86151	10.3363		0.997972	0.999833	1.00219	0.966513	1.05987	1.02749	0.975494	0.930919	0.999972	0.98769	1.06625	0.99417	1.01825	0.989676	1.03732		0.0021165	0.0465662	0.0361381	0.0429202	0.0236252			0.302799	0.856701	0.0388968		0.621324	0.888653
885	O95861	BPNT1	3'(2'),5'-bisphosphate nucleotidase 1 OS=Homo sapiens OX=9606 GN=BPNT1 PE=1 SV=1	7	10.8387	9.46575	10.824	10.7725	9.6729	11.2155	9.38247	9.71048	9.27713	9.96025	8.85898	10.7054	9.38181	10.4658	9.46835		1.04458	0.912262	1.04316	1.0382	0.932225	1.08089	0.904235	0.935847	0.894084	0.959919	0.853784	1.03174	0.904171	1.00864	0.912512		0.075987	0.0752581	0.023899	0.0943893	0.0616446			0.179903	0.878822	0.0388248		0.858952	0.764187
886	Q9NX62	BPNT2	Golgi-resident adenosine 3',5'-bisphosphate 3'-phosphatase OS=Homo sapiens OX=9606 GN=BPNT2 PE=1 SV=1	6	9.60999	9.41702	9.95209	10.1947	10.2462	9.67697	10.0108	11.1522	10.179	9.49902	10.366	9.6403	9.22916	10.4701	10.3566		0.994854	0.974877	1.03027	1.05539	1.06071	1.00179	1.03634	1.15451	1.05376	0.983366	1.07311	0.997992	0.955429	1.08389	1.07214		0.0280522	0.0313591	0.0589843	0.0472934	0.0684764			0.878136	0.657954	0.0697758		0.863755	0.794432
887	Q12830	BPTF	Nucleosome-remodeling factor subunit BPTF OS=Homo sapiens OX=9606 GN=BPTF PE=1 SV=3	19	10.3873	9.88109	9.69836	10.1414	10.0308	9.92191	10.3915	9.99254	10.4434	9.89611	10.1931	10.204	9.59783	9.5727	9.64793		1.03989	0.989204	0.97091	1.01527	1.00419	0.99329	1.0403	1.00036	1.04549	0.990708	1.02044	1.02154	0.960846	0.958331	0.965862		0.0357327	0.0109417	0.0240052	0.0173018	0.00398714			0.236399	0.913036	0.0209392		0.388743	0.922411
[truncated: 8,757 more rows]
[truncated: 9 more columns]
